# Supplementary material for: VIRMA mediates preferential m6A mRNA methylation in 3′UTR and near stop codon and associates with alternative polyadenylation
Source: Cell Discov. 2018 Feb 27;4:10. doi: 10.1038/s41421-018-0019-0 (PMC5826926; doi:10.1038/s41421-018-0019-0)
Supplement: Supplementary file 1 — Table S1 [file 41421_2018_19_MOESM1_ESM.xlsx]

## Sheet: METTL3,METTL14, WTAP merge
Experimental ID	Uniprot Accession	Experimental ID	Symbol	Name	Description	MTW Status	Experimental ID	Gene ID	Symbol	Name	Description	MTW Status
METTL3_IP	Q86U44	WTAP_IP	METTL3	methyltransferase like 3	N6-adenosine-methyltransferase 70 kDa subunit OS=Homo sapiens GN=METTL3 PE=1 SV=2 - [MTA70_HUMAN]	Matching	METTL14_IP	56339	METTL3	methyltransferase like 3	N6-adenosine-methyltransferase 70 kDa subunit OS=Homo sapiens GN=METTL3 PE=1 SV=2 - [MTA70_HUMAN]	Matching
METTL3_IP	P78371					Non-matching	METTL14_IP	10576	CCT2	chaperonin containing TCP1, subunit 2 (beta)	T-complex protein 1 subunit beta OS=Homo sapiens GN=CCT2 PE=1 SV=4 - [TCPB_HUMAN]	Matching
METTL3_IP	P11142	WTAP_IP	HSPA8	heat shock 70kDa protein 8	Heat shock cognate 71 kDa protein OS=Homo sapiens GN=HSPA8 PE=1 SV=1 - [HSP7C_HUMAN]	Matching	METTL14_IP	3312	HSPA8	heat shock 70kDa protein 8	Heat shock cognate 71 kDa protein OS=Homo sapiens GN=HSPA8 PE=1 SV=1 - [HSP7C_HUMAN]	Matching
METTL3_IP	Q99832					Non-matching	METTL14_IP	10574	CCT7	chaperonin containing TCP1, subunit 7 (eta)	T-complex protein 1 subunit eta OS=Homo sapiens GN=CCT7 PE=1 SV=2 - [TCPH_HUMAN]	Matching
METTL3_IP	P04264	WTAP_IP	KRT1	keratin 1	Keratin, type II cytoskeletal 1 OS=Homo sapiens GN=KRT1 PE=1 SV=6 - [K2C1_HUMAN]	Matching	METTL14_IP	3848	KRT1	keratin 1	Keratin, type II cytoskeletal 1 OS=Homo sapiens GN=KRT1 PE=1 SV=6 - [K2C1_HUMAN]	Matching
METTL3_IP	P49368					Non-matching	METTL14_IP	7203	CCT3	chaperonin containing TCP1, subunit 3 (gamma)	T-complex protein 1 subunit gamma OS=Homo sapiens GN=CCT3 PE=1 SV=4 - [TCPG_HUMAN]	Matching
METTL3_IP	P50990					Non-matching	METTL14_IP	10694	CCT8	similar to chaperonin containing TCP1, subunit 8 (theta); chaperonin containing TCP1, subunit 8 (theta)	T-complex protein 1 subunit theta OS=Homo sapiens GN=CCT8 PE=1 SV=4 - [TCPQ_HUMAN]	Matching
METTL3_IP	P17987					Non-matching	METTL14_IP	6950	TCP1	hypothetical gene supported by BC000665; t-complex 1	T-complex protein 1 subunit alpha OS=Homo sapiens GN=TCP1 PE=1 SV=1 - [TCPA_HUMAN]	Matching
METTL3_IP	P40227					Non-matching	METTL14_IP	908	CCT6A	chaperonin containing TCP1, subunit 6A (zeta 1)	T-complex protein 1 subunit zeta OS=Homo sapiens GN=CCT6A PE=1 SV=3 - [TCPZ_HUMAN]	Matching
METTL3_IP	P35908	WTAP_IP	KRT2	keratin 2	Keratin, type II cytoskeletal 2 epidermal OS=Homo sapiens GN=KRT2 PE=1 SV=2 - [K22E_HUMAN]	Matching	METTL14_IP	3849	KRT2	keratin 2	Keratin, type II cytoskeletal 2 epidermal OS=Homo sapiens GN=KRT2 PE=1 SV=2 - [K22E_HUMAN]	Matching
METTL3_IP	P48643					Non-matching	METTL14_IP	22948	CCT5	chaperonin containing TCP1, subunit 5 (epsilon)	T-complex protein 1 subunit epsilon OS=Homo sapiens GN=CCT5 PE=1 SV=1 - [TCPE_HUMAN]	Matching
METTL3_IP	P08107	WTAP_IP	HSPA1A	heat shock 70kDa protein 1A; heat shock 70kDa protein 1B	Heat shock 70 kDa protein 1A/1B OS=Homo sapiens GN=HSPA1A PE=1 SV=5 - [HSP71_HUMAN]	Matching	METTL14_IP	3303	HSPA1A	heat shock 70kDa protein 1A; heat shock 70kDa protein 1B	Heat shock 70 kDa protein 1A/1B OS=Homo sapiens GN=HSPA1A PE=1 SV=5 - [HSP71_HUMAN]	Matching
METTL3_IP	P13645	WTAP_IP	KRT10	keratin 10	Keratin, type I cytoskeletal 10 OS=Homo sapiens GN=KRT10 PE=1 SV=6 - [K1C10_HUMAN]	Matching	METTL14_IP	3858	KRT10	keratin 10	Keratin, type I cytoskeletal 10 OS=Homo sapiens GN=KRT10 PE=1 SV=6 - [K1C10_HUMAN]	Matching
METTL3_IP	P35527	WTAP_IP	KRT9	keratin 9	Keratin, type I cytoskeletal 9 OS=Homo sapiens GN=KRT9 PE=1 SV=3 - [K1C9_HUMAN]	Matching	METTL14_IP	3857	KRT9	keratin 9	Keratin, type I cytoskeletal 9 OS=Homo sapiens GN=KRT9 PE=1 SV=3 - [K1C9_HUMAN]	Matching
METTL3_IP	P50991					Non-matching	METTL14_IP	10575	CCT4	chaperonin containing TCP1, subunit 4 (delta)	T-complex protein 1 subunit delta OS=Homo sapiens GN=CCT4 PE=1 SV=4 - [TCPD_HUMAN]	Matching
METTL3_IP	P07437	WTAP_IP	TUBBP2	tubulin, beta; similar to tubulin, beta 5; tubulin, beta pseudogene 2; tubulin, beta pseudogene 1	Tubulin beta chain OS=Homo sapiens GN=TUBB PE=1 SV=2 - [TBB5_HUMAN]	Matching	METTL14_IP	203068	TUBB	tubulin, beta; similar to tubulin, beta 5; tubulin, beta pseudogene 2; tubulin, beta pseudogene 1	Tubulin beta chain OS=Homo sapiens GN=TUBB PE=1 SV=2 - [TBB5_HUMAN]	Matching
METTL3_IP	Q9HCE5	WTAP_IP	METTL14	methyltransferase like 14	N6-adenosine-methyltransferase subunit METTL14 OS=Homo sapiens GN=METTL14 PE=1 SV=2 - [MET14_HUMAN]	Matching	METTL14_IP	57721	METTL14	methyltransferase like 14	N6-adenosine-methyltransferase subunit METTL14 OS=Homo sapiens GN=METTL14 PE=1 SV=2 - [MET14_HUMAN]	Matching
METTL3_IP	P13647	WTAP_IP	KRT5	keratin 5	Keratin, type II cytoskeletal 5 OS=Homo sapiens GN=KRT5 PE=1 SV=3 - [K2C5_HUMAN]	Matching	METTL14_IP	3852	KRT5	keratin 5	Keratin, type II cytoskeletal 5 OS=Homo sapiens GN=KRT5 PE=1 SV=3 - [K2C5_HUMAN]	Matching
METTL3_IP	Q69YN4	WTAP_IP	KIAA1429	KIAA1429	Protein virilizer homolog OS=Homo sapiens GN=KIAA1429 PE=1 SV=2 - [VIR_HUMAN]	Matching	METTL14_IP	25962	KIAA1429	KIAA1429	Protein virilizer homolog OS=Homo sapiens GN=KIAA1429 PE=1 SV=2 - [VIR_HUMAN]	Matching
METTL3_IP	P68371					Non-matching	METTL14_IP	10383	TUBB4B	tubulin, beta 2C	Tubulin beta-4B chain OS=Homo sapiens GN=TUBB4B PE=1 SV=1 - [TBB4B_HUMAN]	Matching
METTL3_IP	Q9BQE3	WTAP_IP	TUBA1C	tubulin, alpha 1c	Tubulin alpha-1C chain OS=Homo sapiens GN=TUBA1C PE=1 SV=1 - [TBA1C_HUMAN]	Matching	METTL14_IP	84790	TUBA1C	tubulin, alpha 1c	Tubulin alpha-1C chain OS=Homo sapiens GN=TUBA1C PE=1 SV=1 - [TBA1C_HUMAN]	Matching
METTL3_IP	P31689					Non-matching	METTL14_IP	3301	DNAJA1	DnaJ (Hsp40) homolog, subfamily A, member 1	DnaJ homolog subfamily A member 1 OS=Homo sapiens GN=DNAJA1 PE=1 SV=2 - [DNJA1_HUMAN]	Matching
METTL3_IP	P07900					Non-matching	METTL14_IP	3320	HSP90AA1	heat shock protein 90kDa alpha (cytosolic), class A member 2; heat shock protein 90kDa alpha (cytosolic), class A member 1	Heat shock protein HSP 90-alpha OS=Homo sapiens GN=HSP90AA1 PE=1 SV=5 - [HS90A_HUMAN]	Matching
METTL3_IP	P38646	WTAP_IP	HSPA9	heat shock 70kDa protein 9 (mortalin)	Stress-70 protein, mitochondrial OS=Homo sapiens GN=HSPA9 PE=1 SV=2 - [GRP75_HUMAN]	Matching	METTL14_IP	3313	HSPA9	heat shock 70kDa protein 9 (mortalin)	Stress-70 protein, mitochondrial OS=Homo sapiens GN=HSPA9 PE=1 SV=2 - [GRP75_HUMAN]	Matching
METTL3_IP	P02533	WTAP_IP	Krt14	keratin 14	Keratin, type I cytoskeletal 14 OS=Homo sapiens GN=KRT14 PE=1 SV=4 - [K1C14_HUMAN]	Matching	METTL14_IP	3861	KRT14	keratin 14	Keratin, type I cytoskeletal 14 OS=Homo sapiens GN=KRT14 PE=1 SV=4 - [K1C14_HUMAN]	Matching
METTL3_IP	Q15007	WTAP_IP	WTAP	Wilms tumor 1 associated protein	Pre-mRNA-splicing regulator WTAP OS=Homo sapiens GN=WTAP PE=1 SV=2 - [FL2D_HUMAN]	Matching	METTL14_IP	9589	WTAP	Wilms tumor 1 associated protein	Pre-mRNA-splicing regulator WTAP OS=Homo sapiens GN=WTAP PE=1 SV=2 - [FL2D_HUMAN]	Matching
METTL3_IP	P08779	WTAP_IP	KRT16P2	keratin 16; keratin type 16-like	Keratin, type I cytoskeletal 16 OS=Homo sapiens GN=KRT16 PE=1 SV=4 - [K1C16_HUMAN]	Matching	METTL14_IP	3868	KRT16	keratin 16; keratin type 16-like	Keratin, type I cytoskeletal 16 OS=Homo sapiens GN=KRT16 PE=1 SV=4 - [K1C16_HUMAN]	Matching
METTL3_IP	P61978	WTAP_IP	Hnrnpk	heterogeneous nuclear ribonucleoprotein K; similar to heterogeneous nuclear ribonucleoprotein K	Heterogeneous nuclear ribonucleoprotein K OS=Homo sapiens GN=HNRNPK PE=1 SV=1 - [HNRPK_HUMAN]	Matching	METTL14_IP	3190	HNRNPK	heterogeneous nuclear ribonucleoprotein K; similar to heterogeneous nuclear ribonucleoprotein K	Heterogeneous nuclear ribonucleoprotein K OS=Homo sapiens GN=HNRNPK PE=1 SV=1 - [HNRPK_HUMAN]	Matching
METTL3_IP	O60884					Non-matching	METTL14_IP	10294	DNAJA2	DnaJ (Hsp40) homolog, subfamily A, member 2	DnaJ homolog subfamily A member 2 OS=Homo sapiens GN=DNAJA2 PE=1 SV=1 - [DNJA2_HUMAN]	Matching
METTL3_IP	P08238					Non-matching	METTL14_IP	3326	HSP90AB1	heat shock protein 90kDa alpha (cytosolic), class B member 1	Heat shock protein HSP 90-beta OS=Homo sapiens GN=HSP90AB1 PE=1 SV=4 - [HS90B_HUMAN]	Matching
METTL3_IP	P02768	WTAP_IP	alb	albumin	Serum albumin OS=Homo sapiens GN=ALB PE=1 SV=2 - [ALBU_HUMAN]	Matching	METTL14_IP	213	ALB	albumin	Serum albumin OS=Homo sapiens GN=ALB PE=1 SV=2 - [ALBU_HUMAN]	Matching
METTL3_IP	P60709	WTAP_IP	ACTB	actin, beta	Actin, cytoplasmic 1 OS=Homo sapiens GN=ACTB PE=1 SV=1 - [ACTB_HUMAN]	Matching	METTL14_IP	60	ACTB	actin, beta	Actin, cytoplasmic 1 OS=Homo sapiens GN=ACTB PE=1 SV=1 - [ACTB_HUMAN]	Matching
METTL3_IP	P07355	WTAP_IP	ANXA2	annexin A2 pseudogene 3; annexin A2; annexin A2 pseudogene 1	Annexin A2 OS=Homo sapiens GN=ANXA2 PE=1 SV=2 - [ANXA2_HUMAN]	Matching	METTL14_IP	302	ANXA2	annexin A2 pseudogene 3; annexin A2; annexin A2 pseudogene 1	Annexin A2 OS=Homo sapiens GN=ANXA2 PE=1 SV=2 - [ANXA2_HUMAN]	Matching
METTL3_IP	O95816					Non-matching	METTL14_IP	9532	BAG2	BCL2-associated athanogene 2	BAG family molecular chaperone regulator 2 OS=Homo sapiens GN=BAG2 PE=1 SV=1 - [BAG2_HUMAN]	Matching
METTL3_IP	P11021	WTAP_IP	HSPA5	hypothetical gene supported by AF216292; NM_005347; heat shock 70kDa protein 5 (glucose-regulated protein, 78kDa)	78 kDa glucose-regulated protein OS=Homo sapiens GN=HSPA5 PE=1 SV=2 - [GRP78_HUMAN]	Matching	METTL14_IP	3309	HSPA5	hypothetical gene supported by AF216292; NM_005347; heat shock 70kDa protein 5 (glucose-regulated protein, 78kDa)	78 kDa glucose-regulated protein OS=Homo sapiens GN=HSPA5 PE=1 SV=2 - [GRP78_HUMAN]	Matching
METTL3_IP	Q00839	WTAP_IP	Hnrnpu	heterogeneous nuclear ribonucleoprotein U (scaffold attachment factor A)	Heterogeneous nuclear ribonucleoprotein U OS=Homo sapiens GN=HNRNPU PE=1 SV=6 - [HNRPU_HUMAN]	Matching	METTL14_IP	3192	HNRNPU	heterogeneous nuclear ribonucleoprotein U (scaffold attachment factor A)	Heterogeneous nuclear ribonucleoprotein U OS=Homo sapiens GN=HNRNPU PE=1 SV=6 - [HNRPU_HUMAN]	Matching
METTL3_IP	Q96S55					Non-matching	METTL14_IP	56897	WRNIP1	Werner helicase interacting protein 1	ATPase WRNIP1 OS=Homo sapiens GN=WRNIP1 PE=1 SV=2 - [WRIP1_HUMAN]	Matching
METTL3_IP	P10809					Non-matching	METTL14_IP	3329	HSPD1	heat shock 60kDa protein 1 (chaperonin) pseudogene 5; heat shock 60kDa protein 1 (chaperonin) pseudogene 6; heat shock 60kDa protein 1 (chaperonin) pseudogene 1; heat shock 60kDa protein 1 (chaperonin) pseudogene 4; heat shock 60kDa protein 1 (chaperonin)	60 kDa heat shock protein, mitochondrial OS=Homo sapiens GN=HSPD1 PE=1 SV=2 - [CH60_HUMAN]	Matching
METTL3_IP	P49411	WTAP_IP	Tufm	Tu translation elongation factor, mitochondrial	Elongation factor Tu, mitochondrial OS=Homo sapiens GN=TUFM PE=1 SV=2 - [EFTU_HUMAN]	Matching	METTL14_IP	7284	TUFM	Tu translation elongation factor, mitochondrial	Elongation factor Tu, mitochondrial OS=Homo sapiens GN=TUFM PE=1 SV=2 - [EFTU_HUMAN]	Matching
METTL3_IP	P68104	WTAP_IP	EEF1A1	eukaryotic translation elongation factor 1 alpha-like 7; eukaryotic translation elongation factor 1 alpha-like 3; similar to eukaryotic translation elongation factor 1 alpha 1; eukaryotic translation elongation factor 1 alpha 1	Elongation factor 1-alpha 1 OS=Homo sapiens GN=EEF1A1 PE=1 SV=1 - [EF1A1_HUMAN]	Matching	METTL14_IP	1915	EEF1A1	eukaryotic translation elongation factor 1 alpha-like 7; eukaryotic translation elongation factor 1 alpha-like 3; similar to eukaryotic translation elongation factor 1 alpha 1; eukaryotic translation elongation factor 1 alpha 1	Elongation factor 1-alpha 1 OS=Homo sapiens GN=EEF1A1 PE=1 SV=1 - [EF1A1_HUMAN]	Matching
METTL3_IP	P68032	WTAP_IP	Actc1	actin, alpha, cardiac muscle 1	Actin, alpha cardiac muscle 1 OS=Homo sapiens GN=ACTC1 PE=1 SV=1 - [ACTC_HUMAN]	Matching	METTL14_IP	70	ACTC1	actin, alpha, cardiac muscle 1	Actin, alpha cardiac muscle 1 OS=Homo sapiens GN=ACTC1 PE=1 SV=1 - [ACTC_HUMAN]	Matching
METTL3_IP	P0CG48	WTAP_IP	UBC	Polyubiquitin-C	Polyubiquitin-C OS=Homo sapiens GN=UBC PE=1 SV=3 - [UBC_HUMAN]	Matching	METTL14_IP	P0CG48	P0CG48	P0CG48	Polyubiquitin-C OS=Homo sapiens GN=UBC PE=1 SV=3 - [UBC_HUMAN]	Matching
METTL3_IP	Q13263	WTAP_IP	TRIM28	tripartite motif-containing 28	Transcription intermediary factor 1-beta OS=Homo sapiens GN=TRIM28 PE=1 SV=5 - [TIF1B_HUMAN]	Matching	METTL14_IP	10155	TRIM28	tripartite motif-containing 28	Transcription intermediary factor 1-beta OS=Homo sapiens GN=TRIM28 PE=1 SV=5 - [TIF1B_HUMAN]	Matching
METTL3_IP	O43390					Non-matching	METTL14_IP	10236	HNRNPR	heterogeneous nuclear ribonucleoprotein R	Heterogeneous nuclear ribonucleoprotein R OS=Homo sapiens GN=HNRNPR PE=1 SV=1 - [HNRPR_HUMAN]	Matching
METTL3_IP	P01857	WTAP_IP	Ighg1	immunoglobulin heavy constant gamma 1 (G1m marker); immunoglobulin heavy constant mu; immunoglobulin heavy variable 3-7; immunoglobulin heavy constant gamma 3 (G3m marker); immunoglobulin heavy variable 3-11 (gene/pseudogene); immunoglobulin heavy variable 4-31; immunoglobulin heavy locus	Ig gamma-1 chain C region OS=Homo sapiens GN=IGHG1 PE=1 SV=1 - [IGHG1_HUMAN]	Matching	METTL14_IP	P01857	P01857	P01857	Ig gamma-1 chain C region OS=Homo sapiens GN=IGHG1 PE=1 SV=1 - [IGHG1_HUMAN]	Matching
METTL3_IP	P06748					Non-matching	METTL14_IP	4869	NPM1	nucleophosmin 1 (nucleolar phosphoprotein B23, numatrin) pseudogene 21; hypothetical LOC100131044; similar to nucleophosmin 1; nucleophosmin (nucleolar phosphoprotein B23, numatrin)	Nucleophosmin OS=Homo sapiens GN=NPM1 PE=1 SV=2 - [NPM_HUMAN]	Matching
METTL3_IP	P26599					Non-matching	METTL14_IP	5725	PTBP1	polypyrimidine tract binding protein 1	Polypyrimidine tract-binding protein 1 OS=Homo sapiens GN=PTBP1 PE=1 SV=1 - [PTBP1_HUMAN]	Matching
METTL3_IP	O15523					Non-matching	METTL14_IP	8653	DDX3Y	DEAD (Asp-Glu-Ala-Asp) box polypeptide 3, Y-linked	ATP-dependent RNA helicase DDX3Y OS=Homo sapiens GN=DDX3Y PE=1 SV=2 - [DDX3Y_HUMAN]	Matching
METTL3_IP	P02545	WTAP_IP	lmna	lamin A/C	Prelamin-A/C OS=Homo sapiens GN=LMNA PE=1 SV=1 - [LMNA_HUMAN]	Matching	METTL14_IP	4000	LMNA	lamin A/C	Prelamin-A/C OS=Homo sapiens GN=LMNA PE=1 SV=1 - [LMNA_HUMAN]	Matching
METTL3_IP	Q13617					Non-matching	METTL14_IP	8453	CUL2	cullin 2	Cullin-2 OS=Homo sapiens GN=CUL2 PE=1 SV=2 - [CUL2_HUMAN]	Matching
METTL3_IP	O60506					Non-matching	METTL14_IP	10492	SYNCRIP	synaptotagmin binding, cytoplasmic RNA interacting protein	Heterogeneous nuclear ribonucleoprotein Q OS=Homo sapiens GN=SYNCRIP PE=1 SV=2 - [HNRPQ_HUMAN]	Matching
METTL3_IP	P31943	WTAP_IP	Hnrnph1	heterogeneous nuclear ribonucleoprotein H1 (H)	Heterogeneous nuclear ribonucleoprotein H OS=Homo sapiens GN=HNRNPH1 PE=1 SV=4 - [HNRH1_HUMAN]	Matching	METTL14_IP	3187	HNRNPH1	heterogeneous nuclear ribonucleoprotein H1 (H)	Heterogeneous nuclear ribonucleoprotein H OS=Homo sapiens GN=HNRNPH1 PE=1 SV=4 - [HNRH1_HUMAN]	Matching
METTL3_IP	P62829					Non-matching	METTL14_IP	9349	RPL23	ribosomal protein L23 pseudogene 6; ribosomal protein L23	60S ribosomal protein L23 OS=Homo sapiens GN=RPL23 PE=1 SV=1 - [RL23_HUMAN]	Matching
METTL3_IP	P08670	WTAP_IP	VIM	vimentin	Vimentin OS=Homo sapiens GN=VIM PE=1 SV=4 - [VIME_HUMAN]	Matching	METTL14_IP	7431	VIM	vimentin	Vimentin OS=Homo sapiens GN=VIM PE=1 SV=4 - [VIME_HUMAN]	Matching
METTL3_IP	P15924	WTAP_IP	dsp	desmoplakin	Desmoplakin OS=Homo sapiens GN=DSP PE=1 SV=3 - [DESP_HUMAN]	Matching	METTL14_IP	1832	DSP	desmoplakin	Desmoplakin OS=Homo sapiens GN=DSP PE=1 SV=3 - [DESP_HUMAN]	Matching
METTL3_IP	P17844	WTAP_IP	DDX5	DEAD (Asp-Glu-Ala-Asp) box polypeptide 5	Probable ATP-dependent RNA helicase DDX5 OS=Homo sapiens GN=DDX5 PE=1 SV=1 - [DDX5_HUMAN]	Matching	METTL14_IP	1655	DDX5	DEAD (Asp-Glu-Ala-Asp) box polypeptide 5	Probable ATP-dependent RNA helicase DDX5 OS=Homo sapiens GN=DDX5 PE=1 SV=1 - [DDX5_HUMAN]	Matching
METTL3_IP	P43243					Non-matching	METTL14_IP	9782	MATR3	matrin 3	Matrin-3 OS=Homo sapiens GN=MATR3 PE=1 SV=2 - [MATR3_HUMAN]	Matching
METTL3_IP	P52597					Non-matching	METTL14_IP	3185	HNRNPF	heterogeneous nuclear ribonucleoprotein F	Heterogeneous nuclear ribonucleoprotein F OS=Homo sapiens GN=HNRNPF PE=1 SV=3 - [HNRPF_HUMAN]	Matching
METTL3_IP	Q14CN4					Non-matching	METTL14_IP	140807	KRT72	keratin 72	Keratin, type II cytoskeletal 72 OS=Homo sapiens GN=KRT72 PE=1 SV=2 - [K2C72_HUMAN]	Matching
METTL3_IP	Q15233					Non-matching	METTL14_IP	4841	NONO	non-POU domain containing, octamer-binding	Non-POU domain-containing octamer-binding protein OS=Homo sapiens GN=NONO PE=1 SV=4 - [NONO_HUMAN]	Matching
METTL3_IP	P25205					Non-matching	METTL14_IP	4172	MCM3	minichromosome maintenance complex component 3	DNA replication licensing factor MCM3 OS=Homo sapiens GN=MCM3 PE=1 SV=3 - [MCM3_HUMAN]	Matching
METTL3_IP	P01602	WTAP_IP	IGKV1-5	immunoglobulin kappa variable 1-5	Ig kappa chain V-I region HK102 (Fragment) OS=Homo sapiens GN=IGKV1-5 PE=4 SV=1 - [KV110_HUMAN]	Matching	METTL14_IP	P01602	P01602	P01602	Ig kappa chain V-I region HK102 (Fragment) OS=Homo sapiens GN=IGKV1-5 PE=4 SV=1 - [KV110_HUMAN]	Matching
METTL3_IP	P05783					Non-matching	METTL14_IP	3875	KRT18	keratin 18; keratin 18 pseudogene 26; keratin 18 pseudogene 19	Keratin, type I cytoskeletal 18 OS=Homo sapiens GN=KRT18 PE=1 SV=2 - [K1C18_HUMAN]	Matching
METTL3_IP	P31944	WTAP_IP	CASP14	caspase 14, apoptosis-related cysteine peptidase	Caspase-14 OS=Homo sapiens GN=CASP14 PE=1 SV=2 - [CASPE_HUMAN]	Matching	METTL14_IP	23581	CASP14	caspase 14, apoptosis-related cysteine peptidase	Caspase-14 OS=Homo sapiens GN=CASP14 PE=1 SV=2 - [CASPE_HUMAN]	Matching
METTL3_IP	P62805	WTAP_IP	Hist1h4c	histone cluster 1, H4l; histone cluster 1, H4k; histone cluster 4, H4; histone cluster 1, H4h; histone cluster 1, H4j; histone cluster 1, H4i; histone cluster 1, H4d; histone cluster 1, H4c; histone cluster 1, H4f; histone cluster 1, H4e; histone cluster 1, H4b; histone cluster 1, H4a; histone cluster 2, H4a; histone cluster 2, H4b	Histone H4 OS=Homo sapiens GN=HIST1H4A PE=1 SV=2 - [H4_HUMAN]	Matching	METTL14_IP	8359	HIST1H4A	histone cluster 1, H4l; histone cluster 1, H4k; histone cluster 4, H4; histone cluster 1, H4h; histone cluster 1, H4j; histone cluster 1, H4i; histone cluster 1, H4d; histone cluster 1, H4c; histone cluster 1, H4f; histone cluster 1, H4e; histone cluster 1, H4b; histone cluster 1, H4a; histone cluster 2, H4a; histone cluster 2, H4b	Histone H4 OS=Homo sapiens GN=HIST1H4A PE=1 SV=2 - [H4_HUMAN]	Matching
METTL3_IP	P78395					Non-matching	METTL14_IP	23532	PRAME	preferentially expressed antigen in melanoma	Melanoma antigen preferentially expressed in tumors OS=Homo sapiens GN=PRAME PE=1 SV=1 - [PRAME_HUMAN]	Matching
METTL3_IP	P81605	WTAP_IP	dcd	dermcidin	Dermcidin OS=Homo sapiens GN=DCD PE=1 SV=2 - [DCD_HUMAN]	Matching	METTL14_IP	117159	DCD	dermcidin	Dermcidin OS=Homo sapiens GN=DCD PE=1 SV=2 - [DCD_HUMAN]	Matching
METTL3_IP	Q02413					Non-matching	METTL14_IP	1828	DSG1	desmoglein 1	Desmoglein-1 OS=Homo sapiens GN=DSG1 PE=1 SV=2 - [DSG1_HUMAN]	Matching
METTL3_IP	Q15366	WTAP_IP	PCBP2	poly(rC) binding protein 2	Poly(rC)-binding protein 2 OS=Homo sapiens GN=PCBP2 PE=1 SV=1 - [PCBP2_HUMAN]	Matching	METTL14_IP	5094	PCBP2	poly(rC) binding protein 2	Poly(rC)-binding protein 2 OS=Homo sapiens GN=PCBP2 PE=1 SV=1 - [PCBP2_HUMAN]	Matching
METTL3_IP	Q5T200	WTAP_IP	ZC3H13	zinc finger CCCH-type containing 13	Zinc finger CCCH domain-containing protein 13 OS=Homo sapiens GN=ZC3H13 PE=1 SV=1 - [ZC3HD_HUMAN]	Matching	METTL14_IP	23091	ZC3H13	zinc finger CCCH-type containing 13	Zinc finger CCCH domain-containing protein 13 OS=Homo sapiens GN=ZC3H13 PE=1 SV=1 - [ZC3HD_HUMAN]	Matching
METTL3_IP	Q75N03	WTAP_IP	CBLL1	Cas-Br-M (murine) ecotropic retroviral transforming sequence-like 1	E3 ubiquitin-protein ligase Hakai OS=Homo sapiens GN=CBLL1 PE=1 SV=1 - [HAKAI_HUMAN]	Matching	METTL14_IP	79872	CBLL1	Cas-Br-M (murine) ecotropic retroviral transforming sequence-like 1	E3 ubiquitin-protein ligase Hakai OS=Homo sapiens GN=CBLL1 PE=1 SV=1 - [HAKAI_HUMAN]	Matching
METTL3_IP	Q86YZ3	WTAP_IP	HRNR	hornerin	Hornerin OS=Homo sapiens GN=HRNR PE=1 SV=2 - [HORN_HUMAN]	Matching	METTL14_IP	388697	HRNR	hornerin	Hornerin OS=Homo sapiens GN=HRNR PE=1 SV=2 - [HORN_HUMAN]	Matching
METTL3_IP	Q8N726					Non-matching	METTL14_IP	1029	CDKN2A	cyclin-dependent kinase inhibitor 2A (melanoma, p16, inhibits CDK4)	Cyclin-dependent kinase inhibitor 2A, isoform 4 OS=Homo sapiens GN=CDKN2A PE=1 SV=2 - [CD2A2_HUMAN]	Matching
METTL3_IP	P01611	WTAP_IP	P01611	P01611	Ig kappa chain V-I region Wes OS=Homo sapiens PE=1 SV=1 - [KV119_HUMAN]	Matching	METTL14_IP	P01611	P01611	P01611	Ig kappa chain V-I region Wes OS=Homo sapiens PE=1 SV=1 - [KV119_HUMAN]	Matching
METTL3_IP	P01859					Non-matching	METTL14_IP	P01859	P01859	P01859	Ig gamma-2 chain C region OS=Homo sapiens GN=IGHG2 PE=1 SV=2 - [IGHG2_HUMAN]	Matching
METTL3_IP	P0C0L4	WTAP_IP	C4a	complement component 4A (Rodgers blood group)	Complement C4-A OS=Homo sapiens GN=C4A PE=1 SV=2 - [CO4A_HUMAN]	Matching	METTL14_IP	720	C4A	complement component 4A (Rodgers blood group)	Complement C4-A OS=Homo sapiens GN=C4A PE=1 SV=2 - [CO4A_HUMAN]	Matching
METTL3_IP	P35637					Non-matching	METTL14_IP	2521	FUS	fusion (involved in t(12;16) in malignant liposarcoma)	RNA-binding protein FUS OS=Homo sapiens GN=FUS PE=1 SV=1 - [FUS_HUMAN]	Matching
METTL3_IP	Q13435					Non-matching	METTL14_IP	10992	SF3B2	splicing factor 3b, subunit 2, 145kDa	Splicing factor 3B subunit 2 OS=Homo sapiens GN=SF3B2 PE=1 SV=2 - [SF3B2_HUMAN]	Matching
METTL3_IP	Q15369					Non-matching	METTL14_IP	6921	TCEB1	similar to elongin C; transcription elongation factor B (SIII), polypeptide 1 (15kDa, elongin C)	Transcription elongation factor B polypeptide 1 OS=Homo sapiens GN=TCEB1 PE=1 SV=1 - [ELOC_HUMAN]	Matching
METTL3_IP	Q7Z6Z7					Non-matching	METTL14_IP	10075	HUWE1	HECT, UBA and WWE domain containing 1	E3 ubiquitin-protein ligase HUWE1 OS=Homo sapiens GN=HUWE1 PE=1 SV=3 - [HUWE1_HUMAN]	Matching
METTL3_IP	O60814	WTAP_IP	HIST1H2BK	histone cluster 1, H2bk	Histone H2B type 1-K OS=Homo sapiens GN=HIST1H2BK PE=1 SV=3 - [H2B1K_HUMAN]	Matching	METTL14_IP	85236	HIST1H2BK	histone cluster 1, H2bk	Histone H2B type 1-K OS=Homo sapiens GN=HIST1H2BK PE=1 SV=3 - [H2B1K_HUMAN]	Matching
METTL3_IP	O75643					Non-matching	METTL14_IP	23020	SNRNP200	similar to U5 snRNP-specific protein, 200 kDa; small nuclear ribonucleoprotein 200kDa (U5)	U5 small nuclear ribonucleoprotein 200 kDa helicase OS=Homo sapiens GN=SNRNP200 PE=1 SV=2 - [U520_HUMAN]	Matching
METTL3_IP	P01594	WTAP_IP	LOC652694	similar to Ig kappa chain V-I region HK102 precursor	Ig kappa chain V-I region AU OS=Homo sapiens PE=1 SV=1 - [KV102_HUMAN]	Matching	METTL14_IP	P01594	P01594	P01594	Ig kappa chain V-I region AU OS=Homo sapiens PE=1 SV=1 - [KV102_HUMAN]	Matching
METTL3_IP	P01608	WTAP_IP	P01608	P01608	Ig kappa chain V-I region Roy OS=Homo sapiens PE=1 SV=1 - [KV116_HUMAN]	Matching	METTL14_IP	P01608	P01608	P01608	Ig kappa chain V-I region Roy OS=Homo sapiens PE=1 SV=1 - [KV116_HUMAN]	Matching
METTL3_IP	P02788					Non-matching	METTL14_IP	4057	LTF	lactotransferrin	Lactotransferrin OS=Homo sapiens GN=LTF PE=1 SV=6 - [TRFL_HUMAN]	Matching
METTL3_IP	P23246					Non-matching	METTL14_IP	6421	SFPQ	splicing factor proline/glutamine-rich (polypyrimidine tract binding protein associated)	Splicing factor, proline- and glutamine-rich OS=Homo sapiens GN=SFPQ PE=1 SV=2 - [SFPQ_HUMAN]	Matching
METTL3_IP	P23588					Non-matching	METTL14_IP	1975	EIF4B	similar to eukaryotic translation initiation factor 4H; eukaryotic translation initiation factor 4B	Eukaryotic translation initiation factor 4B OS=Homo sapiens GN=EIF4B PE=1 SV=2 - [IF4B_HUMAN]	Matching
METTL3_IP	P32119	WTAP_IP	PRDX2	peroxiredoxin 2	Peroxiredoxin-2 OS=Homo sapiens GN=PRDX2 PE=1 SV=5 - [PRDX2_HUMAN]	Matching	METTL14_IP	7001	PRDX2	peroxiredoxin 2	Peroxiredoxin-2 OS=Homo sapiens GN=PRDX2 PE=1 SV=5 - [PRDX2_HUMAN]	Matching
METTL3_IP	P51991					Non-matching	METTL14_IP	220988	HNRNPA3	heterogeneous nuclear ribonucleoprotein A3	Heterogeneous nuclear ribonucleoprotein A3 OS=Homo sapiens GN=HNRNPA3 PE=1 SV=2 - [ROA3_HUMAN]	Matching
METTL3_IP	P55072					Non-matching	METTL14_IP	7415	VCP	valosin-containing protein	Transitional endoplasmic reticulum ATPase OS=Homo sapiens GN=VCP PE=1 SV=4 - [TERA_HUMAN]	Matching
METTL3_IP	P62263					Non-matching	METTL14_IP	6208	RPS14	ribosomal protein S14	40S ribosomal protein S14 OS=Homo sapiens GN=RPS14 PE=1 SV=3 - [RS14_HUMAN]	Matching
METTL3_IP	P62318					Non-matching	METTL14_IP	6634	SNRPD3	small nuclear ribonucleoprotein D3 polypeptide 18kDa	Small nuclear ribonucleoprotein Sm D3 OS=Homo sapiens GN=SNRPD3 PE=1 SV=1 - [SMD3_HUMAN]	Matching
METTL3_IP	P83731					Non-matching	METTL14_IP	6152	RPL24	ribosomal protein L24; ribosomal protein L24 pseudogene 6	60S ribosomal protein L24 OS=Homo sapiens GN=RPL24 PE=1 SV=1 - [RL24_HUMAN]	Matching
METTL3_IP	Q01844					Non-matching	METTL14_IP	2130	EWSR1	similar to Ewing sarcoma breakpoint region 1; Ewing sarcoma breakpoint region 1	RNA-binding protein EWS OS=Homo sapiens GN=EWSR1 PE=1 SV=1 - [EWS_HUMAN]	Matching
METTL3_IP	Q05707	WTAP_IP	col14a1	collagen, type XIV, alpha 1	Collagen alpha-1(XIV) chain OS=Homo sapiens GN=COL14A1 PE=1 SV=3 - [COEA1_HUMAN]	Matching	METTL14_IP	7373	COL14A1	collagen, type XIV, alpha 1	Collagen alpha-1(XIV) chain OS=Homo sapiens GN=COL14A1 PE=1 SV=3 - [COEA1_HUMAN]	Matching
METTL3_IP	Q08554					Non-matching	METTL14_IP	1823	DSC1	desmocollin 1	Desmocollin-1 OS=Homo sapiens GN=DSC1 PE=1 SV=2 - [DSC1_HUMAN]	Matching
METTL3_IP	Q13148					Non-matching	METTL14_IP	23435	TARDBP	TAR DNA binding protein	TAR DNA-binding protein 43 OS=Homo sapiens GN=TARDBP PE=1 SV=1 - [TADBP_HUMAN]	Matching
METTL3_IP	Q13410					Non-matching	METTL14_IP	696	BTN1A1	butyrophilin, subfamily 1, member A1	Butyrophilin subfamily 1 member A1 OS=Homo sapiens GN=BTN1A1 PE=1 SV=3 - [BT1A1_HUMAN]	Matching
METTL3_IP	Q14103					Non-matching	METTL14_IP	3184	HNRNPD	heterogeneous nuclear ribonucleoprotein D (AU-rich element RNA binding protein 1, 37kDa)	Heterogeneous nuclear ribonucleoprotein D0 OS=Homo sapiens GN=HNRNPD PE=1 SV=1 - [HNRPD_HUMAN]	Matching
METTL3_IP	Q15365					Non-matching	METTL14_IP	5093	PCBP1	poly(rC) binding protein 1	Poly(rC)-binding protein 1 OS=Homo sapiens GN=PCBP1 PE=1 SV=2 - [PCBP1_HUMAN]	Matching
METTL3_IP	Q16576					Non-matching	METTL14_IP	5931	RBBP7	retinoblastoma binding protein 7	Histone-binding protein RBBP7 OS=Homo sapiens GN=RBBP7 PE=1 SV=1 - [RBBP7_HUMAN]	Matching
METTL3_IP	Q5D862	WTAP_IP	FLG2	filaggrin family member 2	Filaggrin-2 OS=Homo sapiens GN=FLG2 PE=1 SV=1 - [FILA2_HUMAN]	Matching	METTL14_IP	388698	FLG2	filaggrin family member 2	Filaggrin-2 OS=Homo sapiens GN=FLG2 PE=1 SV=1 - [FILA2_HUMAN]	Matching
METTL3_IP	Q68DL7	WTAP_IP	DKFZP781G0119	hypothetical protein LOC644041	Uncharacterized protein C18orf63 OS=Homo sapiens GN=C18orf63 PE=2 SV=2 - [CR063_HUMAN]	Matching	METTL14_IP	644041	C18orf63	hypothetical protein LOC644041	Uncharacterized protein C18orf63 OS=Homo sapiens GN=C18orf63 PE=2 SV=2 - [CR063_HUMAN]	Matching
METTL3_IP	Q99873					Non-matching	METTL14_IP	3276	PRMT1	protein arginine methyltransferase 1	Protein arginine N-methyltransferase 1 OS=Homo sapiens GN=PRMT1 PE=1 SV=2 - [ANM1_HUMAN]	Matching
METTL3_IP	Q9UHX1					Non-matching	METTL14_IP	22827	PUF60	poly-U binding splicing factor 60KDa	Poly(U)-binding-splicing factor PUF60 OS=Homo sapiens GN=PUF60 PE=1 SV=1 - [PUF60_HUMAN]	Matching
METTL3_IP	Q9Y2W1					Non-matching	METTL14_IP	9967	THRAP3	thyroid hormone receptor associated protein 3	Thyroid hormone receptor-associated protein 3 OS=Homo sapiens GN=THRAP3 PE=1 SV=2 - [TR150_HUMAN]	Matching
METTL3_IP	Q9Y4Z0	WTAP_IP	LSM4	LSM4 homolog, U6 small nuclear RNA associated (S. cerevisiae)	U6 snRNA-associated Sm-like protein LSm4 OS=Homo sapiens GN=LSM4 PE=1 SV=1 - [LSM4_HUMAN]	Matching	METTL14_IP	25804	LSM4	LSM4 homolog, U6 small nuclear RNA associated (S. cerevisiae)	U6 snRNA-associated Sm-like protein LSm4 OS=Homo sapiens GN=LSM4 PE=1 SV=1 - [LSM4_HUMAN]	Matching
METTL3_IP	O75525					Non-matching	METTL14_IP	10656	KHDRBS3	KH domain containing, RNA binding, signal transduction associated 3	KH domain-containing, RNA-binding, signal transduction-associated protein 3 OS=Homo sapiens GN=KHDRBS3 PE=1 SV=1 - [KHDR3_HUMAN]	Matching
METTL3_IP	P01604	WTAP_IP	P01604	P01604	Ig kappa chain V-I region Kue OS=Homo sapiens PE=1 SV=1 - [KV112_HUMAN]	Matching	METTL14_IP	P01604	P01604	P01604	Ig kappa chain V-I region Kue OS=Homo sapiens PE=1 SV=1 - [KV112_HUMAN]	Matching
METTL3_IP	P04406					Non-matching	METTL14_IP	2597	GAPDH	glyceraldehyde-3-phosphate dehydrogenase-like 6; hypothetical protein LOC100133042; glyceraldehyde-3-phosphate dehydrogenase	Glyceraldehyde-3-phosphate dehydrogenase OS=Homo sapiens GN=GAPDH PE=1 SV=3 - [G3P_HUMAN]	Matching
METTL3_IP	P08621					Non-matching	METTL14_IP	6625	SNRNP70	small nuclear ribonucleoprotein 70kDa (U1)	U1 small nuclear ribonucleoprotein 70 kDa OS=Homo sapiens GN=SNRNP70 PE=1 SV=2 - [RU17_HUMAN]	Matching
METTL3_IP	P10599	WTAP_IP	TXN	thioredoxin	Thioredoxin OS=Homo sapiens GN=TXN PE=1 SV=3 - [THIO_HUMAN]	Matching	METTL14_IP	7295	TXN	thioredoxin	Thioredoxin OS=Homo sapiens GN=TXN PE=1 SV=3 - [THIO_HUMAN]	Matching
METTL3_IP	P12956					Non-matching	METTL14_IP	2547	XRCC6	X-ray repair complementing defective repair in Chinese hamster cells 6; similar to ATP-dependent DNA helicase II, 70 kDa subunit	X-ray repair cross-complementing protein 6 OS=Homo sapiens GN=XRCC6 PE=1 SV=2 - [XRCC6_HUMAN]	Matching
METTL3_IP	P13639					Non-matching	METTL14_IP	1938	EEF2	eukaryotic translation elongation factor 2	Elongation factor 2 OS=Homo sapiens GN=EEF2 PE=1 SV=4 - [EF2_HUMAN]	Matching
METTL3_IP	P14678					Non-matching	METTL14_IP	6628	SNRPB	small nuclear ribonucleoprotein polypeptides B and B1	Small nuclear ribonucleoprotein-associated proteins B and B' OS=Homo sapiens GN=SNRPB PE=1 SV=2 - [RSMB_HUMAN]	Matching
METTL3_IP	P25705					Non-matching	METTL14_IP	498	ATP5A1	ATP synthase, H+ transporting, mitochondrial F1 complex, alpha subunit 1, cardiac muscle	ATP synthase subunit alpha, mitochondrial OS=Homo sapiens GN=ATP5A1 PE=1 SV=1 - [ATPA_HUMAN]	Matching
METTL3_IP	P26368					Non-matching	METTL14_IP	11338	U2AF2	U2 small nuclear RNA auxiliary factor 2	Splicing factor U2AF 65 kDa subunit OS=Homo sapiens GN=U2AF2 PE=1 SV=4 - [U2AF2_HUMAN]	Matching
METTL3_IP	P26373					Non-matching	METTL14_IP	6137	RPL13	ribosomal protein L13 pseudogene 12; ribosomal protein L13	60S ribosomal protein L13 OS=Homo sapiens GN=RPL13 PE=1 SV=4 - [RL13_HUMAN]	Matching
METTL3_IP	P35030	WTAP_IP	prss3	protease, serine, 3	Trypsin-3 OS=Homo sapiens GN=PRSS3 PE=1 SV=2 - [TRY3_HUMAN]	Matching	METTL14_IP	5646	PRSS3	protease, serine, 3	Trypsin-3 OS=Homo sapiens GN=PRSS3 PE=1 SV=2 - [TRY3_HUMAN]	Matching
METTL3_IP	P52272					Non-matching	METTL14_IP	4670	HNRNPM	heterogeneous nuclear ribonucleoprotein M	Heterogeneous nuclear ribonucleoprotein M OS=Homo sapiens GN=HNRNPM PE=1 SV=3 - [HNRPM_HUMAN]	Matching
METTL3_IP	P62854					Non-matching	METTL14_IP	6231	RPS26	ribosomal protein S26 pseudogene 38; ribosomal protein S26 pseudogene 39; ribosomal protein S26 pseudogene 35; ribosomal protein S26 pseudogene 31; ribosomal protein S26 pseudogene 20; ribosomal protein S26 pseudogene 54; ribosomal protein S26 pseudogene 2; ribosomal protein S26 pseudogene 53; ribosomal protein S26 pseudogene 25; ribosomal protein S26 pseudogene 50; ribosomal protein S26 pseudoge…	40S ribosomal protein S26 OS=Homo sapiens GN=RPS26 PE=1 SV=3 - [RS26_HUMAN]	Matching
METTL3_IP	P78527					Non-matching	METTL14_IP	5591	PRKDC	similar to protein kinase, DNA-activated, catalytic polypeptide; protein kinase, DNA-activated, catalytic polypeptide	DNA-dependent protein kinase catalytic subunit OS=Homo sapiens GN=PRKDC PE=1 SV=3 - [PRKDC_HUMAN]	Matching
METTL3_IP	Q01130					Non-matching	METTL14_IP	6427	SRSF2	splicing factor, arginine/serine-rich 2	Serine/arginine-rich splicing factor 2 OS=Homo sapiens GN=SRSF2 PE=1 SV=4 - [SRSF2_HUMAN]	Matching
METTL3_IP	Q07021					Non-matching	METTL14_IP	708	C1QBP	complement component 1, q subcomponent binding protein	Complement component 1 Q subcomponent-binding protein, mitochondrial OS=Homo sapiens GN=C1QBP PE=1 SV=1 - [C1QBP_HUMAN]	Matching
METTL3_IP	Q12905					Non-matching	METTL14_IP	3608	ILF2	interleukin enhancer binding factor 2, 45kDa	Interleukin enhancer-binding factor 2 OS=Homo sapiens GN=ILF2 PE=1 SV=2 - [ILF2_HUMAN]	Matching
METTL3_IP	Q15370					Non-matching	METTL14_IP	6923	TCEB2	transcription elongation factor B (SIII), polypeptide 2 (18kDa, elongin B)	Transcription elongation factor B polypeptide 2 OS=Homo sapiens GN=TCEB2 PE=1 SV=1 - [ELOB_HUMAN]	Matching
METTL3_IP	Q5T750	WTAP_IP	C1orf68	chromosome 1 open reading frame 68	Skin-specific protein 32 OS=Homo sapiens GN=XP32 PE=1 SV=1 - [XP32_HUMAN]	Matching	METTL14_IP	100129271	C1orf68	chromosome 1 open reading frame 68	Skin-specific protein 32 OS=Homo sapiens GN=XP32 PE=1 SV=1 - [XP32_HUMAN]	Matching
METTL3_IP	Q9HCU9	WTAP_IP	Brms1	breast cancer metastasis suppressor 1	Breast cancer metastasis-suppressor 1 OS=Homo sapiens GN=BRMS1 PE=1 SV=1 - [BRMS1_HUMAN]	Matching	METTL14_IP	25855	BRMS1	breast cancer metastasis suppressor 1	Breast cancer metastasis-suppressor 1 OS=Homo sapiens GN=BRMS1 PE=1 SV=1 - [BRMS1_HUMAN]	Matching
	Q05682	WTAP_IP	CALD1	caldesmon 1	Caldesmon OS=Homo sapiens GN=CALD1 PE=1 SV=3 - [CALD1_HUMAN]	New row
	P02538	WTAP_IP	KRT6A	keratin 6A	Keratin, type II cytoskeletal 6A OS=Homo sapiens GN=KRT6A PE=1 SV=3 - [K2C6A_HUMAN]	New row
	P04259	WTAP_IP	KRT6B	keratin 6B	Keratin, type II cytoskeletal 6B OS=Homo sapiens GN=KRT6B PE=1 SV=5 - [K2C6B_HUMAN]	New row
	Q7Z794	WTAP_IP	KRT77	keratin 77	Keratin, type II cytoskeletal 1b OS=Homo sapiens GN=KRT77 PE=2 SV=3 - [K2C1B_HUMAN]	New row
	P06753	WTAP_IP	TPM3	tropomyosin 3	Tropomyosin alpha-3 chain OS=Homo sapiens GN=TPM3 PE=1 SV=2 - [TPM3_HUMAN]	New row
	P09493	WTAP_IP	TPM1	tropomyosin 1 (alpha)	Tropomyosin alpha-1 chain OS=Homo sapiens GN=TPM1 PE=1 SV=2 - [TPM1_HUMAN]	New row
	Q93009	WTAP_IP	Usp7	ubiquitin specific peptidase 7 (herpes virus-associated)	Ubiquitin carboxyl-terminal hydrolase 7 OS=Homo sapiens GN=USP7 PE=1 SV=2 - [UBP7_HUMAN]	New row
	P67936	WTAP_IP	TPM4	tropomyosin 4	Tropomyosin alpha-4 chain OS=Homo sapiens GN=TPM4 PE=1 SV=3 - [TPM4_HUMAN]	New row
	Q04695	WTAP_IP	KRT17	keratin 17; keratin 17 pseudogene 3	Keratin, type I cytoskeletal 17 OS=Homo sapiens GN=KRT17 PE=1 SV=2 - [K1C17_HUMAN]	New row
	P21333	WTAP_IP	FLNA	filamin A, alpha (actin binding protein 280)	Filamin-A OS=Homo sapiens GN=FLNA PE=1 SV=4 - [FLNA_HUMAN]	New row
	O95071	WTAP_IP	UBR5	similar to E3 ubiquitin protein ligase, HECT domain containing, 1; ubiquitin protein ligase E3 component n-recognin 5	E3 ubiquitin-protein ligase UBR5 OS=Homo sapiens GN=UBR5 PE=1 SV=2 - [UBR5_HUMAN]	New row
	P42704	WTAP_IP	lrpprc	leucine-rich PPR-motif containing	Leucine-rich PPR motif-containing protein, mitochondrial OS=Homo sapiens GN=LRPPRC PE=1 SV=3 - [LPPRC_HUMAN]	New row
	Q00059	WTAP_IP	TFAM	transcription factor A, mitochondrial	Transcription factor A, mitochondrial OS=Homo sapiens GN=TFAM PE=1 SV=1 - [TFAM_HUMAN]	New row
	Q06830	WTAP_IP	PRDX1	peroxiredoxin 1	Peroxiredoxin-1 OS=Homo sapiens GN=PRDX1 PE=1 SV=1 - [PRDX1_HUMAN]	New row
	Q96EK4	WTAP_IP	Thap11	THAP domain containing 11	THAP domain-containing protein 11 OS=Homo sapiens GN=THAP11 PE=1 SV=2 - [THA11_HUMAN]	New row
	Q96T37	WTAP_IP	RBM15	RNA binding motif protein 15	Putative RNA-binding protein 15 OS=Homo sapiens GN=RBM15 PE=1 SV=2 - [RBM15_HUMAN]	New row
	Q14532	WTAP_IP	Krt32	keratin 32	Keratin, type I cuticular Ha2 OS=Homo sapiens GN=KRT32 PE=1 SV=3 - [K1H2_HUMAN]	New row
	P02751	WTAP_IP	fn1	fibronectin 1	Fibronectin OS=Homo sapiens GN=FN1 PE=1 SV=4 - [FINC_HUMAN]	New row
	P22234	WTAP_IP	paics	phosphoribosylaminoimidazole carboxylase, phosphoribosylaminoimidazole succinocarboxamide synthetase	Multifunctional protein ADE2 OS=Homo sapiens GN=PAICS PE=1 SV=3 - [PUR6_HUMAN]	New row
	Q6NSZ9	WTAP_IP	ZNF498	zinc finger protein 498	Zinc finger and SCAN domain-containing protein 25 OS=Homo sapiens GN=ZSCAN25 PE=2 SV=3 - [ZSC25_HUMAN]	New row
	Q96GS4	WTAP_IP	C17orf59	chromosome 17 open reading frame 59	Uncharacterized protein C17orf59 OS=Homo sapiens GN=C17orf59 PE=1 SV=2 - [CQ059_HUMAN]	New row
	P48741	WTAP_IP	HSPA7	heat shock 70kDa protein 7 (HSP70B); heat shock 70kDa protein 6 (HSP70B')	Putative heat shock 70 kDa protein 7 OS=Homo sapiens GN=HSPA7 PE=5 SV=2 - [HSP77_HUMAN]	New row
	Q5VU13	WTAP_IP	VSIG8	chromosome 1 open reading frame 204; V-set and immunoglobulin domain containing 8	V-set and immunoglobulin domain-containing protein 8 OS=Homo sapiens GN=VSIG8 PE=1 SV=1 - [VSIG8_HUMAN]	New row
	O00148	WTAP_IP	ddx39	DEAD (Asp-Glu-Ala-Asp) box polypeptide 39	ATP-dependent RNA helicase DDX39A OS=Homo sapiens GN=DDX39A PE=1 SV=2 - [DX39A_HUMAN]	New row
	O60812	WTAP_IP	HNRNPCL1	heterogeneous nuclear ribonucleoprotein C-like; heterogeneous nuclear ribonucleoprotein C-like 1; similar to Heterogeneous nuclear ribonucleoprotein C-like dJ845O24.4 (hnRNP core protein C-like)	Heterogeneous nuclear ribonucleoprotein C-like 1 OS=Homo sapiens GN=HNRNPCL1 PE=1 SV=1 - [HNRCL_HUMAN]	New row
	O75865	WTAP_IP	TRAPPC6A	trafficking protein particle complex 6A	Trafficking protein particle complex subunit 6A OS=Homo sapiens GN=TRAPPC6A PE=1 SV=2 - [TPC6A_HUMAN]	New row
	P01040	WTAP_IP	cstA	cystatin A (stefin A)	Cystatin-A OS=Homo sapiens GN=CSTA PE=1 SV=1 - [CYTA_HUMAN]	New row
	P01593	WTAP_IP	LOC100128009	similar to hCG1642538	Ig kappa chain V-I region AG OS=Homo sapiens PE=1 SV=1 - [KV101_HUMAN]	New row
	P04083	WTAP_IP	ANXA1	annexin A1	Annexin A1 OS=Homo sapiens GN=ANXA1 PE=1 SV=2 - [ANXA1_HUMAN]	New row
	P07477	WTAP_IP	Try6	protease, serine, 1 (trypsin 1); trypsinogen C	Trypsin-1 OS=Homo sapiens GN=PRSS1 PE=1 SV=1 - [TRY1_HUMAN]	New row
	P08579	WTAP_IP	SNRPB2	small nuclear ribonucleoprotein polypeptide B''	U2 small nuclear ribonucleoprotein B'' OS=Homo sapiens GN=SNRPB2 PE=1 SV=1 - [RU2B_HUMAN]	New row
	P0C0S5	WTAP_IP	H2AFZ	H2A histone family, member Z	Histone H2A.Z OS=Homo sapiens GN=H2AFZ PE=1 SV=2 - [H2AZ_HUMAN]	New row
	P15531	WTAP_IP	NME2	non-metastatic cells 1, protein (NM23A) expressed in; NME1-NME2 readthrough transcript; non-metastatic cells 2, protein (NM23B) expressed in	Nucleoside diphosphate kinase A OS=Homo sapiens GN=NME1 PE=1 SV=1 - [NDKA_HUMAN]	New row
	P37108	WTAP_IP	SRP14	signal recognition particle 14kDa (homologous Alu RNA binding protein) pseudogene 1; signal recognition particle 14kDa (homologous Alu RNA binding protein)	Signal recognition particle 14 kDa protein OS=Homo sapiens GN=SRP14 PE=1 SV=2 - [SRP14_HUMAN]	New row
	P43246	WTAP_IP	Msh2	mutS homolog 2, colon cancer, nonpolyposis type 1 (E. coli)	DNA mismatch repair protein Msh2 OS=Homo sapiens GN=MSH2 PE=1 SV=1 - [MSH2_HUMAN]	New row
	P47755	WTAP_IP	Capza2	capping protein (actin filament) muscle Z-line, alpha 2	F-actin-capping protein subunit alpha-2 OS=Homo sapiens GN=CAPZA2 PE=1 SV=3 - [CAZA2_HUMAN]	New row
	P53999	WTAP_IP	sub1	SUB1 homolog (S. cerevisiae)	Activated RNA polymerase II transcriptional coactivator p15 OS=Homo sapiens GN=SUB1 PE=1 SV=3 - [TCP4_HUMAN]	New row
	P63167	WTAP_IP	dynll1	dynein, light chain, LC8-type 1	Dynein light chain 1, cytoplasmic OS=Homo sapiens GN=DYNLL1 PE=1 SV=1 - [DYL1_HUMAN]	New row
	P80748	WTAP_IP	P80748	P80748	Ig lambda chain V-III region LOI OS=Homo sapiens PE=1 SV=1 - [LV302_HUMAN]	New row
	Q13867	WTAP_IP	BLMH	bleomycin hydrolase	Bleomycin hydrolase OS=Homo sapiens GN=BLMH PE=1 SV=1 - [BLMH_HUMAN]	New row
	Q5K651	WTAP_IP	SAMD9	sterile alpha motif domain containing 9	Sterile alpha motif domain-containing protein 9 OS=Homo sapiens GN=SAMD9 PE=1 SV=1 - [SAMD9_HUMAN]	New row
	Q6NXT2	WTAP_IP	h3f3c	histone H3-like	Histone H3.3C OS=Homo sapiens GN=H3F3C PE=1 SV=3 - [H3C_HUMAN]	New row
	Q6ZVX7	WTAP_IP	NCCRP1	non-specific cytotoxic cell receptor protein 1 homolog (zebrafish)	F-box only protein 50 OS=Homo sapiens GN=NCCRP1 PE=1 SV=1 - [FBX50_HUMAN]	New row
	Q86XI8	WTAP_IP	C19orf68	chromosome 19 open reading frame 68	Uncharacterized protein C19orf68 OS=Homo sapiens GN=C19orf68 PE=1 SV=2 - [CS068_HUMAN]	New row
	Q8N1N4	WTAP_IP	KRT78	keratin 78	Keratin, type II cytoskeletal 78 OS=Homo sapiens GN=KRT78 PE=2 SV=2 - [K2C78_HUMAN]	New row
	Q92521	WTAP_IP	PIGB	phosphatidylinositol glycan anchor biosynthesis, class B	GPI mannosyltransferase 3 OS=Homo sapiens GN=PIGB PE=2 SV=1 - [PIGB_HUMAN]	New row
	Q99714	WTAP_IP	HSD17B10	hydroxysteroid (17-beta) dehydrogenase 10	3-hydroxyacyl-CoA dehydrogenase type-2 OS=Homo sapiens GN=HSD17B10 PE=1 SV=3 - [HCD2_HUMAN]	New row
	Q99962	WTAP_IP	sh3gl2	SH3-domain GRB2-like 2	Endophilin-A1 OS=Homo sapiens GN=SH3GL2 PE=1 SV=1 - [SH3G2_HUMAN]	New row
	Q9BQD3	WTAP_IP	c19orf50	chromosome 19 open reading frame 50	KxDL motif-containing protein 1 OS=Homo sapiens GN=KXD1 PE=1 SV=2 - [KXDL1_HUMAN]	New row
	Q9GZT3	WTAP_IP	C14orf156	chromosome 14 open reading frame 156	SRA stem-loop-interacting RNA-binding protein, mitochondrial OS=Homo sapiens GN=SLIRP PE=1 SV=1 - [SLIRP_HUMAN]	New row
	Q9UBS4	WTAP_IP	dnajb11	DnaJ (Hsp40) homolog, subfamily B, member 11	DnaJ homolog subfamily B member 11 OS=Homo sapiens GN=DNAJB11 PE=1 SV=1 - [DJB11_HUMAN]	New row
	Q9ULV4	WTAP_IP	CORO1C	coronin, actin binding protein, 1C	Coronin-1C OS=Homo sapiens GN=CORO1C PE=1 SV=1 - [COR1C_HUMAN]	New row
	Q99943	WTAP_IP	AGPAT1	1-acylglycerol-3-phosphate O-acyltransferase 1 (lysophosphatidic acid acyltransferase, alpha)	1-acyl-sn-glycerol-3-phosphate acyltransferase alpha OS=Homo sapiens GN=AGPAT1 PE=1 SV=2 - [PLCA_HUMAN]	New row
	Q9NSB4	WTAP_IP	Krt82	keratin 82	Keratin, type II cuticular Hb2 OS=Homo sapiens GN=KRT82 PE=1 SV=3 - [KRT82_HUMAN]	New row

## Sheet: METTL3 2rep merge
Experimental ID	Uniprot Accession	Gene ID	Symbol	Name	Description
METTL3_IP	Q86U44	56339	METTL3	methyltransferase like 3	N6-adenosine-methyltransferase 70 kDa subunit OS=Homo sapiens GN=METTL3 PE=1 SV=2 - [MTA70_HUMAN]
METTL3_IP	P78371	10576	CCT2	chaperonin containing TCP1, subunit 2 (beta)	T-complex protein 1 subunit beta OS=Homo sapiens GN=CCT2 PE=1 SV=4 - [TCPB_HUMAN]
METTL3_IP	P11142	3312	HSPA8	heat shock 70kDa protein 8	Heat shock cognate 71 kDa protein OS=Homo sapiens GN=HSPA8 PE=1 SV=1 - [HSP7C_HUMAN]
METTL3_IP	Q99832	10574	CCT7	chaperonin containing TCP1, subunit 7 (eta)	T-complex protein 1 subunit eta OS=Homo sapiens GN=CCT7 PE=1 SV=2 - [TCPH_HUMAN]
METTL3_IP	P04264	3848	KRT1	keratin 1	Keratin, type II cytoskeletal 1 OS=Homo sapiens GN=KRT1 PE=1 SV=6 - [K2C1_HUMAN]
METTL3_IP	P49368	7203	CCT3	chaperonin containing TCP1, subunit 3 (gamma)	T-complex protein 1 subunit gamma OS=Homo sapiens GN=CCT3 PE=1 SV=4 - [TCPG_HUMAN]
METTL3_IP	P50990	10694	CCT8	similar to chaperonin containing TCP1, subunit 8 (theta); chaperonin containing TCP1, subunit 8 (theta)	T-complex protein 1 subunit theta OS=Homo sapiens GN=CCT8 PE=1 SV=4 - [TCPQ_HUMAN]
METTL3_IP	P17987	6950	TCP1	hypothetical gene supported by BC000665; t-complex 1	T-complex protein 1 subunit alpha OS=Homo sapiens GN=TCP1 PE=1 SV=1 - [TCPA_HUMAN]
METTL3_IP	P40227	908	CCT6A	chaperonin containing TCP1, subunit 6A (zeta 1)	T-complex protein 1 subunit zeta OS=Homo sapiens GN=CCT6A PE=1 SV=3 - [TCPZ_HUMAN]
METTL3_IP	P35908	3849	KRT2	keratin 2	Keratin, type II cytoskeletal 2 epidermal OS=Homo sapiens GN=KRT2 PE=1 SV=2 - [K22E_HUMAN]
METTL3_IP	P48643	22948	CCT5	chaperonin containing TCP1, subunit 5 (epsilon)	T-complex protein 1 subunit epsilon OS=Homo sapiens GN=CCT5 PE=1 SV=1 - [TCPE_HUMAN]
METTL3_IP	P08107	3303	HSPA1A	heat shock 70kDa protein 1A; heat shock 70kDa protein 1B	Heat shock 70 kDa protein 1A/1B OS=Homo sapiens GN=HSPA1A PE=1 SV=5 - [HSP71_HUMAN]
METTL3_IP	P13645	3858	KRT10	keratin 10	Keratin, type I cytoskeletal 10 OS=Homo sapiens GN=KRT10 PE=1 SV=6 - [K1C10_HUMAN]
METTL3_IP	P35527	3857	KRT9	keratin 9	Keratin, type I cytoskeletal 9 OS=Homo sapiens GN=KRT9 PE=1 SV=3 - [K1C9_HUMAN]
METTL3_IP	P50991	10575	CCT4	chaperonin containing TCP1, subunit 4 (delta)	T-complex protein 1 subunit delta OS=Homo sapiens GN=CCT4 PE=1 SV=4 - [TCPD_HUMAN]
METTL3_IP	P07437	203068	TUBB	tubulin, beta; similar to tubulin, beta 5; tubulin, beta pseudogene 2; tubulin, beta pseudogene 1	Tubulin beta chain OS=Homo sapiens GN=TUBB PE=1 SV=2 - [TBB5_HUMAN]
METTL3_IP	Q9HCE5	57721	METTL14	methyltransferase like 14	N6-adenosine-methyltransferase subunit METTL14 OS=Homo sapiens GN=METTL14 PE=1 SV=2 - [MET14_HUMAN]
METTL3_IP	P13647	3852	KRT5	keratin 5	Keratin, type II cytoskeletal 5 OS=Homo sapiens GN=KRT5 PE=1 SV=3 - [K2C5_HUMAN]
METTL3_IP	P02538	3853	KRT6A	keratin 6A	Keratin, type II cytoskeletal 6A OS=Homo sapiens GN=KRT6A PE=1 SV=3 - [K2C6A_HUMAN]
METTL3_IP	Q69YN4	25962	KIAA1429	KIAA1429	Protein virilizer homolog OS=Homo sapiens GN=KIAA1429 PE=1 SV=2 - [VIR_HUMAN]
METTL3_IP	P68371	10383	TUBB4B	tubulin, beta 2C	Tubulin beta-4B chain OS=Homo sapiens GN=TUBB4B PE=1 SV=1 - [TBB4B_HUMAN]
METTL3_IP	Q13885	7280	TUBB2A	tubulin, beta 2A	Tubulin beta-2A chain OS=Homo sapiens GN=TUBB2A PE=1 SV=1 - [TBB2A_HUMAN]
METTL3_IP	Q92598	10808	HSPH1	heat shock 105kDa/110kDa protein 1	Heat shock protein 105 kDa OS=Homo sapiens GN=HSPH1 PE=1 SV=1 - [HS105_HUMAN]
METTL3_IP	Q9BQE3	84790	TUBA1C	tubulin, alpha 1c	Tubulin alpha-1C chain OS=Homo sapiens GN=TUBA1C PE=1 SV=1 - [TBA1C_HUMAN]
METTL3_IP	P31689	3301	DNAJA1	DnaJ (Hsp40) homolog, subfamily A, member 1	DnaJ homolog subfamily A member 1 OS=Homo sapiens GN=DNAJA1 PE=1 SV=2 - [DNJA1_HUMAN]
METTL3_IP	P07900	3320	HSP90AA1	heat shock protein 90kDa alpha (cytosolic), class A member 2; heat shock protein 90kDa alpha (cytosolic), class A member 1	Heat shock protein HSP 90-alpha OS=Homo sapiens GN=HSP90AA1 PE=1 SV=5 - [HS90A_HUMAN]
METTL3_IP	P04350	10382	TUBB4A	tubulin, beta 4	Tubulin beta-4A chain OS=Homo sapiens GN=TUBB4A PE=1 SV=2 - [TBB4A_HUMAN]
METTL3_IP	P68366	7277	TUBA4A	tubulin, alpha 4a	Tubulin alpha-4A chain OS=Homo sapiens GN=TUBA4A PE=1 SV=1 - [TBA4A_HUMAN]
METTL3_IP	P38646	3313	HSPA9	heat shock 70kDa protein 9 (mortalin)	Stress-70 protein, mitochondrial OS=Homo sapiens GN=HSPA9 PE=1 SV=2 - [GRP75_HUMAN]
METTL3_IP	P02533	3861	KRT14	keratin 14	Keratin, type I cytoskeletal 14 OS=Homo sapiens GN=KRT14 PE=1 SV=4 - [K1C14_HUMAN]
METTL3_IP	Q15007	9589	WTAP	Wilms tumor 1 associated protein	Pre-mRNA-splicing regulator WTAP OS=Homo sapiens GN=WTAP PE=1 SV=2 - [FL2D_HUMAN]
METTL3_IP	P08779	3868	KRT16	keratin 16; keratin type 16-like	Keratin, type I cytoskeletal 16 OS=Homo sapiens GN=KRT16 PE=1 SV=4 - [K1C16_HUMAN]
METTL3_IP	P61978	3190	HNRNPK	heterogeneous nuclear ribonucleoprotein K; similar to heterogeneous nuclear ribonucleoprotein K	Heterogeneous nuclear ribonucleoprotein K OS=Homo sapiens GN=HNRNPK PE=1 SV=1 - [HNRPK_HUMAN]
METTL3_IP	O60884	10294	DNAJA2	DnaJ (Hsp40) homolog, subfamily A, member 2	DnaJ homolog subfamily A member 2 OS=Homo sapiens GN=DNAJA2 PE=1 SV=1 - [DNJA2_HUMAN]
METTL3_IP	P08238	3326	HSP90AB1	heat shock protein 90kDa alpha (cytosolic), class B member 1	Heat shock protein HSP 90-beta OS=Homo sapiens GN=HSP90AB1 PE=1 SV=4 - [HS90B_HUMAN]
METTL3_IP	P02768	213	ALB	albumin	Serum albumin OS=Homo sapiens GN=ALB PE=1 SV=2 - [ALBU_HUMAN]
METTL3_IP	P60709	60	ACTB	actin, beta	Actin, cytoplasmic 1 OS=Homo sapiens GN=ACTB PE=1 SV=1 - [ACTB_HUMAN]
METTL3_IP	O95071	51366	UBR5	similar to E3 ubiquitin protein ligase, HECT domain containing, 1; ubiquitin protein ligase E3 component n-recognin 5	E3 ubiquitin-protein ligase UBR5 OS=Homo sapiens GN=UBR5 PE=1 SV=2 - [UBR5_HUMAN]
METTL3_IP	P07355	302	ANXA2	annexin A2 pseudogene 3; annexin A2; annexin A2 pseudogene 1	Annexin A2 OS=Homo sapiens GN=ANXA2 PE=1 SV=2 - [ANXA2_HUMAN]
METTL3_IP	O95816	9532	BAG2	BCL2-associated athanogene 2	BAG family molecular chaperone regulator 2 OS=Homo sapiens GN=BAG2 PE=1 SV=1 - [BAG2_HUMAN]
METTL3_IP	P11021	3309	HSPA5	hypothetical gene supported by AF216292; NM_005347; heat shock 70kDa protein 5 (glucose-regulated protein, 78kDa)	78 kDa glucose-regulated protein OS=Homo sapiens GN=HSPA5 PE=1 SV=2 - [GRP78_HUMAN]
METTL3_IP	Q00839	3192	HNRNPU	heterogeneous nuclear ribonucleoprotein U (scaffold attachment factor A)	ATPase WRNIP1 OS=Homo sapiens GN=WRNIP1 PE=1 SV=2 - [WRIP1_HUMAN]
METTL3_IP	Q96S55	56897	WRNIP1	Werner helicase interacting protein 1	60 kDa heat shock protein, mitochondrial OS=Homo sapiens GN=HSPD1 PE=1 SV=2 - [CH60_HUMAN]
METTL3_IP	P10809	3329	HSPD1	heat shock 60kDa protein 1 (chaperonin) pseudogene 5; heat shock 60kDa protein 1 (chaperonin) pseudogene 6; heat shock 60kDa protein 1 (chaperonin) pseudogene 1; heat shock 60kDa protein 1 (chaperonin) pseudogene 4; heat shock 60kDa protein 1 (chaperonin)	Elongation factor Tu, mitochondrial OS=Homo sapiens GN=TUFM PE=1 SV=2 - [EFTU_HUMAN]
METTL3_IP	P49411	7284	TUFM	Tu translation elongation factor, mitochondrial	DnaJ homolog subfamily C member 7 OS=Homo sapiens GN=DNAJC7 PE=1 SV=2 - [DNJC7_HUMAN]
METTL3_IP	Q99615	7266	DNAJC7	DnaJ (Hsp40) homolog, subfamily C, member 7	RuvB-like 2 OS=Homo sapiens GN=RUVBL2 PE=1 SV=3 - [RUVB2_HUMAN]
METTL3_IP	Q9Y230	10856	RUVBL2	RuvB-like 2 (E. coli)	RuvB-like 1 OS=Homo sapiens GN=RUVBL1 PE=1 SV=1 - [RUVB1_HUMAN]
METTL3_IP	Q9Y265	8607	RUVBL1	RuvB-like 1 (E. coli)	Elongation factor 1-alpha 1 OS=Homo sapiens GN=EEF1A1 PE=1 SV=1 - [EF1A1_HUMAN]
METTL3_IP	P68104	1915	EEF1A1	eukaryotic translation elongation factor 1 alpha-like 7; eukaryotic translation elongation factor 1 alpha-like 3; similar to eukaryotic translation elongation factor 1 alpha 1; eukaryotic translation elongation factor 1 alpha 1	Cell cycle and apoptosis regulator protein 2 OS=Homo sapiens GN=CCAR2 PE=1 SV=2 - [CCAR2_HUMAN]
METTL3_IP	Q8N163	57805	KIAA1967	KIAA1967	Actin, alpha cardiac muscle 1 OS=Homo sapiens GN=ACTC1 PE=1 SV=1 - [ACTC_HUMAN]
METTL3_IP	P68032	70	ACTC1	actin, alpha, cardiac muscle 1	BAG family molecular chaperone regulator 5 OS=Homo sapiens GN=BAG5 PE=1 SV=1 - [BAG5_HUMAN]
METTL3_IP	Q9UL15	9529	BAG5	BCL2-associated athanogene 5	ATP-dependent RNA helicase DDX3X OS=Homo sapiens GN=DDX3X PE=1 SV=3 - [DDX3X_HUMAN]
METTL3_IP	O00571	1654	DDX3X	DEAD (Asp-Glu-Ala-Asp) box polypeptide 3, X-linked	Polyubiquitin-C OS=Homo sapiens GN=UBC PE=1 SV=3 - [UBC_HUMAN]
METTL3_IP	P0CG48	P0CG48	P0CG48	P0CG48	Transcription intermediary factor 1-beta OS=Homo sapiens GN=TRIM28 PE=1 SV=5 - [TIF1B_HUMAN]
METTL3_IP	Q13263	10155	TRIM28	tripartite motif-containing 28	Heterogeneous nuclear ribonucleoprotein U OS=Homo sapiens GN=HNRNPU PE=1 SV=6 - [HNRPU_HUMAN]
METTL3_IP	O43390	10236	HNRNPR	heterogeneous nuclear ribonucleoprotein R	Heterogeneous nuclear ribonucleoprotein R OS=Homo sapiens GN=HNRNPR PE=1 SV=1 - [HNRPR_HUMAN]
METTL3_IP	P01857				Ig gamma-1 chain C region OS=Homo sapiens GN=IGHG1 PE=1 SV=1 - [IGHG1_HUMAN]
METTL3_IP	P06748	4869	NPM1	nucleophosmin 1 (nucleolar phosphoprotein B23, numatrin) pseudogene 21; hypothetical LOC100131044; similar to nucleophosmin 1; nucleophosmin (nucleolar phosphoprotein B23, numatrin)	Nucleophosmin OS=Homo sapiens GN=NPM1 PE=1 SV=2 - [NPM_HUMAN]
METTL3_IP	P28340	5424	POLD1	polymerase (DNA directed), delta 1, catalytic subunit 125kDa	DNA polymerase delta catalytic subunit OS=Homo sapiens GN=POLD1 PE=1 SV=2 - [DPOD1_HUMAN]
METTL3_IP	P26599	5725	PTBP1	polypyrimidine tract binding protein 1	Polypyrimidine tract-binding protein 1 OS=Homo sapiens GN=PTBP1 PE=1 SV=1 - [PTBP1_HUMAN]
METTL3_IP	P31948	10963	STIP1	stress-induced-phosphoprotein 1	Stress-induced-phosphoprotein 1 OS=Homo sapiens GN=STIP1 PE=1 SV=1 - [STIP1_HUMAN]
METTL3_IP	O15523	8653	DDX3Y	DEAD (Asp-Glu-Ala-Asp) box polypeptide 3, Y-linked	ATP-dependent RNA helicase DDX3Y OS=Homo sapiens GN=DDX3Y PE=1 SV=2 - [DDX3Y_HUMAN]
METTL3_IP	O95218	9406	ZRANB2	zinc finger, RAN-binding domain containing 2	Zinc finger Ran-binding domain-containing protein 2 OS=Homo sapiens GN=ZRANB2 PE=1 SV=2 - [ZRAB2_HUMAN]
METTL3_IP	P02545	4000	LMNA	lamin A/C	Prelamin-A/C OS=Homo sapiens GN=LMNA PE=1 SV=1 - [LMNA_HUMAN]
METTL3_IP	P46379	7917	BAG6	HLA-B associated transcript 3	Large proline-rich protein BAG6 OS=Homo sapiens GN=BAG6 PE=1 SV=2 - [BAG6_HUMAN]
METTL3_IP	P62195	5705	PSMC5	proteasome (prosome, macropain) 26S subunit, ATPase, 5	26S protease regulatory subunit 8 OS=Homo sapiens GN=PSMC5 PE=1 SV=1 - [PRS8_HUMAN]
METTL3_IP	Q13617	8453	CUL2	cullin 2	Cullin-2 OS=Homo sapiens GN=CUL2 PE=1 SV=2 - [CUL2_HUMAN]
METTL3_IP	O60506	10492	SYNCRIP	synaptotagmin binding, cytoplasmic RNA interacting protein	Heterogeneous nuclear ribonucleoprotein Q OS=Homo sapiens GN=SYNCRIP PE=1 SV=2 - [HNRPQ_HUMAN]
METTL3_IP	P31943	3187	HNRNPH1	heterogeneous nuclear ribonucleoprotein H1 (H)	Heterogeneous nuclear ribonucleoprotein H OS=Homo sapiens GN=HNRNPH1 PE=1 SV=4 - [HNRH1_HUMAN]
METTL3_IP	P34932	3308	HSPA4	heat shock 70kDa protein 4	Heat shock 70 kDa protein 4 OS=Homo sapiens GN=HSPA4 PE=1 SV=4 - [HSP74_HUMAN]
METTL3_IP	P62829	9349	RPL23	ribosomal protein L23 pseudogene 6; ribosomal protein L23	60S ribosomal protein L23 OS=Homo sapiens GN=RPL23 PE=1 SV=1 - [RL23_HUMAN]
METTL3_IP	Q16531	1642	DDB1	damage-specific DNA binding protein 1, 127kDa	DNA damage-binding protein 1 OS=Homo sapiens GN=DDB1 PE=1 SV=1 - [DDB1_HUMAN]
METTL3_IP	Q9UDY4	11080	DNAJB4	DnaJ (Hsp40) homolog, subfamily B, member 4	DnaJ homolog subfamily B member 4 OS=Homo sapiens GN=DNAJB4 PE=1 SV=1 - [DNJB4_HUMAN]
METTL3_IP	O00148	10212	DDX39A	DEAD (Asp-Glu-Ala-Asp) box polypeptide 39	ATP-dependent RNA helicase DDX39A OS=Homo sapiens GN=DDX39A PE=1 SV=2 - [DX39A_HUMAN]
METTL3_IP	P08670	7431	VIM	vimentin	Vimentin OS=Homo sapiens GN=VIM PE=1 SV=4 - [VIME_HUMAN]
METTL3_IP	P15924	1832	DSP	desmoplakin	Desmoplakin OS=Homo sapiens GN=DSP PE=1 SV=3 - [DESP_HUMAN]
METTL3_IP	P17844	1655	DDX5	DEAD (Asp-Glu-Ala-Asp) box polypeptide 5	Probable ATP-dependent RNA helicase DDX5 OS=Homo sapiens GN=DDX5 PE=1 SV=1 - [DDX5_HUMAN]
METTL3_IP	P25685	3337	DNAJB1	DnaJ (Hsp40) homolog, subfamily B, member 1	DnaJ homolog subfamily B member 1 OS=Homo sapiens GN=DNAJB1 PE=1 SV=4 - [DNJB1_HUMAN]
METTL3_IP	P43243	9782	MATR3	matrin 3	Matrin-3 OS=Homo sapiens GN=MATR3 PE=1 SV=2 - [MATR3_HUMAN]
METTL3_IP	P52597	3185	HNRNPF	heterogeneous nuclear ribonucleoprotein F	Heterogeneous nuclear ribonucleoprotein F OS=Homo sapiens GN=HNRNPF PE=1 SV=3 - [HNRPF_HUMAN]
METTL3_IP	P62191	5700	PSMC1	proteasome (prosome, macropain) 26S subunit, ATPase, 1; similar to protease (prosome, macropain) 26S subunit, ATPase 1	26S protease regulatory subunit 4 OS=Homo sapiens GN=PSMC1 PE=1 SV=1 - [PRS4_HUMAN]
METTL3_IP	Q14CN4	140807	KRT72	keratin 72	Keratin, type II cytoskeletal 72 OS=Homo sapiens GN=KRT72 PE=1 SV=2 - [K2C72_HUMAN]
METTL3_IP	Q15233	4841	NONO	non-POU domain containing, octamer-binding	Non-POU domain-containing octamer-binding protein OS=Homo sapiens GN=NONO PE=1 SV=4 - [NONO_HUMAN]
METTL3_IP	Q92769	3066	HDAC2	histone deacetylase 2	Histone deacetylase 2 OS=Homo sapiens GN=HDAC2 PE=1 SV=2 - [HDAC2_HUMAN]
METTL3_IP	Q9NSB2	3890	KRT84	keratin 84	Keratin, type II cuticular Hb4 OS=Homo sapiens GN=KRT84 PE=2 SV=2 - [KRT84_HUMAN]
METTL3_IP	P25205	4172	MCM3	minichromosome maintenance complex component 3	DNA replication licensing factor MCM3 OS=Homo sapiens GN=MCM3 PE=1 SV=3 - [MCM3_HUMAN]
METTL3_IP	P42166	7112	TMPO	thymopoietin	Lamina-associated polypeptide 2, isoform alpha OS=Homo sapiens GN=TMPO PE=1 SV=2 - [LAP2A_HUMAN]
METTL3_IP	P49327	2194	FASN	fatty acid synthase	Fatty acid synthase OS=Homo sapiens GN=FASN PE=1 SV=3 - [FAS_HUMAN]
METTL3_IP	P52701	2956	MSH6	mutS homolog 6 (E. coli)	DNA mismatch repair protein Msh6 OS=Homo sapiens GN=MSH6 PE=1 SV=2 - [MSH6_HUMAN]
METTL3_IP	Q9C0C7	55626	AMBRA1	autophagy/beclin-1 regulator 1	Activating molecule in BECN1-regulated autophagy protein 1 OS=Homo sapiens GN=AMBRA1 PE=1 SV=2 - [AMRA1_HUMAN]
METTL3_IP	Q9NZL4	23640	HSPBP1	HSPA (heat shock 70kDa) binding protein, cytoplasmic cochaperone 1	Hsp70-binding protein 1 OS=Homo sapiens GN=HSPBP1 PE=1 SV=1 - [HPBP1_HUMAN]
METTL3_IP	A6NHL2	79861	TUBAL3	tubulin, alpha-like 3	Tubulin alpha chain-like 3 OS=Homo sapiens GN=TUBAL3 PE=1 SV=2 - [TBAL3_HUMAN]
METTL3_IP	O95757	22824	HSPA4L	heat shock 70kDa protein 4-like	Heat shock 70 kDa protein 4L OS=Homo sapiens GN=HSPA4L PE=1 SV=3 - [HS74L_HUMAN]
METTL3_IP	P01593	P01593	P01593	P01593	Ig kappa chain V-I region AG OS=Homo sapiens PE=1 SV=1 - [KV101_HUMAN]
METTL3_IP	P01602	P01602	P01602	P01602	Ig kappa chain V-I region HK102 (Fragment) OS=Homo sapiens GN=IGKV1-5 PE=4 SV=1 - [KV110_HUMAN]
METTL3_IP	P05783	3875	KRT18	keratin 18; keratin 18 pseudogene 26; keratin 18 pseudogene 19	Keratin, type I cytoskeletal 18 OS=Homo sapiens GN=KRT18 PE=1 SV=2 - [K1C18_HUMAN]
METTL3_IP	P12268	3615	IMPDH2	IMP (inosine monophosphate) dehydrogenase 2	Inosine-5'-monophosphate dehydrogenase 2 OS=Homo sapiens GN=IMPDH2 PE=1 SV=2 - [IMDH2_HUMAN]
METTL3_IP	P31944	23581	CASP14	caspase 14, apoptosis-related cysteine peptidase	Caspase-14 OS=Homo sapiens GN=CASP14 PE=1 SV=2 - [CASPE_HUMAN]
METTL3_IP	P43246	4436	MSH2	mutS homolog 2, colon cancer, nonpolyposis type 1 (E. coli)	DNA mismatch repair protein Msh2 OS=Homo sapiens GN=MSH2 PE=1 SV=1 - [MSH2_HUMAN]
METTL3_IP	P43686	5704	PSMC4	similar to 26S protease regulatory subunit 6B (MIP224) (MB67-interacting protein) (TAT-binding protein 7) (TBP-7); proteasome (prosome, macropain) 26S subunit, ATPase, 4	26S protease regulatory subunit 6B OS=Homo sapiens GN=PSMC4 PE=1 SV=2 - [PRS6B_HUMAN]
METTL3_IP	P62805	121504	HIST4H4	histone cluster 1, H4l; histone cluster 1, H4k; histone cluster 4, H4; histone cluster 1, H4h; histone cluster 1, H4j; histone cluster 1, H4i; histone cluster 1, H4d; histone cluster 1, H4c; histone cluster 1, H4f; histone cluster 1, H4e; histone cluster 1, H4b; histone cluster 1, H4a; histone cluster 2, H4a; histone cluster 2, H4b	Histone H4 OS=Homo sapiens GN=HIST1H4A PE=1 SV=2 - [H4_HUMAN]
METTL3_IP	P78395	23532	PRAME	preferentially expressed antigen in melanoma	Melanoma antigen preferentially expressed in tumors OS=Homo sapiens GN=PRAME PE=1 SV=1 - [PRAME_HUMAN]
METTL3_IP	P81605	117159	DCD	dermcidin	Dermcidin OS=Homo sapiens GN=DCD PE=1 SV=2 - [DCD_HUMAN]
METTL3_IP	Q01813	5214	PFKP	phosphofructokinase, platelet	6-phosphofructokinase type C OS=Homo sapiens GN=PFKP PE=1 SV=2 - [K6PP_HUMAN]
METTL3_IP	Q02413	1828	DSG1	desmoglein 1	Desmoglein-1 OS=Homo sapiens GN=DSG1 PE=1 SV=2 - [DSG1_HUMAN]
METTL3_IP	Q14865	84159	ARID5B	AT rich interactive domain 5B (MRF1-like)	AT-rich interactive domain-containing protein 5B OS=Homo sapiens GN=ARID5B PE=1 SV=3 - [ARI5B_HUMAN]
METTL3_IP	Q15366	5094	PCBP2	poly(rC) binding protein 2	Poly(rC)-binding protein 2 OS=Homo sapiens GN=PCBP2 PE=1 SV=1 - [PCBP2_HUMAN]
METTL3_IP	Q5T200	23091	ZC3H13	zinc finger CCCH-type containing 13	Zinc finger CCCH domain-containing protein 13 OS=Homo sapiens GN=ZC3H13 PE=1 SV=1 - [ZC3HD_HUMAN]
METTL3_IP	Q75N03	79872	CBLL1	Cas-Br-M (murine) ecotropic retroviral transforming sequence-like 1	E3 ubiquitin-protein ligase Hakai OS=Homo sapiens GN=CBLL1 PE=1 SV=1 - [HAKAI_HUMAN]
METTL3_IP	Q86YZ3	388697	HRNR	hornerin	Hornerin OS=Homo sapiens GN=HRNR PE=1 SV=2 - [HORN_HUMAN]
METTL3_IP	Q8N726	1029	CDKN2A	cyclin-dependent kinase inhibitor 2A (melanoma, p16, inhibits CDK4)	Cyclin-dependent kinase inhibitor 2A, isoform 4 OS=Homo sapiens GN=CDKN2A PE=1 SV=2 - [CD2A2_HUMAN]
METTL3_IP	O60812	343069	HNRNPCL1	heterogeneous nuclear ribonucleoprotein C-like; heterogeneous nuclear ribonucleoprotein C-like 1; similar to Heterogeneous nuclear ribonucleoprotein C-like dJ845O24.4 (hnRNP core protein C-like)	Heterogeneous nuclear ribonucleoprotein C-like 1 OS=Homo sapiens GN=HNRNPCL1 PE=1 SV=1 - [HNRCL_HUMAN]
METTL3_IP	P01611	P01611	P01611	P01611	Ig kappa chain V-I region Wes OS=Homo sapiens PE=1 SV=1 - [KV119_HUMAN]
METTL3_IP	P01859	P01859	P01859	P01859	Ig gamma-2 chain C region OS=Homo sapiens GN=IGHG2 PE=1 SV=2 - [IGHG2_HUMAN]
METTL3_IP	P0C0L4	720	C4A	complement component 4A (Rodgers blood group)	Complement C4-A OS=Homo sapiens GN=C4A PE=1 SV=2 - [CO4A_HUMAN]
METTL3_IP	P17980	5702	PSMC3	proteasome (prosome, macropain) 26S subunit, ATPase, 3	26S protease regulatory subunit 6A OS=Homo sapiens GN=PSMC3 PE=1 SV=3 - [PRS6A_HUMAN]
METTL3_IP	P35637	2521	FUS	fusion (involved in t(12;16) in malignant liposarcoma)	RNA-binding protein FUS OS=Homo sapiens GN=FUS PE=1 SV=1 - [FUS_HUMAN]
METTL3_IP	P53365	23647	ARFIP2	ADP-ribosylation factor interacting protein 2	Arfaptin-2 OS=Homo sapiens GN=ARFIP2 PE=1 SV=1 - [ARFP2_HUMAN]
METTL3_IP	P62333	5706	PSMC6	proteasome (prosome, macropain) 26S subunit, ATPase, 6	26S protease regulatory subunit 10B OS=Homo sapiens GN=PSMC6 PE=1 SV=1 - [PRS10_HUMAN]
METTL3_IP	Q13435	10992	SF3B2	splicing factor 3b, subunit 2, 145kDa	Splicing factor 3B subunit 2 OS=Homo sapiens GN=SF3B2 PE=1 SV=2 - [SF3B2_HUMAN]
METTL3_IP	Q13547	3065	HDAC1	histone deacetylase 1	Histone deacetylase 1 OS=Homo sapiens GN=HDAC1 PE=1 SV=1 - [HDAC1_HUMAN]
METTL3_IP	Q15369	6921	TCEB1	similar to elongin C; transcription elongation factor B (SIII), polypeptide 1 (15kDa, elongin C)	Transcription elongation factor B polypeptide 1 OS=Homo sapiens GN=TCEB1 PE=1 SV=1 - [ELOC_HUMAN]
METTL3_IP	Q69YZ2	399474	TMEM200B	transmembrane protein 200B	Transmembrane protein 200B OS=Homo sapiens GN=TMEM200B PE=2 SV=1 - [T200B_HUMAN]
METTL3_IP	Q7Z6Z7	10075	HUWE1	HECT, UBA and WWE domain containing 1	E3 ubiquitin-protein ligase HUWE1 OS=Homo sapiens GN=HUWE1 PE=1 SV=3 - [HUWE1_HUMAN]
METTL3_IP	Q99933	573	BAG1	BCL2-associated athanogene	BAG family molecular chaperone regulator 1 OS=Homo sapiens GN=BAG1 PE=1 SV=4 - [BAG1_HUMAN]
METTL3_IP	O14744	10419	PRMT5	protein arginine methyltransferase 5	Protein arginine N-methyltransferase 5 OS=Homo sapiens GN=PRMT5 PE=1 SV=4 - [ANM5_HUMAN]
METTL3_IP	O43175	26227	PHGDH	phosphoglycerate dehydrogenase	D-3-phosphoglycerate dehydrogenase OS=Homo sapiens GN=PHGDH PE=1 SV=4 - [SERA_HUMAN]
METTL3_IP	O43719	27336	HTATSF1	HIV-1 Tat specific factor 1	HIV Tat-specific factor 1 OS=Homo sapiens GN=HTATSF1 PE=1 SV=1 - [HTSF1_HUMAN]
METTL3_IP	O43809	11051	NUDT21	nudix (nucleoside diphosphate linked moiety X)-type motif 21	Cleavage and polyadenylation specificity factor subunit 5 OS=Homo sapiens GN=NUDT21 PE=1 SV=1 - [CPSF5_HUMAN]
METTL3_IP	O60814	85236	HIST1H2BK	histone cluster 1, H2bk	Histone H2B type 1-K OS=Homo sapiens GN=HIST1H2BK PE=1 SV=3 - [H2B1K_HUMAN]
METTL3_IP	O75190	10049	DNAJB6	DnaJ (Hsp40) homolog, subfamily B, member 6	DnaJ homolog subfamily B member 6 OS=Homo sapiens GN=DNAJB6 PE=1 SV=2 - [DNJB6_HUMAN]
METTL3_IP	O75643	23020	SNRNP200	similar to U5 snRNP-specific protein, 200 kDa; small nuclear ribonucleoprotein 200kDa (U5)	U5 small nuclear ribonucleoprotein 200 kDa helicase OS=Homo sapiens GN=SNRNP200 PE=1 SV=2 - [U520_HUMAN]
METTL3_IP	O95259	3756	KCNH1	potassium voltage-gated channel, subfamily H (eag-related), member 1	Potassium voltage-gated channel subfamily H member 1 OS=Homo sapiens GN=KCNH1 PE=1 SV=1 - [KCNH1_HUMAN]
METTL3_IP	O95817	9531	BAG3	BCL2-associated athanogene 3	BAG family molecular chaperone regulator 3 OS=Homo sapiens GN=BAG3 PE=1 SV=3 - [BAG3_HUMAN]
METTL3_IP	P01040	1475	CSTA	cystatin A (stefin A)	Cystatin-A OS=Homo sapiens GN=CSTA PE=1 SV=1 - [CYTA_HUMAN]
METTL3_IP	P01594	P01594	P01594	P01594	Ig kappa chain V-I region AU OS=Homo sapiens PE=1 SV=1 - [KV102_HUMAN]
METTL3_IP	P01605	P01605	P01605	P01605	Ig kappa chain V-I region Lay OS=Homo sapiens PE=1 SV=1 - [KV113_HUMAN]
METTL3_IP	P01608	P01608	P01608	P01608	Ig kappa chain V-I region Roy OS=Homo sapiens PE=1 SV=1 - [KV116_HUMAN]
METTL3_IP	P01616	P01616	P01616	P01616	Ig kappa chain V-II region MIL OS=Homo sapiens PE=1 SV=1 - [KV203_HUMAN]
METTL3_IP	P02788	4057	LTF	lactotransferrin	Lactotransferrin OS=Homo sapiens GN=LTF PE=1 SV=6 - [TRFL_HUMAN]
METTL3_IP	P04083	301	ANXA1	annexin A1	Annexin A1 OS=Homo sapiens GN=ANXA1 PE=1 SV=2 - [ANXA1_HUMAN]
METTL3_IP	P23246	6421	SFPQ	splicing factor proline/glutamine-rich (polypyrimidine tract binding protein associated)	Splicing factor, proline- and glutamine-rich OS=Homo sapiens GN=SFPQ PE=1 SV=2 - [SFPQ_HUMAN]
METTL3_IP	P23588	1975	EIF4B	similar to eukaryotic translation initiation factor 4H; eukaryotic translation initiation factor 4B	Eukaryotic translation initiation factor 4B OS=Homo sapiens GN=EIF4B PE=1 SV=2 - [IF4B_HUMAN]
METTL3_IP	P24752	38	ACAT1	acetyl-Coenzyme A acetyltransferase 1	Acetyl-CoA acetyltransferase, mitochondrial OS=Homo sapiens GN=ACAT1 PE=1 SV=1 - [THIL_HUMAN]
METTL3_IP	P27708	790	CAD	carbamoyl-phosphate synthetase 2, aspartate transcarbamylase, and dihydroorotase	CAD protein OS=Homo sapiens GN=CAD PE=1 SV=3 - [PYR1_HUMAN]
METTL3_IP	P32119	7001	PRDX2	peroxiredoxin 2	Peroxiredoxin-2 OS=Homo sapiens GN=PRDX2 PE=1 SV=5 - [PRDX2_HUMAN]
METTL3_IP	P51991	220988	HNRNPA3	heterogeneous nuclear ribonucleoprotein A3	Heterogeneous nuclear ribonucleoprotein A3 OS=Homo sapiens GN=HNRNPA3 PE=1 SV=2 - [ROA3_HUMAN]
METTL3_IP	P55072	7415	VCP	valosin-containing protein	Transitional endoplasmic reticulum ATPase OS=Homo sapiens GN=VCP PE=1 SV=4 - [TERA_HUMAN]
METTL3_IP	P61626	4069	LYZ	lysozyme (renal amyloidosis)	Lysozyme C OS=Homo sapiens GN=LYZ PE=1 SV=1 - [LYSC_HUMAN]
METTL3_IP	P62263	6208	RPS14	ribosomal protein S14	40S ribosomal protein S14 OS=Homo sapiens GN=RPS14 PE=1 SV=3 - [RS14_HUMAN]
METTL3_IP	P62318	6634	SNRPD3	small nuclear ribonucleoprotein D3 polypeptide 18kDa	Small nuclear ribonucleoprotein Sm D3 OS=Homo sapiens GN=SNRPD3 PE=1 SV=1 - [SMD3_HUMAN]
METTL3_IP	P63167	8655	DYNLL1	dynein, light chain, LC8-type 1	Dynein light chain 1, cytoplasmic OS=Homo sapiens GN=DYNLL1 PE=1 SV=1 - [DYL1_HUMAN]
METTL3_IP	P63173	6169	RPL38	ribosomal protein L38	60S ribosomal protein L38 OS=Homo sapiens GN=RPL38 PE=1 SV=2 - [RL38_HUMAN]
METTL3_IP	P83731	6152	RPL24	ribosomal protein L24; ribosomal protein L24 pseudogene 6	60S ribosomal protein L24 OS=Homo sapiens GN=RPL24 PE=1 SV=1 - [RL24_HUMAN]
METTL3_IP	Q01844	2130	EWSR1	similar to Ewing sarcoma breakpoint region 1; Ewing sarcoma breakpoint region 1	RNA-binding protein EWS OS=Homo sapiens GN=EWSR1 PE=1 SV=1 - [EWS_HUMAN]
METTL3_IP	Q05707	7373	COL14A1	collagen, type XIV, alpha 1	Collagen alpha-1(XIV) chain OS=Homo sapiens GN=COL14A1 PE=1 SV=3 - [COEA1_HUMAN]
METTL3_IP	Q08554	1823	DSC1	desmocollin 1	Desmocollin-1 OS=Homo sapiens GN=DSC1 PE=1 SV=2 - [DSC1_HUMAN]
METTL3_IP	Q13148	23435	TARDBP	TAR DNA binding protein	TAR DNA-binding protein 43 OS=Homo sapiens GN=TARDBP PE=1 SV=1 - [TADBP_HUMAN]
METTL3_IP	Q13410	696	BTN1A1	butyrophilin, subfamily 1, member A1	Butyrophilin subfamily 1 member A1 OS=Homo sapiens GN=BTN1A1 PE=1 SV=3 - [BT1A1_HUMAN]
METTL3_IP	Q14103	3184	HNRNPD	heterogeneous nuclear ribonucleoprotein D (AU-rich element RNA binding protein 1, 37kDa)	Heterogeneous nuclear ribonucleoprotein D0 OS=Homo sapiens GN=HNRNPD PE=1 SV=1 - [HNRPD_HUMAN]
METTL3_IP	Q15365	5093	PCBP1	poly(rC) binding protein 1	Poly(rC)-binding protein 1 OS=Homo sapiens GN=PCBP1 PE=1 SV=2 - [PCBP1_HUMAN]
METTL3_IP	Q15773	8079	MLF2	myeloid leukemia factor 2	Myeloid leukemia factor 2 OS=Homo sapiens GN=MLF2 PE=1 SV=1 - [MLF2_HUMAN]
METTL3_IP	Q16576	5931	RBBP7	retinoblastoma binding protein 7	Histone-binding protein RBBP7 OS=Homo sapiens GN=RBBP7 PE=1 SV=1 - [RBBP7_HUMAN]
METTL3_IP	Q16650	10716	TBR1	T-box, brain, 1	T-box brain protein 1 OS=Homo sapiens GN=TBR1 PE=1 SV=1 - [TBR1_HUMAN]
METTL3_IP	Q5D862	388698	FLG2	filaggrin family member 2	Filaggrin-2 OS=Homo sapiens GN=FLG2 PE=1 SV=1 - [FILA2_HUMAN]
METTL3_IP	Q5SNV9	Q5SNV9	Q5SNV9	Q5SNV9	Uncharacterized protein C1orf167 OS=Homo sapiens GN=C1orf167 PE=2 SV=2 - [CA167_HUMAN]
METTL3_IP	Q63HM1	125061	AFMID	arylformamidase	Kynurenine formamidase OS=Homo sapiens GN=AFMID PE=2 SV=2 - [KFA_HUMAN]
METTL3_IP	Q68DL7	644041	C18orf63	hypothetical protein LOC644041	Uncharacterized protein C18orf63 OS=Homo sapiens GN=C18orf63 PE=2 SV=2 - [CR063_HUMAN]
METTL3_IP	Q6NXT2	440093	H3F3C	histone H3-like	Histone H3.3C OS=Homo sapiens GN=H3F3C PE=1 SV=3 - [H3C_HUMAN]
METTL3_IP	Q8IV04	374403	TBC1D10C	TBC1 domain family, member 10C	Carabin OS=Homo sapiens GN=TBC1D10C PE=1 SV=1 - [TB10C_HUMAN]
METTL3_IP	Q8IX05	9936	CD302	CD302 molecule; lymphocyte antigen 75	CD302 antigen OS=Homo sapiens GN=CD302 PE=1 SV=1 - [CD302_HUMAN]
METTL3_IP	Q8WWY3	26121	PRPF31	PRP31 pre-mRNA processing factor 31 homolog (S. cerevisiae)	U4/U6 small nuclear ribonucleoprotein Prp31 OS=Homo sapiens GN=PRPF31 PE=1 SV=2 - [PRP31_HUMAN]
METTL3_IP	Q8WZA2	11069	RAPGEF4	Rap guanine nucleotide exchange factor (GEF) 4	Rap guanine nucleotide exchange factor 4 OS=Homo sapiens GN=RAPGEF4 PE=1 SV=1 - [RPGF4_HUMAN]
METTL3_IP	Q92466	1643	DDB2	damage-specific DNA binding protein 2, 48kDa	DNA damage-binding protein 2 OS=Homo sapiens GN=DDB2 PE=1 SV=1 - [DDB2_HUMAN]
METTL3_IP	Q96T37	64783	RBM15	RNA binding motif protein 15	Putative RNA-binding protein 15 OS=Homo sapiens GN=RBM15 PE=1 SV=2 - [RBM15_HUMAN]
METTL3_IP	Q99873	3276	PRMT1	protein arginine methyltransferase 1	Protein arginine N-methyltransferase 1 OS=Homo sapiens GN=PRMT1 PE=1 SV=2 - [ANM1_HUMAN]
METTL3_IP	Q9BQA1	79084	WDR77	WD repeat domain 77	Methylosome protein 50 OS=Homo sapiens GN=WDR77 PE=1 SV=1 - [MEP50_HUMAN]
METTL3_IP	Q9BSV6	79042	TSEN34	tRNA splicing endonuclease 34 homolog (S. cerevisiae)	tRNA-splicing endonuclease subunit Sen34 OS=Homo sapiens GN=TSEN34 PE=1 SV=1 - [SEN34_HUMAN]
METTL3_IP	Q9NWZ5	54963	UCKL1	uridine-cytidine kinase 1-like 1	Uridine-cytidine kinase-like 1 OS=Homo sapiens GN=UCKL1 PE=1 SV=2 - [UCKL1_HUMAN]
METTL3_IP	Q9UGM3	1755	DMBT1	deleted in malignant brain tumors 1	Deleted in malignant brain tumors 1 protein OS=Homo sapiens GN=DMBT1 PE=1 SV=2 - [DMBT1_HUMAN]
METTL3_IP	Q9UHX1	22827	PUF60	poly-U binding splicing factor 60KDa	Poly(U)-binding-splicing factor PUF60 OS=Homo sapiens GN=PUF60 PE=1 SV=1 - [PUF60_HUMAN]
METTL3_IP	Q9UKN8	9329	GTF3C4	general transcription factor IIIC, polypeptide 4, 90kDa	General transcription factor 3C polypeptide 4 OS=Homo sapiens GN=GTF3C4 PE=1 SV=2 - [TF3C4_HUMAN]
METTL3_IP	Q9UN37	27183	VPS4A	vacuolar protein sorting 4 homolog A (S. cerevisiae)	Vacuolar protein sorting-associated protein 4A OS=Homo sapiens GN=VPS4A PE=1 SV=1 - [VPS4A_HUMAN]
METTL3_IP	Q9UNE7	10273	STUB1	STIP1 homology and U-box containing protein 1	E3 ubiquitin-protein ligase CHIP OS=Homo sapiens GN=STUB1 PE=1 SV=2 - [CHIP_HUMAN]
METTL3_IP	Q9Y2W1	9967	THRAP3	thyroid hormone receptor associated protein 3	Thyroid hormone receptor-associated protein 3 OS=Homo sapiens GN=THRAP3 PE=1 SV=2 - [TR150_HUMAN]
METTL3_IP	Q9Y4Z0	25804	LSM4	LSM4 homolog, U6 small nuclear RNA associated (S. cerevisiae)	U6 snRNA-associated Sm-like protein LSm4 OS=Homo sapiens GN=LSM4 PE=1 SV=1 - [LSM4_HUMAN]
METTL3_IP	Q9Y5Q8	9328	GTF3C5	general transcription factor IIIC, polypeptide 5, 63kDa	General transcription factor 3C polypeptide 5 OS=Homo sapiens GN=GTF3C5 PE=1 SV=2 - [TF3C5_HUMAN]
METTL3_IP	O00712	4781	NFIB	nuclear factor I/B	Nuclear factor 1 B-type OS=Homo sapiens GN=NFIB PE=1 SV=2 - [NFIB_HUMAN]
METTL3_IP	O14561	4706	NDUFAB1	NADH dehydrogenase (ubiquinone) 1, alpha/beta subcomplex, 1, 8kDa	Acyl carrier protein, mitochondrial OS=Homo sapiens GN=NDUFAB1 PE=1 SV=3 - [ACPM_HUMAN]
METTL3_IP	O75525	10656	KHDRBS3	KH domain containing, RNA binding, signal transduction associated 3	KH domain-containing, RNA-binding, signal transduction-associated protein 3 OS=Homo sapiens GN=KHDRBS3 PE=1 SV=1 - [KHDR3_HUMAN]
METTL3_IP	P01604	P01604	P01604	P01604	Ig kappa chain V-I region Kue OS=Homo sapiens PE=1 SV=1 - [KV112_HUMAN]
METTL3_IP	P01612	P01612	P01612	P01612	Ig kappa chain V-I region Mev OS=Homo sapiens PE=1 SV=1 - [KV120_HUMAN]
METTL3_IP	P04406	2597	GAPDH	glyceraldehyde-3-phosphate dehydrogenase-like 6; hypothetical protein LOC100133042; glyceraldehyde-3-phosphate dehydrogenase	Glyceraldehyde-3-phosphate dehydrogenase OS=Homo sapiens GN=GAPDH PE=1 SV=3 - [G3P_HUMAN]
METTL3_IP	P08621	6625	SNRNP70	small nuclear ribonucleoprotein 70kDa (U1)	U1 small nuclear ribonucleoprotein 70 kDa OS=Homo sapiens GN=SNRNP70 PE=1 SV=2 - [RU17_HUMAN]
METTL3_IP	P10599	7295	TXN	thioredoxin	Thioredoxin OS=Homo sapiens GN=TXN PE=1 SV=3 - [THIO_HUMAN]
METTL3_IP	P12956	2547	XRCC6	X-ray repair complementing defective repair in Chinese hamster cells 6; similar to ATP-dependent DNA helicase II, 70 kDa subunit	X-ray repair cross-complementing protein 6 OS=Homo sapiens GN=XRCC6 PE=1 SV=2 - [XRCC6_HUMAN]
METTL3_IP	P13639	1938	EEF2	eukaryotic translation elongation factor 2	Elongation factor 2 OS=Homo sapiens GN=EEF2 PE=1 SV=4 - [EF2_HUMAN]
METTL3_IP	P14678	6628	SNRPB	small nuclear ribonucleoprotein polypeptides B and B1	Small nuclear ribonucleoprotein-associated proteins B and B' OS=Homo sapiens GN=SNRPB PE=1 SV=2 - [RSMB_HUMAN]
METTL3_IP	P21817	6261	RYR1	ryanodine receptor 1 (skeletal)	Ryanodine receptor 1 OS=Homo sapiens GN=RYR1 PE=1 SV=3 - [RYR1_HUMAN]
METTL3_IP	P25705	498	ATP5A1	ATP synthase, H+ transporting, mitochondrial F1 complex, alpha subunit 1, cardiac muscle	ATP synthase subunit alpha, mitochondrial OS=Homo sapiens GN=ATP5A1 PE=1 SV=1 - [ATPA_HUMAN]
METTL3_IP	P26368	11338	U2AF2	U2 small nuclear RNA auxiliary factor 2	Splicing factor U2AF 65 kDa subunit OS=Homo sapiens GN=U2AF2 PE=1 SV=4 - [U2AF2_HUMAN]
METTL3_IP	P26373	6137	RPL13	ribosomal protein L13 pseudogene 12; ribosomal protein L13	60S ribosomal protein L13 OS=Homo sapiens GN=RPL13 PE=1 SV=4 - [RL13_HUMAN]
METTL3_IP	P35030	5646	PRSS3	protease, serine, 3	Trypsin-3 OS=Homo sapiens GN=PRSS3 PE=1 SV=2 - [TRY3_HUMAN]
METTL3_IP	P50750	1025	CDK9	cyclin-dependent kinase 9	Cyclin-dependent kinase 9 OS=Homo sapiens GN=CDK9 PE=1 SV=3 - [CDK9_HUMAN]
METTL3_IP	P52272	4670	HNRNPM	heterogeneous nuclear ribonucleoprotein M	Heterogeneous nuclear ribonucleoprotein M OS=Homo sapiens GN=HNRNPM PE=1 SV=3 - [HNRPM_HUMAN]
METTL3_IP	P62854	6231	RPS26	ribosomal protein S26 pseudogene 38; ribosomal protein S26 pseudogene 39; ribosomal protein S26 pseudogene 35; ribosomal protein S26 pseudogene 31; ribosomal protein S26 pseudogene 20; ribosomal protein S26 pseudogene 54; ribosomal protein S26 pseudogene 2; ribosomal protein S26 pseudogene 53; ribosomal protein S26 pseudogene 25; ribosomal protein S26 pseudogene 50; ribosomal protein S26 pseudoge…	40S ribosomal protein S26 OS=Homo sapiens GN=RPS26 PE=1 SV=3 - [RS26_HUMAN]
METTL3_IP	P78347	2969	GTF2I	general transcription factor II, i; general transcription factor II, i, pseudogene	General transcription factor II-I OS=Homo sapiens GN=GTF2I PE=1 SV=2 - [GTF2I_HUMAN]
METTL3_IP	P78527	5591	PRKDC	similar to protein kinase, DNA-activated, catalytic polypeptide; protein kinase, DNA-activated, catalytic polypeptide	DNA-dependent protein kinase catalytic subunit OS=Homo sapiens GN=PRKDC PE=1 SV=3 - [PRKDC_HUMAN]
METTL3_IP	Q01130	6427	SRSF2	splicing factor, arginine/serine-rich 2	Serine/arginine-rich splicing factor 2 OS=Homo sapiens GN=SRSF2 PE=1 SV=4 - [SRSF2_HUMAN]
METTL3_IP	Q07021	708	C1QBP	complement component 1, q subcomponent binding protein	Complement component 1 Q subcomponent-binding protein, mitochondrial OS=Homo sapiens GN=C1QBP PE=1 SV=1 - [C1QBP_HUMAN]
METTL3_IP	Q12905	3608	ILF2	interleukin enhancer binding factor 2, 45kDa	Interleukin enhancer-binding factor 2 OS=Homo sapiens GN=ILF2 PE=1 SV=2 - [ILF2_HUMAN]
METTL3_IP	Q15370	6923	TCEB2	transcription elongation factor B (SIII), polypeptide 2 (18kDa, elongin B)	Transcription elongation factor B polypeptide 2 OS=Homo sapiens GN=TCEB2 PE=1 SV=1 - [ELOB_HUMAN]
METTL3_IP	Q5T750	100129271	C1orf68	chromosome 1 open reading frame 68	Skin-specific protein 32 OS=Homo sapiens GN=XP32 PE=1 SV=1 - [XP32_HUMAN]
METTL3_IP	Q92945	8570	KHSRP	KH-type splicing regulatory protein	Far upstream element-binding protein 2 OS=Homo sapiens GN=KHSRP PE=1 SV=4 - [FUBP2_HUMAN]
METTL3_IP	Q9BVP2	26354	GNL3	guanine nucleotide binding protein-like 3 (nucleolar)	Guanine nucleotide-binding protein-like 3 OS=Homo sapiens GN=GNL3 PE=1 SV=2 - [GNL3_HUMAN]
METTL3_IP	Q9BVQ7	79029	SPATA5L1	spermatogenesis associated 5-like 1	Spermatogenesis-associated protein 5-like protein 1 OS=Homo sapiens GN=SPATA5L1 PE=1 SV=2 - [SPA5L_HUMAN]
METTL3_IP	Q9BZK7	79718	TBL1XR1	transducin (beta)-like 1 X-linked receptor 1	F-box-like/WD repeat-containing protein TBL1XR1 OS=Homo sapiens GN=TBL1XR1 PE=1 SV=1 - [TBL1R_HUMAN]
METTL3_IP	Q9H0D6	22803	XRN2	5'-3' exoribonuclease 2	5'-3' exoribonuclease 2 OS=Homo sapiens GN=XRN2 PE=1 SV=1 - [XRN2_HUMAN]
METTL3_IP	Q9HCU9	25855	BRMS1	breast cancer metastasis suppressor 1	Breast cancer metastasis-suppressor 1 OS=Homo sapiens GN=BRMS1 PE=1 SV=1 - [BRMS1_HUMAN]
METTL3_IP	Q9ULX6	26993	AKAP8L	A kinase (PRKA) anchor protein 8-like	A-kinase anchor protein 8-like OS=Homo sapiens GN=AKAP8L PE=1 SV=3 - [AKP8L_HUMAN]
METTL3_IP	Q9UNM6	5719	PSMD13	proteasome (prosome, macropain) 26S subunit, non-ATPase, 13	26S proteasome non-ATPase regulatory subunit 13 OS=Homo sapiens GN=PSMD13 PE=1 SV=2 - [PSD13_HUMAN]

## Sheet: WTAP 2rep merge
Experimental ID	Uniprot Accession	Symbol	Name	Description
WTAP_IP	Q15007	WTAP	Wilms tumor 1 associated protein	Pre-mRNA-splicing regulator WTAP OS=Homo sapiens GN=WTAP PE=1 SV=2 - [FL2D_HUMAN]
WTAP_IP	P04264	KRT1	keratin 1	Keratin, type II cytoskeletal 1 OS=Homo sapiens GN=KRT1 PE=1 SV=6 - [K2C1_HUMAN]
WTAP_IP	Q69YN4	KIAA1429	KIAA1429	Protein virilizer homolog OS=Homo sapiens GN=KIAA1429 PE=1 SV=2 - [VIR_HUMAN]
WTAP_IP	P13645	KRT10	keratin 10	Keratin, type I cytoskeletal 10 OS=Homo sapiens GN=KRT10 PE=1 SV=6 - [K1C10_HUMAN]
WTAP_IP	P35908	KRT2	keratin 2	Keratin, type II cytoskeletal 2 epidermal OS=Homo sapiens GN=KRT2 PE=1 SV=2 - [K22E_HUMAN]
WTAP_IP	P35527	KRT9	keratin 9	Keratin, type I cytoskeletal 9 OS=Homo sapiens GN=KRT9 PE=1 SV=3 - [K1C9_HUMAN]
WTAP_IP	P60709	ACTB	actin, beta	Actin, cytoplasmic 1 OS=Homo sapiens GN=ACTB PE=1 SV=1 - [ACTB_HUMAN]
WTAP_IP	P13647	KRT5	keratin 5	Keratin, type II cytoskeletal 5 OS=Homo sapiens GN=KRT5 PE=1 SV=3 - [K2C5_HUMAN]
WTAP_IP	Q05682	CALD1	caldesmon 1	Caldesmon OS=Homo sapiens GN=CALD1 PE=1 SV=3 - [CALD1_HUMAN]
WTAP_IP	P02538	KRT6A	keratin 6A	Keratin, type II cytoskeletal 6A OS=Homo sapiens GN=KRT6A PE=1 SV=3 - [K2C6A_HUMAN]
WTAP_IP	Q5T200	ZC3H13	zinc finger CCCH-type containing 13	Zinc finger CCCH domain-containing protein 13 OS=Homo sapiens GN=ZC3H13 PE=1 SV=1 - [ZC3HD_HUMAN]
WTAP_IP	P02533	Krt14	keratin 14	Keratin, type I cytoskeletal 14 OS=Homo sapiens GN=KRT14 PE=1 SV=4 - [K1C14_HUMAN]
WTAP_IP	P38646	HSPA9	heat shock 70kDa protein 9 (mortalin)	Stress-70 protein, mitochondrial OS=Homo sapiens GN=HSPA9 PE=1 SV=2 - [GRP75_HUMAN]
WTAP_IP	Q86U44	METTL3	methyltransferase like 3	N6-adenosine-methyltransferase 70 kDa subunit OS=Homo sapiens GN=METTL3 PE=1 SV=2 - [MTA70_HUMAN]
WTAP_IP	P04259	KRT6B	keratin 6B	Keratin, type II cytoskeletal 6B OS=Homo sapiens GN=KRT6B PE=1 SV=5 - [K2C6B_HUMAN]
WTAP_IP	P68032	Actc1	actin, alpha, cardiac muscle 1	Actin, alpha cardiac muscle 1 OS=Homo sapiens GN=ACTC1 PE=1 SV=1 - [ACTC_HUMAN]
WTAP_IP	P08779	KRT16P2	keratin 16; keratin type 16-like	Keratin, type I cytoskeletal 16 OS=Homo sapiens GN=KRT16 PE=1 SV=4 - [K1C16_HUMAN]
WTAP_IP	Q7Z794	KRT77	keratin 77	Keratin, type II cytoskeletal 1b OS=Homo sapiens GN=KRT77 PE=2 SV=3 - [K2C1B_HUMAN]
WTAP_IP	P11142	HSPA8	heat shock 70kDa protein 8	Heat shock cognate 71 kDa protein OS=Homo sapiens GN=HSPA8 PE=1 SV=1 - [HSP7C_HUMAN]
WTAP_IP	P01857	Ighg1	immunoglobulin heavy constant gamma 1 (G1m marker); immunoglobulin heavy constant mu; immunoglobulin heavy variable 3-7; immunoglobulin heavy constant gamma 3 (G3m marker); immunoglobulin heavy variable 3-11 (gene/pseudogene); immunoglobulin heavy variable 4-31; immunoglobulin heavy locus	Ig gamma-1 chain C region OS=Homo sapiens GN=IGHG1 PE=1 SV=1 - [IGHG1_HUMAN]
WTAP_IP	Q9HCE5	METTL14	methyltransferase like 14	N6-adenosine-methyltransferase subunit METTL14 OS=Homo sapiens GN=METTL14 PE=1 SV=2 - [MET14_HUMAN]
WTAP_IP	P02768	alb	albumin	Serum albumin OS=Homo sapiens GN=ALB PE=1 SV=2 - [ALBU_HUMAN]
WTAP_IP	Q75N03	CBLL1	Cas-Br-M (murine) ecotropic retroviral transforming sequence-like 1	E3 ubiquitin-protein ligase Hakai OS=Homo sapiens GN=CBLL1 PE=1 SV=1 - [HAKAI_HUMAN]
WTAP_IP	P06753	TPM3	tropomyosin 3	Tropomyosin alpha-3 chain OS=Homo sapiens GN=TPM3 PE=1 SV=2 - [TPM3_HUMAN]
WTAP_IP	P07355	ANXA2	annexin A2 pseudogene 3; annexin A2; annexin A2 pseudogene 1	Annexin A2 OS=Homo sapiens GN=ANXA2 PE=1 SV=2 - [ANXA2_HUMAN]
WTAP_IP	P09493	TPM1	tropomyosin 1 (alpha)	Tropomyosin alpha-1 chain OS=Homo sapiens GN=TPM1 PE=1 SV=2 - [TPM1_HUMAN]
WTAP_IP	Q93009	Usp7	ubiquitin specific peptidase 7 (herpes virus-associated)	Ubiquitin carboxyl-terminal hydrolase 7 OS=Homo sapiens GN=USP7 PE=1 SV=2 - [UBP7_HUMAN]
WTAP_IP	P67936	TPM4	tropomyosin 4	Tropomyosin alpha-4 chain OS=Homo sapiens GN=TPM4 PE=1 SV=3 - [TPM4_HUMAN]
WTAP_IP	Q04695	KRT17	keratin 17; keratin 17 pseudogene 3	Keratin, type I cytoskeletal 17 OS=Homo sapiens GN=KRT17 PE=1 SV=2 - [K1C17_HUMAN]
WTAP_IP	P21333	FLNA	filamin A, alpha (actin binding protein 280)	Filamin-A OS=Homo sapiens GN=FLNA PE=1 SV=4 - [FLNA_HUMAN]
WTAP_IP	P61978	Hnrnpk	heterogeneous nuclear ribonucleoprotein K; similar to heterogeneous nuclear ribonucleoprotein K	Heterogeneous nuclear ribonucleoprotein K OS=Homo sapiens GN=HNRNPK PE=1 SV=1 - [HNRPK_HUMAN]
WTAP_IP	P08107	HSPA1A	heat shock 70kDa protein 1A; heat shock 70kDa protein 1B	Heat shock 70 kDa protein 1A/1B OS=Homo sapiens GN=HSPA1A PE=1 SV=5 - [HSP71_HUMAN]
WTAP_IP	P0CG48	UBC	Polyubiquitin-C	Polyubiquitin-C OS=Homo sapiens GN=UBC PE=1 SV=3 - [UBC_HUMAN]
WTAP_IP	P11021	HSPA5	hypothetical gene supported by AF216292; NM_005347; heat shock 70kDa protein 5 (glucose-regulated protein, 78kDa)	78 kDa glucose-regulated protein OS=Homo sapiens GN=HSPA5 PE=1 SV=2 - [GRP78_HUMAN]
WTAP_IP	Q13263	TRIM28	tripartite motif-containing 28	Transcription intermediary factor 1-beta OS=Homo sapiens GN=TRIM28 PE=1 SV=5 - [TIF1B_HUMAN]
WTAP_IP	O95071	UBR5	similar to E3 ubiquitin protein ligase, HECT domain containing, 1; ubiquitin protein ligase E3 component n-recognin 5	E3 ubiquitin-protein ligase UBR5 OS=Homo sapiens GN=UBR5 PE=1 SV=2 - [UBR5_HUMAN]
WTAP_IP	P02545	lmna	lamin A/C	Prelamin-A/C OS=Homo sapiens GN=LMNA PE=1 SV=1 - [LMNA_HUMAN]
WTAP_IP	P15924	dsp	desmoplakin	Desmoplakin OS=Homo sapiens GN=DSP PE=1 SV=3 - [DESP_HUMAN]
WTAP_IP	P42704	lrpprc	leucine-rich PPR-motif containing	Leucine-rich PPR motif-containing protein, mitochondrial OS=Homo sapiens GN=LRPPRC PE=1 SV=3 - [LPPRC_HUMAN]
WTAP_IP	P68104	EEF1A1	eukaryotic translation elongation factor 1 alpha-like 7; eukaryotic translation elongation factor 1 alpha-like 3; similar to eukaryotic translation elongation factor 1 alpha 1; eukaryotic translation elongation factor 1 alpha 1	Elongation factor 1-alpha 1 OS=Homo sapiens GN=EEF1A1 PE=1 SV=1 - [EF1A1_HUMAN]
WTAP_IP	Q00059	TFAM	transcription factor A, mitochondrial	Transcription factor A, mitochondrial OS=Homo sapiens GN=TFAM PE=1 SV=1 - [TFAM_HUMAN]
WTAP_IP	Q86YZ3	HRNR	hornerin	Hornerin OS=Homo sapiens GN=HRNR PE=1 SV=2 - [HORN_HUMAN]
WTAP_IP	P01611	P01611	P01611	Ig kappa chain V-I region Wes OS=Homo sapiens PE=1 SV=1 - [KV119_HUMAN]
WTAP_IP	P07437	TUBBP2	tubulin, beta; similar to tubulin, beta 5; tubulin, beta pseudogene 2; tubulin, beta pseudogene 1	Tubulin beta chain OS=Homo sapiens GN=TUBB PE=1 SV=2 - [TBB5_HUMAN]
WTAP_IP	Q06830	PRDX1	peroxiredoxin 1	Peroxiredoxin-1 OS=Homo sapiens GN=PRDX1 PE=1 SV=1 - [PRDX1_HUMAN]
WTAP_IP	Q96EK4	Thap11	THAP domain containing 11	THAP domain-containing protein 11 OS=Homo sapiens GN=THAP11 PE=1 SV=2 - [THA11_HUMAN]
WTAP_IP	Q96T37	RBM15	RNA binding motif protein 15	Putative RNA-binding protein 15 OS=Homo sapiens GN=RBM15 PE=1 SV=2 - [RBM15_HUMAN]
WTAP_IP	P62805	Hist1h4c	histone cluster 1, H4l; histone cluster 1, H4k; histone cluster 4, H4; histone cluster 1, H4h; histone cluster 1, H4j; histone cluster 1, H4i; histone cluster 1, H4d; histone cluster 1, H4c; histone cluster 1, H4f; histone cluster 1, H4e; histone cluster 1, H4b; histone cluster 1, H4a; histone cluster 2, H4a; histone cluster 2, H4b	Histone H4 OS=Homo sapiens GN=HIST1H4A PE=1 SV=2 - [H4_HUMAN]
WTAP_IP	Q14532	Krt32	keratin 32	Keratin, type I cuticular Ha2 OS=Homo sapiens GN=KRT32 PE=1 SV=3 - [K1H2_HUMAN]
WTAP_IP	O60814	HIST1H2BK	histone cluster 1, H2bk	Histone H2B type 1-K OS=Homo sapiens GN=HIST1H2BK PE=1 SV=3 - [H2B1K_HUMAN]
WTAP_IP	P01602	IGKV1-5	immunoglobulin kappa variable 1-5	Ig kappa chain V-I region HK102 (Fragment) OS=Homo sapiens GN=IGKV1-5 PE=4 SV=1 - [KV110_HUMAN]
WTAP_IP	P02751	fn1	fibronectin 1	Fibronectin OS=Homo sapiens GN=FN1 PE=1 SV=4 - [FINC_HUMAN]
WTAP_IP	P17844	DDX5	DEAD (Asp-Glu-Ala-Asp) box polypeptide 5	Probable ATP-dependent RNA helicase DDX5 OS=Homo sapiens GN=DDX5 PE=1 SV=1 - [DDX5_HUMAN]
WTAP_IP	P22234	paics	phosphoribosylaminoimidazole carboxylase, phosphoribosylaminoimidazole succinocarboxamide synthetase	Multifunctional protein ADE2 OS=Homo sapiens GN=PAICS PE=1 SV=3 - [PUR6_HUMAN]
WTAP_IP	P31943	Hnrnph1	heterogeneous nuclear ribonucleoprotein H1 (H)	Heterogeneous nuclear ribonucleoprotein H OS=Homo sapiens GN=HNRNPH1 PE=1 SV=4 - [HNRH1_HUMAN]
WTAP_IP	P81605	dcd	dermcidin	Dermcidin OS=Homo sapiens GN=DCD PE=1 SV=2 - [DCD_HUMAN]
WTAP_IP	Q6NSZ9	ZNF498	zinc finger protein 498	Zinc finger and SCAN domain-containing protein 25 OS=Homo sapiens GN=ZSCAN25 PE=2 SV=3 - [ZSC25_HUMAN]
WTAP_IP	Q96GS4	C17orf59	chromosome 17 open reading frame 59	Uncharacterized protein C17orf59 OS=Homo sapiens GN=C17orf59 PE=1 SV=2 - [CQ059_HUMAN]
WTAP_IP	Q9BQE3	TUBA1C	tubulin, alpha 1c	Tubulin alpha-1C chain OS=Homo sapiens GN=TUBA1C PE=1 SV=1 - [TBA1C_HUMAN]
WTAP_IP	P48741	HSPA7	heat shock 70kDa protein 7 (HSP70B); heat shock 70kDa protein 6 (HSP70B')	Putative heat shock 70 kDa protein 7 OS=Homo sapiens GN=HSPA7 PE=5 SV=2 - [HSP77_HUMAN]
WTAP_IP	Q5VU13	VSIG8	chromosome 1 open reading frame 204; V-set and immunoglobulin domain containing 8	V-set and immunoglobulin domain-containing protein 8 OS=Homo sapiens GN=VSIG8 PE=1 SV=1 - [VSIG8_HUMAN]
WTAP_IP	O00148	ddx39	DEAD (Asp-Glu-Ala-Asp) box polypeptide 39	ATP-dependent RNA helicase DDX39A OS=Homo sapiens GN=DDX39A PE=1 SV=2 - [DX39A_HUMAN]
WTAP_IP	O60812	HNRNPCL1	heterogeneous nuclear ribonucleoprotein C-like; heterogeneous nuclear ribonucleoprotein C-like 1; similar to Heterogeneous nuclear ribonucleoprotein C-like dJ845O24.4 (hnRNP core protein C-like)	Heterogeneous nuclear ribonucleoprotein C-like 1 OS=Homo sapiens GN=HNRNPCL1 PE=1 SV=1 - [HNRCL_HUMAN]
WTAP_IP	O75865	TRAPPC6A	trafficking protein particle complex 6A	Trafficking protein particle complex subunit 6A OS=Homo sapiens GN=TRAPPC6A PE=1 SV=2 - [TPC6A_HUMAN]
WTAP_IP	P01040	cstA	cystatin A (stefin A)	Cystatin-A OS=Homo sapiens GN=CSTA PE=1 SV=1 - [CYTA_HUMAN]
WTAP_IP	P01593	LOC100128009	similar to hCG1642538	Ig kappa chain V-I region AG OS=Homo sapiens PE=1 SV=1 - [KV101_HUMAN]
WTAP_IP	P01594	LOC652694	similar to Ig kappa chain V-I region HK102 precursor	Ig kappa chain V-I region AU OS=Homo sapiens PE=1 SV=1 - [KV102_HUMAN]
WTAP_IP	P01604	P01604	P01604	Ig kappa chain V-I region Kue OS=Homo sapiens PE=1 SV=1 - [KV112_HUMAN]
WTAP_IP	P01608	P01608	P01608	Ig kappa chain V-I region Roy OS=Homo sapiens PE=1 SV=1 - [KV116_HUMAN]
WTAP_IP	P04083	ANXA1	annexin A1	Annexin A1 OS=Homo sapiens GN=ANXA1 PE=1 SV=2 - [ANXA1_HUMAN]
WTAP_IP	P07477	Try6	protease, serine, 1 (trypsin 1); trypsinogen C	Trypsin-1 OS=Homo sapiens GN=PRSS1 PE=1 SV=1 - [TRY1_HUMAN]
WTAP_IP	P08579	SNRPB2	small nuclear ribonucleoprotein polypeptide B''	U2 small nuclear ribonucleoprotein B'' OS=Homo sapiens GN=SNRPB2 PE=1 SV=1 - [RU2B_HUMAN]
WTAP_IP	P08670	VIM	vimentin	Vimentin OS=Homo sapiens GN=VIM PE=1 SV=4 - [VIME_HUMAN]
WTAP_IP	P0C0L4	C4a	complement component 4A (Rodgers blood group)	Complement C4-A OS=Homo sapiens GN=C4A PE=1 SV=2 - [CO4A_HUMAN]
WTAP_IP	P0C0S5	H2AFZ	H2A histone family, member Z	Histone H2A.Z OS=Homo sapiens GN=H2AFZ PE=1 SV=2 - [H2AZ_HUMAN]
WTAP_IP	P10599	TXN	thioredoxin	Thioredoxin OS=Homo sapiens GN=TXN PE=1 SV=3 - [THIO_HUMAN]
WTAP_IP	P15531	NME2	non-metastatic cells 1, protein (NM23A) expressed in; NME1-NME2 readthrough transcript; non-metastatic cells 2, protein (NM23B) expressed in	Nucleoside diphosphate kinase A OS=Homo sapiens GN=NME1 PE=1 SV=1 - [NDKA_HUMAN]
WTAP_IP	P31944	CASP14	caspase 14, apoptosis-related cysteine peptidase	Caspase-14 OS=Homo sapiens GN=CASP14 PE=1 SV=2 - [CASPE_HUMAN]
WTAP_IP	P35030	prss3	protease, serine, 3	Trypsin-3 OS=Homo sapiens GN=PRSS3 PE=1 SV=2 - [TRY3_HUMAN]
WTAP_IP	P37108	SRP14	signal recognition particle 14kDa (homologous Alu RNA binding protein) pseudogene 1; signal recognition particle 14kDa (homologous Alu RNA binding protein)	Signal recognition particle 14 kDa protein OS=Homo sapiens GN=SRP14 PE=1 SV=2 - [SRP14_HUMAN]
WTAP_IP	P43246	Msh2	mutS homolog 2, colon cancer, nonpolyposis type 1 (E. coli)	DNA mismatch repair protein Msh2 OS=Homo sapiens GN=MSH2 PE=1 SV=1 - [MSH2_HUMAN]
WTAP_IP	P47755	Capza2	capping protein (actin filament) muscle Z-line, alpha 2	F-actin-capping protein subunit alpha-2 OS=Homo sapiens GN=CAPZA2 PE=1 SV=3 - [CAZA2_HUMAN]
WTAP_IP	P49411	Tufm	Tu translation elongation factor, mitochondrial	Elongation factor Tu, mitochondrial OS=Homo sapiens GN=TUFM PE=1 SV=2 - [EFTU_HUMAN]
WTAP_IP	P53999	sub1	SUB1 homolog (S. cerevisiae)	Activated RNA polymerase II transcriptional coactivator p15 OS=Homo sapiens GN=SUB1 PE=1 SV=3 - [TCP4_HUMAN]
WTAP_IP	P63167	dynll1	dynein, light chain, LC8-type 1	Dynein light chain 1, cytoplasmic OS=Homo sapiens GN=DYNLL1 PE=1 SV=1 - [DYL1_HUMAN]
WTAP_IP	P80748	P80748	P80748	Ig lambda chain V-III region LOI OS=Homo sapiens PE=1 SV=1 - [LV302_HUMAN]
WTAP_IP	Q00839	Hnrnpu	heterogeneous nuclear ribonucleoprotein U (scaffold attachment factor A)	Heterogeneous nuclear ribonucleoprotein U OS=Homo sapiens GN=HNRNPU PE=1 SV=6 - [HNRPU_HUMAN]
WTAP_IP	Q05707	col14a1	collagen, type XIV, alpha 1	Collagen alpha-1(XIV) chain OS=Homo sapiens GN=COL14A1 PE=1 SV=3 - [COEA1_HUMAN]
WTAP_IP	Q13867	BLMH	bleomycin hydrolase	Bleomycin hydrolase OS=Homo sapiens GN=BLMH PE=1 SV=1 - [BLMH_HUMAN]
WTAP_IP	Q15366	PCBP2	poly(rC) binding protein 2	Poly(rC)-binding protein 2 OS=Homo sapiens GN=PCBP2 PE=1 SV=1 - [PCBP2_HUMAN]
WTAP_IP	Q5D862	FLG2	filaggrin family member 2	Filaggrin-2 OS=Homo sapiens GN=FLG2 PE=1 SV=1 - [FILA2_HUMAN]
WTAP_IP	Q5K651	SAMD9	sterile alpha motif domain containing 9	Sterile alpha motif domain-containing protein 9 OS=Homo sapiens GN=SAMD9 PE=1 SV=1 - [SAMD9_HUMAN]
WTAP_IP	Q5T750	C1orf68	chromosome 1 open reading frame 68	Skin-specific protein 32 OS=Homo sapiens GN=XP32 PE=1 SV=1 - [XP32_HUMAN]
WTAP_IP	Q68DL7	DKFZP781G0119	hypothetical protein LOC644041	Uncharacterized protein C18orf63 OS=Homo sapiens GN=C18orf63 PE=2 SV=2 - [CR063_HUMAN]
WTAP_IP	Q6NXT2	h3f3c	histone H3-like	Histone H3.3C OS=Homo sapiens GN=H3F3C PE=1 SV=3 - [H3C_HUMAN]
WTAP_IP	Q6ZVX7	NCCRP1	non-specific cytotoxic cell receptor protein 1 homolog (zebrafish)	F-box only protein 50 OS=Homo sapiens GN=NCCRP1 PE=1 SV=1 - [FBX50_HUMAN]
WTAP_IP	Q86XI8	C19orf68	chromosome 19 open reading frame 68	Uncharacterized protein C19orf68 OS=Homo sapiens GN=C19orf68 PE=1 SV=2 - [CS068_HUMAN]
WTAP_IP	Q8N1N4	KRT78	keratin 78	Keratin, type II cytoskeletal 78 OS=Homo sapiens GN=KRT78 PE=2 SV=2 - [K2C78_HUMAN]
WTAP_IP	Q92521	PIGB	phosphatidylinositol glycan anchor biosynthesis, class B	GPI mannosyltransferase 3 OS=Homo sapiens GN=PIGB PE=2 SV=1 - [PIGB_HUMAN]
WTAP_IP	Q99714	HSD17B10	hydroxysteroid (17-beta) dehydrogenase 10	3-hydroxyacyl-CoA dehydrogenase type-2 OS=Homo sapiens GN=HSD17B10 PE=1 SV=3 - [HCD2_HUMAN]
WTAP_IP	Q99962	sh3gl2	SH3-domain GRB2-like 2	Endophilin-A1 OS=Homo sapiens GN=SH3GL2 PE=1 SV=1 - [SH3G2_HUMAN]
WTAP_IP	Q9BQD3	c19orf50	chromosome 19 open reading frame 50	KxDL motif-containing protein 1 OS=Homo sapiens GN=KXD1 PE=1 SV=2 - [KXDL1_HUMAN]
WTAP_IP	Q9GZT3	C14orf156	chromosome 14 open reading frame 156	SRA stem-loop-interacting RNA-binding protein, mitochondrial OS=Homo sapiens GN=SLIRP PE=1 SV=1 - [SLIRP_HUMAN]
WTAP_IP	Q9HCU9	Brms1	breast cancer metastasis suppressor 1	Breast cancer metastasis-suppressor 1 OS=Homo sapiens GN=BRMS1 PE=1 SV=1 - [BRMS1_HUMAN]
WTAP_IP	Q9UBS4	dnajb11	DnaJ (Hsp40) homolog, subfamily B, member 11	DnaJ homolog subfamily B member 11 OS=Homo sapiens GN=DNAJB11 PE=1 SV=1 - [DJB11_HUMAN]
WTAP_IP	Q9ULV4	CORO1C	coronin, actin binding protein, 1C	Coronin-1C OS=Homo sapiens GN=CORO1C PE=1 SV=1 - [COR1C_HUMAN]
WTAP_IP	Q9Y4Z0	LSM4	LSM4 homolog, U6 small nuclear RNA associated (S. cerevisiae)	U6 snRNA-associated Sm-like protein LSm4 OS=Homo sapiens GN=LSM4 PE=1 SV=1 - [LSM4_HUMAN]
WTAP_IP	P32119	PRDX2	peroxiredoxin 2	Peroxiredoxin-2 OS=Homo sapiens GN=PRDX2 PE=1 SV=5 - [PRDX2_HUMAN]
WTAP_IP	Q99943	AGPAT1	1-acylglycerol-3-phosphate O-acyltransferase 1 (lysophosphatidic acid acyltransferase, alpha)	1-acyl-sn-glycerol-3-phosphate acyltransferase alpha OS=Homo sapiens GN=AGPAT1 PE=1 SV=2 - [PLCA_HUMAN]
WTAP_IP	Q9NSB4	Krt82	keratin 82	Keratin, type II cuticular Hb2 OS=Homo sapiens GN=KRT82 PE=1 SV=3 - [KRT82_HUMAN]

## Sheet: METTL14 2rep merge
Experimental ID	Uniprot Accession	Gene ID	Symbol	Name	Description
METTL14_IP	P04264	3848	KRT1	keratin 1	Keratin, type II cytoskeletal 1 OS=Homo sapiens GN=KRT1 PE=1 SV=6 - [K2C1_HUMAN]
METTL14_IP	P13645	3858	KRT10	keratin 10	Keratin, type I cytoskeletal 10 OS=Homo sapiens GN=KRT10 PE=1 SV=6 - [K1C10_HUMAN]
METTL14_IP	Q86U44	56339	METTL3	methyltransferase like 3	N6-adenosine-methyltransferase 70 kDa subunit OS=Homo sapiens GN=METTL3 PE=1 SV=2 - [MTA70_HUMAN]
METTL14_IP	P35908	3849	KRT2	keratin 2	Keratin, type II cytoskeletal 2 epidermal OS=Homo sapiens GN=KRT2 PE=1 SV=2 - [K22E_HUMAN]
METTL14_IP	P35527	3857	KRT9	keratin 9	Keratin, type I cytoskeletal 9 OS=Homo sapiens GN=KRT9 PE=1 SV=3 - [K1C9_HUMAN]
METTL14_IP	Q9HCE5	57721	METTL14	methyltransferase like 14	N6-adenosine-methyltransferase subunit METTL14 OS=Homo sapiens GN=METTL14 PE=1 SV=2 - [MET14_HUMAN]
METTL14_IP	P05787	3856	KRT8	keratin 8 pseudogene 9; similar to keratin 8; keratin 8	Keratin, type II cytoskeletal 8 OS=Homo sapiens GN=KRT8 PE=1 SV=7 - [K2C8_HUMAN]
METTL14_IP	P13647	3852	KRT5	keratin 5	Keratin, type II cytoskeletal 5 OS=Homo sapiens GN=KRT5 PE=1 SV=3 - [K2C5_HUMAN]
METTL14_IP	P11142	3312	HSPA8	heat shock 70kDa protein 8	Heat shock cognate 71 kDa protein OS=Homo sapiens GN=HSPA8 PE=1 SV=1 - [HSP7C_HUMAN]
METTL14_IP	P04259	3854	KRT6B	keratin 6B	Keratin, type II cytoskeletal 6B OS=Homo sapiens GN=KRT6B PE=1 SV=5 - [K2C6B_HUMAN]
METTL14_IP	P08670	7431	VIM	vimentin	Vimentin OS=Homo sapiens GN=VIM PE=1 SV=4 - [VIME_HUMAN]
METTL14_IP	P21333	2316	FLNA	filamin A, alpha (actin binding protein 280)	Filamin-A OS=Homo sapiens GN=FLNA PE=1 SV=4 - [FLNA_HUMAN]
METTL14_IP	Q69YN4	25962	KIAA1429	KIAA1429	Protein virilizer homolog OS=Homo sapiens GN=KIAA1429 PE=1 SV=2 - [VIR_HUMAN]
METTL14_IP	P60709	60	ACTB	actin, beta	Actin, cytoplasmic 1 OS=Homo sapiens GN=ACTB PE=1 SV=1 - [ACTB_HUMAN]
METTL14_IP	P02545	4000	LMNA	lamin A/C	Prelamin-A/C OS=Homo sapiens GN=LMNA PE=1 SV=1 - [LMNA_HUMAN]
METTL14_IP	P31327	1373	CPS1	carbamoyl-phosphate synthetase 1, mitochondrial	Carbamoyl-phosphate synthase [ammonia], mitochondrial OS=Homo sapiens GN=CPS1 PE=1 SV=2 - [CPSM_HUMAN]
METTL14_IP	P05783	3875	KRT18	keratin 18; keratin 18 pseudogene 26; keratin 18 pseudogene 19	Keratin, type I cytoskeletal 18 OS=Homo sapiens GN=KRT18 PE=1 SV=2 - [K1C18_HUMAN]
METTL14_IP	P02533	3861	KRT14	keratin 14	Keratin, type I cytoskeletal 14 OS=Homo sapiens GN=KRT14 PE=1 SV=4 - [K1C14_HUMAN]
METTL14_IP	P50990	10694	CCT8	similar to chaperonin containing TCP1, subunit 8 (theta); chaperonin containing TCP1, subunit 8 (theta)	T-complex protein 1 subunit theta OS=Homo sapiens GN=CCT8 PE=1 SV=4 - [TCPQ_HUMAN]
METTL14_IP	Q08211	1660	DHX9	DEAH (Asp-Glu-Ala-His) box polypeptide 9	ATP-dependent RNA helicase A OS=Homo sapiens GN=DHX9 PE=1 SV=4 - [DHX9_HUMAN]
METTL14_IP	Q15007	9589	WTAP	Wilms tumor 1 associated protein	Pre-mRNA-splicing regulator WTAP OS=Homo sapiens GN=WTAP PE=1 SV=2 - [FL2D_HUMAN]
METTL14_IP	P15924	1832	DSP	desmoplakin	Desmoplakin OS=Homo sapiens GN=DSP PE=1 SV=3 - [DESP_HUMAN]
METTL14_IP	P07355	302	ANXA2	annexin A2 pseudogene 3; annexin A2; annexin A2 pseudogene 1	Annexin A2 OS=Homo sapiens GN=ANXA2 PE=1 SV=2 - [ANXA2_HUMAN]
METTL14_IP	P61978	3190	HNRNPK	heterogeneous nuclear ribonucleoprotein K; similar to heterogeneous nuclear ribonucleoprotein K	Heterogeneous nuclear ribonucleoprotein K OS=Homo sapiens GN=HNRNPK PE=1 SV=1 - [HNRPK_HUMAN]
METTL14_IP	P08107	3303	HSPA1A	heat shock 70kDa protein 1A; heat shock 70kDa protein 1B	Heat shock 70 kDa protein 1A/1B OS=Homo sapiens GN=HSPA1A PE=1 SV=5 - [HSP71_HUMAN]
METTL14_IP	Q15233	4841	NONO	non-POU domain containing, octamer-binding	Non-POU domain-containing octamer-binding protein OS=Homo sapiens GN=NONO PE=1 SV=4 - [NONO_HUMAN]
METTL14_IP	P08729	3855	KRT7	keratin 7	Keratin, type II cytoskeletal 7 OS=Homo sapiens GN=KRT7 PE=1 SV=5 - [K2C7_HUMAN]
METTL14_IP	P40227	908	CCT6A	chaperonin containing TCP1, subunit 6A (zeta 1)	T-complex protein 1 subunit zeta OS=Homo sapiens GN=CCT6A PE=1 SV=3 - [TCPZ_HUMAN]
METTL14_IP	Q00839	3192	HNRNPU	heterogeneous nuclear ribonucleoprotein U (scaffold attachment factor A)	Heterogeneous nuclear ribonucleoprotein U OS=Homo sapiens GN=HNRNPU PE=1 SV=6 - [HNRPU_HUMAN]
METTL14_IP	P17987	6950	TCP1	hypothetical gene supported by BC000665; t-complex 1	T-complex protein 1 subunit alpha OS=Homo sapiens GN=TCP1 PE=1 SV=1 - [TCPA_HUMAN]
METTL14_IP	P22626	3181	HNRNPA2B1	heterogeneous nuclear ribonucleoprotein A2/B1	Heterogeneous nuclear ribonucleoproteins A2/B1 OS=Homo sapiens GN=HNRNPA2B1 PE=1 SV=2 - [ROA2_HUMAN]
METTL14_IP	P68032	70	ACTC1	actin, alpha, cardiac muscle 1	Actin, alpha cardiac muscle 1 OS=Homo sapiens GN=ACTC1 PE=1 SV=1 - [ACTC_HUMAN]
METTL14_IP	P78371	10576	CCT2	chaperonin containing TCP1, subunit 2 (beta)	T-complex protein 1 subunit beta OS=Homo sapiens GN=CCT2 PE=1 SV=4 - [TCPB_HUMAN]
METTL14_IP	P14625	7184	HSP90B1	heat shock protein 90kDa beta (Grp94), member 1	Endoplasmin OS=Homo sapiens GN=HSP90B1 PE=1 SV=1 - [ENPL_HUMAN]
METTL14_IP	P38646	3313	HSPA9	heat shock 70kDa protein 9 (mortalin)	Stress-70 protein, mitochondrial OS=Homo sapiens GN=HSPA9 PE=1 SV=2 - [GRP75_HUMAN]
METTL14_IP	P11021	3309	HSPA5	hypothetical gene supported by AF216292; NM_005347; heat shock 70kDa protein 5 (glucose-regulated protein, 78kDa)	78 kDa glucose-regulated protein OS=Homo sapiens GN=HSPA5 PE=1 SV=2 - [GRP78_HUMAN]
METTL14_IP	O60814	85236	HIST1H2BK	histone cluster 1, H2bk	Histone H2B type 1-K OS=Homo sapiens GN=HIST1H2BK PE=1 SV=3 - [H2B1K_HUMAN]
METTL14_IP	P01857	P01857	P01857	P01857	Ig gamma-1 chain C region OS=Homo sapiens GN=IGHG1 PE=1 SV=1 - [IGHG1_HUMAN]
METTL14_IP	P19338	4691	NCL	nucleolin	Nucleolin OS=Homo sapiens GN=NCL PE=1 SV=3 - [NUCL_HUMAN]
METTL14_IP	P49368	7203	CCT3	chaperonin containing TCP1, subunit 3 (gamma)	T-complex protein 1 subunit gamma OS=Homo sapiens GN=CCT3 PE=1 SV=4 - [TCPG_HUMAN]
METTL14_IP	P25705	498	ATP5A1	ATP synthase, H+ transporting, mitochondrial F1 complex, alpha subunit 1, cardiac muscle	ATP synthase subunit alpha, mitochondrial OS=Homo sapiens GN=ATP5A1 PE=1 SV=1 - [ATPA_HUMAN]
METTL14_IP	P07437	203068	TUBB	tubulin, beta; similar to tubulin, beta 5; tubulin, beta pseudogene 2; tubulin, beta pseudogene 1	Tubulin beta chain OS=Homo sapiens GN=TUBB PE=1 SV=2 - [TBB5_HUMAN]
METTL14_IP	Q7Z794	374454	KRT77	keratin 77	Keratin, type II cytoskeletal 1b OS=Homo sapiens GN=KRT77 PE=2 SV=3 - [K2C1B_HUMAN]
METTL14_IP	P19013	3851	KRT4	keratin 4	Keratin, type II cytoskeletal 4 OS=Homo sapiens GN=KRT4 PE=1 SV=4 - [K2C4_HUMAN]
METTL14_IP	Q9BQE3	84790	TUBA1C	tubulin, alpha 1c	Tubulin alpha-1C chain OS=Homo sapiens GN=TUBA1C PE=1 SV=1 - [TBA1C_HUMAN]
METTL14_IP	P09651	3178	HNRNPA1	heterogeneous nuclear ribonucleoprotein A1-like 3; similar to heterogeneous nuclear ribonucleoprotein A1; heterogeneous nuclear ribonucleoprotein A1 pseudogene 2; heterogeneous nuclear ribonucleoprotein A1; heterogeneous nuclear ribonucleoprotein A1 pseudogene	Heterogeneous nuclear ribonucleoprotein A1 OS=Homo sapiens GN=HNRNPA1 PE=1 SV=5 - [ROA1_HUMAN]
METTL14_IP	P07900	3320	HSP90AA1	heat shock protein 90kDa alpha (cytosolic), class A member 2; heat shock protein 90kDa alpha (cytosolic), class A member 1	Heat shock protein HSP 90-alpha OS=Homo sapiens GN=HSP90AA1 PE=1 SV=5 - [HS90A_HUMAN]
METTL14_IP	P08238	3326	HSP90AB1	heat shock protein 90kDa alpha (cytosolic), class B member 1	Heat shock protein HSP 90-beta OS=Homo sapiens GN=HSP90AB1 PE=1 SV=4 - [HS90B_HUMAN]
METTL14_IP	P08779	3868	KRT16	keratin 16; keratin type 16-like	Keratin, type I cytoskeletal 16 OS=Homo sapiens GN=KRT16 PE=1 SV=4 - [K1C16_HUMAN]
METTL14_IP	P68371	10383	TUBB4B	tubulin, beta 2C	Tubulin beta-4B chain OS=Homo sapiens GN=TUBB4B PE=1 SV=1 - [TBB4B_HUMAN]
METTL14_IP	P78527	5591	PRKDC	similar to protein kinase, DNA-activated, catalytic polypeptide; protein kinase, DNA-activated, catalytic polypeptide	DNA-dependent protein kinase catalytic subunit OS=Homo sapiens GN=PRKDC PE=1 SV=3 - [PRKDC_HUMAN]
METTL14_IP	P07910	3183	HNRNPC	heterogeneous nuclear ribonucleoprotein C (C1/C2)	Heterogeneous nuclear ribonucleoproteins C1/C2 OS=Homo sapiens GN=HNRNPC PE=1 SV=4 - [HNRPC_HUMAN]
METTL14_IP	P0CG48	P0CG48	P0CG48	P0CG48	Polyubiquitin-C OS=Homo sapiens GN=UBC PE=1 SV=3 - [UBC_HUMAN]
METTL14_IP	P02768	213	ALB	albumin	Serum albumin OS=Homo sapiens GN=ALB PE=1 SV=2 - [ALBU_HUMAN]
METTL14_IP	P68104	1915	EEF1A1	eukaryotic translation elongation factor 1 alpha-like 7; eukaryotic translation elongation factor 1 alpha-like 3; similar to eukaryotic translation elongation factor 1 alpha 1; eukaryotic translation elongation factor 1 alpha 1	Elongation factor 1-alpha 1 OS=Homo sapiens GN=EEF1A1 PE=1 SV=1 - [EF1A1_HUMAN]
METTL14_IP	P06748	4869	NPM1	nucleophosmin 1 (nucleolar phosphoprotein B23, numatrin) pseudogene 21; hypothetical LOC100131044; similar to nucleophosmin 1; nucleophosmin (nucleolar phosphoprotein B23, numatrin)	Nucleophosmin OS=Homo sapiens GN=NPM1 PE=1 SV=2 - [NPM_HUMAN]
METTL14_IP	P10809	3329	HSPD1	heat shock 60kDa protein 1 (chaperonin) pseudogene 5; heat shock 60kDa protein 1 (chaperonin) pseudogene 6; heat shock 60kDa protein 1 (chaperonin) pseudogene 1; heat shock 60kDa protein 1 (chaperonin) pseudogene 4; heat shock 60kDa protein 1 (chaperonin)	60 kDa heat shock protein, mitochondrial OS=Homo sapiens GN=HSPD1 PE=1 SV=2 - [CH60_HUMAN]
METTL14_IP	P50991	10575	CCT4	chaperonin containing TCP1, subunit 4 (delta)	T-complex protein 1 subunit delta OS=Homo sapiens GN=CCT4 PE=1 SV=4 - [TCPD_HUMAN]
METTL14_IP	Q99832	10574	CCT7	chaperonin containing TCP1, subunit 7 (eta)	T-complex protein 1 subunit eta OS=Homo sapiens GN=CCT7 PE=1 SV=2 - [TCPH_HUMAN]
METTL14_IP	P23246	6421	SFPQ	splicing factor proline/glutamine-rich (polypyrimidine tract binding protein associated)	Splicing factor, proline- and glutamine-rich OS=Homo sapiens GN=SFPQ PE=1 SV=2 - [SFPQ_HUMAN]
METTL14_IP	O43390	10236	HNRNPR	heterogeneous nuclear ribonucleoprotein R	Heterogeneous nuclear ribonucleoprotein R OS=Homo sapiens GN=HNRNPR PE=1 SV=1 - [HNRPR_HUMAN]
METTL14_IP	P06576	506	ATP5B	ATP synthase, H+ transporting, mitochondrial F1 complex, beta polypeptide	ATP synthase subunit beta, mitochondrial OS=Homo sapiens GN=ATP5B PE=1 SV=3 - [ATPB_HUMAN]
METTL14_IP	P27824	821	CANX	calnexin	Calnexin OS=Homo sapiens GN=CANX PE=1 SV=2 - [CALX_HUMAN]
METTL14_IP	P62805	8359	HIST1H4A	histone cluster 1, H4l; histone cluster 1, H4k; histone cluster 4, H4; histone cluster 1, H4h; histone cluster 1, H4j; histone cluster 1, H4i; histone cluster 1, H4d; histone cluster 1, H4c; histone cluster 1, H4f; histone cluster 1, H4e; histone cluster 1, H4b; histone cluster 1, H4a; histone cluster 2, H4a; histone cluster 2, H4b	Histone H4 OS=Homo sapiens GN=HIST1H4A PE=1 SV=2 - [H4_HUMAN]
METTL14_IP	Q05639	1917	EEF1A2	eukaryotic translation elongation factor 1 alpha 2	Elongation factor 1-alpha 2 OS=Homo sapiens GN=EEF1A2 PE=1 SV=1 - [EF1A2_HUMAN]
METTL14_IP	P43243	9782	MATR3	matrin 3	Matrin-3 OS=Homo sapiens GN=MATR3 PE=1 SV=2 - [MATR3_HUMAN]
METTL14_IP	P55072	7415	VCP	valosin-containing protein	Transitional endoplasmic reticulum ATPase OS=Homo sapiens GN=VCP PE=1 SV=4 - [TERA_HUMAN]
METTL14_IP	Q02878	6128	RPL6	ribosomal protein L6 pseudogene 27; ribosomal protein L6 pseudogene 19; ribosomal protein L6; ribosomal protein L6 pseudogene 10	60S ribosomal protein L6 OS=Homo sapiens GN=RPL6 PE=1 SV=3 - [RL6_HUMAN]
METTL14_IP	P35637	2521	FUS	fusion (involved in t(12;16) in malignant liposarcoma)	RNA-binding protein FUS OS=Homo sapiens GN=FUS PE=1 SV=1 - [FUS_HUMAN]
METTL14_IP	P51991	220988	HNRNPA3	heterogeneous nuclear ribonucleoprotein A3	Heterogeneous nuclear ribonucleoprotein A3 OS=Homo sapiens GN=HNRNPA3 PE=1 SV=2 - [ROA3_HUMAN]
METTL14_IP	P31943	3187	HNRNPH1	heterogeneous nuclear ribonucleoprotein H1 (H)	Heterogeneous nuclear ribonucleoprotein H OS=Homo sapiens GN=HNRNPH1 PE=1 SV=4 - [HNRH1_HUMAN]
METTL14_IP	Q96KK5	85235	HIST1H2AH	histone cluster 1, H2ag; histone cluster 1, H2ah; histone cluster 1, H2ai; histone cluster 1, H2ak; histone cluster 1, H2al; histone cluster 1, H2am	Histone H2A type 1-H OS=Homo sapiens GN=HIST1H2AH PE=1 SV=3 - [H2A1H_HUMAN]
METTL14_IP	O75367	9555	H2AFY	H2A histone family, member Y	Core histone macro-H2A.1 OS=Homo sapiens GN=H2AFY PE=1 SV=4 - [H2AY_HUMAN]
METTL14_IP	P08195	6520	SLC3A2	solute carrier family 3 (activators of dibasic and neutral amino acid transport), member 2	4F2 cell-surface antigen heavy chain OS=Homo sapiens GN=SLC3A2 PE=1 SV=3 - [4F2_HUMAN]
METTL14_IP	P12956	2547	XRCC6	X-ray repair complementing defective repair in Chinese hamster cells 6; similar to ATP-dependent DNA helicase II, 70 kDa subunit	X-ray repair cross-complementing protein 6 OS=Homo sapiens GN=XRCC6 PE=1 SV=2 - [XRCC6_HUMAN]
METTL14_IP	P14923	3728	JUP	junction plakoglobin	Junction plakoglobin OS=Homo sapiens GN=JUP PE=1 SV=3 - [PLAK_HUMAN]
METTL14_IP	P48643	22948	CCT5	chaperonin containing TCP1, subunit 5 (epsilon)	T-complex protein 1 subunit epsilon OS=Homo sapiens GN=CCT5 PE=1 SV=1 - [TCPE_HUMAN]
METTL14_IP	P52272	4670	HNRNPM	heterogeneous nuclear ribonucleoprotein M	Heterogeneous nuclear ribonucleoprotein M OS=Homo sapiens GN=HNRNPM PE=1 SV=3 - [HNRPM_HUMAN]
METTL14_IP	Q07020	6141	RPL18	ribosomal protein L18	60S ribosomal protein L18 OS=Homo sapiens GN=RPL18 PE=1 SV=2 - [RL18_HUMAN]
METTL14_IP	Q15149	5339	PLEC	similar to Plectin 1 (PLTN) (PCN) (Hemidesmosomal protein 1) (HD1); plectin 1, intermediate filament binding protein 500kDa	Plectin OS=Homo sapiens GN=PLEC PE=1 SV=3 - [PLEC_HUMAN]
METTL14_IP	Q7Z6Z7	10075	HUWE1	HECT, UBA and WWE domain containing 1	E3 ubiquitin-protein ligase HUWE1 OS=Homo sapiens GN=HUWE1 PE=1 SV=3 - [HUWE1_HUMAN]
METTL14_IP	P20700	4001	LMNB1	lamin B1	Lamin-B1 OS=Homo sapiens GN=LMNB1 PE=1 SV=2 - [LMNB1_HUMAN]
METTL14_IP	P31689	3301	DNAJA1	DnaJ (Hsp40) homolog, subfamily A, member 1	DnaJ homolog subfamily A member 1 OS=Homo sapiens GN=DNAJA1 PE=1 SV=2 - [DNJA1_HUMAN]
METTL14_IP	Q06830	5052	PRDX1	peroxiredoxin 1	Peroxiredoxin-1 OS=Homo sapiens GN=PRDX1 PE=1 SV=1 - [PRDX1_HUMAN]
METTL14_IP	P06753	7170	TPM3	tropomyosin 3	Tropomyosin alpha-3 chain OS=Homo sapiens GN=TPM3 PE=1 SV=2 - [TPM3_HUMAN]
METTL14_IP	P17844	1655	DDX5	DEAD (Asp-Glu-Ala-Asp) box polypeptide 5	Probable ATP-dependent RNA helicase DDX5 OS=Homo sapiens GN=DDX5 PE=1 SV=1 - [DDX5_HUMAN]
METTL14_IP	O60506	10492	SYNCRIP	synaptotagmin binding, cytoplasmic RNA interacting protein	Heterogeneous nuclear ribonucleoprotein Q OS=Homo sapiens GN=SYNCRIP PE=1 SV=2 - [HNRPQ_HUMAN]
METTL14_IP	Q14CN4	140807	KRT72	keratin 72	Keratin, type II cytoskeletal 72 OS=Homo sapiens GN=KRT72 PE=1 SV=2 - [K2C72_HUMAN]
METTL14_IP	P05141	292	SLC25A5	solute carrier family 25 (mitochondrial carrier; adenine nucleotide translocator), member 5; solute carrier family 25 (mitochondrial carrier; adenine nucleotide translocator), member 5 pseudogene 8	ADP/ATP translocase 2 OS=Homo sapiens GN=SLC25A5 PE=1 SV=7 - [ADT2_HUMAN]
METTL14_IP	P12236	293	SLC25A6	solute carrier family 25 (mitochondrial carrier; adenine nucleotide translocator), member 6	ADP/ATP translocase 3 OS=Homo sapiens GN=SLC25A6 PE=1 SV=4 - [ADT3_HUMAN]
METTL14_IP	O95816	9532	BAG2	BCL2-associated athanogene 2	BAG family molecular chaperone regulator 2 OS=Homo sapiens GN=BAG2 PE=1 SV=1 - [BAG2_HUMAN]
METTL14_IP	P16403	3006	HIST1H1C	histone cluster 1, H1c	Histone H1.2 OS=Homo sapiens GN=HIST1H1C PE=1 SV=2 - [H12_HUMAN]
METTL14_IP	P23396	6188	RPS3	ribosomal protein S3 pseudogene 3; ribosomal protein S3	40S ribosomal protein S3 OS=Homo sapiens GN=RPS3 PE=1 SV=2 - [RS3_HUMAN]
METTL14_IP	P27797	811	CALR	calreticulin	Calreticulin OS=Homo sapiens GN=CALR PE=1 SV=1 - [CALR_HUMAN]
METTL14_IP	P30101	2923	PDIA3	protein disulfide isomerase family A, member 3	Protein disulfide-isomerase A3 OS=Homo sapiens GN=PDIA3 PE=1 SV=4 - [PDIA3_HUMAN]
METTL14_IP	P35232	5245	PHB	prohibitin	Prohibitin OS=Homo sapiens GN=PHB PE=1 SV=1 - [PHB_HUMAN]
METTL14_IP	P35579	4627	MYH9	myosin, heavy chain 9, non-muscle	Myosin-9 OS=Homo sapiens GN=MYH9 PE=1 SV=4 - [MYH9_HUMAN]
METTL14_IP	P38159	27316	RBMX	similar to RNA binding motif protein, X-linked; similar to hCG2011544; RNA binding motif protein, X-linked	RNA-binding motif protein, X chromosome OS=Homo sapiens GN=RBMX PE=1 SV=3 - [RBMX_HUMAN]
METTL14_IP	P42704	10128	LRPPRC	leucine-rich PPR-motif containing	Leucine-rich PPR motif-containing protein, mitochondrial OS=Homo sapiens GN=LRPPRC PE=1 SV=3 - [LPPRC_HUMAN]
METTL14_IP	P49411	7284	TUFM	Tu translation elongation factor, mitochondrial	Elongation factor Tu, mitochondrial OS=Homo sapiens GN=TUFM PE=1 SV=2 - [EFTU_HUMAN]
METTL14_IP	P62701	6191	RPS4X	ribosomal protein S4X pseudogene 6; ribosomal protein S4X pseudogene 13; ribosomal protein S4, X-linked	40S ribosomal protein S4, X isoform OS=Homo sapiens GN=RPS4X PE=1 SV=2 - [RS4X_HUMAN]
METTL14_IP	Q01105	6418	SET	SET nuclear oncogene; similar to SET translocation	Protein SET OS=Homo sapiens GN=SET PE=1 SV=3 - [SET_HUMAN]
METTL14_IP	Q07021	708	C1QBP	complement component 1, q subcomponent binding protein	Complement component 1 Q subcomponent-binding protein, mitochondrial OS=Homo sapiens GN=C1QBP PE=1 SV=1 - [C1QBP_HUMAN]
METTL14_IP	Q13838	7919	DDX39B	HLA-B associated transcript 1	Spliceosome RNA helicase DDX39B OS=Homo sapiens GN=DDX39B PE=1 SV=1 - [DX39B_HUMAN]
METTL14_IP	P68431	333932	HIST2H3A	histone cluster 1, H3j; histone cluster 1, H3i; histone cluster 1, H3h; histone cluster 1, H3g; histone cluster 1, H3f; histone cluster 1, H3e; histone cluster 1, H3d; histone cluster 1, H3c; histone cluster 1, H3b; histone cluster 1, H3a; histone cluster 1, H2ad; histone cluster 2, H3a; histone cluster 2, H3c; histone cluster 2, H3d	Histone H3.1 OS=Homo sapiens GN=HIST1H3A PE=1 SV=2 - [H31_HUMAN]
METTL14_IP	Q6KB66	144501	KRT80	keratin 80	Keratin, type II cytoskeletal 80 OS=Homo sapiens GN=KRT80 PE=1 SV=2 - [K2C80_HUMAN]
METTL14_IP	P0C0S5	3015	H2AFZ	H2A histone family, member Z	Histone H2A.Z OS=Homo sapiens GN=H2AFZ PE=1 SV=2 - [H2AZ_HUMAN]
METTL14_IP	P52597	3185	HNRNPF	heterogeneous nuclear ribonucleoprotein F	Heterogeneous nuclear ribonucleoprotein F OS=Homo sapiens GN=HNRNPF PE=1 SV=3 - [HNRPF_HUMAN]
METTL14_IP	P04406	2597	GAPDH	glyceraldehyde-3-phosphate dehydrogenase-like 6; hypothetical protein LOC100133042; glyceraldehyde-3-phosphate dehydrogenase	Glyceraldehyde-3-phosphate dehydrogenase OS=Homo sapiens GN=GAPDH PE=1 SV=3 - [G3P_HUMAN]
METTL14_IP	P05387	6181	RPLP2	ribosomal protein, large, P2 pseudogene 3; ribosomal protein, large, P2	60S acidic ribosomal protein P2 OS=Homo sapiens GN=RPLP2 PE=1 SV=1 - [RLA2_HUMAN]
METTL14_IP	P07195	3945	LDHB	lactate dehydrogenase B	L-lactate dehydrogenase B chain OS=Homo sapiens GN=LDHB PE=1 SV=2 - [LDHB_HUMAN]
METTL14_IP	P08621	6625	SNRNP70	small nuclear ribonucleoprotein 70kDa (U1)	U1 small nuclear ribonucleoprotein 70 kDa OS=Homo sapiens GN=SNRNP70 PE=1 SV=2 - [RU17_HUMAN]
METTL14_IP	P11388	7153	TOP2A	topoisomerase (DNA) II alpha 170kDa	DNA topoisomerase 2-alpha OS=Homo sapiens GN=TOP2A PE=1 SV=3 - [TOP2A_HUMAN]
METTL14_IP	P18124	6129	RPL7	ribosomal protein L7 pseudogene 26; ribosomal protein L7 pseudogene 16; ribosomal protein L7; ribosomal protein L7 pseudogene 32; ribosomal protein L7 pseudogene 23; ribosomal protein L7 pseudogene 24; ribosomal protein L7 pseudogene 20	60S ribosomal protein L7 OS=Homo sapiens GN=RPL7 PE=1 SV=1 - [RL7_HUMAN]
METTL14_IP	P23284	5479	PPIB	peptidylprolyl isomerase B (cyclophilin B)	Peptidyl-prolyl cis-trans isomerase B OS=Homo sapiens GN=PPIB PE=1 SV=2 - [PPIB_HUMAN]
METTL14_IP	P26599	5725	PTBP1	polypyrimidine tract binding protein 1	Polypyrimidine tract-binding protein 1 OS=Homo sapiens GN=PTBP1 PE=1 SV=1 - [PTBP1_HUMAN]
METTL14_IP	P34897	6472	SHMT2	serine hydroxymethyltransferase 2 (mitochondrial)	Serine hydroxymethyltransferase, mitochondrial OS=Homo sapiens GN=SHMT2 PE=1 SV=3 - [GLYM_HUMAN]
METTL14_IP	P39023	6122	RPL3	ribosomal protein L3; similar to 60S ribosomal protein L3 (L4)	60S ribosomal protein L3 OS=Homo sapiens GN=RPL3 PE=1 SV=2 - [RL3_HUMAN]
METTL14_IP	P46781	6203	RPS9	ribosomal protein S9; ribosomal protein S9 pseudogene 4	40S ribosomal protein S9 OS=Homo sapiens GN=RPS9 PE=1 SV=3 - [RS9_HUMAN]
METTL14_IP	P53999	10923	SUB1	SUB1 homolog (S. cerevisiae)	Activated RNA polymerase II transcriptional coactivator p15 OS=Homo sapiens GN=SUB1 PE=1 SV=3 - [TCP4_HUMAN]
METTL14_IP	P61247	6189	RPS3A	ribosomal protein S3A pseudogene 5; ribosomal protein S3a pseudogene 47; ribosomal protein S3a pseudogene 49; ribosomal protein S3A; hypothetical LOC100131699; hypothetical LOC100130107	40S ribosomal protein S3a OS=Homo sapiens GN=RPS3A PE=1 SV=2 - [RS3A_HUMAN]
METTL14_IP	P62081	6201	RPS7	ribosomal protein S7; ribosomal protein S7 pseudogene 11; ribosomal protein S7 pseudogene 4; ribosomal protein S7 pseudogene 10	40S ribosomal protein S7 OS=Homo sapiens GN=RPS7 PE=1 SV=1 - [RS7_HUMAN]
METTL14_IP	P78395	23532	PRAME	preferentially expressed antigen in melanoma	Melanoma antigen preferentially expressed in tumors OS=Homo sapiens GN=PRAME PE=1 SV=1 - [PRAME_HUMAN]
METTL14_IP	P81605	117159	DCD	dermcidin	Dermcidin OS=Homo sapiens GN=DCD PE=1 SV=2 - [DCD_HUMAN]
METTL14_IP	Q05682	800	CALD1	caldesmon 1	Caldesmon OS=Homo sapiens GN=CALD1 PE=1 SV=3 - [CALD1_HUMAN]
METTL14_IP	Q07955	6426	SRSF1	splicing factor, arginine/serine-rich 1	Serine/arginine-rich splicing factor 1 OS=Homo sapiens GN=SRSF1 PE=1 SV=2 - [SRSF1_HUMAN]
METTL14_IP	Q13242	8683	SRSF9	splicing factor, arginine/serine-rich 9	Serine/arginine-rich splicing factor 9 OS=Homo sapiens GN=SRSF9 PE=1 SV=1 - [SRSF9_HUMAN]
METTL14_IP	Q13617	8453	CUL2	cullin 2	Cullin-2 OS=Homo sapiens GN=CUL2 PE=1 SV=2 - [CUL2_HUMAN]
METTL14_IP	Q9NR30	9188	DDX21	DEAD (Asp-Glu-Ala-Asp) box polypeptide 21	Nucleolar RNA helicase 2 OS=Homo sapiens GN=DDX21 PE=1 SV=5 - [DDX21_HUMAN]
METTL14_IP	Q02413	1828	DSG1	desmoglein 1	Desmoglein-1 OS=Homo sapiens GN=DSG1 PE=1 SV=2 - [DSG1_HUMAN]
METTL14_IP	O14979	9987	HNRPDL	heterogeneous nuclear ribonucleoprotein D-like	Heterogeneous nuclear ribonucleoprotein D-like OS=Homo sapiens GN=HNRNPDL PE=1 SV=3 - [HNRDL_HUMAN]
METTL14_IP	P08758	308	ANXA5	annexin A5	Annexin A5 OS=Homo sapiens GN=ANXA5 PE=1 SV=2 - [ANXA5_HUMAN]
METTL14_IP	P08865	3921	RPSA	ribosomal protein SA pseudogene 9; ribosomal protein SA pseudogene 8; ribosomal protein SA pseudogene 58; ribosomal protein SA pseudogene 19; ribosomal protein SA pseudogene 18; ribosomal protein SA; ribosomal protein SA pseudogene 15; ribosomal protein SA pseudogene 61; ribosomal protein SA pseudogene 29; ribosomal protein SA pseudogene 12	40S ribosomal protein SA OS=Homo sapiens GN=RPSA PE=1 SV=4 - [RSSA_HUMAN]
METTL14_IP	Q15084	10130	PDIA6	protein disulfide isomerase family A, member 6	Protein disulfide-isomerase A6 OS=Homo sapiens GN=PDIA6 PE=1 SV=1 - [PDIA6_HUMAN]
METTL14_IP	Q15370	6923	TCEB2	transcription elongation factor B (SIII), polypeptide 2 (18kDa, elongin B)	Transcription elongation factor B polypeptide 2 OS=Homo sapiens GN=TCEB2 PE=1 SV=1 - [ELOB_HUMAN]
METTL14_IP	Q16629	6432	SRSF7	splicing factor, arginine/serine-rich 7, 35kDa	Serine/arginine-rich splicing factor 7 OS=Homo sapiens GN=SRSF7 PE=1 SV=1 - [SRSF7_HUMAN]
METTL14_IP	Q86YZ3	388697	HRNR	hornerin	Hornerin OS=Homo sapiens GN=HRNR PE=1 SV=2 - [HORN_HUMAN]
METTL14_IP	Q8N1N4	196374	KRT78	keratin 78	Keratin, type II cytoskeletal 78 OS=Homo sapiens GN=KRT78 PE=2 SV=2 - [K2C78_HUMAN]
METTL14_IP	P01611	P01611	P01611	P01611	Ig kappa chain V-I region Wes OS=Homo sapiens PE=1 SV=1 - [KV119_HUMAN]
METTL14_IP	P67936	7171	TPM4	tropomyosin 4	Tropomyosin alpha-4 chain OS=Homo sapiens GN=TPM4 PE=1 SV=3 - [TPM4_HUMAN]
METTL14_IP	Q92841	10521	DDX17	DEAD (Asp-Glu-Ala-Asp) box polypeptide 17	Probable ATP-dependent RNA helicase DDX17 OS=Homo sapiens GN=DDX17 PE=1 SV=2 - [DDX17_HUMAN]
METTL14_IP	O00567	10528	NOP56	NOP56 ribonucleoprotein homolog (yeast)	Nucleolar protein 56 OS=Homo sapiens GN=NOP56 PE=1 SV=4 - [NOP56_HUMAN]
METTL14_IP	O75494	10772	SRSF10	FUS interacting protein (serine/arginine-rich) 1; similar to FUS interacting protein (serine-arginine rich) 1	Serine/arginine-rich splicing factor 10 OS=Homo sapiens GN=SRSF10 PE=1 SV=1 - [SRS10_HUMAN]
METTL14_IP	O75643	23020	SNRNP200	similar to U5 snRNP-specific protein, 200 kDa; small nuclear ribonucleoprotein 200kDa (U5)	U5 small nuclear ribonucleoprotein 200 kDa helicase OS=Homo sapiens GN=SNRNP200 PE=1 SV=2 - [U520_HUMAN]
METTL14_IP	O76021	26156	RSL1D1	ribosomal L1 domain containing 1	Ribosomal L1 domain-containing protein 1 OS=Homo sapiens GN=RSL1D1 PE=1 SV=3 - [RL1D1_HUMAN]
METTL14_IP	P00338	3939	LDHA	lactate dehydrogenase A	L-lactate dehydrogenase A chain OS=Homo sapiens GN=LDHA PE=1 SV=2 - [LDHA_HUMAN]
METTL14_IP	P00505	2806	GOT2	glutamic-oxaloacetic transaminase 2, mitochondrial (aspartate aminotransferase 2)	Aspartate aminotransferase, mitochondrial OS=Homo sapiens GN=GOT2 PE=1 SV=3 - [AATM_HUMAN]
METTL14_IP	P00747	5340	PLG	plasminogen	Plasminogen OS=Homo sapiens GN=PLG PE=1 SV=2 - [PLMN_HUMAN]
METTL14_IP	P02751	2335	FN1	fibronectin 1	Fibronectin OS=Homo sapiens GN=FN1 PE=1 SV=4 - [FINC_HUMAN]
METTL14_IP	P04843	6184	RPN1	ribophorin I	Dolichyl-diphosphooligosaccharide--protein glycosyltransferase subunit 1 OS=Homo sapiens GN=RPN1 PE=1 SV=1 - [RPN1_HUMAN]
METTL14_IP	P05089	383	ARG1	arginase, liver	Arginase-1 OS=Homo sapiens GN=ARG1 PE=1 SV=2 - [ARGI1_HUMAN]
METTL14_IP	P05388	6175	RPLP0	ribosomal protein, large, P0 pseudogene 2; ribosomal protein, large, P0 pseudogene 3; ribosomal protein, large, P0 pseudogene 6; ribosomal protein, large, P0	60S acidic ribosomal protein P0 OS=Homo sapiens GN=RPLP0 PE=1 SV=1 - [RLA0_HUMAN]
METTL14_IP	P07237	5034	P4HB	prolyl 4-hydroxylase, beta polypeptide	Protein disulfide-isomerase OS=Homo sapiens GN=P4HB PE=1 SV=3 - [PDIA1_HUMAN]
METTL14_IP	P09874	142	PARP1	poly (ADP-ribose) polymerase 1	Poly [ADP-ribose] polymerase 1 OS=Homo sapiens GN=PARP1 PE=1 SV=4 - [PARP1_HUMAN]
METTL14_IP	P10909	1191	CLU	clusterin	Clusterin OS=Homo sapiens GN=CLU PE=1 SV=1 - [CLUS_HUMAN]
METTL14_IP	P13010	7520	XRCC5	X-ray repair complementing defective repair in Chinese hamster cells 5 (double-strand-break rejoining)	X-ray repair cross-complementing protein 5 OS=Homo sapiens GN=XRCC5 PE=1 SV=3 - [XRCC5_HUMAN]
METTL14_IP	P13639	1938	EEF2	eukaryotic translation elongation factor 2	Elongation factor 2 OS=Homo sapiens GN=EEF2 PE=1 SV=4 - [EF2_HUMAN]
METTL14_IP	P14678	6628	SNRPB	small nuclear ribonucleoprotein polypeptides B and B1	Small nuclear ribonucleoprotein-associated proteins B and B' OS=Homo sapiens GN=SNRPB PE=1 SV=2 - [RSMB_HUMAN]
METTL14_IP	P18621	6139	RPL17	ribosomal protein L17 pseudogene 22; ribosomal protein L17 pseudogene 36; ribosomal protein L17 pseudogene 20; similar to ribosomal protein L17; ribosomal protein L17 pseudogene 33; ribosomal protein L17 pseudogene 34; ribosomal protein L17 pseudogene 9; ribosomal protein L17; ribosomal protein L17 pseudogene 18; ribosomal protein L17 pseudogene 7; ribosomal protein L17 pseudogene 39	60S ribosomal protein L17 OS=Homo sapiens GN=RPL17 PE=1 SV=3 - [RL17_HUMAN]
METTL14_IP	P21796	7416	VDAC1	voltage-dependent anion channel 1; similar to voltage-dependent anion channel 1	Voltage-dependent anion-selective channel protein 1 OS=Homo sapiens GN=VDAC1 PE=1 SV=2 - [VDAC1_HUMAN]
METTL14_IP	P26038	4478	MSN	moesin	Moesin OS=Homo sapiens GN=MSN PE=1 SV=3 - [MOES_HUMAN]
METTL14_IP	P26368	11338	U2AF2	U2 small nuclear RNA auxiliary factor 2	Splicing factor U2AF 65 kDa subunit OS=Homo sapiens GN=U2AF2 PE=1 SV=4 - [U2AF2_HUMAN]
METTL14_IP	P26641	1937	EEF1G	eukaryotic translation elongation factor 1 gamma	Elongation factor 1-gamma OS=Homo sapiens GN=EEF1G PE=1 SV=3 - [EF1G_HUMAN]
METTL14_IP	P27348	10971	YWHAQ	tyrosine 3-monooxygenase/tryptophan 5-monooxygenase activation protein, theta polypeptide	14-3-3 protein theta OS=Homo sapiens GN=YWHAQ PE=1 SV=1 - [1433T_HUMAN]
METTL14_IP	P27635	6134	RPL10	ribosomal protein L10; ribosomal protein L10 pseudogene 15; ribosomal protein L10 pseudogene 6; ribosomal protein L10 pseudogene 16; ribosomal protein L10 pseudogene 9	60S ribosomal protein L10 OS=Homo sapiens GN=RPL10 PE=1 SV=4 - [RL10_HUMAN]
METTL14_IP	P30048	10935	PRDX3	peroxiredoxin 3	Thioredoxin-dependent peroxide reductase, mitochondrial OS=Homo sapiens GN=PRDX3 PE=1 SV=3 - [PRDX3_HUMAN]
METTL14_IP	P31944	23581	CASP14	caspase 14, apoptosis-related cysteine peptidase	Caspase-14 OS=Homo sapiens GN=CASP14 PE=1 SV=2 - [CASPE_HUMAN]
METTL14_IP	P35268	6146	RPL22	ribosomal protein L22 pseudogene 11; ribosomal protein L22	60S ribosomal protein L22 OS=Homo sapiens GN=RPL22 PE=1 SV=2 - [RL22_HUMAN]
METTL14_IP	P35659	7913	DEK	DEK oncogene	Protein DEK OS=Homo sapiens GN=DEK PE=1 SV=1 - [DEK_HUMAN]
METTL14_IP	P42167	7112	TMPO	thymopoietin	Lamina-associated polypeptide 2, isoforms beta/gamma OS=Homo sapiens GN=TMPO PE=1 SV=2 - [LAP2B_HUMAN]
METTL14_IP	P45880	7417	VDAC2	voltage-dependent anion channel 2	Voltage-dependent anion-selective channel protein 2 OS=Homo sapiens GN=VDAC2 PE=1 SV=2 - [VDAC2_HUMAN]
METTL14_IP	P53675	8218	CLTCL1	clathrin, heavy chain-like 1	Clathrin heavy chain 2 OS=Homo sapiens GN=CLTCL1 PE=1 SV=2 - [CLH2_HUMAN]
METTL14_IP	P60842	1973	EIF4A1	similar to eukaryotic translation initiation factor 4A; small nucleolar RNA, H/ACA box 67; eukaryotic translation initiation factor 4A, isoform 1	Eukaryotic initiation factor 4A-I OS=Homo sapiens GN=EIF4A1 PE=1 SV=1 - [IF4A1_HUMAN]
METTL14_IP	P61353	6155	RPL27	ribosomal protein L27	60S ribosomal protein L27 OS=Homo sapiens GN=RPL27 PE=1 SV=2 - [RL27_HUMAN]
METTL14_IP	P61604	3336	HSPE1	heat shock 10kDa protein 1 (chaperonin 10)	10 kDa heat shock protein, mitochondrial OS=Homo sapiens GN=HSPE1 PE=1 SV=2 - [CH10_HUMAN]
METTL14_IP	P62241	6202	RPS8	ribosomal protein S8; ribosomal protein S8 pseudogene 8; ribosomal protein S8 pseudogene 10	40S ribosomal protein S8 OS=Homo sapiens GN=RPS8 PE=1 SV=2 - [RS8_HUMAN]
METTL14_IP	P62263	6208	RPS14	ribosomal protein S14	40S ribosomal protein S14 OS=Homo sapiens GN=RPS14 PE=1 SV=3 - [RS14_HUMAN]
METTL14_IP	P62318	6634	SNRPD3	small nuclear ribonucleoprotein D3 polypeptide 18kDa	Small nuclear ribonucleoprotein Sm D3 OS=Homo sapiens GN=SNRPD3 PE=1 SV=1 - [SMD3_HUMAN]
METTL14_IP	P62424	6130	RPL7A	ribosomal protein L7a pseudogene 70; ribosomal protein L7a; ribosomal protein L7a pseudogene 30; ribosomal protein L7a pseudogene 66; ribosomal protein L7a pseudogene 27; ribosomal protein L7a pseudogene 11; ribosomal protein L7a pseudogene 62	60S ribosomal protein L7a OS=Homo sapiens GN=RPL7A PE=1 SV=2 - [RL7A_HUMAN]
METTL14_IP	P62851	6230	RPS25	ribosomal protein S25 pseudogene 8; ribosomal protein S25	40S ribosomal protein S25 OS=Homo sapiens GN=RPS25 PE=1 SV=1 - [RS25_HUMAN]
METTL14_IP	P83731	6152	RPL24	ribosomal protein L24; ribosomal protein L24 pseudogene 6	60S ribosomal protein L24 OS=Homo sapiens GN=RPL24 PE=1 SV=1 - [RL24_HUMAN]
METTL14_IP	Q01082	6711	SPTBN1	spectrin, beta, non-erythrocytic 1	Spectrin beta chain, non-erythrocytic 1 OS=Homo sapiens GN=SPTBN1 PE=1 SV=2 - [SPTB2_HUMAN]
METTL14_IP	Q01130	6427	SRSF2	splicing factor, arginine/serine-rich 2	Serine/arginine-rich splicing factor 2 OS=Homo sapiens GN=SRSF2 PE=1 SV=4 - [SRSF2_HUMAN]
METTL14_IP	Q01844	2130	EWSR1	similar to Ewing sarcoma breakpoint region 1; Ewing sarcoma breakpoint region 1	RNA-binding protein EWS OS=Homo sapiens GN=EWSR1 PE=1 SV=1 - [EWS_HUMAN]
METTL14_IP	Q12905	3608	ILF2	interleukin enhancer binding factor 2, 45kDa	Interleukin enhancer-binding factor 2 OS=Homo sapiens GN=ILF2 PE=1 SV=2 - [ILF2_HUMAN]
METTL14_IP	Q12906	3609	ILF3	interleukin enhancer binding factor 3, 90kDa	Interleukin enhancer-binding factor 3 OS=Homo sapiens GN=ILF3 PE=1 SV=3 - [ILF3_HUMAN]
METTL14_IP	Q13148	23435	TARDBP	TAR DNA binding protein	TAR DNA-binding protein 43 OS=Homo sapiens GN=TARDBP PE=1 SV=1 - [TADBP_HUMAN]
METTL14_IP	Q13263	10155	TRIM28	tripartite motif-containing 28	Transcription intermediary factor 1-beta OS=Homo sapiens GN=TRIM28 PE=1 SV=5 - [TIF1B_HUMAN]
METTL14_IP	Q13813	6709	SPTAN1	spectrin, alpha, non-erythrocytic 1 (alpha-fodrin)	Spectrin alpha chain, non-erythrocytic 1 OS=Homo sapiens GN=SPTAN1 PE=1 SV=3 - [SPTN1_HUMAN]
METTL14_IP	Q15393	23450	SF3B3	splicing factor 3b, subunit 3, 130kDa	Splicing factor 3B subunit 3 OS=Homo sapiens GN=SF3B3 PE=1 SV=4 - [SF3B3_HUMAN]
METTL14_IP	Q5D862	388698	FLG2	filaggrin family member 2	Filaggrin-2 OS=Homo sapiens GN=FLG2 PE=1 SV=1 - [FILA2_HUMAN]
METTL14_IP	Q75N03	79872	CBLL1	Cas-Br-M (murine) ecotropic retroviral transforming sequence-like 1	E3 ubiquitin-protein ligase Hakai OS=Homo sapiens GN=CBLL1 PE=1 SV=1 - [HAKAI_HUMAN]
METTL14_IP	Q8NBS9	81567	TXNDC5	thioredoxin domain containing 5 (endoplasmic reticulum); muted homolog (mouse)	Thioredoxin domain-containing protein 5 OS=Homo sapiens GN=TXNDC5 PE=1 SV=2 - [TXND5_HUMAN]
METTL14_IP	Q96PK6	10432	RBM14	RNA binding motif protein 14; RNA binding motif protein 4	RNA-binding protein 14 OS=Homo sapiens GN=RBM14 PE=1 SV=2 - [RBM14_HUMAN]
METTL14_IP	Q9BQG0	10514	MYBBP1A	MYB binding protein (P160) 1a	Myb-binding protein 1A OS=Homo sapiens GN=MYBBP1A PE=1 SV=2 - [MBB1A_HUMAN]
METTL14_IP	Q9P0L0	9218	VAPA	VAMP (vesicle-associated membrane protein)-associated protein A, 33kDa	Vesicle-associated membrane protein-associated protein A OS=Homo sapiens GN=VAPA PE=1 SV=3 - [VAPA_HUMAN]
METTL14_IP	P01602	P01602	P01602	P01602	Ig kappa chain V-I region HK102 (Fragment) OS=Homo sapiens GN=IGKV1-5 PE=4 SV=1 - [KV110_HUMAN]
METTL14_IP	P01608	P01608	P01608	P01608	Ig kappa chain V-I region Roy OS=Homo sapiens PE=1 SV=1 - [KV116_HUMAN]
METTL14_IP	P01609	P01609	P01609	P01609	Ig kappa chain V-I region Scw OS=Homo sapiens PE=1 SV=1 - [KV117_HUMAN]
METTL14_IP	P62937	5478	PPIA	similar to TRIMCyp; peptidylprolyl isomerase A (cyclophilin A); peptidylprolyl isomerase A (cyclophilin A)-like 3	Peptidyl-prolyl cis-trans isomerase A OS=Homo sapiens GN=PPIA PE=1 SV=2 - [PPIA_HUMAN]
METTL14_IP	P84103	6428	SRSF3	splicing factor, arginine/serine-rich 3	Serine/arginine-rich splicing factor 3 OS=Homo sapiens GN=SRSF3 PE=1 SV=1 - [SRSF3_HUMAN]
METTL14_IP	Q14103	3184	HNRNPD	heterogeneous nuclear ribonucleoprotein D (AU-rich element RNA binding protein 1, 37kDa)	Heterogeneous nuclear ribonucleoprotein D0 OS=Homo sapiens GN=HNRNPD PE=1 SV=1 - [HNRPD_HUMAN]
METTL14_IP	Q15365	5093	PCBP1	poly(rC) binding protein 1	Poly(rC)-binding protein 1 OS=Homo sapiens GN=PCBP1 PE=1 SV=2 - [PCBP1_HUMAN]
METTL14_IP	Q15366	5094	PCBP2	poly(rC) binding protein 2	Poly(rC)-binding protein 2 OS=Homo sapiens GN=PCBP2 PE=1 SV=1 - [PCBP2_HUMAN]
METTL14_IP	Q68DL7	644041	C18orf63	hypothetical protein LOC644041	Uncharacterized protein C18orf63 OS=Homo sapiens GN=C18orf63 PE=2 SV=2 - [CR063_HUMAN]
METTL14_IP	Q9Y2W1	9967	THRAP3	thyroid hormone receptor associated protein 3	Thyroid hormone receptor-associated protein 3 OS=Homo sapiens GN=THRAP3 PE=1 SV=2 - [TR150_HUMAN]
METTL14_IP	P01594	P01594	P01594	P01594	Ig kappa chain V-I region AU OS=Homo sapiens PE=1 SV=1 - [KV102_HUMAN]
METTL14_IP	P01859	P01859	P01859	P01859	Ig gamma-2 chain C region OS=Homo sapiens GN=IGHG2 PE=1 SV=2 - [IGHG2_HUMAN]
METTL14_IP	P0C0L4	720	C4A	complement component 4A (Rodgers blood group)	Complement C4-A OS=Homo sapiens GN=C4A PE=1 SV=2 - [CO4A_HUMAN]
METTL14_IP	P32119	7001	PRDX2	peroxiredoxin 2	Peroxiredoxin-2 OS=Homo sapiens GN=PRDX2 PE=1 SV=5 - [PRDX2_HUMAN]
METTL14_IP	P35030	5646	PRSS3	protease, serine, 3	Trypsin-3 OS=Homo sapiens GN=PRSS3 PE=1 SV=2 - [TRY3_HUMAN]
METTL14_IP	Q05707	7373	COL14A1	collagen, type XIV, alpha 1	Collagen alpha-1(XIV) chain OS=Homo sapiens GN=COL14A1 PE=1 SV=3 - [COEA1_HUMAN]
METTL14_IP	Q86YV9	79803	HPS6	Hermansky-Pudlak syndrome 6	Hermansky-Pudlak syndrome 6 protein OS=Homo sapiens GN=HPS6 PE=1 SV=1 - [HPS6_HUMAN]
METTL14_IP	Q9BUL8	11235	PDCD10	programmed cell death 10	Programmed cell death protein 10 OS=Homo sapiens GN=PDCD10 PE=1 SV=1 - [PDC10_HUMAN]
METTL14_IP	B2RPK0	B2RPK0	B2RPK0	B2RPK0	Putative high mobility group protein B1-like 1 OS=Homo sapiens GN=HMGB1P1 PE=5 SV=1 - [HGB1A_HUMAN]
METTL14_IP	O14983	487	ATP2A1	ATPase, Ca++ transporting, cardiac muscle, fast twitch 1	Sarcoplasmic/endoplasmic reticulum calcium ATPase 1 OS=Homo sapiens GN=ATP2A1 PE=1 SV=1 - [AT2A1_HUMAN]
METTL14_IP	O15042	23350	U2SURP	U2-associated SR140 protein	U2 snRNP-associated SURP motif-containing protein OS=Homo sapiens GN=U2SURP PE=1 SV=2 - [SR140_HUMAN]
METTL14_IP	O15523	8653	DDX3Y	DEAD (Asp-Glu-Ala-Asp) box polypeptide 3, Y-linked	ATP-dependent RNA helicase DDX3Y OS=Homo sapiens GN=DDX3Y PE=1 SV=2 - [DDX3Y_HUMAN]
METTL14_IP	O60884	10294	DNAJA2	DnaJ (Hsp40) homolog, subfamily A, member 2	DnaJ homolog subfamily A member 2 OS=Homo sapiens GN=DNAJA2 PE=1 SV=1 - [DNJA2_HUMAN]
METTL14_IP	O75390	1431	CS	citrate synthase	Citrate synthase, mitochondrial OS=Homo sapiens GN=CS PE=1 SV=2 - [CISY_HUMAN]
METTL14_IP	O75396	9554	SEC22B	SEC22 vesicle trafficking protein homolog B (S. cerevisiae)	Vesicle-trafficking protein SEC22b OS=Homo sapiens GN=SEC22B PE=1 SV=4 - [SC22B_HUMAN]
METTL14_IP	O75475	11168	PSIP1	PC4 and SFRS1 interacting protein 1	PC4 and SFRS1-interacting protein OS=Homo sapiens GN=PSIP1 PE=1 SV=1 - [PSIP1_HUMAN]
METTL14_IP	O75525	10656	KHDRBS3	KH domain containing, RNA binding, signal transduction associated 3	KH domain-containing, RNA-binding, signal transduction-associated protein 3 OS=Homo sapiens GN=KHDRBS3 PE=1 SV=1 - [KHDR3_HUMAN]
METTL14_IP	O75531	8815	BANF1	similar to barrier-to-autointegration factor; barrier to autointegration factor 1	Barrier-to-autointegration factor OS=Homo sapiens GN=BANF1 PE=1 SV=1 - [BAF_HUMAN]
METTL14_IP	P00403	P00403	P00403	P00403	Cytochrome c oxidase subunit 2 OS=Homo sapiens GN=MT-CO2 PE=1 SV=1 - [COX2_HUMAN]
METTL14_IP	P01604	P01604	P01604	P01604	Ig kappa chain V-I region Kue OS=Homo sapiens PE=1 SV=1 - [KV112_HUMAN]
METTL14_IP	P02788	4057	LTF	lactotransferrin	Lactotransferrin OS=Homo sapiens GN=LTF PE=1 SV=6 - [TRFL_HUMAN]
METTL14_IP	P04040	847	CAT	catalase	Catalase OS=Homo sapiens GN=CAT PE=1 SV=3 - [CATA_HUMAN]
METTL14_IP	P04075	226	ALDOA	aldolase A, fructose-bisphosphate	Fructose-bisphosphate aldolase A OS=Homo sapiens GN=ALDOA PE=1 SV=2 - [ALDOA_HUMAN]
METTL14_IP	P04844	6185	RPN2	ribophorin II	Dolichyl-diphosphooligosaccharide--protein glycosyltransferase subunit 2 OS=Homo sapiens GN=RPN2 PE=1 SV=3 - [RPN2_HUMAN]
METTL14_IP	P06733	2023	ENO1	enolase 1, (alpha)	Alpha-enolase OS=Homo sapiens GN=ENO1 PE=1 SV=2 - [ENOA_HUMAN]
METTL14_IP	P07339	1509	CTSD	cathepsin D	Cathepsin D OS=Homo sapiens GN=CTSD PE=1 SV=1 - [CATD_HUMAN]
METTL14_IP	P08133	309	ANXA6	annexin A6	Annexin A6 OS=Homo sapiens GN=ANXA6 PE=1 SV=3 - [ANXA6_HUMAN]
METTL14_IP	P08579	6629	SNRPB2	small nuclear ribonucleoprotein polypeptide B''	U2 small nuclear ribonucleoprotein B'' OS=Homo sapiens GN=SNRPB2 PE=1 SV=1 - [RU2B_HUMAN]
METTL14_IP	P09923	248	ALPI	alkaline phosphatase, intestinal	Intestinal-type alkaline phosphatase OS=Homo sapiens GN=ALPI PE=1 SV=2 - [PPBI_HUMAN]
METTL14_IP	P10599	7295	TXN	thioredoxin	Thioredoxin OS=Homo sapiens GN=TXN PE=1 SV=3 - [THIO_HUMAN]
METTL14_IP	P15880	6187	RPS2	ribosomal protein S2 pseudogene 8; ribosomal protein S2 pseudogene 11; ribosomal protein S2 pseudogene 5; ribosomal protein S2 pseudogene 12; ribosomal protein S2 pseudogene 51; ribosomal protein S2 pseudogene 17; ribosomal protein S2 pseudogene 55; ribosomal protein S2 pseudogene 20; ribosomal protein S2	40S ribosomal protein S2 OS=Homo sapiens GN=RPS2 PE=1 SV=2 - [RS2_HUMAN]
METTL14_IP	P18077	6165	RPL35A	ribosomal protein L35a	60S ribosomal protein L35a OS=Homo sapiens GN=RPL35A PE=1 SV=2 - [RL35A_HUMAN]
METTL14_IP	P20042	8894	EIF2S2	eukaryotic translation initiation factor 2, subunit 2 beta, 38kDa	Eukaryotic translation initiation factor 2 subunit 2 OS=Homo sapiens GN=EIF2S2 PE=1 SV=2 - [IF2B_HUMAN]
METTL14_IP	P20674	9377	COX5A	cytochrome c oxidase subunit Va	Cytochrome c oxidase subunit 5A, mitochondrial OS=Homo sapiens GN=COX5A PE=1 SV=2 - [COX5A_HUMAN]
METTL14_IP	P20930	2312	FLG	filaggrin	Filaggrin OS=Homo sapiens GN=FLG PE=1 SV=3 - [FILA_HUMAN]
METTL14_IP	P23528	1072	CFL1	cofilin 1 (non-muscle)	Cofilin-1 OS=Homo sapiens GN=CFL1 PE=1 SV=3 - [COF1_HUMAN]
METTL14_IP	P23588	1975	EIF4B	similar to eukaryotic translation initiation factor 4H; eukaryotic translation initiation factor 4B	Eukaryotic translation initiation factor 4B OS=Homo sapiens GN=EIF4B PE=1 SV=2 - [IF4B_HUMAN]
METTL14_IP	P25205	4172	MCM3	minichromosome maintenance complex component 3	DNA replication licensing factor MCM3 OS=Homo sapiens GN=MCM3 PE=1 SV=3 - [MCM3_HUMAN]
METTL14_IP	P26373	6137	RPL13	ribosomal protein L13 pseudogene 12; ribosomal protein L13	60S ribosomal protein L13 OS=Homo sapiens GN=RPL13 PE=1 SV=4 - [RL13_HUMAN]
METTL14_IP	P27695	328	APEX1	APEX nuclease (multifunctional DNA repair enzyme) 1	DNA-(apurinic or apyrimidinic site) lyase OS=Homo sapiens GN=APEX1 PE=1 SV=2 - [APEX1_HUMAN]
METTL14_IP	P29692	1936	EEF1D	eukaryotic translation elongation factor 1 delta (guanine nucleotide exchange protein)	Elongation factor 1-delta OS=Homo sapiens GN=EEF1D PE=1 SV=5 - [EF1D_HUMAN]
METTL14_IP	P30050	6136	RPL12	ribosomal protein L12 pseudogene 2; ribosomal protein L12 pseudogene 32; ribosomal protein L12 pseudogene 35; ribosomal protein L12 pseudogene 19; ribosomal protein L12 pseudogene 6; ribosomal protein L12; ribosomal protein L12 pseudogene 14	60S ribosomal protein L12 OS=Homo sapiens GN=RPL12 PE=1 SV=1 - [RL12_HUMAN]
METTL14_IP	P31040	6389	SDHA	succinate dehydrogenase complex, subunit A, flavoprotein (Fp)	Succinate dehydrogenase [ubiquinone] flavoprotein subunit, mitochondrial OS=Homo sapiens GN=SDHA PE=1 SV=2 - [SDHA_HUMAN]
METTL14_IP	P32969	6133	RPL9	ribosomal protein L9; ribosomal protein L9 pseudogene 25	60S ribosomal protein L9 OS=Homo sapiens GN=RPL9 PE=1 SV=1 - [RL9_HUMAN]
METTL14_IP	P36578	6124	RPL4	ribosomal protein L4; ribosomal protein L4 pseudogene 5; ribosomal protein L4 pseudogene 4	60S ribosomal protein L4 OS=Homo sapiens GN=RPL4 PE=1 SV=5 - [RL4_HUMAN]
METTL14_IP	P38117	2109	ETFB	electron-transfer-flavoprotein, beta polypeptide	Electron transfer flavoprotein subunit beta OS=Homo sapiens GN=ETFB PE=1 SV=3 - [ETFB_HUMAN]
METTL14_IP	P39656	1650	DDOST	dolichyl-diphosphooligosaccharide-protein glycosyltransferase	Dolichyl-diphosphooligosaccharide--protein glycosyltransferase 48 kDa subunit OS=Homo sapiens GN=DDOST PE=1 SV=4 - [OST48_HUMAN]
METTL14_IP	P42677	6232	RPS27	ribosomal protein S27 pseudogene 29; ribosomal protein S27 pseudogene 9; ribosomal protein S27 pseudogene 23; ribosomal protein S27 pseudogene 13; ribosomal protein S27; ribosomal protein S27 pseudogene 21; ribosomal protein S27 pseudogene 7; ribosomal protein S27 pseudogene 6; ribosomal protein S27 pseudogene 19	40S ribosomal protein S27 OS=Homo sapiens GN=RPS27 PE=1 SV=3 - [RS27_HUMAN]
METTL14_IP	P42766	11224	RPL35	ribosomal protein L35; ribosomal protein L35 pseudogene 1; ribosomal protein L35 pseudogene 2	60S ribosomal protein L35 OS=Homo sapiens GN=RPL35 PE=1 SV=2 - [RL35_HUMAN]
METTL14_IP	P43307	6745	SSR1	signal sequence receptor, alpha	Translocon-associated protein subunit alpha OS=Homo sapiens GN=SSR1 PE=1 SV=3 - [SSRA_HUMAN]
METTL14_IP	P46087	4839	NOP2	NOP2 nucleolar protein homolog (yeast)	Putative ribosomal RNA methyltransferase NOP2 OS=Homo sapiens GN=NOP2 PE=1 SV=2 - [NOP2_HUMAN]
METTL14_IP	P46782	6193	RPS5	ribosomal protein S5	40S ribosomal protein S5 OS=Homo sapiens GN=RPS5 PE=1 SV=4 - [RS5_HUMAN]
METTL14_IP	P46940	8826	IQGAP1	IQ motif containing GTPase activating protein 1	Ras GTPase-activating-like protein IQGAP1 OS=Homo sapiens GN=IQGAP1 PE=1 SV=1 - [IQGA1_HUMAN]
METTL14_IP	P46977	3703	STT3A	STT3, subunit of the oligosaccharyltransferase complex, homolog A (S. cerevisiae)	Dolichyl-diphosphooligosaccharide--protein glycosyltransferase subunit STT3A OS=Homo sapiens GN=STT3A PE=1 SV=2 - [STT3A_HUMAN]
METTL14_IP	P50402	2010	EMD	emerin	Emerin OS=Homo sapiens GN=EMD PE=1 SV=1 - [EMD_HUMAN]
METTL14_IP	P50454	871	SERPINH1	serpin peptidase inhibitor, clade H (heat shock protein 47), member 1, (collagen binding protein 1)	Serpin H1 OS=Homo sapiens GN=SERPINH1 PE=1 SV=2 - [SERPH_HUMAN]
METTL14_IP	P50914	9045	RPL14	ribosomal protein L14	60S ribosomal protein L14 OS=Homo sapiens GN=RPL14 PE=1 SV=4 - [RL14_HUMAN]
METTL14_IP	P51572	10134	BCAP31	B-cell receptor-associated protein 31	B-cell receptor-associated protein 31 OS=Homo sapiens GN=BCAP31 PE=1 SV=3 - [BAP31_HUMAN]
METTL14_IP	P60660	4637	MYL6	myosin, light chain 6, alkali, smooth muscle and non-muscle	Myosin light polypeptide 6 OS=Homo sapiens GN=MYL6 PE=1 SV=2 - [MYL6_HUMAN]
METTL14_IP	P61158	10096	ACTR3	ARP3 actin-related protein 3 homolog (yeast)	Actin-related protein 3 OS=Homo sapiens GN=ACTR3 PE=1 SV=3 - [ARP3_HUMAN]
METTL14_IP	P61313	6138	RPL15	ribosomal protein L15 pseudogene 22; ribosomal protein L15 pseudogene 18; ribosomal protein L15 pseudogene 17; ribosomal protein L15 pseudogene 3; ribosomal protein L15 pseudogene 7; ribosomal protein L15	60S ribosomal protein L15 OS=Homo sapiens GN=RPL15 PE=1 SV=2 - [RL15_HUMAN]
METTL14_IP	P62244	6210	RPS15A	ribosomal protein S15a pseudogene 17; ribosomal protein S15a pseudogene 19; ribosomal protein S15a pseudogene 12; ribosomal protein S15a pseudogene 24; ribosomal protein S15a pseudogene 11; ribosomal protein S15a	40S ribosomal protein S15a OS=Homo sapiens GN=RPS15A PE=1 SV=2 - [RS15A_HUMAN]
METTL14_IP	P62249	6217	RPS16	ribosomal protein S16 pseudogene 1; ribosomal protein S16 pseudogene 10; ribosomal protein S16	40S ribosomal protein S16 OS=Homo sapiens GN=RPS16 PE=1 SV=2 - [RS16_HUMAN]
METTL14_IP	P62269	6222	RPS18	ribosomal protein S18 pseudogene 12; ribosomal protein S18 pseudogene 5; ribosomal protein S18	40S ribosomal protein S18 OS=Homo sapiens GN=RPS18 PE=1 SV=3 - [RS18_HUMAN]
METTL14_IP	P62277	6207	RPS13	ribosomal protein S13 pseudogene 8; ribosomal protein S13; ribosomal protein S13 pseudogene 2	40S ribosomal protein S13 OS=Homo sapiens GN=RPS13 PE=1 SV=2 - [RS13_HUMAN]
METTL14_IP	P62280	6205	RPS11	ribosomal protein S11 pseudogene 5; ribosomal protein S11	40S ribosomal protein S11 OS=Homo sapiens GN=RPS11 PE=1 SV=3 - [RS11_HUMAN]
METTL14_IP	P62304	6635	SNRPE	small nuclear ribonucleoprotein polypeptide E-like 1; small nuclear ribonucleoprotein polypeptide E; similar to hCG23490	Small nuclear ribonucleoprotein E OS=Homo sapiens GN=SNRPE PE=1 SV=1 - [RUXE_HUMAN]
METTL14_IP	P62314	6632	SNRPD1	small nuclear ribonucleoprotein D1 polypeptide 16kDa; hypothetical protein LOC100129492	Small nuclear ribonucleoprotein Sm D1 OS=Homo sapiens GN=SNRPD1 PE=1 SV=1 - [SMD1_HUMAN]
METTL14_IP	P62316	6633	SNRPD2	small nuclear ribonucleoprotein D2 polypeptide 16.5kDa; similar to hCG2040270	Small nuclear ribonucleoprotein Sm D2 OS=Homo sapiens GN=SNRPD2 PE=1 SV=1 - [SMD2_HUMAN]
METTL14_IP	P62753	6194	RPS6	ribosomal protein S6 pseudogene 25; ribosomal protein S6; ribosomal protein S6 pseudogene 1	40S ribosomal protein S6 OS=Homo sapiens GN=RPS6 PE=1 SV=1 - [RS6_HUMAN]
METTL14_IP	P62829	9349	RPL23	ribosomal protein L23 pseudogene 6; ribosomal protein L23	60S ribosomal protein L23 OS=Homo sapiens GN=RPL23 PE=1 SV=1 - [RL23_HUMAN]
METTL14_IP	P62854	6231	RPS26	ribosomal protein S26 pseudogene 38; ribosomal protein S26 pseudogene 39; ribosomal protein S26 pseudogene 35; ribosomal protein S26 pseudogene 31; ribosomal protein S26 pseudogene 20; ribosomal protein S26 pseudogene 54; ribosomal protein S26 pseudogene 2; ribosomal protein S26 pseudogene 53; ribosomal protein S26 pseudogene 25; ribosomal protein S26 pseudogene 50; ribosomal protein S26 pseudoge…	40S ribosomal protein S26 OS=Homo sapiens GN=RPS26 PE=1 SV=3 - [RS26_HUMAN]
METTL14_IP	P62899	6160	RPL31	ribosomal protein L31 pseudogene 49; ribosomal protein L31 pseudogene 17; ribosomal protein L31	60S ribosomal protein L31 OS=Homo sapiens GN=RPL31 PE=1 SV=1 - [RL31_HUMAN]
METTL14_IP	P62913	6135	RPL11	ribosomal protein L11	60S ribosomal protein L11 OS=Homo sapiens GN=RPL11 PE=1 SV=2 - [RL11_HUMAN]
METTL14_IP	P62917	6132	RPL8	ribosomal protein L8; ribosomal protein L8 pseudogene 2	60S ribosomal protein L8 OS=Homo sapiens GN=RPL8 PE=1 SV=2 - [RL8_HUMAN]
METTL14_IP	P63241	1984	EIF5A	eukaryotic translation initiation factor 5A; eukaryotic translation initiation factor 5A-like 1	Eukaryotic translation initiation factor 5A-1 OS=Homo sapiens GN=EIF5A PE=1 SV=2 - [IF5A1_HUMAN]
METTL14_IP	P63244	10399	GNB2L1	guanine nucleotide binding protein (G protein), beta polypeptide 2-like 1	Guanine nucleotide-binding protein subunit beta-2-like 1 OS=Homo sapiens GN=GNB2L1 PE=1 SV=3 - [GBLP_HUMAN]
METTL14_IP	P67809	4904	YBX1	Y box binding protein 1	Nuclease-sensitive element-binding protein 1 OS=Homo sapiens GN=YBX1 PE=1 SV=3 - [YBOX1_HUMAN]
METTL14_IP	P84098	6143	RPL19	ribosomal protein L19; ribosomal protein L19 pseudogene 12	60S ribosomal protein L19 OS=Homo sapiens GN=RPL19 PE=1 SV=1 - [RL19_HUMAN]
METTL14_IP	Q00325	5250	SLC25A3	solute carrier family 25 (mitochondrial carrier; phosphate carrier), member 3	Phosphate carrier protein, mitochondrial OS=Homo sapiens GN=SLC25A3 PE=1 SV=2 - [MPCP_HUMAN]
METTL14_IP	Q02543	6142	RPL18A	ribosomal protein L18a pseudogene 6; ribosomal protein L18a	60S ribosomal protein L18a OS=Homo sapiens GN=RPL18A PE=1 SV=2 - [RL18A_HUMAN]
METTL14_IP	Q08554	1823	DSC1	desmocollin 1	Desmocollin-1 OS=Homo sapiens GN=DSC1 PE=1 SV=2 - [DSC1_HUMAN]
METTL14_IP	Q09666	79026	AHNAK	AHNAK nucleoprotein	Neuroblast differentiation-associated protein AHNAK OS=Homo sapiens GN=AHNAK PE=1 SV=2 - [AHNK_HUMAN]
METTL14_IP	Q10713	23203	PMPCA	peptidase (mitochondrial processing) alpha	Mitochondrial-processing peptidase subunit alpha OS=Homo sapiens GN=PMPCA PE=1 SV=2 - [MPPA_HUMAN]
METTL14_IP	Q12874	10946	SF3A3	splicing factor 3a, subunit 3, 60kDa	Splicing factor 3A subunit 3 OS=Homo sapiens GN=SF3A3 PE=1 SV=1 - [SF3A3_HUMAN]
METTL14_IP	Q12931	10131	TRAP1	TNF receptor-associated protein 1	Heat shock protein 75 kDa, mitochondrial OS=Homo sapiens GN=TRAP1 PE=1 SV=3 - [TRAP1_HUMAN]
METTL14_IP	Q13185	11335	CBX3	similar to chromobox homolog 3; chromobox homolog 3 (HP1 gamma homolog, Drosophila)	Chromobox protein homolog 3 OS=Homo sapiens GN=CBX3 PE=1 SV=4 - [CBX3_HUMAN]
METTL14_IP	Q13247	6431	SRSF6	splicing factor, arginine/serine-rich 6; similar to arginine/serine-rich splicing factor 6	Serine/arginine-rich splicing factor 6 OS=Homo sapiens GN=SRSF6 PE=1 SV=2 - [SRSF6_HUMAN]
METTL14_IP	Q13410	696	BTN1A1	butyrophilin, subfamily 1, member A1	Butyrophilin subfamily 1 member A1 OS=Homo sapiens GN=BTN1A1 PE=1 SV=3 - [BT1A1_HUMAN]
METTL14_IP	Q13435	10992	SF3B2	splicing factor 3b, subunit 2, 145kDa	Splicing factor 3B subunit 2 OS=Homo sapiens GN=SF3B2 PE=1 SV=2 - [SF3B2_HUMAN]
METTL14_IP	Q13765	4666	NACA	nascent polypeptide-associated complex alpha subunit	Nascent polypeptide-associated complex subunit alpha OS=Homo sapiens GN=NACA PE=1 SV=1 - [NACA_HUMAN]
METTL14_IP	Q13867	642	BLMH	bleomycin hydrolase	Bleomycin hydrolase OS=Homo sapiens GN=BLMH PE=1 SV=1 - [BLMH_HUMAN]
METTL14_IP	Q14697	23193	GANAB	glucosidase, alpha; neutral AB	Neutral alpha-glucosidase AB OS=Homo sapiens GN=GANAB PE=1 SV=3 - [GANAB_HUMAN]
METTL14_IP	Q14978	9221	NOLC1	nucleolar and coiled-body phosphoprotein 1	Nucleolar and coiled-body phosphoprotein 1 OS=Homo sapiens GN=NOLC1 PE=1 SV=2 - [NOLC1_HUMAN]
METTL14_IP	Q15369	6921	TCEB1	similar to elongin C; transcription elongation factor B (SIII), polypeptide 1 (15kDa, elongin C)	Transcription elongation factor B polypeptide 1 OS=Homo sapiens GN=TCEB1 PE=1 SV=1 - [ELOC_HUMAN]
METTL14_IP	Q15427	10262	SF3B4	splicing factor 3b, subunit 4, 49kDa	Splicing factor 3B subunit 4 OS=Homo sapiens GN=SF3B4 PE=1 SV=1 - [SF3B4_HUMAN]
METTL14_IP	Q16576	5931	RBBP7	retinoblastoma binding protein 7	Histone-binding protein RBBP7 OS=Homo sapiens GN=RBBP7 PE=1 SV=1 - [RBBP7_HUMAN]
METTL14_IP	Q16630	11052	CPSF6	cleavage and polyadenylation specific factor 6, 68kDa	Cleavage and polyadenylation specificity factor subunit 6 OS=Homo sapiens GN=CPSF6 PE=1 SV=2 - [CPSF6_HUMAN]
METTL14_IP	Q16658	6624	FSCN1	fascin homolog 1, actin-bundling protein (Strongylocentrotus purpuratus)	Fascin OS=Homo sapiens GN=FSCN1 PE=1 SV=3 - [FSCN1_HUMAN]
METTL14_IP	Q5RHP9	127254	C1orf173	chromosome 1 open reading frame 173	Uncharacterized protein C1orf173 OS=Homo sapiens GN=C1orf173 PE=2 SV=1 - [CA173_HUMAN]
METTL14_IP	Q5T200	23091	ZC3H13	zinc finger CCCH-type containing 13	Zinc finger CCCH domain-containing protein 13 OS=Homo sapiens GN=ZC3H13 PE=1 SV=1 - [ZC3HD_HUMAN]
METTL14_IP	Q5T2N8	219293	ATAD3C	ATPase family, AAA domain containing 3C	ATPase family AAA domain-containing protein 3C OS=Homo sapiens GN=ATAD3C PE=2 SV=2 - [ATD3C_HUMAN]
METTL14_IP	Q5T749	448834	KPRP	keratinocyte proline-rich protein	Keratinocyte proline-rich protein OS=Homo sapiens GN=KPRP PE=1 SV=1 - [KPRP_HUMAN]
METTL14_IP	Q5T750	100129271	C1orf68	chromosome 1 open reading frame 68	Skin-specific protein 32 OS=Homo sapiens GN=XP32 PE=1 SV=1 - [XP32_HUMAN]
METTL14_IP	Q6P2Q9	10594	PRPF8	PRP8 pre-mRNA processing factor 8 homolog (S. cerevisiae)	Pre-mRNA-processing-splicing factor 8 OS=Homo sapiens GN=PRPF8 PE=1 SV=2 - [PRP8_HUMAN]
METTL14_IP	Q6PIJ6	81545	FBXO38	F-box protein 38	F-box only protein 38 OS=Homo sapiens GN=FBXO38 PE=1 SV=3 - [FBX38_HUMAN]
METTL14_IP	Q7L014	9879	DDX46	DEAD (Asp-Glu-Ala-Asp) box polypeptide 46	Probable ATP-dependent RNA helicase DDX46 OS=Homo sapiens GN=DDX46 PE=1 SV=2 - [DDX46_HUMAN]
METTL14_IP	Q86UP2	3895	KTN1	kinectin 1 (kinesin receptor)	Kinectin OS=Homo sapiens GN=KTN1 PE=1 SV=1 - [KTN1_HUMAN]
METTL14_IP	Q8N726	1029	CDKN2A	cyclin-dependent kinase inhibitor 2A (melanoma, p16, inhibits CDK4)	Cyclin-dependent kinase inhibitor 2A, isoform 4 OS=Homo sapiens GN=CDKN2A PE=1 SV=2 - [CD2A2_HUMAN]
METTL14_IP	Q8NC51	26135	SERBP1	SERPINE1 mRNA binding protein 1	Plasminogen activator inhibitor 1 RNA-binding protein OS=Homo sapiens GN=SERBP1 PE=1 SV=2 - [PAIRB_HUMAN]
METTL14_IP	Q8TDN6	55299	BRIX1	brix domain containing 2	Ribosome biogenesis protein BRX1 homolog OS=Homo sapiens GN=BRIX1 PE=1 SV=2 - [BRX1_HUMAN]
METTL14_IP	Q8TEM1	23225	NUP210	nucleoporin 210kDa	Nuclear pore membrane glycoprotein 210 OS=Homo sapiens GN=NUP210 PE=1 SV=3 - [PO210_HUMAN]
METTL14_IP	Q8WUF8	83989	FAM172A	family with sequence similarity 172, member A	Protein FAM172A OS=Homo sapiens GN=FAM172A PE=2 SV=1 - [F172A_HUMAN]
METTL14_IP	Q92499	1653	DDX1	DEAD (Asp-Glu-Ala-Asp) box polypeptide 1	ATP-dependent RNA helicase DDX1 OS=Homo sapiens GN=DDX1 PE=1 SV=2 - [DDX1_HUMAN]
METTL14_IP	Q96AG4	55379	LRRC59	leucine rich repeat containing 59	Leucine-rich repeat-containing protein 59 OS=Homo sapiens GN=LRRC59 PE=1 SV=1 - [LRC59_HUMAN]
METTL14_IP	Q96P63	89777	SERPINB12	serpin peptidase inhibitor, clade B (ovalbumin), member 12	Serpin B12 OS=Homo sapiens GN=SERPINB12 PE=1 SV=1 - [SPB12_HUMAN]
METTL14_IP	Q96S55	56897	WRNIP1	Werner helicase interacting protein 1	ATPase WRNIP1 OS=Homo sapiens GN=WRNIP1 PE=1 SV=2 - [WRIP1_HUMAN]
METTL14_IP	Q99623	11331	PHB2	prohibitin 2	Prohibitin-2 OS=Homo sapiens GN=PHB2 PE=1 SV=2 - [PHB2_HUMAN]
METTL14_IP	Q99729	3182	HNRNPAB	heterogeneous nuclear ribonucleoprotein A/B	Heterogeneous nuclear ribonucleoprotein A/B OS=Homo sapiens GN=HNRNPAB PE=1 SV=2 - [ROAA_HUMAN]
METTL14_IP	Q99848	10969	EBNA1BP2	EBNA1 binding protein 2	Probable rRNA-processing protein EBP2 OS=Homo sapiens GN=EBNA1BP2 PE=1 SV=2 - [EBP2_HUMAN]
METTL14_IP	Q99873	3276	PRMT1	protein arginine methyltransferase 1	Protein arginine N-methyltransferase 1 OS=Homo sapiens GN=PRMT1 PE=1 SV=2 - [ANM1_HUMAN]
METTL14_IP	Q9C037	89122	TRIM4	tripartite motif-containing 4	Tripartite motif-containing protein 4 OS=Homo sapiens GN=TRIM4 PE=2 SV=2 - [TRIM4_HUMAN]
METTL14_IP	Q9HCU9	25855	BRMS1	breast cancer metastasis suppressor 1	Breast cancer metastasis-suppressor 1 OS=Homo sapiens GN=BRMS1 PE=1 SV=1 - [BRMS1_HUMAN]
METTL14_IP	Q9NQC3	57142	RTN4	reticulon 4	Reticulon-4 OS=Homo sapiens GN=RTN4 PE=1 SV=2 - [RTN4_HUMAN]
METTL14_IP	Q9UHB6	51474	LIMA1	LIM domain and actin binding 1	LIM domain and actin-binding protein 1 OS=Homo sapiens GN=LIMA1 PE=1 SV=1 - [LIMA1_HUMAN]
METTL14_IP	Q9UHX1	22827	PUF60	poly-U binding splicing factor 60KDa	Poly(U)-binding-splicing factor PUF60 OS=Homo sapiens GN=PUF60 PE=1 SV=1 - [PUF60_HUMAN]
METTL14_IP	Q9UKM9	22913	RALY	RNA binding protein, autoantigenic (hnRNP-associated with lethal yellow homolog (mouse))	RNA-binding protein Raly OS=Homo sapiens GN=RALY PE=1 SV=1 - [RALY_HUMAN]
METTL14_IP	Q9Y2X3	51602	NOP58	NOP58 ribonucleoprotein homolog (yeast)	Nucleolar protein 58 OS=Homo sapiens GN=NOP58 PE=1 SV=1 - [NOP58_HUMAN]
METTL14_IP	Q9Y3U8	25873	RPL36	ribosomal protein L36; ribosomal protein L36 pseudogene 14	60S ribosomal protein L36 OS=Homo sapiens GN=RPL36 PE=1 SV=3 - [RL36_HUMAN]
METTL14_IP	Q9Y4Z0	25804	LSM4	LSM4 homolog, U6 small nuclear RNA associated (S. cerevisiae)	U6 snRNA-associated Sm-like protein LSm4 OS=Homo sapiens GN=LSM4 PE=1 SV=1 - [LSM4_HUMAN]

## Sheet: VIRMA proteomic data
Protein hits	--------------------------------------------------------
prot_hit_num	prot_acc	prot_desc	prot_score	prot_mass	prot_matches	prot_matches_sig	prot_sequences	prot_sequences_sig	prot_cover
1	ANM5_HUMAN	Protein arginine N-methyltransferase 5 OS=Homo sapiens GN=PRMT5 PE=1 SV=4	6311	73322	188	188	21	21	40.7
2	FLNA_HUMAN	Filamin-A OS=Homo sapiens GN=FLNA PE=1 SV=4	5655	283301	172	171	64	64	38.5
3	K1C10_HUMAN	Keratin, type I cytoskeletal 10 OS=Homo sapiens GN=KRT10 PE=1 SV=6	4913	59020	104	102	21	20	40.8
4	ATPA_HUMAN	ATP synthase subunit alpha, mitochondrial OS=Homo sapiens GN=ATP5A1 PE=1 SV=1	4467	59828	105	105	18	18	44.5
5	K2C1_HUMAN	Keratin, type II cytoskeletal 1 OS=Homo sapiens GN=KRT1 PE=1 SV=6	4387	66170	116	116	21	21	43.8
6	K1C9_HUMAN	Keratin, type I cytoskeletal 9 OS=Homo sapiens GN=KRT9 PE=1 SV=3	4170	62255	98	97	19	18	48
7	TBB5_HUMAN	Tubulin beta chain OS=Homo sapiens GN=TUBB PE=1 SV=2	3802	50095	109	108	15	15	49.8
8	PPM1B_HUMAN	Protein phosphatase 1B OS=Homo sapiens GN=PPM1B PE=1 SV=1	3472	53180	114	114	12	12	37.2
9	TCPB_HUMAN	T-complex protein 1 subunit beta OS=Homo sapiens GN=CCT2 PE=1 SV=4	3463	57794	77	76	17	17	46.5
10	ATPB_HUMAN	ATP synthase subunit beta, mitochondrial OS=Homo sapiens GN=ATP5B PE=1 SV=3	3373	56525	96	96	22	22	68.8
11	TBB2C_HUMAN	Tubulin beta-2C chain OS=Homo sapiens GN=TUBB2C PE=1 SV=1	3327	50255	97	97	15	15	49.7
12	FAS_HUMAN	Fatty acid synthase OS=Homo sapiens GN=FASN PE=1 SV=3	3295	275877	95	94	46	46	29.6
13	TCPZ_HUMAN	T-complex protein 1 subunit zeta OS=Homo sapiens GN=CCT6A PE=1 SV=3	3244	58444	86	85	14	14	36.5
14	TBA1B_HUMAN	Tubulin alpha-1B chain OS=Homo sapiens GN=TUBA1B PE=1 SV=1	3183	50804	94	92	13	13	39.9
15	STK38_HUMAN	Serine/threonine-protein kinase 38 OS=Homo sapiens GN=STK38 PE=1 SV=1	2702	54498	96	93	16	16	46.2
16	TBB4_HUMAN	Tubulin beta-4 chain OS=Homo sapiens GN=TUBB4 PE=1 SV=2	2696	50010	87	87	13	13	44.4
17	CH60_HUMAN	60 kDa heat shock protein, mitochondrial OS=Homo sapiens GN=HSPD1 PE=1 SV=2	2679	61187	63	63	18	18	48.2
18	PLEC1_HUMAN	Plectin-1 OS=Homo sapiens GN=PLEC1 PE=1 SV=3	2417	533462	70	70	42	42	13.2
19	PRKDC_HUMAN	DNA-dependent protein kinase catalytic subunit OS=Homo sapiens GN=PRKDC PE=1 SV=3	2298	473749	69	69	37	37	12.8
20	MYH9_HUMAN	Myosin-9 OS=Homo sapiens GN=MYH9 PE=1 SV=4	2255	227646	54	53	26	25	20.9
21	DYHC1_HUMAN	Cytoplasmic dynein 1 heavy chain 1 OS=Homo sapiens GN=DYNC1H1 PE=1 SV=5	2216	534809	61	60	46	45	16.1
22	TBA4A_HUMAN	Tubulin alpha-4A chain OS=Homo sapiens GN=TUBA4A PE=1 SV=1	2207	50634	68	68	11	11	33.7
23	GRP75_HUMAN	Stress-70 protein, mitochondrial OS=Homo sapiens GN=HSPA9 PE=1 SV=2	2174	73920	58	57	16	15	29.3
24	K2C8_HUMAN	Keratin, type II cytoskeletal 8 OS=Homo sapiens GN=KRT8 PE=1 SV=7	2159	53671	45	45	15	15	35.2
25	CLH1_HUMAN	Clathrin heavy chain 1 OS=Homo sapiens GN=CLTC PE=1 SV=5	2115	193260	69	69	36	36	32.5
26	TBB3_HUMAN	Tubulin beta-3 chain OS=Homo sapiens GN=TUBB3 PE=1 SV=2	2090	50856	63	61	13	12	40.7
27	MTA70_HUMAN	N6-adenosine-methyltransferase 70 kDa subunit OS=Homo sapiens GN=METTL3 PE=1 SV=2	2052	65175	68	68	20	20	45.5
28	GRP78_HUMAN	78 kDa glucose-regulated protein OS=Homo sapiens GN=HSPA5 PE=1 SV=2	1962	72402	56	54	19	19	35.5
29	TCPH_HUMAN	T-complex protein 1 subunit eta OS=Homo sapiens GN=CCT7 PE=1 SV=2	1884	59842	47	47	12	12	31.3
30	TCPE_HUMAN	T-complex protein 1 subunit epsilon OS=Homo sapiens GN=CCT5 PE=1 SV=1	1833	60089	61	57	16	14	37
31	HSP7C_HUMAN	Heat shock cognate 71 kDa protein OS=Homo sapiens GN=HSPA8 PE=1 SV=1	1804	71082	64	64	17	17	41
32	TCPG_HUMAN	T-complex protein 1 subunit gamma OS=Homo sapiens GN=CCT3 PE=1 SV=4	1792	61066	49	48	13	13	31.7
33	TCPQ_HUMAN	T-complex protein 1 subunit theta OS=Homo sapiens GN=CCT8 PE=1 SV=4	1790	60153	51	51	17	17	34.9
34	FL2D_HUMAN	Pre-mRNA-splicing regulator WTAP OS=Homo sapiens GN=WTAP PE=1 SV=2	1773	44388	45	45	10	10	36.6
35	K22E_HUMAN	Keratin, type II cytoskeletal 2 epidermal OS=Homo sapiens GN=KRT2 PE=1 SV=2	1764	65678	60	60	23	23	56
36	FLNB_HUMAN	Filamin-B OS=Homo sapiens GN=FLNB PE=1 SV=1	1743	280188	55	55	36	36	23
37	ACTB_HUMAN	Actin, cytoplasmic 1 OS=Homo sapiens GN=ACTB PE=1 SV=1	1735	42052	42	42	10	10	37.1
38	GCN1L_HUMAN	Translational activator GCN1 OS=Homo sapiens GN=GCN1L1 PE=1 SV=5	1710	294953	45	44	26	26	15.6
39	TCPA_HUMAN	T-complex protein 1 subunit alpha OS=Homo sapiens GN=TCP1 PE=1 SV=1	1700	60819	39	39	10	10	32.6
40	TERA_HUMAN	Transitional endoplasmic reticulum ATPase OS=Homo sapiens GN=VCP PE=1 SV=4	1593	89950	38	38	15	15	29.8
41	TCPD_HUMAN	T-complex protein 1 subunit delta OS=Homo sapiens GN=CCT4 PE=1 SV=4	1558	58401	41	40	12	12	33.2
42	MEP50_HUMAN	Methylosome protein 50 OS=Homo sapiens GN=WDR77 PE=1 SV=1	1532	37442	46	46	7	7	40.6
43	TBB6_HUMAN	Tubulin beta-6 chain OS=Homo sapiens GN=TUBB6 PE=1 SV=1	1332	50281	41	41	13	13	46.4
44	CALX_HUMAN	Calnexin OS=Homo sapiens GN=CANX PE=1 SV=2	1324	67982	34	34	10	10	20.9
45	AHNK_HUMAN	Neuroblast differentiation-associated protein AHNAK OS=Homo sapiens GN=AHNAK PE=1 SV=2	1316	629213	62	61	50	49	13.5
46	EPIPL_HUMAN	Epiplakin OS=Homo sapiens GN=EPPK1 PE=1 SV=1	1163	555149	27	27	15	15	6.2
47	CPSM_HUMAN	Carbamoyl-phosphate synthase [ammonia], mitochondrial OS=Homo sapiens GN=CPS1 PE=1 SV=2	1139	165975	36	36	23	23	23.1
48	PSMD1_HUMAN	26S proteasome non-ATPase regulatory subunit 1 OS=Homo sapiens GN=PSMD1 PE=1 SV=2	1095	106795	30	30	11	11	19
49	RPN2_HUMAN	Dolichyl-diphosphooligosaccharide--protein glycosyltransferase subunit 2 OS=Homo sapiens GN=RPN2 PE=1 SV=3	1089	69355	26	26	14	14	38.2
50	SYVC_HUMAN	Valyl-tRNA synthetase OS=Homo sapiens GN=VARS PE=1 SV=4	1049	141642	30	30	13	13	16.3
51	HS90A_HUMAN	Heat shock protein HSP 90-alpha OS=Homo sapiens GN=HSP90AA1 PE=1 SV=5	1049	85006	38	38	11	11	19.4
52	ST38L_HUMAN	Serine/threonine-protein kinase 38-like OS=Homo sapiens GN=STK38L PE=1 SV=3	1009	54196	36	36	11	11	30.6
53	HS90B_HUMAN	Heat shock protein HSP 90-beta OS=Homo sapiens GN=HSP90AB1 PE=1 SV=4	972	83554	29	29	10	10	19.2
54	VDAC1_HUMAN	Voltage-dependent anion-selective channel protein 1 OS=Homo sapiens GN=VDAC1 PE=1 SV=2	953	30868	25	25	9	9	50.9
55	K2C7_HUMAN	Keratin, type II cytoskeletal 7 OS=Homo sapiens GN=KRT7 PE=1 SV=4	949	51430	19	19	3	3	7.5
56	4F2_HUMAN	4F2 cell-surface antigen heavy chain OS=Homo sapiens GN=SLC3A2 PE=1 SV=3	927	68180	26	26	15	15	32.5
57	SYEP_HUMAN	Bifunctional aminoacyl-tRNA synthetase OS=Homo sapiens GN=EPRS PE=1 SV=5	920	172080	31	28	18	17	18.3
58	SCYL2_HUMAN	SCY1-like protein 2 OS=Homo sapiens GN=SCYL2 PE=1 SV=1	918	104327	25	25	13	13	22.6
59	PYR1_HUMAN	CAD protein OS=Homo sapiens GN=CAD PE=1 SV=3	917	245167	26	26	17	17	13.2
60	XPO1_HUMAN	Exportin-1 OS=Homo sapiens GN=XPO1 PE=1 SV=1	867	124447	25	25	16	16	21.4
61	K2C6B_HUMAN	Keratin, type II cytoskeletal 6B OS=Homo sapiens GN=KRT6B PE=1 SV=5	861	60315	32	32	11	11	23.8
62	TFR1_HUMAN	Transferrin receptor protein 1 OS=Homo sapiens GN=TFRC PE=1 SV=2	859	85274	28	27	14	13	23.3
63	CMBL_HUMAN	Carboxymethylenebutenolidase homolog OS=Homo sapiens GN=CMBL PE=1 SV=1	839	28372	43	43	5	5	26.1
64	HSP71_HUMAN	Heat shock 70 kDa protein 1A/1B OS=Homo sapiens GN=HSPA1A PE=1 SV=5	827	70294	28	28	13	13	32.8
65	TIF1B_HUMAN	Transcription intermediary factor 1-beta OS=Homo sapiens GN=TRIM28 PE=1 SV=5	826	90261	18	18	9	9	20.7
66	EIF3B_HUMAN	Eukaryotic translation initiation factor 3 subunit B OS=Homo sapiens GN=EIF3B PE=1 SV=3	802	92823	27	26	15	15	27.6
67	EF1G_HUMAN	Elongation factor 1-gamma OS=Homo sapiens GN=EEF1G PE=1 SV=3	788	50429	22	22	9	9	34.8
68	XPO2_HUMAN	Exportin-2 OS=Homo sapiens GN=CSE1L PE=1 SV=3	773	111145	24	24	14	14	25.4
69	EIF3A_HUMAN	Eukaryotic translation initiation factor 3 subunit A OS=Homo sapiens GN=EIF3A PE=1 SV=1	772	166867	23	22	15	14	18
70	AT2A2_HUMAN	Sarcoplasmic/endoplasmic reticulum calcium ATPase 2 OS=Homo sapiens GN=ATP2A2 PE=1 SV=1	771	116336	24	24	13	13	16.9
71	K1C18_HUMAN	Keratin, type I cytoskeletal 18 OS=Homo sapiens GN=KRT18 PE=1 SV=2	745	48029	23	23	10	10	36.5
72	IMB1_HUMAN	Importin subunit beta-1 OS=Homo sapiens GN=KPNB1 PE=1 SV=2	714	98420	17	17	11	11	17.5
73	LMNA_HUMAN	Lamin-A/C OS=Homo sapiens GN=LMNA PE=1 SV=1	706	74380	18	17	10	10	24.4
74	KPYM_HUMAN	Pyruvate kinase isozymes M1/M2 OS=Homo sapiens GN=PKM2 PE=1 SV=4	704	58470	16	16	7	7	22.8
75	HUWE1_HUMAN	E3 ubiquitin-protein ligase HUWE1 OS=Homo sapiens GN=HUWE1 PE=1 SV=3	701	485523	19	19	14	14	6
76	NPM_HUMAN	Nucleophosmin OS=Homo sapiens GN=NPM1 PE=1 SV=2	684	32726	19	19	3	3	18.4
77	ENOA_HUMAN	Alpha-enolase OS=Homo sapiens GN=ENO1 PE=1 SV=2	678	47481	17	17	7	7	25.8
78	IPO7_HUMAN	Importin-7 OS=Homo sapiens GN=IPO7 PE=1 SV=1	660	120751	20	20	11	11	17.5
79	RUVB1_HUMAN	RuvB-like 1 OS=Homo sapiens GN=RUVBL1 PE=1 SV=1	653	50538	16	15	9	8	29.8
80	PRS8_HUMAN	26S protease regulatory subunit 8 OS=Homo sapiens GN=PSMC5 PE=1 SV=1	623	45768	21	21	9	9	29.8
81	SYLC_HUMAN	Leucyl-tRNA synthetase, cytoplasmic OS=Homo sapiens GN=LARS PE=1 SV=2	619	135577	16	16	12	12	14.7
82	RPN1_HUMAN	Dolichyl-diphosphooligosaccharide--protein glycosyltransferase subunit 1 OS=Homo sapiens GN=RPN1 PE=1 SV=1	611	68641	24	24	15	15	36.9
83	SYIC_HUMAN	Isoleucyl-tRNA synthetase, cytoplasmic OS=Homo sapiens GN=IARS PE=1 SV=2	605	145718	21	20	15	14	17.6
84	U520_HUMAN	U5 small nuclear ribonucleoprotein 200 kDa helicase OS=Homo sapiens GN=SNRNP200 PE=1 SV=2	597	246006	25	24	21	20	14.7
85	ANXA2_HUMAN	Annexin A2 OS=Homo sapiens GN=ANXA2 PE=1 SV=2	597	38808	15	15	7	7	25.7
86	ADT2_HUMAN	ADP/ATP translocase 2 OS=Homo sapiens GN=SLC25A5 PE=1 SV=6	578	33102	18	18	7	7	24.2
87	HS105_HUMAN	Heat shock protein 105 kDa OS=Homo sapiens GN=HSPH1 PE=1 SV=1	567	97716	14	14	9	9	15
88	SERA_HUMAN	D-3-phosphoglycerate dehydrogenase OS=Homo sapiens GN=PHGDH PE=1 SV=4	558	57356	12	12	5	5	13.1
89	EF1A1_HUMAN	Elongation factor 1-alpha 1 OS=Homo sapiens GN=EEF1A1 PE=1 SV=1	550	50451	30	28	8	8	21.9
90	COPA_HUMAN	Coatomer subunit alpha OS=Homo sapiens GN=COPA PE=1 SV=2	522	139797	20	19	13	13	15.9
91	SYMC_HUMAN	Methionyl-tRNA synthetase, cytoplasmic OS=Homo sapiens GN=MARS PE=1 SV=2	520	102249	10	10	6	6	11.9
92	PRP8_HUMAN	Pre-mRNA-processing-splicing factor 8 OS=Homo sapiens GN=PRPF8 PE=1 SV=2	518	274738	18	17	13	12	9.4
93	G3P_HUMAN	Glyceraldehyde-3-phosphate dehydrogenase OS=Homo sapiens GN=GAPDH PE=1 SV=3	515	36201	15	14	6	6	33.4
94	DESP_HUMAN	Desmoplakin OS=Homo sapiens GN=DSP PE=1 SV=3	515	334021	13	13	10	10	5.7
95	ACLY_HUMAN	ATP-citrate synthase OS=Homo sapiens GN=ACLY PE=1 SV=3	514	121674	18	18	13	13	18.5
96	KU86_HUMAN	ATP-dependent DNA helicase 2 subunit 2 OS=Homo sapiens GN=XRCC5 PE=1 SV=3	510	83222	21	21	10	10	26.1
97	PRS6A_HUMAN	26S protease regulatory subunit 6A OS=Homo sapiens GN=PSMC3 PE=1 SV=3	507	49458	14	14	8	8	30.1
98	H2B1B_HUMAN	Histone H2B type 1-B OS=Homo sapiens GN=HIST1H2BB PE=1 SV=2	499	13942	10	10	3	3	27
99	SURF4_HUMAN	Surfeit locus protein 4 OS=Homo sapiens GN=SURF4 PE=1 SV=3	499	30602	9	9	2	2	10
100	IMDH2_HUMAN	Inosine-5~-monophosphate dehydrogenase 2 OS=Homo sapiens GN=IMPDH2 PE=1 SV=2	498	56226	14	14	8	8	21
101	ADT3_HUMAN	ADP/ATP translocase 3 OS=Homo sapiens GN=SLC25A6 PE=1 SV=4	497	33073	16	16	7	7	24.2
102	EF1B_HUMAN	Elongation factor 1-beta OS=Homo sapiens GN=EEF1B2 PE=1 SV=3	497	24919	13	13	5	5	40.4
103	EIF3L_HUMAN	Eukaryotic translation initiation factor 3 subunit L OS=Homo sapiens GN=EIF3L PE=1 SV=1	491	66912	9	9	6	6	17.4
104	VIME_HUMAN	Vimentin OS=Homo sapiens GN=VIM PE=1 SV=4	488	53676	13	13	7	7	19.5
105	PSD13_HUMAN	26S proteasome non-ATPase regulatory subunit 13 OS=Homo sapiens GN=PSMD13 PE=1 SV=1	487	43176	14	13	8	7	31.9
106	RUVB2_HUMAN	RuvB-like 2 OS=Homo sapiens GN=RUVBL2 PE=1 SV=3	481	51296	15	15	9	9	26.6
107	HNRH1_HUMAN	Heterogeneous nuclear ribonucleoprotein H OS=Homo sapiens GN=HNRNPH1 PE=1 SV=4	474	49484	18	18	8	8	30.7
108	EF1A2_HUMAN	Elongation factor 1-alpha 2 OS=Homo sapiens GN=EEF1A2 PE=1 SV=1	473	50780	28	26	10	10	34.8
109	PSA2_HUMAN	Proteasome subunit alpha type-2 OS=Homo sapiens GN=PSMA2 PE=1 SV=2	461	25996	11	11	5	5	38
110	HSP74_HUMAN	Heat shock 70 kDa protein 4 OS=Homo sapiens GN=HSPA4 PE=1 SV=4	461	95127	11	11	6	6	12.1
111	PSB1_HUMAN	Proteasome subunit beta type-1 OS=Homo sapiens GN=PSMB1 PE=1 SV=2	461	26700	13	13	6	6	36.9
112	LMNB1_HUMAN	Lamin-B1 OS=Homo sapiens GN=LMNB1 PE=1 SV=2	456	66653	9	9	6	6	18.9
113	ACTC_HUMAN	Actin, alpha cardiac muscle 1 OS=Homo sapiens GN=ACTC1 PE=1 SV=1	454	42334	22	22	5	5	16.4
114	COPE_HUMAN	Coatomer subunit epsilon OS=Homo sapiens GN=COPE PE=1 SV=3	453	34688	10	10	7	7	42.9
115	ENPL_HUMAN	Endoplasmin OS=Homo sapiens GN=HSP90B1 PE=1 SV=1	451	92696	20	20	12	12	18.2
116	COPG_HUMAN	Coatomer subunit gamma OS=Homo sapiens GN=COPG PE=1 SV=1	449	98967	14	14	10	10	18.2
117	RO52_HUMAN	52 kDa Ro protein OS=Homo sapiens GN=TRIM21 PE=1 SV=1	446	55162	14	14	8	8	18.3
118	EF1D_HUMAN	Elongation factor 1-delta OS=Homo sapiens GN=EEF1D PE=1 SV=5	445	31217	14	14	6	6	32
119	ATP5H_HUMAN	ATP synthase subunit d, mitochondrial OS=Homo sapiens GN=ATP5H PE=1 SV=3	443	18537	16	16	5	5	47.2
120	IF4B_HUMAN	Eukaryotic translation initiation factor 4B OS=Homo sapiens GN=EIF4B PE=1 SV=2	442	69167	14	14	6	6	16.4
121	TKT_HUMAN	Transketolase OS=Homo sapiens GN=TKT PE=1 SV=3	439	68519	10	10	5	5	15.4
122	OST48_HUMAN	Dolichyl-diphosphooligosaccharide--protein glycosyltransferase 48 kDa subunit OS=Homo sapiens GN=DDOST PE=1 SV=4	436	50940	13	13	7	7	21.7
123	PRS4_HUMAN	26S protease regulatory subunit 4 OS=Homo sapiens GN=PSMC1 PE=1 SV=1	433	49325	12	11	7	7	26.6
124	LDHA_HUMAN	L-lactate dehydrogenase A chain OS=Homo sapiens GN=LDHA PE=1 SV=2	433	36950	6	6	2	2	9.6
125	COPB2_HUMAN	Coatomer subunit beta~ OS=Homo sapiens GN=COPB2 PE=1 SV=2	424	103278	14	14	10	10	15.6
126	NB5R3_HUMAN	NADH-cytochrome b5 reductase 3 OS=Homo sapiens GN=CYB5R3 PE=1 SV=3	422	34441	10	10	6	6	29.2
127	PRS10_HUMAN	26S protease regulatory subunit S10B OS=Homo sapiens GN=PSMC6 PE=1 SV=1	422	44430	14	14	5	5	22.9
128	EF2_HUMAN	Elongation factor 2 OS=Homo sapiens GN=EEF2 PE=1 SV=4	415	96246	17	17	10	10	17.4
129	HNRPK_HUMAN	Heterogeneous nuclear ribonucleoprotein K OS=Homo sapiens GN=HNRNPK PE=1 SV=1	413	51230	8	8	5	5	18.6
130	K6PP_HUMAN	6-phosphofructokinase type C OS=Homo sapiens GN=PFKP PE=1 SV=2	411	86454	9	9	8	8	15.4
131	1433E_HUMAN	14-3-3 protein epsilon OS=Homo sapiens GN=YWHAE PE=1 SV=1	410	29326	9	9	4	4	23.1
132	1433T_HUMAN	14-3-3 protein theta OS=Homo sapiens GN=YWHAQ PE=1 SV=1	410	28032	8	8	3	3	19.2
133	PTPS_HUMAN	6-pyruvoyl tetrahydrobiopterin synthase OS=Homo sapiens GN=PTS PE=1 SV=1	409	16489	22	22	5	5	40
134	PSMD5_HUMAN	26S proteasome non-ATPase regulatory subunit 5 OS=Homo sapiens GN=PSMD5 PE=1 SV=3	405	56560	7	7	5	5	15.7
135	PSMD2_HUMAN	26S proteasome non-ATPase regulatory subunit 2 OS=Homo sapiens GN=PSMD2 PE=1 SV=3	402	100877	13	13	11	11	19.4
136	PSA7_HUMAN	Proteasome subunit alpha type-7 OS=Homo sapiens GN=PSMA7 PE=1 SV=1	400	28041	9	9	5	5	30.6
137	PSMD3_HUMAN	26S proteasome non-ATPase regulatory subunit 3 OS=Homo sapiens GN=PSMD3 PE=1 SV=2	394	61054	14	13	10	9	27.2
138	RAB7A_HUMAN	Ras-related protein Rab-7a OS=Homo sapiens GN=RAB7A PE=1 SV=1	383	23760	11	11	8	8	47.3
139	PSB4_HUMAN	Proteasome subunit beta type-4 OS=Homo sapiens GN=PSMB4 PE=1 SV=4	380	29242	9	9	4	4	30.7
140	MTL14_HUMAN	Methyltransferase-like protein 14 OS=Homo sapiens GN=METTL14 PE=1 SV=2	379	52688	9	9	5	5	19.7
141	SPTA2_HUMAN	Spectrin alpha chain, brain OS=Homo sapiens GN=SPTAN1 PE=1 SV=3	375	285163	13	13	10	10	6.9
142	TAF4_HUMAN	Transcription initiation factor TFIID subunit 4 OS=Homo sapiens GN=TAF4 PE=1 SV=2	374	110332	10	10	7	7	13.1
143	TLN1_HUMAN	Talin-1 OS=Homo sapiens GN=TLN1 PE=1 SV=3	373	271766	10	10	9	9	6
144	ACTN4_HUMAN	Alpha-actinin-4 OS=Homo sapiens GN=ACTN4 PE=1 SV=2	372	105245	9	9	7	7	12
145	SC22B_HUMAN	Vesicle-trafficking protein SEC22b OS=Homo sapiens GN=SEC22B PE=1 SV=3	369	24896	7	7	4	4	24.7
146	PRP31_HUMAN	U4/U6 small nuclear ribonucleoprotein Prp31 OS=Homo sapiens GN=PRPF31 PE=1 SV=2	368	55649	12	12	8	8	28.9
147	LMAN1_HUMAN	Protein ERGIC-53 OS=Homo sapiens GN=LMAN1 PE=1 SV=2	367	57798	12	11	7	6	20.8
148	HSPB1_HUMAN	Heat shock protein beta-1 OS=Homo sapiens GN=HSPB1 PE=1 SV=2	364	22826	10	10	4	4	36.1
149	DPP2_HUMAN	Dipeptidyl peptidase 2 OS=Homo sapiens GN=DPP7 PE=1 SV=3	362	54763	11	11	6	6	19.3
150	PSD11_HUMAN	26S proteasome non-ATPase regulatory subunit 11 OS=Homo sapiens GN=PSMD11 PE=1 SV=3	358	47719	12	12	8	8	25.4
151	F263_HUMAN	6-phosphofructo-2-kinase/fructose-2,6-biphosphatase 3 OS=Homo sapiens GN=PFKFB3 PE=1 SV=1	355	60370	7	7	4	4	11
152	EIF3C_HUMAN	Eukaryotic translation initiation factor 3 subunit C OS=Homo sapiens GN=EIF3C PE=1 SV=1	353	105962	10	10	8	8	15.6
153	DDB1_HUMAN	DNA damage-binding protein 1 OS=Homo sapiens GN=DDB1 PE=1 SV=1	353	128142	14	14	9	9	12.5
154	KU70_HUMAN	ATP-dependent DNA helicase 2 subunit 1 OS=Homo sapiens GN=XRCC6 PE=1 SV=2	349	70084	13	13	8	8	21.2
155	AT1A1_HUMAN	Sodium/potassium-transporting ATPase subunit alpha-1 OS=Homo sapiens GN=ATP1A1 PE=1 SV=1	340	114135	8	7	6	5	10
156	PSA5_HUMAN	Proteasome subunit alpha type-5 OS=Homo sapiens GN=PSMA5 PE=1 SV=3	338	26565	10	9	4	4	26.1
157	DNJA2_HUMAN	DnaJ homolog subfamily A member 2 OS=Homo sapiens GN=DNAJA2 PE=1 SV=1	337	46344	8	8	4	4	21.1
158	TM165_HUMAN	Transmembrane protein 165 OS=Homo sapiens GN=TMEM165 PE=1 SV=1	333	35055	4	4	2	2	11.4
159	PSD12_HUMAN	26S proteasome non-ATPase regulatory subunit 12 OS=Homo sapiens GN=PSMD12 PE=1 SV=3	333	53270	10	9	7	6	20.4
160	SF3B1_HUMAN	Splicing factor 3B subunit 1 OS=Homo sapiens GN=SF3B1 PE=1 SV=3	333	146479	16	16	11	11	16
161	GANAB_HUMAN	Neutral alpha-glucosidase AB OS=Homo sapiens GN=GANAB PE=1 SV=3	332	107263	12	12	7	7	12.5
162	MYH10_HUMAN	Myosin-10 OS=Homo sapiens GN=MYH10 PE=1 SV=3	330	229827	8	8	6	6	5.2
163	IQGA1_HUMAN	Ras GTPase-activating-like protein IQGAP1 OS=Homo sapiens GN=IQGAP1 PE=1 SV=1	329	189761	12	11	10	9	10.8
164	RL38_HUMAN	60S ribosomal protein L38 OS=Homo sapiens GN=RPL38 PE=1 SV=2	327	8270	11	11	5	5	35.7
165	ALBU_HUMAN	Serum albumin OS=Homo sapiens GN=ALB PE=1 SV=2	326	71317	12	12	7	7	11.8
166	L1CAM_HUMAN	Neural cell adhesion molecule L1 OS=Homo sapiens GN=L1CAM PE=1 SV=2	322	140885	10	9	7	6	7.4
167	TPR_HUMAN	Nucleoprotein TPR OS=Homo sapiens GN=TPR PE=1 SV=3	318	267530	10	10	8	8	6.2
168	ECM29_HUMAN	Proteasome-associated protein ECM29 homolog OS=Homo sapiens GN=ECM29 PE=1 SV=2	314	205985	9	9	8	8	6.7
169	H2A2A_HUMAN	Histone H2A type 2-A OS=Homo sapiens GN=HIST2H2AA3 PE=1 SV=3	314	14087	8	8	4	4	49.2
170	EIF3F_HUMAN	Eukaryotic translation initiation factor 3 subunit F OS=Homo sapiens GN=EIF3F PE=1 SV=1	312	37654	7	7	6	6	23.8
171	DHX15_HUMAN	Putative pre-mRNA-splicing factor ATP-dependent RNA helicase DHX15 OS=Homo sapiens GN=DHX15 PE=1 SV=2	305	91673	6	6	3	3	4.3
172	K2C5_HUMAN	Keratin, type II cytoskeletal 5 OS=Homo sapiens GN=KRT5 PE=1 SV=3	302	62568	11	11	7	7	13.2
173	IF4G1_HUMAN	Eukaryotic translation initiation factor 4 gamma 1 OS=Homo sapiens GN=EIF4G1 PE=1 SV=3	300	176168	9	9	8	8	7.1
174	PSB3_HUMAN	Proteasome subunit beta type-3 OS=Homo sapiens GN=PSMB3 PE=1 SV=2	300	23219	8	8	4	4	30.7
175	ARF1_HUMAN	ADP-ribosylation factor 1 OS=Homo sapiens GN=ARF1 PE=1 SV=2	299	20741	12	12	4	4	31.5
176	HNRH2_HUMAN	Heterogeneous nuclear ribonucleoprotein H2 OS=Homo sapiens GN=HNRNPH2 PE=1 SV=1	292	49517	10	10	5	5	18
177	K1C14_HUMAN	Keratin, type I cytoskeletal 14 OS=Homo sapiens GN=KRT14 PE=1 SV=4	292	51872	12	12	9	9	25
178	NCPR_HUMAN	NADPH--cytochrome P450 reductase OS=Homo sapiens GN=POR PE=1 SV=2	290	77097	11	11	6	6	16.2
179	COPB_HUMAN	Coatomer subunit beta OS=Homo sapiens GN=COPB1 PE=1 SV=3	286	108214	12	10	8	7	14.8
180	SYRC_HUMAN	Arginyl-tRNA synthetase, cytoplasmic OS=Homo sapiens GN=RARS PE=1 SV=2	284	76129	9	9	8	8	18
181	NU107_HUMAN	Nuclear pore complex protein Nup107 OS=Homo sapiens GN=NUP107 PE=1 SV=1	282	107048	7	7	5	5	8.2
182	CAND1_HUMAN	Cullin-associated NEDD8-dissociated protein 1 OS=Homo sapiens GN=CAND1 PE=1 SV=2	281	137999	8	8	6	6	7.9
183	PRS6B_HUMAN	26S protease regulatory subunit 6B OS=Homo sapiens GN=PSMC4 PE=1 SV=2	277	47451	10	9	7	7	23.4
184	PDIA6_HUMAN	Protein disulfide-isomerase A6 OS=Homo sapiens GN=PDIA6 PE=1 SV=1	274	48490	6	6	3	3	12
185	RS3_HUMAN	40S ribosomal protein S3 OS=Homo sapiens GN=RPS3 PE=1 SV=2	274	26842	12	12	6	6	32.9
186	SEPT2_HUMAN	Septin-2 OS=Homo sapiens GN=SEPT2 PE=1 SV=1	271	41689	9	8	4	4	20.8
187	KIF11_HUMAN	Kinesin-like protein KIF11 OS=Homo sapiens GN=KIF11 PE=1 SV=2	271	120111	9	9	6	6	9.8
188	DIAP1_HUMAN	Protein diaphanous homolog 1 OS=Homo sapiens GN=DIAPH1 PE=1 SV=2	270	141942	9	9	6	6	7.5
189	COF1_HUMAN	Cofilin-1 OS=Homo sapiens GN=CFL1 PE=1 SV=3	270	18719	3	3	1	1	12
190	DCTN2_HUMAN	Dynactin subunit 2 OS=Homo sapiens GN=DCTN2 PE=1 SV=4	266	44318	5	5	4	4	16.2
191	SPIN1_HUMAN	Spindlin-1 OS=Homo sapiens GN=SPIN1 PE=1 SV=3	266	29696	9	9	4	4	21
192	PSD7_HUMAN	26S proteasome non-ATPase regulatory subunit 7 OS=Homo sapiens GN=PSMD7 PE=1 SV=2	263	37060	6	6	4	4	20.7
193	NNTM_HUMAN	NAD(P) transhydrogenase, mitochondrial OS=Homo sapiens GN=NNT PE=1 SV=3	263	114564	5	5	4	4	6.6
194	IPO8_HUMAN	Importin-8 OS=Homo sapiens GN=IPO8 PE=1 SV=2	263	120945	9	9	5	5	7.8
195	EIF3E_HUMAN	Eukaryotic translation initiation factor 3 subunit E OS=Homo sapiens GN=EIF3E PE=1 SV=1	262	52587	7	7	5	5	19.6
196	OAT_HUMAN	Ornithine aminotransferase, mitochondrial OS=Homo sapiens GN=OAT PE=1 SV=1	260	48846	7	7	5	5	17.1
197	GLU2B_HUMAN	Glucosidase 2 subunit beta OS=Homo sapiens GN=PRKCSH PE=1 SV=2	259	60357	7	7	3	3	9.7
198	EFTU_HUMAN	Elongation factor Tu, mitochondrial OS=Homo sapiens GN=TUFM PE=1 SV=2	258	49852	8	8	4	4	13.9
199	ITB1_HUMAN	Integrin beta-1 OS=Homo sapiens GN=ITGB1 PE=1 SV=2	258	91664	11	11	5	5	8.5
200	RBM10_HUMAN	RNA-binding protein 10 OS=Homo sapiens GN=RBM10 PE=1 SV=3	255	103811	7	7	6	6	12.5
201	SF3B3_HUMAN	Splicing factor 3B subunit 3 OS=Homo sapiens GN=SF3B3 PE=1 SV=4	250	136575	6	6	5	5	6.7
202	NU160_HUMAN	Nuclear pore complex protein Nup160 OS=Homo sapiens GN=NUP160 PE=1 SV=3	248	164355	10	10	8	8	9.4
203	RCN1_HUMAN	Reticulocalbin-1 OS=Homo sapiens GN=RCN1 PE=1 SV=1	248	38866	6	6	5	5	29.3
204	ASPH_HUMAN	Aspartyl/asparaginyl beta-hydroxylase OS=Homo sapiens GN=ASPH PE=1 SV=3	248	86266	4	4	2	2	5
205	K6PL_HUMAN	6-phosphofructokinase, liver type OS=Homo sapiens GN=PFKL PE=1 SV=6	248	85762	5	5	4	4	7.7
206	PUR6_HUMAN	Multifunctional protein ADE2 OS=Homo sapiens GN=PAICS PE=1 SV=3	248	47790	8	8	6	6	17.6
207	KINH_HUMAN	Kinesin-1 heavy chain OS=Homo sapiens GN=KIF5B PE=1 SV=1	244	110358	6	6	5	5	7.8
208	PRDX4_HUMAN	Peroxiredoxin-4 OS=Homo sapiens GN=PRDX4 PE=1 SV=1	244	30749	8	8	4	4	16.6
209	RCN2_HUMAN	Reticulocalbin-2 OS=Homo sapiens GN=RCN2 PE=1 SV=1	241	36911	5	5	4	4	17.4
210	GTF2I_HUMAN	General transcription factor II-I OS=Homo sapiens GN=GTF2I PE=1 SV=2	240	112859	8	8	6	6	9.7
211	LPPRC_HUMAN	Leucine-rich PPR motif-containing protein, mitochondrial OS=Homo sapiens GN=LRPPRC PE=1 SV=3	240	159003	7	7	6	6	8
212	ATLA3_HUMAN	Atlastin-3 OS=Homo sapiens GN=ATL3 PE=1 SV=1	239	60960	9	9	6	6	21.6
213	ACACA_HUMAN	Acetyl-CoA carboxylase 1 OS=Homo sapiens GN=ACACA PE=1 SV=2	238	267095	11	9	9	7	5.6
214	ML12A_HUMAN	Myosin regulatory light chain 12A OS=Homo sapiens GN=MYL12A PE=1 SV=2	233	19839	4	4	2	2	17
215	ADT1_HUMAN	ADP/ATP translocase 1 OS=Homo sapiens GN=SLC25A4 PE=1 SV=4	233	33271	9	8	5	4	18.1
216	RBBP7_HUMAN	Histone-binding protein RBBP7 OS=Homo sapiens GN=RBBP7 PE=1 SV=1	232	48132	6	6	5	5	20.2
217	RAB10_HUMAN	Ras-related protein Rab-10 OS=Homo sapiens GN=RAB10 PE=1 SV=1	232	22755	7	7	5	5	28
218	1433B_HUMAN	14-3-3 protein beta/alpha OS=Homo sapiens GN=YWHAB PE=1 SV=3	232	28179	5	5	2	2	11.8
219	SET_HUMAN	Protein SET OS=Homo sapiens GN=SET PE=1 SV=3	232	33469	5	5	3	3	14.5
220	EIF3G_HUMAN	Eukaryotic translation initiation factor 3 subunit G OS=Homo sapiens GN=EIF3G PE=1 SV=2	232	35874	10	10	4	4	24.1
221	ATPG_HUMAN	ATP synthase subunit gamma, mitochondrial OS=Homo sapiens GN=ATP5C1 PE=1 SV=1	231	33032	9	7	4	3	20.5
222	PSA4_HUMAN	Proteasome subunit alpha type-4 OS=Homo sapiens GN=PSMA4 PE=1 SV=1	230	29750	6	6	3	3	14.2
223	ABCE1_HUMAN	ATP-binding cassette sub-family E member 1 OS=Homo sapiens GN=ABCE1 PE=1 SV=1	229	68240	6	6	4	4	11.4
224	RAN_HUMAN	GTP-binding nuclear protein Ran OS=Homo sapiens GN=RAN PE=1 SV=3	228	24579	12	12	4	4	24.5
225	ARF4_HUMAN	ADP-ribosylation factor 4 OS=Homo sapiens GN=ARF4 PE=1 SV=3	228	20612	10	10	3	3	23.3
226	SPTB2_HUMAN	Spectrin beta chain, brain 1 OS=Homo sapiens GN=SPTBN1 PE=1 SV=2	228	275237	7	7	6	6	4.9
227	H4_HUMAN	Histone H4 OS=Homo sapiens GN=HIST1H4A PE=1 SV=2	225	11360	8	8	4	4	38.8
228	LAP2B_HUMAN	Lamina-associated polypeptide 2, isoforms beta/gamma OS=Homo sapiens GN=TMPO PE=1 SV=2	224	50696	7	7	4	4	13.9
229	STML2_HUMAN	Stomatin-like protein 2 OS=Homo sapiens GN=STOML2 PE=1 SV=1	222	38624	4	4	3	3	13.2
230	SYDC_HUMAN	Aspartyl-tRNA synthetase, cytoplasmic OS=Homo sapiens GN=DARS PE=1 SV=2	219	57499	8	8	7	7	20.8
231	PSMD8_HUMAN	26S proteasome non-ATPase regulatory subunit 8 OS=Homo sapiens GN=PSMD8 PE=1 SV=1	219	30157	8	8	3	3	24.1
232	CND1_HUMAN	Condensin complex subunit 1 OS=Homo sapiens GN=NCAPD2 PE=1 SV=3	219	158508	11	11	9	9	12.3
233	CAP1_HUMAN	Adenylyl cyclase-associated protein 1 OS=Homo sapiens GN=CAP1 PE=1 SV=4	218	52222	4	4	3	3	11.8
234	MYOF_HUMAN	Myoferlin OS=Homo sapiens GN=MYOF PE=1 SV=1	218	236100	10	10	8	8	5.9
235	1433G_HUMAN	14-3-3 protein gamma OS=Homo sapiens GN=YWHAG PE=1 SV=2	215	28456	5	5	2	2	11.7
236	C1QBP_HUMAN	Complement component 1 Q subcomponent-binding protein, mitochondrial OS=Homo sapiens GN=C1QBP PE=1 SV=1	214	31742	4	4	2	2	11
237	PCBP1_HUMAN	Poly(rC)-binding protein 1 OS=Homo sapiens GN=PCBP1 PE=1 SV=2	212	37987	5	5	3	3	14.3
238	RIOK1_HUMAN	Serine/threonine-protein kinase RIO1 OS=Homo sapiens GN=RIOK1 PE=1 SV=2	212	65884	7	7	3	3	10
239	SEPT9_HUMAN	Septin-9 OS=Homo sapiens GN=SEPT9 PE=1 SV=2	211	65646	5	5	3	3	6.8
240	SSRD_HUMAN	Translocon-associated protein subunit delta OS=Homo sapiens GN=SSR4 PE=1 SV=1	211	19158	7	7	4	4	30.6
241	ESYT1_HUMAN	Extended synaptotagmin-1 OS=Homo sapiens GN=ESYT1 PE=1 SV=1	209	123293	11	9	7	6	8.9
242	RBP2_HUMAN	E3 SUMO-protein ligase RanBP2 OS=Homo sapiens GN=RANBP2 PE=1 SV=2	209	362365	6	6	5	5	2.9
243	PDIA1_HUMAN	Protein disulfide-isomerase OS=Homo sapiens GN=P4HB PE=1 SV=3	208	57480	5	5	5	5	17.5
244	F262_HUMAN	6-phosphofructo-2-kinase/fructose-2,6-biphosphatase 2 OS=Homo sapiens GN=PFKFB2 PE=1 SV=2	208	58953	7	7	6	6	15.2
245	BASP1_HUMAN	Brain acid soluble protein 1 OS=Homo sapiens GN=BASP1 PE=1 SV=2	208	22680	5	5	2	2	12.8
246	SYQ_HUMAN	Glutaminyl-tRNA synthetase OS=Homo sapiens GN=QARS PE=1 SV=1	208	88655	10	8	7	5	11.2
247	1433Z_HUMAN	14-3-3 protein zeta/delta OS=Homo sapiens GN=YWHAZ PE=1 SV=1	207	27899	7	7	4	4	24.1
248	DNJA1_HUMAN	DnaJ homolog subfamily A member 1 OS=Homo sapiens GN=DNAJA1 PE=1 SV=2	206	45581	10	10	7	7	29.2
249	HNRPC_HUMAN	Heterogeneous nuclear ribonucleoproteins C1/C2 OS=Homo sapiens GN=HNRNPC PE=1 SV=4	204	33707	3	3	2	2	9.2
250	1A68_HUMAN	HLA class I histocompatibility antigen, A-68 alpha chain OS=Homo sapiens GN=HLA-A PE=1 SV=4	204	41168	8	8	5	5	20.8
251	RSSA_HUMAN	40S ribosomal protein SA OS=Homo sapiens GN=RPSA PE=1 SV=4	203	32947	4	4	3	3	18.6
252	CAP2_HUMAN	Adenylyl cyclase-associated protein 2 OS=Homo sapiens GN=CAP2 PE=1 SV=1	202	53076	5	5	4	4	13
253	HNRPF_HUMAN	Heterogeneous nuclear ribonucleoprotein F OS=Homo sapiens GN=HNRNPF PE=1 SV=3	201	45985	4	4	3	3	10.4
254	K1C16_HUMAN	Keratin, type I cytoskeletal 16 OS=Homo sapiens GN=KRT16 PE=1 SV=4	200	51578	11	11	9	9	24.1
255	PHB2_HUMAN	Prohibitin-2 OS=Homo sapiens GN=PHB2 PE=1 SV=2	199	33276	10	10	7	7	30.4
256	RAB1A_HUMAN	Ras-related protein Rab-1A OS=Homo sapiens GN=RAB1A PE=1 SV=3	199	22891	6	6	4	4	26.8
257	HNRPU_HUMAN	Heterogeneous nuclear ribonucleoprotein U OS=Homo sapiens GN=HNRNPU PE=1 SV=6	196	91269	4	4	4	4	7.9
258	PRS7_HUMAN	26S protease regulatory subunit 7 OS=Homo sapiens GN=PSMC2 PE=1 SV=3	196	49002	7	7	5	5	17.6
259	VDAC2_HUMAN	Voltage-dependent anion-selective channel protein 2 OS=Homo sapiens GN=VDAC2 PE=1 SV=2	196	32060	7	7	4	4	22.4
260	RMD3_HUMAN	Regulator of microtubule dynamics protein 3 OS=Homo sapiens GN=FAM82A2 PE=1 SV=2	196	52542	3	3	2	2	7.2
261	RS10_HUMAN	40S ribosomal protein S10 OS=Homo sapiens GN=RPS10 PE=1 SV=1	195	18886	5	5	3	3	23
262	PRDX6_HUMAN	Peroxiredoxin-6 OS=Homo sapiens GN=PRDX6 PE=1 SV=3	194	25133	5	5	3	3	23.2
263	MPCP_HUMAN	Phosphate carrier protein, mitochondrial OS=Homo sapiens GN=SLC25A3 PE=1 SV=2	190	40525	6	6	3	3	10.5
264	ANFY1_HUMAN	Ankyrin repeat and FYVE domain-containing protein 1 OS=Homo sapiens GN=ANKFY1 PE=1 SV=2	190	129915	5	5	3	3	5
265	VIR_HUMAN	Protein virilizer homolog OS=Homo sapiens GN=KIAA1429 PE=1 SV=2	189	203552	5	5	4	4	3.1
266	XPO5_HUMAN	Exportin-5 OS=Homo sapiens GN=XPO5 PE=1 SV=1	188	138332	5	5	4	4	4.4
267	FUS_HUMAN	RNA-binding protein FUS OS=Homo sapiens GN=FUS PE=1 SV=1	187	53622	8	8	4	4	10.8
268	CND3_HUMAN	Condensin complex subunit 3 OS=Homo sapiens GN=NCAPG PE=1 SV=1	186	115345	7	7	6	6	8
269	EIF3K_HUMAN	Eukaryotic translation initiation factor 3 subunit K OS=Homo sapiens GN=EIF3K PE=1 SV=1	185	25329	3	3	2	2	13.8
270	PPIA_HUMAN	Peptidyl-prolyl cis-trans isomerase A OS=Homo sapiens GN=PPIA PE=1 SV=2	185	18229	5	5	3	3	23
271	SYK_HUMAN	Lysyl-tRNA synthetase OS=Homo sapiens GN=KARS PE=1 SV=3	182	68461	12	12	7	7	16.8
272	HDAC2_HUMAN	Histone deacetylase 2 OS=Homo sapiens GN=HDAC2 PE=1 SV=2	182	55899	5	5	4	4	13.7
273	MCM7_HUMAN	DNA replication licensing factor MCM7 OS=Homo sapiens GN=MCM7 PE=1 SV=4	181	81884	6	6	6	6	12.1
274	ILVBL_HUMAN	Acetolactate synthase-like protein OS=Homo sapiens GN=ILVBL PE=1 SV=2	181	68452	5	4	3	2	9.5
275	PABP1_HUMAN	Polyadenylate-binding protein 1 OS=Homo sapiens GN=PABPC1 PE=1 SV=2	180	70854	7	7	4	4	10.5
276	U5S1_HUMAN	116 kDa U5 small nuclear ribonucleoprotein component OS=Homo sapiens GN=EFTUD2 PE=1 SV=1	180	110336	6	6	5	5	8.4
277	PCBP2_HUMAN	Poly(rC)-binding protein 2 OS=Homo sapiens GN=PCBP2 PE=1 SV=1	178	38955	6	6	4	4	17.5
278	G6PI_HUMAN	Glucose-6-phosphate isomerase OS=Homo sapiens GN=GPI PE=1 SV=4	178	63335	3	3	3	3	8.4
279	GSTP1_HUMAN	Glutathione S-transferase P OS=Homo sapiens GN=GSTP1 PE=1 SV=2	178	23569	3	3	3	3	26.2
280	TAGL2_HUMAN	Transgelin-2 OS=Homo sapiens GN=TAGLN2 PE=1 SV=3	178	22548	2	2	1	1	9
281	CLP1L_HUMAN	Cleft lip and palate transmembrane protein 1-like protein OS=Homo sapiens GN=CLPTM1L PE=1 SV=1	177	62531	6	5	4	3	12.6
282	ODR4_HUMAN	Protein odr-4 homolog OS=Homo sapiens GN=ODR4 PE=2 SV=1	177	51698	4	4	4	4	11.5
283	EZRI_HUMAN	Ezrin OS=Homo sapiens GN=EZR PE=1 SV=4	174	69484	4	4	2	2	4.4
284	SMC1A_HUMAN	Structural maintenance of chromosomes protein 1A OS=Homo sapiens GN=SMC1A PE=1 SV=2	173	143771	5	4	4	3	3.8
285	MSH2_HUMAN	DNA mismatch repair protein Msh2 OS=Homo sapiens GN=MSH2 PE=1 SV=1	172	105418	6	6	3	3	4.3
286	DHSA_HUMAN	Succinate dehydrogenase [ubiquinone] flavoprotein subunit, mitochondrial OS=Homo sapiens GN=SDHA PE=1 SV=2	170	73672	5	5	3	3	11.6
287	TAB1_HUMAN	Mitogen-activated protein kinase kinase kinase 7-interacting protein 1 OS=Homo sapiens GN=MAP3K7IP1 PE=1 SV=1	166	54895	7	7	5	5	20.4
288	RS17_HUMAN	40S ribosomal protein S17 OS=Homo sapiens GN=RPS17 PE=1 SV=2	166	15597	3	3	1	1	16.3
289	SRP72_HUMAN	Signal recognition particle 72 kDa protein OS=Homo sapiens GN=SRP72 PE=1 SV=3	164	75130	5	5	5	5	11.5
290	PGRC1_HUMAN	Membrane-associated progesterone receptor component 1 OS=Homo sapiens GN=PGRMC1 PE=1 SV=3	163	21772	3	3	1	1	15.9
291	CD44_HUMAN	CD44 antigen OS=Homo sapiens GN=CD44 PE=1 SV=2	163	82017	5	5	3	3	5
292	ATPK_HUMAN	ATP synthase subunit f, mitochondrial OS=Homo sapiens GN=ATP5J2 PE=1 SV=3	163	11025	4	4	2	2	25.5
293	ECHA_HUMAN	Trifunctional enzyme subunit alpha, mitochondrial OS=Homo sapiens GN=HADHA PE=1 SV=2	162	83688	6	6	5	5	10.7
294	EIF3M_HUMAN	Eukaryotic translation initiation factor 3 subunit M OS=Homo sapiens GN=EIF3M PE=1 SV=1	162	42932	6	6	5	5	17.9
295	DDX1_HUMAN	ATP-dependent RNA helicase DDX1 OS=Homo sapiens GN=DDX1 PE=1 SV=2	162	83349	4	4	2	2	5.3
296	LDHB_HUMAN	L-lactate dehydrogenase B chain OS=Homo sapiens GN=LDHB PE=1 SV=2	162	36900	4	4	3	3	12.6
297	SSRA_HUMAN	Translocon-associated protein subunit alpha OS=Homo sapiens GN=SSR1 PE=1 SV=3	162	32215	4	4	2	2	8
298	RAB14_HUMAN	Ras-related protein Rab-14 OS=Homo sapiens GN=RAB14 PE=1 SV=4	160	24110	6	6	4	4	31.2
299	IPO9_HUMAN	Importin-9 OS=Homo sapiens GN=IPO9 PE=1 SV=3	159	116858	3	3	2	2	2.6
300	KLC1_HUMAN	Kinesin light chain 1 OS=Homo sapiens GN=KLC1 PE=1 SV=2	158	65782	6	6	6	6	16.6
301	SYMPK_HUMAN	Symplekin OS=Homo sapiens GN=SYMPK PE=1 SV=2	158	141915	2	2	1	1	2.6
302	PSME2_HUMAN	Proteasome activator complex subunit 2 OS=Homo sapiens GN=PSME2 PE=1 SV=3	157	27515	5	5	3	3	20.5
303	PSA6_HUMAN	Proteasome subunit alpha type-6 OS=Homo sapiens GN=PSMA6 PE=1 SV=1	157	27838	5	5	3	3	17.1
304	BASI_HUMAN	Basigin OS=Homo sapiens GN=BSG PE=1 SV=2	157	42573	5	5	3	3	10.9
305	AIMP1_HUMAN	Aminoacyl tRNA synthetase complex-interacting multifunctional protein 1 OS=Homo sapiens GN=AIMP1 PE=1 SV=2	156	34616	5	5	4	4	27.2
306	PAIRB_HUMAN	Plasminogen activator inhibitor 1 RNA-binding protein OS=Homo sapiens GN=SERBP1 PE=1 SV=2	156	44995	2	2	1	1	3.9
307	GALT2_HUMAN	Polypeptide N-acetylgalactosaminyltransferase 2 OS=Homo sapiens GN=GALNT2 PE=1 SV=1	155	65433	5	5	4	4	10
308	2AAA_HUMAN	Serine/threonine-protein phosphatase 2A 65 kDa regulatory subunit A alpha isoform OS=Homo sapiens GN=PPP2R1A PE=1 SV=4	154	66065	6	6	3	3	9.2
309	DDX3X_HUMAN	ATP-dependent RNA helicase DDX3X OS=Homo sapiens GN=DDX3X PE=1 SV=3	154	73597	3	3	2	2	5.1
310	RL23_HUMAN	60S ribosomal protein L23 OS=Homo sapiens GN=RPL23 PE=1 SV=1	153	14970	4	4	2	2	16.4
311	PPIB_HUMAN	Peptidyl-prolyl cis-trans isomerase B OS=Homo sapiens GN=PPIB PE=1 SV=2	153	23785	9	9	6	6	26.9
312	HAP28_HUMAN	28 kDa heat- and acid-stable phosphoprotein OS=Homo sapiens GN=PDAP1 PE=1 SV=1	153	20618	3	3	2	2	16
313	NS1BP_HUMAN	Influenza virus NS1A-binding protein OS=Homo sapiens GN=IVNS1ABP PE=1 SV=3	152	72937	4	4	4	4	12.6
314	LAT1_HUMAN	Large neutral amino acids transporter small subunit 1 OS=Homo sapiens GN=SLC7A5 PE=1 SV=2	152	55659	5	5	3	3	8.1
315	G3BP1_HUMAN	Ras GTPase-activating protein-binding protein 1 OS=Homo sapiens GN=G3BP1 PE=1 SV=1	150	52189	3	3	1	1	3.6
316	AAAT_HUMAN	Neutral amino acid transporter B(0) OS=Homo sapiens GN=SLC1A5 PE=1 SV=2	149	57018	5	5	4	4	10
317	HM13_HUMAN	Minor histocompatibility antigen H13 OS=Homo sapiens GN=HM13 PE=1 SV=1	149	41747	5	5	4	4	13
318	PHB_HUMAN	Prohibitin OS=Homo sapiens GN=PHB PE=1 SV=1	148	29843	4	4	3	3	15.8
319	HDAC1_HUMAN	Histone deacetylase 1 OS=Homo sapiens GN=HDAC1 PE=1 SV=1	148	55638	7	7	5	5	17.4
320	SMRC2_HUMAN	SWI/SNF complex subunit SMARCC2 OS=Homo sapiens GN=SMARCC2 PE=1 SV=1	148	133196	3	3	3	3	3.7
321	JAK1_HUMAN	Tyrosine-protein kinase JAK1 OS=Homo sapiens GN=JAK1 PE=1 SV=2	147	135016	3	3	3	3	5.5
322	LRC59_HUMAN	Leucine-rich repeat-containing protein 59 OS=Homo sapiens GN=LRRC59 PE=1 SV=1	147	35308	4	4	2	2	10.7
323	GEMI5_HUMAN	Gem-associated protein 5 OS=Homo sapiens GN=GEMIN5 PE=1 SV=2	146	170793	3	3	3	3	3.2
324	MUC18_HUMAN	Cell surface glycoprotein MUC18 OS=Homo sapiens GN=MCAM PE=1 SV=2	145	72532	6	6	3	3	7.6
325	WDR61_HUMAN	WD repeat-containing protein 61 OS=Homo sapiens GN=WDR61 PE=1 SV=1	144	33731	3	3	3	3	21.3
326	CHD4_HUMAN	Chromodomain-helicase-DNA-binding protein 4 OS=Homo sapiens GN=CHD4 PE=1 SV=1	144	219393	4	4	3	3	3
327	MOES_HUMAN	Moesin OS=Homo sapiens GN=MSN PE=1 SV=3	143	67892	5	5	2	2	4.5
328	CLIP1_HUMAN	CAP-Gly domain-containing linker protein 1 OS=Homo sapiens GN=CLIP1 PE=1 SV=2	141	162888	6	5	6	5	6.9
329	SF3A1_HUMAN	Splicing factor 3A subunit 1 OS=Homo sapiens GN=SF3A1 PE=1 SV=1	141	88888	4	4	3	3	7.2
330	CALU_HUMAN	Calumenin OS=Homo sapiens GN=CALU PE=1 SV=2	140	37198	4	4	3	3	17.1
331	PUR2_HUMAN	Trifunctional purine biosynthetic protein adenosine-3 OS=Homo sapiens GN=GART PE=1 SV=1	140	108953	3	3	2	2	3.8
332	CUL4A_HUMAN	Cullin-4A OS=Homo sapiens GN=CUL4A PE=1 SV=3	139	88138	3	3	2	2	3.4
333	TFG_HUMAN	Protein TFG OS=Homo sapiens GN=TFG PE=1 SV=2	139	43478	5	5	4	4	17.5
334	AIMP2_HUMAN	Aminoacyl tRNA synthetase complex-interacting multifunctional protein 2 OS=Homo sapiens GN=AIMP2 PE=1 SV=2	139	35668	10	10	4	4	20.6
335	ICAL_HUMAN	Calpastatin OS=Homo sapiens GN=CAST PE=1 SV=4	139	76925	3	3	2	2	4.5
336	CLUS_HUMAN	Clusterin OS=Homo sapiens GN=CLU PE=1 SV=1	137	53031	3	3	3	3	11.6
337	CYB5B_HUMAN	Cytochrome b5 type B OS=Homo sapiens GN=CYB5B PE=1 SV=2	137	16436	3	3	3	3	37.7
338	LAMP1_HUMAN	Lysosome-associated membrane glycoprotein 1 OS=Homo sapiens GN=LAMP1 PE=1 SV=3	137	45367	3	3	1	1	3.8
339	PPBI_HUMAN	Intestinal-type alkaline phosphatase OS=Homo sapiens GN=ALPI PE=1 SV=2	136	57119	4	4	4	4	16.5
340	KDM1_HUMAN	Lysine-specific histone demethylase 1 OS=Homo sapiens GN=KDM1 PE=1 SV=2	136	93358	3	3	3	3	5.8
341	COPR5_HUMAN	Cooperator of PRMT5 OS=Homo sapiens GN=COPR5 PE=1 SV=3	134	20225	2	2	1	1	8.7
342	THOC4_HUMAN	THO complex subunit 4 OS=Homo sapiens GN=THOC4 PE=1 SV=3	134	26872	4	4	4	4	23.3
343	RAB21_HUMAN	Ras-related protein Rab-21 OS=Homo sapiens GN=RAB21 PE=1 SV=3	133	24731	3	3	1	1	7.6
344	FACE1_HUMAN	CAAX prenyl protease 1 homolog OS=Homo sapiens GN=ZMPSTE24 PE=1 SV=2	133	55063	3	3	1	1	3.4
345	SFPQ_HUMAN	Splicing factor, proline- and glutamine-rich OS=Homo sapiens GN=SFPQ PE=1 SV=2	133	76216	4	4	4	4	11
346	TMM33_HUMAN	Transmembrane protein 33 OS=Homo sapiens GN=TMEM33 PE=1 SV=2	132	28302	3	3	2	2	8.5
347	RLA2_HUMAN	60S acidic ribosomal protein P2 OS=Homo sapiens GN=RPLP2 PE=1 SV=1	131	11658	3	3	2	2	21.7
348	TXTP_HUMAN	Tricarboxylate transport protein, mitochondrial OS=Homo sapiens GN=SLC25A1 PE=1 SV=2	131	34333	5	5	4	4	22.8
349	2ABA_HUMAN	Serine/threonine-protein phosphatase 2A 55 kDa regulatory subunit B alpha isoform OS=Homo sapiens GN=PPP2R2A PE=1 SV=1	130	52173	2	2	2	2	5.8
350	COPD_HUMAN	Coatomer subunit delta OS=Homo sapiens GN=ARCN1 PE=1 SV=1	128	57630	3	3	2	2	4.5
351	RS6_HUMAN	40S ribosomal protein S6 OS=Homo sapiens GN=RPS6 PE=1 SV=1	128	28834	2	2	1	1	6
352	PSB5_HUMAN	Proteasome subunit beta type-5 OS=Homo sapiens GN=PSMB5 PE=1 SV=3	127	28633	5	5	4	4	17.9
353	RAP1A_HUMAN	Ras-related protein Rap-1A OS=Homo sapiens GN=RAP1A PE=1 SV=1	126	21316	2	2	1	1	6.5
354	EIF3D_HUMAN	Eukaryotic translation initiation factor 3 subunit D OS=Homo sapiens GN=EIF3D PE=1 SV=1	125	64560	4	4	4	4	9.1
355	EMD_HUMAN	Emerin OS=Homo sapiens GN=EMD PE=1 SV=1	124	29033	2	2	2	2	14.2
356	TMEDA_HUMAN	Transmembrane emp24 domain-containing protein 10 OS=Homo sapiens GN=TMED10 PE=1 SV=2	124	25131	2	2	2	2	12.3
357	RL9_HUMAN	60S ribosomal protein L9 OS=Homo sapiens GN=RPL9 PE=1 SV=1	124	21964	3	3	2	2	15.1
358	1C12_HUMAN	HLA class I histocompatibility antigen, Cw-12 alpha chain OS=Homo sapiens GN=HLA-C PE=1 SV=2	123	41316	4	4	3	3	14.2
359	PSMD4_HUMAN	26S proteasome non-ATPase regulatory subunit 4 OS=Homo sapiens GN=PSMD4 PE=1 SV=1	123	40939	4	4	4	4	17.5
360	PSA1_HUMAN	Proteasome subunit alpha type-1 OS=Homo sapiens GN=PSMA1 PE=1 SV=1	122	29822	5	5	3	3	17.5
361	USO1_HUMAN	General vesicular transport factor p115 OS=Homo sapiens GN=USO1 PE=1 SV=2	121	108740	5	5	5	5	9
362	ASSY_HUMAN	Argininosuccinate synthase OS=Homo sapiens GN=ASS1 PE=1 SV=2	121	46786	2	2	1	1	3.2
363	AKAP8_HUMAN	A-kinase anchor protein 8 OS=Homo sapiens GN=AKAP8 PE=1 SV=1	120	76631	2	2	1	1	2.9
364	MCM2_HUMAN	DNA replication licensing factor MCM2 OS=Homo sapiens GN=MCM2 PE=1 SV=4	119	102516	6	6	4	4	6.3
365	RT22_HUMAN	28S ribosomal protein S22, mitochondrial OS=Homo sapiens GN=MRPS22 PE=1 SV=1	119	41425	3	3	3	3	14.4
366	ARL1_HUMAN	ADP-ribosylation factor-like protein 1 OS=Homo sapiens GN=ARL1 PE=1 SV=1	119	20518	2	2	2	2	16
367	KV201_HUMAN	Ig kappa chain V-II region Cum OS=Homo sapiens PE=1 SV=1	119	12782	2	2	1	1	11.3
368	NP1L1_HUMAN	Nucleosome assembly protein 1-like 1 OS=Homo sapiens GN=NAP1L1 PE=1 SV=1	118	45631	3	3	2	2	9
369	ADAS_HUMAN	Alkyldihydroxyacetonephosphate synthase, peroxisomal OS=Homo sapiens GN=AGPS PE=1 SV=1	117	73664	3	3	3	3	8.7
370	PROF1_HUMAN	Profilin-1 OS=Homo sapiens GN=PFN1 PE=1 SV=2	117	15216	4	4	3	3	31.4
371	M2OM_HUMAN	Mitochondrial 2-oxoglutarate/malate carrier protein OS=Homo sapiens GN=SLC25A11 PE=1 SV=3	117	34211	4	4	3	3	8.9
372	SFXN1_HUMAN	Sideroflexin-1 OS=Homo sapiens GN=SFXN1 PE=1 SV=4	117	35881	5	5	3	3	12.4
373	LMAN2_HUMAN	Vesicular integral-membrane protein VIP36 OS=Homo sapiens GN=LMAN2 PE=1 SV=1	116	40545	6	5	3	3	14.9
374	BAT3_HUMAN	Large proline-rich protein BAT3 OS=Homo sapiens GN=BAT3 PE=1 SV=2	116	119790	5	5	5	5	7.5
375	VDAC3_HUMAN	Voltage-dependent anion-selective channel protein 3 OS=Homo sapiens GN=VDAC3 PE=1 SV=1	116	30981	4	4	3	3	13.8
376	HEAT1_HUMAN	HEAT repeat-containing protein 1 OS=Homo sapiens GN=HEATR1 PE=1 SV=3	116	244382	4	4	4	4	2.7
377	RBBP4_HUMAN	Histone-binding protein RBBP4 OS=Homo sapiens GN=RBBP4 PE=1 SV=3	116	47911	3	3	2	2	9.4
378	RAB34_HUMAN	Ras-related protein Rab-34 OS=Homo sapiens GN=RAB34 PE=1 SV=1	116	29482	2	2	2	2	11.2
379	PRDX2_HUMAN	Peroxiredoxin-2 OS=Homo sapiens GN=PRDX2 PE=1 SV=5	115	22049	3	3	2	2	9.1
380	BOLA2_HUMAN	BolA-like protein 2 OS=Homo sapiens GN=BOLA2 PE=1 SV=1	114	10281	4	4	1	1	18.6
381	IPO5_HUMAN	Importin-5 OS=Homo sapiens GN=IPO5 PE=1 SV=4	114	125032	3	3	1	1	1.8
382	DDX39_HUMAN	ATP-dependent RNA helicase DDX39 OS=Homo sapiens GN=DDX39 PE=1 SV=2	114	49611	5	5	5	5	13.8
383	ICLN_HUMAN	Methylosome subunit pICln OS=Homo sapiens GN=CLNS1A PE=1 SV=1	113	26370	3	3	2	2	13.5
384	TIM16_HUMAN	Mitochondrial import inner membrane translocase subunit Tim16 OS=Homo sapiens GN=TIMM16 PE=1 SV=2	113	13816	3	3	2	2	27.2
385	TIM50_HUMAN	Mitochondrial import inner membrane translocase subunit TIM50 OS=Homo sapiens GN=TIMM50 PE=1 SV=2	112	39850	3	3	3	3	12.2
386	P5CS_HUMAN	Delta-1-pyrroline-5-carboxylate synthetase OS=Homo sapiens GN=ALDH18A1 PE=1 SV=2	112	87989	3	3	3	3	6.3
387	CSN4_HUMAN	COP9 signalosome complex subunit 4 OS=Homo sapiens GN=COPS4 PE=1 SV=1	112	46525	3	3	3	3	11.6
388	RB11A_HUMAN	Ras-related protein Rab-11A OS=Homo sapiens GN=RAB11A PE=1 SV=3	112	24492	4	4	3	3	17.6
389	VATA_HUMAN	V-type proton ATPase catalytic subunit A OS=Homo sapiens GN=ATP6V1A PE=1 SV=2	111	68660	2	2	1	1	2.9
390	LCAP_HUMAN	Leucyl-cystinyl aminopeptidase OS=Homo sapiens GN=LNPEP PE=1 SV=3	111	117787	3	3	3	3	4.3
391	TRAP1_HUMAN	Heat shock protein 75 kDa, mitochondrial OS=Homo sapiens GN=TRAP1 PE=1 SV=3	111	80345	2	2	2	2	3.4
392	MCM6_HUMAN	DNA replication licensing factor MCM6 OS=Homo sapiens GN=MCM6 PE=1 SV=1	111	93801	6	6	5	5	9
393	SLAI2_HUMAN	SLAIN motif-containing protein 2 OS=Homo sapiens GN=SLAIN2 PE=1 SV=2	111	62733	3	3	2	2	7.6
394	IF4A1_HUMAN	Eukaryotic initiation factor 4A-I OS=Homo sapiens GN=EIF4A1 PE=1 SV=1	110	46353	4	4	3	3	9.1
395	NACA_HUMAN	Nascent polypeptide-associated complex subunit alpha OS=Homo sapiens GN=NACA PE=1 SV=1	109	23370	2	2	2	2	13.5
396	IMA2_HUMAN	Importin subunit alpha-2 OS=Homo sapiens GN=KPNA2 PE=1 SV=1	109	58168	4	4	2	2	7.6
397	AT5F1_HUMAN	ATP synthase subunit b, mitochondrial OS=Homo sapiens GN=ATP5F1 PE=1 SV=2	108	28947	7	7	4	4	18.4
398	LETM1_HUMAN	LETM1 and EF-hand domain-containing protein 1, mitochondrial OS=Homo sapiens GN=LETM1 PE=1 SV=1	107	83986	6	6	4	4	9.5
399	PRDX1_HUMAN	Peroxiredoxin-1 OS=Homo sapiens GN=PRDX1 PE=1 SV=1	106	22324	4	4	2	2	9
400	PSDE_HUMAN	26S proteasome non-ATPase regulatory subunit 14 OS=Homo sapiens GN=PSMD14 PE=1 SV=1	106	34726	5	5	2	2	12.6
401	SAMH1_HUMAN	SAM domain and HD domain-containing protein 1 OS=Homo sapiens GN=SAMHD1 PE=1 SV=2	105	72896	3	3	2	2	4.5
402	NUP93_HUMAN	Nuclear pore complex protein Nup93 OS=Homo sapiens GN=NUP93 PE=1 SV=2	105	93943	4	4	3	3	6.7
403	SEPT7_HUMAN	Septin-7 OS=Homo sapiens GN=SEPT7 PE=1 SV=2	105	50933	3	3	2	2	7.6
404	KAP2_HUMAN	cAMP-dependent protein kinase type II-alpha regulatory subunit OS=Homo sapiens GN=PRKAR2A PE=1 SV=2	105	45832	2	2	2	2	9.2
405	UBP15_HUMAN	Ubiquitin carboxyl-terminal hydrolase 15 OS=Homo sapiens GN=USP15 PE=1 SV=3	105	113602	5	4	4	3	5.6
406	EI2BD_HUMAN	Translation initiation factor eIF-2B subunit delta OS=Homo sapiens GN=EIF2B4 PE=1 SV=2	104	58035	4	4	3	3	9.6
407	AIFM1_HUMAN	Apoptosis-inducing factor 1, mitochondrial OS=Homo sapiens GN=AIFM1 PE=1 SV=1	104	67144	6	6	5	5	13.4
408	AFG32_HUMAN	AFG3-like protein 2 OS=Homo sapiens GN=AFG3L2 PE=1 SV=2	104	88984	4	4	2	2	2.9
409	MATR3_HUMAN	Matrin-3 OS=Homo sapiens GN=MATR3 PE=1 SV=2	104	95078	3	3	3	3	5.9
410	K1C17_HUMAN	Keratin, type I cytoskeletal 17 OS=Homo sapiens GN=KRT17 PE=1 SV=2	103	48361	5	5	4	4	10.9
411	ALDOC_HUMAN	Fructose-bisphosphate aldolase C OS=Homo sapiens GN=ALDOC PE=1 SV=2	103	39830	1	1	1	1	6.3
412	TMM49_HUMAN	Transmembrane protein 49 OS=Homo sapiens GN=TMEM49 PE=2 SV=1	103	46607	2	2	1	1	7.4
413	RN213_HUMAN	RING finger protein 213 OS=Homo sapiens GN=RNF213 PE=1 SV=2	102	378474	4	4	3	3	1.7
414	EWS_HUMAN	RNA-binding protein EWS OS=Homo sapiens GN=EWSR1 PE=1 SV=1	102	68721	3	3	1	1	3.7
415	ATPO_HUMAN	ATP synthase subunit O, mitochondrial OS=Homo sapiens GN=ATP5O PE=1 SV=1	102	23377	4	4	4	4	29.1
416	LAMB1_HUMAN	Laminin subunit beta-1 OS=Homo sapiens GN=LAMB1 PE=1 SV=1	102	205178	2	2	1	1	1.2
417	MCM4_HUMAN	DNA replication licensing factor MCM4 OS=Homo sapiens GN=MCM4 PE=1 SV=5	102	97068	3	3	2	2	4.2
418	NUP85_HUMAN	Nuclear pore complex protein Nup85 OS=Homo sapiens GN=NUP85 PE=1 SV=1	101	75826	6	5	4	3	10.4
419	MBD3_HUMAN	Methyl-CpG-binding domain protein 3 OS=Homo sapiens GN=MBD3 PE=1 SV=1	101	33051	2	2	2	2	11.3
420	MSH6_HUMAN	DNA mismatch repair protein Msh6 OS=Homo sapiens GN=MSH6 PE=1 SV=2	101	154514	3	3	2	2	1.8
421	AT2B1_HUMAN	Plasma membrane calcium-transporting ATPase 1 OS=Homo sapiens GN=ATP2B1 PE=1 SV=3	101	139637	3	3	3	3	3.7
422	STT3A_HUMAN	Dolichyl-diphosphooligosaccharide--protein glycosyltransferase subunit STT3A OS=Homo sapiens GN=STT3A PE=1 SV=2	100	81104	4	4	2	2	3.8
423	GPDM_HUMAN	Glycerol-3-phosphate dehydrogenase, mitochondrial OS=Homo sapiens GN=GPD2 PE=1 SV=3	100	81315	4	4	3	3	7.8
424	DDX46_HUMAN	Probable ATP-dependent RNA helicase DDX46 OS=Homo sapiens GN=DDX46 PE=1 SV=2	99	117803	2	2	2	2	2.5
425	VASP_HUMAN	Vasodilator-stimulated phosphoprotein OS=Homo sapiens GN=VASP PE=1 SV=3	99	39976	3	3	1	1	3.7
426	ATD3A_HUMAN	ATPase family AAA domain-containing protein 3A OS=Homo sapiens GN=ATAD3A PE=1 SV=2	99	71610	4	4	3	3	7.7
427	UBIQ_HUMAN	Ubiquitin OS=Homo sapiens GN=RPS27A PE=1 SV=1	98	8560	3	3	2	2	32.9
428	RT35_HUMAN	28S ribosomal protein S35, mitochondrial OS=Homo sapiens GN=MRPS35 PE=1 SV=1	98	37106	4	4	2	2	11.5
429	FRIH_HUMAN	Ferritin heavy chain OS=Homo sapiens GN=FTH1 PE=1 SV=2	97	21383	2	2	1	1	8.2
430	CKAP5_HUMAN	Cytoskeleton-associated protein 5 OS=Homo sapiens GN=CKAP5 PE=1 SV=3	97	227062	3	3	3	3	2.2
431	USMG5_HUMAN	Up-regulated during skeletal muscle growth protein 5 OS=Homo sapiens GN=USMG5 PE=1 SV=1	97	6510	1	1	1	1	25.9
432	CMC2_HUMAN	Calcium-binding mitochondrial carrier protein Aralar2 OS=Homo sapiens GN=SLC25A13 PE=1 SV=2	96	74528	3	3	3	3	5.8
433	TBAL3_HUMAN	Tubulin alpha chain-like 3 OS=Homo sapiens GN=TUBAL3 PE=1 SV=2	96	50675	3	3	3	3	6.3
434	EIF3I_HUMAN	Eukaryotic translation initiation factor 3 subunit I OS=Homo sapiens GN=EIF3I PE=1 SV=1	95	36878	5	4	4	4	21.5
435	SCFD1_HUMAN	Sec1 family domain-containing protein 1 OS=Homo sapiens GN=SCFD1 PE=1 SV=4	95	72676	1	1	1	1	3
436	PIN4_HUMAN	Peptidyl-prolyl cis-trans isomerase NIMA-interacting 4 OS=Homo sapiens GN=PIN4 PE=1 SV=1	95	13858	4	4	3	3	40.5
437	PSB7_HUMAN	Proteasome subunit beta type-7 OS=Homo sapiens GN=PSMB7 PE=1 SV=1	94	30288	2	2	1	1	6.9
438	ANLN_HUMAN	Actin-binding protein anillin OS=Homo sapiens GN=ANLN PE=1 SV=2	93	125490	2	2	1	1	1.3
439	LMNB2_HUMAN	Lamin-B2 OS=Homo sapiens GN=LMNB2 PE=1 SV=3	93	67762	3	3	2	2	5.2
440	USP9X_HUMAN	Probable ubiquitin carboxyl-terminal hydrolase FAF-X OS=Homo sapiens GN=USP9X PE=1 SV=2	93	292720	4	4	4	4	2.4
441	NU155_HUMAN	Nuclear pore complex protein Nup155 OS=Homo sapiens GN=NUP155 PE=1 SV=1	93	156697	2	2	1	1	0.7
442	GUAD_HUMAN	Guanine deaminase OS=Homo sapiens GN=GDA PE=1 SV=1	93	51484	2	2	1	1	2.6
443	AL3A2_HUMAN	Fatty aldehyde dehydrogenase OS=Homo sapiens GN=ALDH3A2 PE=1 SV=1	92	55269	2	2	2	2	6
444	SKIV2_HUMAN	Helicase SKI2W OS=Homo sapiens GN=SKIV2L PE=1 SV=2	91	138681	2	2	2	2	2.2
445	PIPSL_HUMAN	Putative PIP5K1A and PSMD4-like protein OS=Homo sapiens GN=PIPSL PE=5 SV=1	91	95729	2	2	2	2	3.6
446	COX5A_HUMAN	Cytochrome c oxidase subunit 5A, mitochondrial OS=Homo sapiens GN=COX5A PE=1 SV=2	91	16923	4	4	3	3	40.7
447	GLYM_HUMAN	Serine hydroxymethyltransferase, mitochondrial OS=Homo sapiens GN=SHMT2 PE=1 SV=3	91	56414	2	2	2	2	5
448	RL19_HUMAN	60S ribosomal protein L19 OS=Homo sapiens GN=RPL19 PE=1 SV=1	90	23565	1	1	1	1	8.7
449	METK2_HUMAN	S-adenosylmethionine synthetase isoform type-2 OS=Homo sapiens GN=MAT2A PE=1 SV=1	89	43975	3	3	3	3	10.4
450	YBOX1_HUMAN	Nuclease-sensitive element-binding protein 1 OS=Homo sapiens GN=YBX1 PE=1 SV=3	89	35903	4	4	4	4	19.1
451	TAP1_HUMAN	Antigen peptide transporter 1 OS=Homo sapiens GN=TAP1 PE=1 SV=2	89	87733	2	2	2	2	5.7
452	TMED2_HUMAN	Transmembrane emp24 domain-containing protein 2 OS=Homo sapiens GN=TMED2 PE=1 SV=1	89	22860	3	3	2	2	13.9
453	MDHM_HUMAN	Malate dehydrogenase, mitochondrial OS=Homo sapiens GN=MDH2 PE=1 SV=3	88	35937	1	1	1	1	5.6
454	MYL6_HUMAN	Myosin light polypeptide 6 OS=Homo sapiens GN=MYL6 PE=1 SV=2	88	17090	4	4	1	1	10.6
455	GOT1B_HUMAN	Vesicle transport protein GOT1B OS=Homo sapiens GN=GOLT1B PE=1 SV=1	88	15415	2	2	1	1	10.1
456	NU205_HUMAN	Nuclear pore complex protein Nup205 OS=Homo sapiens GN=NUP205 PE=1 SV=2	87	230170	4	4	4	4	3.8
457	SMD1_HUMAN	Small nuclear ribonucleoprotein Sm D1 OS=Homo sapiens GN=SNRPD1 PE=1 SV=1	87	13273	2	2	1	1	16.8
458	ACSL3_HUMAN	Long-chain-fatty-acid--CoA ligase 3 OS=Homo sapiens GN=ACSL3 PE=1 SV=3	87	81338	3	3	2	2	4.9
459	SF3B4_HUMAN	Splicing factor 3B subunit 4 OS=Homo sapiens GN=SF3B4 PE=1 SV=1	87	44414	2	2	1	1	3.3
460	LG3BP_HUMAN	Galectin-3-binding protein OS=Homo sapiens GN=LGALS3BP PE=1 SV=1	87	66202	3	3	2	2	5.3
461	RM41_HUMAN	39S ribosomal protein L41, mitochondrial OS=Homo sapiens GN=MRPL41 PE=1 SV=1	87	15430	4	4	2	2	35
462	CYC_HUMAN	Cytochrome c OS=Homo sapiens GN=CYCS PE=1 SV=2	87	11855	3	3	2	2	23.8
463	IF5A1_HUMAN	Eukaryotic translation initiation factor 5A-1 OS=Homo sapiens GN=EIF5A PE=1 SV=2	86	17049	4	4	2	2	23.4
464	ODO2_HUMAN	Dihydrolipoyllysine-residue succinyltransferase component of 2-oxoglutarate dehydrogenase complex, mitochondrial OS=Homo sapiens GN=DLST PE=1 SV=3	86	49041	2	2	1	1	3.1
465	PYRG1_HUMAN	CTP synthase 1 OS=Homo sapiens GN=CTPS PE=1 SV=2	86	67332	3	3	2	2	5.8
466	DBPA_HUMAN	DNA-binding protein A OS=Homo sapiens GN=CSDA PE=1 SV=4	86	40066	3	3	3	3	12.6
467	SC31A_HUMAN	Protein transport protein Sec31A OS=Homo sapiens GN=SEC31A PE=1 SV=3	86	133900	3	3	2	2	4.2
468	RS4X_HUMAN	40S ribosomal protein S4, X isoform OS=Homo sapiens GN=RPS4X PE=1 SV=2	85	29807	3	3	2	2	9.9
469	IR3IP_HUMAN	Immediate early response 3-interacting protein 1 OS=Homo sapiens GN=IER3IP1 PE=1 SV=1	85	9020	1	1	1	1	24.4
470	THIO_HUMAN	Thioredoxin OS=Homo sapiens GN=TXN PE=1 SV=3	85	12015	3	3	2	2	22.9
471	CSN2_HUMAN	COP9 signalosome complex subunit 2 OS=Homo sapiens GN=COPS2 PE=1 SV=1	85	51849	2	2	2	2	6.1
472	SF3A3_HUMAN	Splicing factor 3A subunit 3 OS=Homo sapiens GN=SF3A3 PE=1 SV=1	84	59154	1	1	1	1	3.6
473	K6PF_HUMAN	6-phosphofructokinase, muscle type OS=Homo sapiens GN=PFKM PE=1 SV=2	84	85984	4	4	4	4	6.5
474	SRPR_HUMAN	Signal recognition particle receptor subunit alpha OS=Homo sapiens GN=SRPR PE=1 SV=2	84	70223	1	1	1	1	2.2
475	PGRC2_HUMAN	Membrane-associated progesterone receptor component 2 OS=Homo sapiens GN=PGRMC2 PE=1 SV=1	84	23861	1	1	1	1	8.5
476	RS8_HUMAN	40S ribosomal protein S8 OS=Homo sapiens GN=RPS8 PE=1 SV=2	83	24475	2	2	2	2	10.6
477	QCR7_HUMAN	Cytochrome b-c1 complex subunit 7 OS=Homo sapiens GN=UQCRB PE=1 SV=2	82	13522	2	2	1	1	11.7
478	ITA5_HUMAN	Integrin alpha-5 OS=Homo sapiens GN=ITGA5 PE=1 SV=2	82	115605	1	1	1	1	1.7
479	CAZA1_HUMAN	F-actin-capping protein subunit alpha-1 OS=Homo sapiens GN=CAPZA1 PE=1 SV=3	81	33073	4	4	3	3	18.9
480	FAF2_HUMAN	FAS-associated factor 2 OS=Homo sapiens GN=FAF2 PE=1 SV=2	81	52933	5	5	4	4	13.9
481	IFM3_HUMAN	Interferon-induced transmembrane protein 3 OS=Homo sapiens GN=IFITM3 PE=2 SV=2	81	14794	2	2	2	2	30.8
482	EXOC2_HUMAN	Exocyst complex component 2 OS=Homo sapiens GN=EXOC2 PE=1 SV=1	81	105084	3	3	2	2	2.8
483	THIL_HUMAN	Acetyl-CoA acetyltransferase, mitochondrial OS=Homo sapiens GN=ACAT1 PE=1 SV=1	80	45456	3	3	2	2	6.8
484	PIMT_HUMAN	Protein-L-isoaspartate(D-aspartate) O-methyltransferase OS=Homo sapiens GN=PCMT1 PE=1 SV=3	80	24806	2	2	1	1	8.4
485	SRPRB_HUMAN	Signal recognition particle receptor subunit beta OS=Homo sapiens GN=SRPRB PE=1 SV=3	80	29912	1	1	1	1	7
486	NCLN_HUMAN	Nicalin OS=Homo sapiens GN=NCLN PE=1 SV=2	80	63106	4	4	3	3	6.6
487	TCOF_HUMAN	Treacle protein OS=Homo sapiens GN=TCOF1 PE=1 SV=2	80	152241	1	1	1	1	1.2
488	IMMT_HUMAN	Mitochondrial inner membrane protein OS=Homo sapiens GN=IMMT PE=1 SV=1	80	84026	4	3	4	3	11.5
489	PRAF3_HUMAN	PRA1 family protein 3 OS=Homo sapiens GN=ARL6IP5 PE=1 SV=1	80	21600	2	2	1	1	10.1
490	MAP1B_HUMAN	Microtubule-associated protein 1B OS=Homo sapiens GN=MAP1B PE=1 SV=1	79	271651	2	2	2	2	1.1
491	SV2B_HUMAN	Synaptic vesicle glycoprotein 2B OS=Homo sapiens GN=SV2B PE=2 SV=1	79	78248	2	2	2	2	3.7
492	CCHL_HUMAN	Cytochrome c-type heme lyase OS=Homo sapiens GN=HCCS PE=1 SV=1	79	30981	2	2	2	2	13.1
493	PLAK_HUMAN	Junction plakoglobin OS=Homo sapiens GN=JUP PE=1 SV=3	79	82434	3	3	2	2	5.4
494	CCAR1_HUMAN	Cell division cycle and apoptosis regulator protein 1 OS=Homo sapiens GN=CCAR1 PE=1 SV=2	78	133423	2	2	2	2	2.4
495	PSME3_HUMAN	Proteasome activator complex subunit 3 OS=Homo sapiens GN=PSME3 PE=1 SV=1	78	29602	1	1	1	1	5.9
496	CY24A_HUMAN	Cytochrome b-245 light chain OS=Homo sapiens GN=CYBA PE=1 SV=2	78	21059	2	2	1	1	15.9
497	C1TM_HUMAN	Monofunctional C1-tetrahydrofolate synthase, mitochondrial OS=Homo sapiens GN=MTHFD1L PE=1 SV=1	78	106636	2	2	2	2	2.9
498	RLA0_HUMAN	60S acidic ribosomal protein P0 OS=Homo sapiens GN=RPLP0 PE=1 SV=1	77	34423	2	2	2	2	6.6
499	SPTC1_HUMAN	Serine palmitoyltransferase 1 OS=Homo sapiens GN=SPTLC1 PE=1 SV=1	77	53281	1	1	1	1	3
500	SMC4_HUMAN	Structural maintenance of chromosomes protein 4 OS=Homo sapiens GN=SMC4 PE=1 SV=2	77	147775	2	2	2	2	3
501	SIN3A_HUMAN	Paired amphipathic helix protein Sin3a OS=Homo sapiens GN=SIN3A PE=1 SV=2	77	145883	1	1	1	1	1.3
502	PM14_HUMAN	Pre-mRNA branch site protein p14 OS=Homo sapiens GN=SF3B14 PE=1 SV=1	76	14690	1	1	1	1	9.6
503	PLBL2_HUMAN	Putative phospholipase B-like 2 OS=Homo sapiens GN=PLBD2 PE=1 SV=2	76	65886	1	1	1	1	2.2
504	MCM5_HUMAN	DNA replication licensing factor MCM5 OS=Homo sapiens GN=MCM5 PE=1 SV=5	76	83031	2	2	2	2	3.7
505	PTH2_HUMAN	Peptidyl-tRNA hydrolase 2, mitochondrial OS=Homo sapiens GN=PTRH2 PE=1 SV=1	76	19466	3	3	1	1	8.4
506	ITAV_HUMAN	Integrin alpha-V OS=Homo sapiens GN=ITGAV PE=1 SV=2	75	117048	2	2	1	1	1.3
507	UBA1_HUMAN	Ubiquitin-like modifier-activating enzyme 1 OS=Homo sapiens GN=UBA1 PE=1 SV=3	75	118858	2	2	2	2	3.2
508	P5CR1_HUMAN	Pyrroline-5-carboxylate reductase 1, mitochondrial OS=Homo sapiens GN=PYCR1 PE=1 SV=2	75	33568	3	3	3	3	12.9
509	CALD1_HUMAN	Caldesmon OS=Homo sapiens GN=CALD1 PE=1 SV=2	75	93251	2	2	2	2	3.4
510	RM39_HUMAN	39S ribosomal protein L39, mitochondrial OS=Homo sapiens GN=MRPL39 PE=1 SV=2	75	39210	2	2	1	1	4.4
511	ACAD9_HUMAN	Acyl-CoA dehydrogenase family member 9, mitochondrial OS=Homo sapiens GN=ACAD9 PE=1 SV=1	75	69344	2	2	2	2	6.4
512	DSG2_HUMAN	Desmoglein-2 OS=Homo sapiens GN=DSG2 PE=1 SV=2	74	123016	2	2	1	1	1.4
513	DAG1_HUMAN	Dystroglycan OS=Homo sapiens GN=DAG1 PE=1 SV=2	74	97723	3	3	2	2	4.5
514	EIF3H_HUMAN	Eukaryotic translation initiation factor 3 subunit H OS=Homo sapiens GN=EIF3H PE=1 SV=1	74	40076	3	3	2	2	8.8
515	SC23A_HUMAN	Protein transport protein Sec23A OS=Homo sapiens GN=SEC23A PE=1 SV=2	73	87018	2	2	1	1	2.2
516	RLA1_HUMAN	60S acidic ribosomal protein P1 OS=Homo sapiens GN=RPLP1 PE=1 SV=1	73	11621	2	2	1	1	14
517	ATP5J_HUMAN	ATP synthase-coupling factor 6, mitochondrial OS=Homo sapiens GN=ATP5J PE=1 SV=1	73	12580	1	1	1	1	13.9
518	HYEP_HUMAN	Epoxide hydrolase 1 OS=Homo sapiens GN=EPHX1 PE=1 SV=1	72	53143	1	1	1	1	4
519	CND2_HUMAN	Condensin complex subunit 2 OS=Homo sapiens GN=NCAPH PE=1 SV=3	72	83310	2	2	2	2	4.9
520	RS14_HUMAN	40S ribosomal protein S14 OS=Homo sapiens GN=RPS14 PE=1 SV=3	72	16434	2	2	2	2	13.9
521	RS19_HUMAN	40S ribosomal protein S19 OS=Homo sapiens GN=RPS19 PE=1 SV=2	72	16051	2	2	2	2	15.9
522	PP1A_HUMAN	Serine/threonine-protein phosphatase PP1-alpha catalytic subunit OS=Homo sapiens GN=PPP1CA PE=1 SV=1	72	38229	2	2	2	2	9.4
523	PON2_HUMAN	Serum paraoxonase/arylesterase 2 OS=Homo sapiens GN=PON2 PE=1 SV=2	72	39658	2	2	1	1	4.5
524	RRAS_HUMAN	Ras-related protein R-Ras OS=Homo sapiens GN=RRAS PE=1 SV=1	71	23637	1	1	1	1	7.3
525	PCNA_HUMAN	Proliferating cell nuclear antigen OS=Homo sapiens GN=PCNA PE=1 SV=1	71	29092	1	1	1	1	7.3
526	ERGI1_HUMAN	Endoplasmic reticulum-Golgi intermediate compartment protein 1 OS=Homo sapiens GN=ERGIC1 PE=1 SV=1	70	32971	3	3	3	3	14.8
527	CNOT1_HUMAN	CCR4-NOT transcription complex subunit 1 OS=Homo sapiens GN=CNOT1 PE=1 SV=2	70	269106	1	1	1	1	0.4
528	HCFC1_HUMAN	Host cell factor 1 OS=Homo sapiens GN=HCFC1 PE=1 SV=2	70	210598	1	1	1	1	1.3
529	SSRG_HUMAN	Translocon-associated protein subunit gamma OS=Homo sapiens GN=SSR3 PE=1 SV=1	70	21067	1	1	1	1	7.6
530	RL10_HUMAN	60S ribosomal protein L10 OS=Homo sapiens GN=RPL10 PE=1 SV=4	70	25044	1	1	1	1	6.1
531	EDF1_HUMAN	Endothelial differentiation-related factor 1 OS=Homo sapiens GN=EDF1 PE=1 SV=1	70	16359	2	2	1	1	10.1
532	SSBP_HUMAN	Single-stranded DNA-binding protein, mitochondrial OS=Homo sapiens GN=SSBP1 PE=1 SV=1	70	17249	1	1	1	1	10.1
533	TPM3L_HUMAN	Putative tropomyosin alpha-3 chain-like protein OS=Homo sapiens PE=5 SV=2	70	26595	1	1	1	1	6.3
534	RM50_HUMAN	39S ribosomal protein L50, mitochondrial OS=Homo sapiens GN=MRPL50 PE=1 SV=2	70	18484	1	1	1	1	12.7
535	S10AA_HUMAN	Protein S100-A10 OS=Homo sapiens GN=S100A10 PE=1 SV=2	69	11310	2	2	1	1	17.5
536	PSMD6_HUMAN	26S proteasome non-ATPase regulatory subunit 6 OS=Homo sapiens GN=PSMD6 PE=1 SV=1	68	45787	5	5	4	4	12.1
537	MIMIT_HUMAN	Mimitin, mitochondrial OS=Homo sapiens GN=NDUFAF2 PE=1 SV=1	68	19844	1	1	1	1	10.7
538	RSMB_HUMAN	Small nuclear ribonucleoprotein-associated proteins B and B~ OS=Homo sapiens GN=SNRPB PE=1 SV=2	68	24765	1	1	1	1	6.3
539	S10A9_HUMAN	Protein S100-A9 OS=Homo sapiens GN=S100A9 PE=1 SV=1	68	13291	1	1	1	1	13.2
540	S12A7_HUMAN	Solute carrier family 12 member 7 OS=Homo sapiens GN=SLC12A7 PE=1 SV=3	68	120283	2	2	2	2	4.1
541	ODP2_HUMAN	Dihydrolipoyllysine-residue acetyltransferase component of pyruvate dehydrogenase complex, mitochondrial OS=Homo sapiens GN=DLAT PE=1 SV=3	68	69466	1	1	1	1	2.3
542	SMD3_HUMAN	Small nuclear ribonucleoprotein Sm D3 OS=Homo sapiens GN=SNRPD3 PE=1 SV=1	68	14021	3	3	2	2	15.1
543	SR140_HUMAN	U2-associated protein SR140 OS=Homo sapiens GN=SR140 PE=1 SV=2	68	118675	2	2	2	2	4.1
544	OPRS1_HUMAN	Sigma 1-type opioid receptor OS=Homo sapiens GN=OPRS1 PE=1 SV=1	68	25169	3	3	2	2	20.6
545	LC7L2_HUMAN	Putative RNA-binding protein Luc7-like 2 OS=Homo sapiens GN=LUC7L2 PE=1 SV=2	68	46942	1	1	1	1	3.8
546	NUP62_HUMAN	Nuclear pore glycoprotein p62 OS=Homo sapiens GN=NUP62 PE=1 SV=3	68	53394	4	4	3	3	7.5
547	HAT1_HUMAN	Histone acetyltransferase type B catalytic subunit OS=Homo sapiens GN=HAT1 PE=1 SV=1	68	49880	1	1	1	1	4.3
548	TNPO3_HUMAN	Transportin-3 OS=Homo sapiens GN=TNPO3 PE=1 SV=3	68	105961	2	2	2	2	3.4
549	MAGD2_HUMAN	Melanoma-associated antigen D2 OS=Homo sapiens GN=MAGED2 PE=1 SV=2	68	65085	2	2	1	1	2.6
550	COX2_HUMAN	Cytochrome c oxidase subunit 2 OS=Homo sapiens GN=MT-CO2 PE=1 SV=1	67	25719	1	1	1	1	7
551	DNJA3_HUMAN	DnaJ homolog subfamily A member 3, mitochondrial OS=Homo sapiens GN=DNAJA3 PE=1 SV=1	67	53132	1	1	1	1	4.8
552	ETFA_HUMAN	Electron transfer flavoprotein subunit alpha, mitochondrial OS=Homo sapiens GN=ETFA PE=1 SV=1	67	35400	1	1	1	1	6
553	STRAP_HUMAN	Serine-threonine kinase receptor-associated protein OS=Homo sapiens GN=STRAP PE=1 SV=1	67	38756	3	3	2	2	8.3
554	WDHD1_HUMAN	WD repeat and HMG-box DNA-binding protein 1 OS=Homo sapiens GN=WDHD1 PE=1 SV=1	67	127371	1	1	1	1	1.6
555	DHCR7_HUMAN	7-dehydrocholesterol reductase OS=Homo sapiens GN=DHCR7 PE=1 SV=1	66	55195	1	1	1	1	2.3
556	SMC2_HUMAN	Structural maintenance of chromosomes protein 2 OS=Homo sapiens GN=SMC2 PE=1 SV=2	66	136085	3	3	3	3	3.7
557	UN84B_HUMAN	Protein unc-84 homolog B OS=Homo sapiens GN=UNC84B PE=1 SV=3	66	80490	2	2	2	2	5
558	PTAD1_HUMAN	Protein tyrosine phosphatase-like protein PTPLAD1 OS=Homo sapiens GN=PTPLAD1 PE=1 SV=2	65	43360	2	2	1	1	5.8
559	TMOD3_HUMAN	Tropomodulin-3 OS=Homo sapiens GN=TMOD3 PE=1 SV=1	65	39741	4	3	4	3	19.9
560	TMED9_HUMAN	Transmembrane emp24 domain-containing protein 9 OS=Homo sapiens GN=TMED9 PE=1 SV=2	65	27374	2	2	2	2	8.9
561	SAR1A_HUMAN	GTP-binding protein SAR1a OS=Homo sapiens GN=SAR1A PE=1 SV=1	65	22467	2	2	2	2	17.7
562	CSN3_HUMAN	COP9 signalosome complex subunit 3 OS=Homo sapiens GN=COPS3 PE=1 SV=3	64	48412	1	1	1	1	3.5
563	GNAI2_HUMAN	Guanine nucleotide-binding protein G(i) subunit alpha-2 OS=Homo sapiens GN=GNAI2 PE=1 SV=3	64	40995	3	3	2	2	7
564	SKP1_HUMAN	S-phase kinase-associated protein 1 OS=Homo sapiens GN=SKP1 PE=1 SV=2	64	18817	3	3	2	2	15.3
565	MTCH2_HUMAN	Mitochondrial carrier homolog 2 OS=Homo sapiens GN=MTCH2 PE=1 SV=1	64	33936	1	1	1	1	4.6
566	NIPS1_HUMAN	Protein NipSnap homolog 1 OS=Homo sapiens GN=NIPSNAP1 PE=1 SV=1	64	33460	3	3	2	2	13.4
567	CHCH3_HUMAN	Coiled-coil-helix-coiled-coil-helix domain-containing protein 3, mitochondrial OS=Homo sapiens GN=CHCHD3 PE=1 SV=1	64	26421	1	1	1	1	6.6
568	DDRGK_HUMAN	DDRGK domain-containing protein 1 OS=Homo sapiens GN=DDRGK1 PE=1 SV=2	64	35589	1	1	1	1	5.4
569	SMRD1_HUMAN	SWI/SNF-related matrix-associated actin-dependent regulator of chromatin subfamily D member 1 OS=Homo sapiens GN=SMARCD1 PE=1 SV=2	63	58481	1	1	1	1	3.3
570	STAT3_HUMAN	Signal transducer and activator of transcription 3 OS=Homo sapiens GN=STAT3 PE=1 SV=2	63	88810	3	3	3	3	7.5
571	MLEC_HUMAN	Malectin OS=Homo sapiens GN=MLEC PE=1 SV=1	63	32385	1	1	1	1	4.1
572	FUBP1_HUMAN	Far upstream element-binding protein 1 OS=Homo sapiens GN=FUBP1 PE=1 SV=3	63	67690	1	1	1	1	3.1
573	CDKA1_HUMAN	Cyclin-dependent kinase 2-associated protein 1 OS=Homo sapiens GN=CDK2AP1 PE=1 SV=1	63	12414	1	1	1	1	11.3
574	PPM1G_HUMAN	Protein phosphatase 1G OS=Homo sapiens GN=PPM1G PE=1 SV=1	63	59919	1	1	1	1	5.3
575	XPO7_HUMAN	Exportin-7 OS=Homo sapiens GN=XPO7 PE=1 SV=3	62	125196	2	2	2	2	3.8
576	SEPT6_HUMAN	Septin-6 OS=Homo sapiens GN=SEPT6 PE=1 SV=4	62	50084	1	1	1	1	6.5
577	ALDOA_HUMAN	Fructose-bisphosphate aldolase A OS=Homo sapiens GN=ALDOA PE=1 SV=2	62	39851	3	2	3	2	15.7
578	AP3M1_HUMAN	AP-3 complex subunit mu-1 OS=Homo sapiens GN=AP3M1 PE=1 SV=1	61	47251	1	1	1	1	5.5
579	DPM1_HUMAN	Dolichol-phosphate mannosyltransferase OS=Homo sapiens GN=DPM1 PE=1 SV=1	61	29673	1	1	1	1	6.2
580	RM18_HUMAN	39S ribosomal protein L18, mitochondrial OS=Homo sapiens GN=MRPL18 PE=1 SV=1	61	20792	1	1	1	1	7.2
581	MIF_HUMAN	Macrophage migration inhibitory factor OS=Homo sapiens GN=MIF PE=1 SV=4	61	12639	1	1	1	1	9.6
582	QCR2_HUMAN	Cytochrome b-c1 complex subunit 2, mitochondrial OS=Homo sapiens GN=UQCRC2 PE=1 SV=3	60	48584	2	2	1	1	4.6
583	RAD50_HUMAN	DNA repair protein RAD50 OS=Homo sapiens GN=RAD50 PE=1 SV=1	60	154823	1	1	1	1	1.4
584	CAPZB_HUMAN	F-actin-capping protein subunit beta OS=Homo sapiens GN=CAPZB PE=1 SV=4	60	31616	1	1	1	1	5.1
585	SNR40_HUMAN	U5 small nuclear ribonucleoprotein 40 kDa protein OS=Homo sapiens GN=SNRNP40 PE=1 SV=1	60	39742	1	1	1	1	8.4
586	ELMO2_HUMAN	Engulfment and cell motility protein 2 OS=Homo sapiens GN=ELMO2 PE=1 SV=2	60	83018	1	1	1	1	1.9
587	APC7_HUMAN	Anaphase-promoting complex subunit 7 OS=Homo sapiens GN=ANAPC7 PE=1 SV=3	60	63720	1	1	1	1	2.7
588	ANM1_HUMAN	Protein arginine N-methyltransferase 1 OS=Homo sapiens GN=PRMT1 PE=1 SV=2	60	42059	1	1	1	1	3
589	S38A2_HUMAN	Sodium-coupled neutral amino acid transporter 2 OS=Homo sapiens GN=SLC38A2 PE=1 SV=2	60	56332	1	1	1	1	4.2
590	PSB6_HUMAN	Proteasome subunit beta type-6 OS=Homo sapiens GN=PSMB6 PE=1 SV=4	59	25570	1	1	1	1	4.6
591	CTNA1_HUMAN	Catenin alpha-1 OS=Homo sapiens GN=CTNNA1 PE=1 SV=1	59	100693	1	1	1	1	2.9
592	PSA3_HUMAN	Proteasome subunit alpha type-3 OS=Homo sapiens GN=PSMA3 PE=1 SV=2	59	28643	4	4	3	3	14.1
593	NDUA9_HUMAN	NADH dehydrogenase [ubiquinone] 1 alpha subcomplex subunit 9, mitochondrial OS=Homo sapiens GN=NDUFA9 PE=1 SV=2	59	42654	1	1	1	1	3.4
594	RT27_HUMAN	28S ribosomal protein S27, mitochondrial OS=Homo sapiens GN=MRPS27 PE=1 SV=3	59	47924	2	2	2	2	6.3
595	RS16_HUMAN	40S ribosomal protein S16 OS=Homo sapiens GN=RPS16 PE=1 SV=2	59	16549	3	2	3	2	19.9
596	FKBP4_HUMAN	Peptidyl-prolyl cis-trans isomerase FKBP4 OS=Homo sapiens GN=FKBP4 PE=1 SV=3	59	52057	1	1	1	1	3.7
597	IKIP_HUMAN	Inhibitor of nuclear factor kappa-B kinase-interacting protein OS=Homo sapiens GN=IKIP PE=1 SV=1	58	39399	2	2	1	1	6
598	RM45_HUMAN	39S ribosomal protein L45, mitochondrial OS=Homo sapiens GN=MRPL45 PE=1 SV=2	58	35613	2	2	1	1	3.3
599	SCAM2_HUMAN	Secretory carrier-associated membrane protein 2 OS=Homo sapiens GN=SCAMP2 PE=1 SV=2	57	37082	1	1	1	1	6.1
600	STT3B_HUMAN	Dolichyl-diphosphooligosaccharide--protein glycosyltransferase subunit STT3B OS=Homo sapiens GN=STT3B PE=1 SV=1	57	94241	1	1	1	1	1.7
601	XPOT_HUMAN	Exportin-T OS=Homo sapiens GN=XPOT PE=1 SV=2	57	111148	2	2	2	2	2.7
602	CN37_HUMAN	2~,3~-cyclic-nucleotide 3~-phosphodiesterase OS=Homo sapiens GN=CNP PE=1 SV=2	57	47948	1	1	1	1	4
603	BRE1A_HUMAN	E3 ubiquitin-protein ligase BRE1A OS=Homo sapiens GN=RNF20 PE=1 SV=2	57	114220	2	2	2	2	2.3
604	E2F7_HUMAN	Transcription factor E2F7 OS=Homo sapiens GN=E2F7 PE=1 SV=2	57	100240	1	1	1	1	1.6
605	GHC1_HUMAN	Mitochondrial glutamate carrier 1 OS=Homo sapiens GN=SLC25A22 PE=1 SV=1	56	34904	2	2	1	1	4
606	GRPE1_HUMAN	GrpE protein homolog 1, mitochondrial OS=Homo sapiens GN=GRPEL1 PE=1 SV=2	56	24492	2	2	1	1	5.1
607	MYCBP_HUMAN	C-Myc-binding protein OS=Homo sapiens GN=MYCBP PE=1 SV=3	56	11959	2	2	1	1	19.4
608	SQSTM_HUMAN	Sequestosome-1 OS=Homo sapiens GN=SQSTM1 PE=1 SV=1	56	48455	1	1	1	1	3.4
609	NDUA5_HUMAN	NADH dehydrogenase [ubiquinone] 1 alpha subcomplex subunit 5 OS=Homo sapiens GN=NDUFA5 PE=1 SV=3	56	13507	1	1	1	1	8.6
610	CKAP4_HUMAN	Cytoskeleton-associated protein 4 OS=Homo sapiens GN=CKAP4 PE=1 SV=2	56	66097	2	2	2	2	5.8
611	G6PD_HUMAN	Glucose-6-phosphate 1-dehydrogenase OS=Homo sapiens GN=G6PD PE=1 SV=4	56	59675	2	1	2	1	5
612	LONM_HUMAN	Lon protease homolog, mitochondrial OS=Homo sapiens GN=LONP1 PE=1 SV=2	56	106936	1	1	1	1	3.5
613	FKBP8_HUMAN	Peptidyl-prolyl cis-trans isomerase FKBP8 OS=Homo sapiens GN=FKBP8 PE=1 SV=2	56	44990	1	1	1	1	3.9
614	NONO_HUMAN	Non-POU domain-containing octamer-binding protein OS=Homo sapiens GN=NONO PE=1 SV=4	55	54311	1	1	1	1	4.9
615	NDUBB_HUMAN	NADH dehydrogenase [ubiquinone] 1 beta subcomplex subunit 11, mitochondrial OS=Homo sapiens GN=NDUFB11 PE=1 SV=1	55	17363	1	1	1	1	15
616	NDUS3_HUMAN	NADH dehydrogenase [ubiquinone] iron-sulfur protein 3, mitochondrial OS=Homo sapiens GN=NDUFS3 PE=1 SV=1	55	30337	2	1	2	1	9.5
617	PRP19_HUMAN	Pre-mRNA-processing factor 19 OS=Homo sapiens GN=PRPF19 PE=1 SV=1	55	55603	5	5	5	5	12.3
618	AT1B3_HUMAN	Sodium/potassium-transporting ATPase subunit beta-3 OS=Homo sapiens GN=ATP1B3 PE=1 SV=1	55	31834	1	1	1	1	5
619	IGKC_HUMAN	Ig kappa chain C region OS=Homo sapiens GN=IGKC PE=1 SV=1	55	11773	1	1	1	1	22.6
620	MOT4_HUMAN	Monocarboxylate transporter 4 OS=Homo sapiens GN=SLC16A3 PE=1 SV=1	54	50064	2	2	2	2	3.2
621	BAG2_HUMAN	BAG family molecular chaperone regulator 2 OS=Homo sapiens GN=BAG2 PE=1 SV=1	54	23928	2	2	2	2	13.3
622	RM23_HUMAN	39S ribosomal protein L23, mitochondrial OS=Homo sapiens GN=MRPL23 PE=1 SV=1	54	17770	1	1	1	1	9.8
623	DPY30_HUMAN	Protein dpy-30 homolog OS=Homo sapiens GN=DPY30 PE=1 SV=1	54	11243	3	3	2	2	36.4
624	ACTZ_HUMAN	Alpha-centractin OS=Homo sapiens GN=ACTR1A PE=1 SV=1	54	42701	2	2	1	1	4.5
625	NOMO1_HUMAN	Nodal modulator 1 OS=Homo sapiens GN=NOMO1 PE=1 SV=4	54	135237	5	5	5	5	5.7
626	S27A4_HUMAN	Long-chain fatty acid transport protein 4 OS=Homo sapiens GN=SLC27A4 PE=1 SV=1	53	72930	1	1	1	1	2.3
627	CAPR1_HUMAN	Caprin-1 OS=Homo sapiens GN=CAPRIN1 PE=1 SV=2	53	78489	1	1	1	1	1.8
628	PDCL3_HUMAN	Phosducin-like protein 3 OS=Homo sapiens GN=PDCL3 PE=1 SV=1	53	27711	1	1	1	1	4.2
629	RAB9A_HUMAN	Ras-related protein Rab-9A OS=Homo sapiens GN=RAB9A PE=1 SV=1	53	23108	2	2	2	2	13.4
630	RPB2_HUMAN	DNA-directed RNA polymerase II subunit RPB2 OS=Homo sapiens GN=POLR2B PE=1 SV=1	53	135236	2	2	1	1	2.2
631	VAPA_HUMAN	Vesicle-associated membrane protein-associated protein A OS=Homo sapiens GN=VAPA PE=1 SV=3	53	28103	3	3	3	3	18.5
632	RS18_HUMAN	40S ribosomal protein S18 OS=Homo sapiens GN=RPS18 PE=1 SV=3	52	17708	1	1	1	1	5.9
633	PIGS_HUMAN	GPI transamidase component PIG-S OS=Homo sapiens GN=PIGS PE=1 SV=3	52	61731	1	1	1	1	3.8
634	ICAM1_HUMAN	Intercellular adhesion molecule 1 OS=Homo sapiens GN=ICAM1 PE=1 SV=2	52	58587	1	1	1	1	3.2
635	RUXGL_HUMAN	Small nuclear ribonucleoprotein G-like protein OS=Homo sapiens PE=3 SV=2	52	8595	2	2	1	1	15.8
636	ANR28_HUMAN	Serine/threonine-protein phosphatase 6 regulatory ankyrin repeat subunit A OS=Homo sapiens GN=ANKRD28 PE=1 SV=4	52	118237	1	1	1	1	1.5
637	DDX5_HUMAN	Probable ATP-dependent RNA helicase DDX5 OS=Homo sapiens GN=DDX5 PE=1 SV=1	52	69618	1	1	1	1	2
638	COX41_HUMAN	Cytochrome c oxidase subunit 4 isoform 1, mitochondrial OS=Homo sapiens GN=COX4I1 PE=1 SV=1	52	19621	1	1	1	1	6.5
639	FUBP2_HUMAN	Far upstream element-binding protein 2 OS=Homo sapiens GN=KHSRP PE=1 SV=3	52	73443	1	1	1	1	2
640	RTN4_HUMAN	Reticulon-4 OS=Homo sapiens GN=RTN4 PE=1 SV=2	52	130250	3	3	2	2	4
641	ROA2_HUMAN	Heterogeneous nuclear ribonucleoproteins A2/B1 OS=Homo sapiens GN=HNRNPA2B1 PE=1 SV=2	52	37464	1	1	1	1	4.2
642	PECI_HUMAN	Peroxisomal 3,2-trans-enoyl-CoA isomerase OS=Homo sapiens GN=PECI PE=1 SV=4	51	43957	1	1	1	1	3
643	CD97_HUMAN	CD97 antigen OS=Homo sapiens GN=CD97 PE=1 SV=4	51	94603	2	2	2	2	4.6
644	RL31_HUMAN	60S ribosomal protein L31 OS=Homo sapiens GN=RPL31 PE=1 SV=1	51	14454	1	1	1	1	11.2
645	AHSA1_HUMAN	Activator of 90 kDa heat shock protein ATPase homolog 1 OS=Homo sapiens GN=AHSA1 PE=1 SV=1	50	38421	1	1	1	1	6.5
646	PSME1_HUMAN	Proteasome activator complex subunit 1 OS=Homo sapiens GN=PSME1 PE=1 SV=1	50	28876	1	1	1	1	5.6
647	H2A1A_HUMAN	Histone H2A type 1-A OS=Homo sapiens GN=HIST1H2AA PE=1 SV=3	50	14225	3	3	3	3	29.8
648	CSN7A_HUMAN	COP9 signalosome complex subunit 7a OS=Homo sapiens GN=COPS7A PE=1 SV=1	50	30429	1	1	1	1	8
649	PLCA_HUMAN	1-acyl-sn-glycerol-3-phosphate acyltransferase alpha OS=Homo sapiens GN=AGPAT1 PE=2 SV=2	50	32038	1	1	1	1	7.4
650	MBOA5_HUMAN	Lysophospholipid acyltransferase 5 OS=Homo sapiens GN=LPCAT3 PE=1 SV=1	49	56511	1	1	1	1	2.7
651	CY1_HUMAN	Cytochrome c1, heme protein, mitochondrial OS=Homo sapiens GN=CYC1 PE=1 SV=2	49	35709	2	1	2	1	12.3
652	ANXA6_HUMAN	Annexin A6 OS=Homo sapiens GN=ANXA6 PE=1 SV=3	49	76168	2	2	2	2	5.8
653	SMC3_HUMAN	Structural maintenance of chromosomes protein 3 OS=Homo sapiens GN=SMC3 PE=1 SV=2	49	141853	2	2	1	1	1.2
654	SAC1_HUMAN	Phosphatidylinositide phosphatase SAC1 OS=Homo sapiens GN=SACM1L PE=1 SV=2	49	67437	2	2	2	2	6.3
655	TBR1_HUMAN	T-box brain protein 1 OS=Homo sapiens GN=TBR1 PE=1 SV=1	49	74520	2	2	1	1	1.8
656	LASS2_HUMAN	LAG1 longevity assurance homolog 2 OS=Homo sapiens GN=LASS2 PE=1 SV=1	48	44961	2	2	1	1	5.3
657	LSM12_HUMAN	Protein LSM12 homolog OS=Homo sapiens GN=LSM12 PE=1 SV=2	48	21972	1	1	1	1	6.7
658	WAHS7_HUMAN	WASH complex subunit 7 OS=Homo sapiens GN=KIAA1033 PE=1 SV=1	48	137357	1	1	1	1	1.4
659	TMED7_HUMAN	Transmembrane emp24 domain-containing protein 7 OS=Homo sapiens GN=TMED7 PE=1 SV=2	48	25498	2	2	2	2	9.4
660	CPSF6_HUMAN	Cleavage and polyadenylation specificity factor subunit 6 OS=Homo sapiens GN=CPSF6 PE=1 SV=2	48	59344	1	1	1	1	2.5
661	AT1B1_HUMAN	Sodium/potassium-transporting ATPase subunit beta-1 OS=Homo sapiens GN=ATP1B1 PE=1 SV=1	47	35438	2	2	1	1	3.6
662	RBM3_HUMAN	Putative RNA-binding protein 3 OS=Homo sapiens GN=RBM3 PE=1 SV=1	47	17160	2	2	2	2	31.8
663	ECE1_HUMAN	Endothelin-converting enzyme 1 OS=Homo sapiens GN=ECE1 PE=1 SV=2	47	87906	3	3	3	3	7.7
664	TNPO1_HUMAN	Transportin-1 OS=Homo sapiens GN=TNPO1 PE=1 SV=2	47	103771	2	2	2	2	3.2
665	PGH1_HUMAN	Prostaglandin G/H synthase 1 OS=Homo sapiens GN=PTGS1 PE=1 SV=1	47	69353	2	2	1	1	4
666	ARL8A_HUMAN	ADP-ribosylation factor-like protein 8A OS=Homo sapiens GN=ARL8A PE=1 SV=1	47	21630	1	1	1	1	12.4
667	RS27L_HUMAN	40S ribosomal protein S27-like OS=Homo sapiens GN=RPS27L PE=1 SV=3	46	9813	1	1	1	1	15.5
668	RL22_HUMAN	60S ribosomal protein L22 OS=Homo sapiens GN=RPL22 PE=1 SV=2	46	14835	2	2	2	2	18.8
669	LTBP1_HUMAN	Latent-transforming growth factor beta-binding protein 1 OS=Homo sapiens GN=LTBP1 PE=1 SV=4	46	195112	1	1	1	1	0.9
670	EI2BA_HUMAN	Translation initiation factor eIF-2B subunit alpha OS=Homo sapiens GN=EIF2B1 PE=1 SV=1	46	33976	1	1	1	1	4.9
671	SYNC_HUMAN	Asparaginyl-tRNA synthetase, cytoplasmic OS=Homo sapiens GN=NARS PE=1 SV=1	46	63758	1	1	1	1	2.2
672	RAB5A_HUMAN	Ras-related protein Rab-5A OS=Homo sapiens GN=RAB5A PE=1 SV=2	46	23872	2	2	1	1	5.1
673	GSTM3_HUMAN	Glutathione S-transferase Mu 3 OS=Homo sapiens GN=GSTM3 PE=1 SV=3	46	26998	1	1	1	1	6.7
674	GBB1_HUMAN	Guanine nucleotide-binding protein G(I)/G(S)/G(T) subunit beta-1 OS=Homo sapiens GN=GNB1 PE=1 SV=3	46	38151	2	2	2	2	6.5
675	NUP98_HUMAN	Nuclear pore complex protein Nup98-Nup96 OS=Homo sapiens GN=NUP98 PE=1 SV=3	45	188643	2	2	2	2	2.1
676	U2AF2_HUMAN	Splicing factor U2AF 65 kDa subunit OS=Homo sapiens GN=U2AF2 PE=1 SV=4	45	53809	3	3	2	2	5.1
677	TPM2_HUMAN	Tropomyosin beta chain OS=Homo sapiens GN=TPM2 PE=1 SV=1	45	32945	2	2	1	1	3.5
678	NUDC_HUMAN	Nuclear migration protein nudC OS=Homo sapiens GN=NUDC PE=1 SV=1	45	38276	1	1	1	1	4.5
679	PIGT_HUMAN	GPI transamidase component PIG-T OS=Homo sapiens GN=PIGT PE=1 SV=1	45	66228	1	1	1	1	2.6
680	FXRD1_HUMAN	FAD-dependent oxidoreductase domain-containing protein 1 OS=Homo sapiens GN=FOXRED1 PE=1 SV=2	45	54120	2	2	1	1	4.7
681	GOGA2_HUMAN	Golgin subfamily A member 2 OS=Homo sapiens GN=GOLGA2 PE=1 SV=2	45	112217	1	1	1	1	1
682	TADBP_HUMAN	TAR DNA-binding protein 43 OS=Homo sapiens GN=TARDBP PE=1 SV=1	45	45053	2	2	1	1	5.8
683	SERC_HUMAN	Phosphoserine aminotransferase OS=Homo sapiens GN=PSAT1 PE=1 SV=2	45	40796	2	2	2	2	5.7
684	ATP5L_HUMAN	ATP synthase subunit g, mitochondrial OS=Homo sapiens GN=ATP5L PE=1 SV=3	45	11421	2	2	2	2	21.4
685	EDC4_HUMAN	Enhancer of mRNA-decapping protein 4 OS=Homo sapiens GN=EDC4 PE=1 SV=1	45	152992	3	2	2	1	2.3
686	MAP4_HUMAN	Microtubule-associated protein 4 OS=Homo sapiens GN=MAP4 PE=1 SV=3	44	121443	1	1	1	1	2.7
687	PDIA3_HUMAN	Protein disulfide-isomerase A3 OS=Homo sapiens GN=PDIA3 PE=1 SV=4	44	57146	1	1	1	1	2.2
688	VATB2_HUMAN	V-type proton ATPase subunit B, brain isoform OS=Homo sapiens GN=ATP6V1B2 PE=1 SV=3	44	56807	1	1	1	1	2.9
689	CSRP2_HUMAN	Cysteine and glycine-rich protein 2 OS=Homo sapiens GN=CSRP2 PE=1 SV=3	43	21852	1	1	1	1	7.8
690	SYG_HUMAN	Glycyl-tRNA synthetase OS=Homo sapiens GN=GARS PE=1 SV=2	43	83828	1	1	1	1	1.8
691	PTPM1_HUMAN	Protein-tyrosine phosphatase mitochondrial 1 OS=Homo sapiens GN=PTPMT1 PE=1 SV=1	43	23000	1	1	1	1	6.5
692	TMCO1_HUMAN	Transmembrane and coiled-coil domain-containing protein 1 OS=Homo sapiens GN=TMCO1 PE=1 SV=1	43	21389	2	2	1	1	8
693	MCM3_HUMAN	DNA replication licensing factor MCM3 OS=Homo sapiens GN=MCM3 PE=1 SV=3	43	91551	4	3	3	3	6.7
694	SRP54_HUMAN	Signal recognition particle 54 kDa protein OS=Homo sapiens GN=SRP54 PE=1 SV=1	43	55953	3	2	2	1	5.6
695	PTCD3_HUMAN	Pentatricopeptide repeat-containing protein 3, mitochondrial OS=Homo sapiens GN=PTCD3 PE=1 SV=3	43	79184	1	1	1	1	1.7
696	RS9_HUMAN	40S ribosomal protein S9 OS=Homo sapiens GN=RPS9 PE=1 SV=3	42	22635	1	1	1	1	4.1
697	FILA2_HUMAN	Filaggrin-2 OS=Homo sapiens GN=FLG2 PE=1 SV=1	42	249296	1	1	1	1	0.7
698	AP2B1_HUMAN	AP-2 complex subunit beta OS=Homo sapiens GN=AP2B1 PE=1 SV=1	42	105398	2	2	2	2	5
699	EGFR_HUMAN	Epidermal growth factor receptor OS=Homo sapiens GN=EGFR PE=1 SV=2	42	137612	2	2	2	2	2.9
700	MA2A1_HUMAN	Alpha-mannosidase 2 OS=Homo sapiens GN=MAN2A1 PE=1 SV=2	42	131742	1	1	1	1	1.3
701	RT23_HUMAN	28S ribosomal protein S23, mitochondrial OS=Homo sapiens GN=MRPS23 PE=1 SV=2	41	21814	1	1	1	1	5.3
702	ELP3_HUMAN	Elongator complex protein 3 OS=Homo sapiens GN=ELP3 PE=1 SV=2	41	62789	1	1	1	1	3.7
703	CYTA_HUMAN	Cystatin-A OS=Homo sapiens GN=CSTA PE=1 SV=1	41	11000	1	1	1	1	12.2
704	PPOX_HUMAN	Protoporphyrinogen oxidase OS=Homo sapiens GN=PPOX PE=1 SV=1	41	51190	1	1	1	1	6.5
705	CSTFT_HUMAN	Cleavage stimulation factor subunit 2 tau variant OS=Homo sapiens GN=CSTF2T PE=1 SV=1	41	64624	1	1	1	1	2.8
706	ROCK2_HUMAN	Rho-associated protein kinase 2 OS=Homo sapiens GN=ROCK2 PE=1 SV=4	41	161939	1	1	1	1	2.6
707	TECR_HUMAN	Trans-2,3-enoyl-CoA reductase OS=Homo sapiens GN=TECR PE=1 SV=1	40	36410	2	2	2	2	6.2
708	TMED5_HUMAN	Transmembrane emp24 domain-containing protein 5 OS=Homo sapiens GN=TMED5 PE=1 SV=1	40	26102	1	1	1	1	5.2
709	QSOX2_HUMAN	Sulfhydryl oxidase 2 OS=Homo sapiens GN=QSOX2 PE=1 SV=3	40	78221	1	1	1	1	1.6
710	CYFP1_HUMAN	Cytoplasmic FMR1-interacting protein 1 OS=Homo sapiens GN=CYFIP1 PE=1 SV=1	40	146742	2	2	2	2	2.1
711	NDKA_HUMAN	Nucleoside diphosphate kinase A OS=Homo sapiens GN=NME1 PE=1 SV=1	40	17309	1	1	1	1	12.5
712	HYOU1_HUMAN	Hypoxia up-regulated protein 1 OS=Homo sapiens GN=HYOU1 PE=1 SV=1	40	111494	2	2	1	1	2.1
713	RM14_HUMAN	39S ribosomal protein L14, mitochondrial OS=Homo sapiens GN=MRPL14 PE=1 SV=1	40	16165	1	1	1	1	6.9
714	HMGB1_HUMAN	High mobility group protein B1 OS=Homo sapiens GN=HMGB1 PE=1 SV=3	39	25049	1	1	1	1	6.5
715	IGHG1_HUMAN	Ig gamma-1 chain C region OS=Homo sapiens GN=IGHG1 PE=1 SV=1	39	36596	2	2	1	1	4.2
716	PDS5A_HUMAN	Sister chromatid cohesion protein PDS5 homolog A OS=Homo sapiens GN=PDS5A PE=1 SV=1	39	152274	1	1	1	1	1
717	SE1L1_HUMAN	Protein sel-1 homolog 1 OS=Homo sapiens GN=SEL1L PE=1 SV=3	39	89212	1	1	1	1	3.4
718	CT011_HUMAN	Protein C20orf11 OS=Homo sapiens GN=C20orf11 PE=1 SV=1	39	26789	2	2	2	2	19.7
719	LCLT1_HUMAN	Lysocardiolipin acyltransferase 1 OS=Homo sapiens GN=LCLAT1 PE=1 SV=1	39	49344	1	1	1	1	2.4
720	INT3_HUMAN	Integrator complex subunit 3 OS=Homo sapiens GN=INTS3 PE=1 SV=1	38	119533	1	1	1	1	1.6
721	QCR9_HUMAN	Cytochrome b-c1 complex subunit 9 OS=Homo sapiens GN=UQCR10 PE=1 SV=3	38	7304	1	1	1	1	27
722	SCAM3_HUMAN	Secretory carrier-associated membrane protein 3 OS=Homo sapiens GN=SCAMP3 PE=1 SV=3	38	38661	1	1	1	1	4.6
723	BRE_HUMAN	BRCA1-A complex subunit BRE OS=Homo sapiens GN=BRE PE=1 SV=2	38	43980	1	1	1	1	3.7
724	RS28_HUMAN	40S ribosomal protein S28 OS=Homo sapiens GN=RPS28 PE=1 SV=1	38	7893	1	1	1	1	17.4
725	K0406_HUMAN	Uncharacterized protein KIAA0406 OS=Homo sapiens GN=KIAA0406 PE=1 SV=3	38	123474	1	1	1	1	1.7
726	BAX_HUMAN	Apoptosis regulator BAX OS=Homo sapiens GN=BAX PE=1 SV=1	38	21285	1	1	1	1	6.8
727	GLNA_HUMAN	Glutamine synthetase OS=Homo sapiens GN=GLUL PE=1 SV=4	38	42665	1	1	1	1	5.4
728	AP3D1_HUMAN	AP-3 complex subunit delta-1 OS=Homo sapiens GN=AP3D1 PE=1 SV=1	37	131159	1	1	1	1	1.9
729	DPOA2_HUMAN	DNA polymerase alpha subunit B OS=Homo sapiens GN=POLA2 PE=1 SV=2	37	66762	1	1	1	1	3
730	F162A_HUMAN	Protein FAM162A OS=Homo sapiens GN=FAM162A PE=1 SV=2	37	17559	2	1	2	1	18.2
731	RS15A_HUMAN	40S ribosomal protein S15a OS=Homo sapiens GN=RPS15A PE=1 SV=2	37	14944	1	1	1	1	10.8
732	SPTC2_HUMAN	Serine palmitoyltransferase 2 OS=Homo sapiens GN=SPTLC2 PE=1 SV=1	37	63568	1	1	1	1	3.2
733	MCA3_HUMAN	Eukaryotic translation elongation factor 1 epsilon-1 OS=Homo sapiens GN=EEF1E1 PE=1 SV=1	37	19855	1	1	1	1	5.7
734	ATP6_HUMAN	ATP synthase subunit a OS=Homo sapiens GN=MT-ATP6 PE=1 SV=1	37	24801	1	1	1	1	4.4
735	APMAP_HUMAN	Adipocyte plasma membrane-associated protein OS=Homo sapiens GN=APMAP PE=1 SV=2	37	46622	1	1	1	1	6.5
736	PSB2_HUMAN	Proteasome subunit beta type-2 OS=Homo sapiens GN=PSMB2 PE=1 SV=1	37	22993	2	2	2	2	12.9
737	SCRB1_HUMAN	Scavenger receptor class B member 1 OS=Homo sapiens GN=SCARB1 PE=1 SV=1	36	61636	2	2	2	2	5.6
738	RT26_HUMAN	28S ribosomal protein S26, mitochondrial OS=Homo sapiens GN=MRPS26 PE=1 SV=1	36	24254	1	1	1	1	8.8
739	APEX1_HUMAN	DNA-(apurinic or apyrimidinic site) lyase OS=Homo sapiens GN=APEX1 PE=1 SV=2	36	35931	1	1	1	1	6.9
740	ILF2_HUMAN	Interleukin enhancer-binding factor 2 OS=Homo sapiens GN=ILF2 PE=1 SV=2	36	43263	1	1	1	1	5.1
741	MTA2_HUMAN	Metastasis-associated protein MTA2 OS=Homo sapiens GN=MTA2 PE=1 SV=1	36	75717	2	2	2	2	3.9
742	RAB2A_HUMAN	Ras-related protein Rab-2A OS=Homo sapiens GN=RAB2A PE=1 SV=1	36	23702	2	2	2	2	12.7
743	SFXN3_HUMAN	Sideroflexin-3 OS=Homo sapiens GN=SFXN3 PE=2 SV=1	35	35823	1	1	1	1	5.3
744	CDS2_HUMAN	Phosphatidate cytidylyltransferase 2 OS=Homo sapiens GN=CDS2 PE=1 SV=1	35	51954	1	1	1	1	3.8
745	DEST_HUMAN	Destrin OS=Homo sapiens GN=DSTN PE=1 SV=3	35	18950	1	1	1	1	6.7
746	MDN1_HUMAN	Midasin OS=Homo sapiens GN=MDN1 PE=1 SV=2	35	638008	1	1	1	1	0.4
747	MRC2_HUMAN	C-type mannose receptor 2 OS=Homo sapiens GN=MRC2 PE=1 SV=1	35	169742	1	1	1	1	0.9
748	MIRO2_HUMAN	Mitochondrial Rho GTPase 2 OS=Homo sapiens GN=RHOT2 PE=1 SV=2	35	69101	1	1	1	1	3.1
749	NDKB_HUMAN	Nucleoside diphosphate kinase B OS=Homo sapiens GN=NME2 PE=1 SV=1	35	17401	1	1	1	1	12.5
750	APT_HUMAN	Adenine phosphoribosyltransferase OS=Homo sapiens GN=APRT PE=1 SV=2	34	19766	1	1	1	1	7.2
751	SYTC_HUMAN	Threonyl-tRNA synthetase, cytoplasmic OS=Homo sapiens GN=TARS PE=1 SV=3	34	84294	1	1	1	1	1.1
752	PGK1_HUMAN	Phosphoglycerate kinase 1 OS=Homo sapiens GN=PGK1 PE=1 SV=3	34	44985	2	2	2	2	8.4
753	HNRPQ_HUMAN	Heterogeneous nuclear ribonucleoprotein Q OS=Homo sapiens GN=SYNCRIP PE=1 SV=2	34	69788	1	1	1	1	1.9
754	CSN7B_HUMAN	COP9 signalosome complex subunit 7b OS=Homo sapiens GN=COPS7B PE=1 SV=1	34	29889	1	1	1	1	4.9
755	TIM44_HUMAN	Mitochondrial import inner membrane translocase subunit TIM44 OS=Homo sapiens GN=TIMM44 PE=1 SV=2	34	51666	1	1	1	1	2.7
756	SRP68_HUMAN	Signal recognition particle 68 kDa protein OS=Homo sapiens GN=SRP68 PE=1 SV=2	34	71199	1	1	1	1	2.1
757	DCTN1_HUMAN	Dynactin subunit 1 OS=Homo sapiens GN=DCTN1 PE=1 SV=3	34	142348	3	1	2	1	2.7
758	PFD5_HUMAN	Prefoldin subunit 5 OS=Homo sapiens GN=PFDN5 PE=1 SV=2	34	17374	1	1	1	1	11.7
759	EI2BG_HUMAN	Translation initiation factor eIF-2B subunit gamma OS=Homo sapiens GN=EIF2B3 PE=1 SV=1	34	50949	1	1	1	1	2.7
760	STAG2_HUMAN	Cohesin subunit SA-2 OS=Homo sapiens GN=STAG2 PE=1 SV=3	34	142433	1	1	1	1	2.1
761	CAV1_HUMAN	Caveolin-1 OS=Homo sapiens GN=CAV1 PE=1 SV=4	34	20630	1	1	1	1	11.8
762	RCOR1_HUMAN	REST corepressor 1 OS=Homo sapiens GN=RCOR1 PE=1 SV=1	34	53110	1	1	1	1	1.9
763	FAM3C_HUMAN	Protein FAM3C OS=Homo sapiens GN=FAM3C PE=1 SV=1	34	24950	1	1	1	1	7.5
764	PNPT1_HUMAN	Polyribonucleotide nucleotidyltransferase 1, mitochondrial OS=Homo sapiens GN=PNPT1 PE=1 SV=2	34	86524	1	1	1	1	2.3
765	HDAC6_HUMAN	Histone deacetylase 6 OS=Homo sapiens GN=HDAC6 PE=1 SV=2	34	132932	1	1	1	1	1.6
766	CD2B2_HUMAN	CD2 antigen cytoplasmic tail-binding protein 2 OS=Homo sapiens GN=CD2BP2 PE=1 SV=1	34	37737	1	1	1	1	3.2
767	NDUBA_HUMAN	NADH dehydrogenase [ubiquinone] 1 beta subcomplex subunit 10 OS=Homo sapiens GN=NDUFB10 PE=1 SV=3	33	21048	1	1	1	1	8.1
768	NDUA4_HUMAN	NADH dehydrogenase [ubiquinone] 1 alpha subcomplex subunit 4 OS=Homo sapiens GN=NDUFA4 PE=1 SV=1	33	9421	1	1	1	1	12.3
769	PDCD6_HUMAN	Programmed cell death protein 6 OS=Homo sapiens GN=PDCD6 PE=1 SV=1	33	21912	1	1	1	1	6.8
770	QCR1_HUMAN	Cytochrome b-c1 complex subunit 1, mitochondrial OS=Homo sapiens GN=UQCRC1 PE=1 SV=3	33	53297	2	2	2	2	6.7
771	PO210_HUMAN	Nuclear pore membrane glycoprotein 210 OS=Homo sapiens GN=NUP210 PE=1 SV=3	33	205895	2	2	2	2	1.5
772	ABCB7_HUMAN	ATP-binding cassette sub-family B member 7, mitochondrial OS=Homo sapiens GN=ABCB7 PE=1 SV=2	32	82874	2	2	1	1	3.9
773	PGES2_HUMAN	Prostaglandin E synthase 2 OS=Homo sapiens GN=PTGES2 PE=1 SV=1	32	42088	1	1	1	1	5
774	SYPL1_HUMAN	Synaptophysin-like protein 1 OS=Homo sapiens GN=SYPL1 PE=1 SV=1	32	28889	1	1	1	1	4.2
775	SAR1B_HUMAN	GTP-binding protein SAR1b OS=Homo sapiens GN=SAR1B PE=1 SV=1	32	22510	1	1	1	1	11.6
776	HAX1_HUMAN	HCLS1-associated protein X-1 OS=Homo sapiens GN=HAX1 PE=1 SV=2	32	31601	1	1	1	1	8.6
777	B2L13_HUMAN	Bcl-2-like protein 13 OS=Homo sapiens GN=BCL2L13 PE=1 SV=1	32	52805	1	1	1	1	5.4
778	RRBP1_HUMAN	Ribosome-binding protein 1 OS=Homo sapiens GN=RRBP1 PE=1 SV=4	32	152780	1	1	1	1	2.1
779	ABCB6_HUMAN	ATP-binding cassette sub-family B member 6, mitochondrial OS=Homo sapiens GN=ABCB6 PE=1 SV=1	31	94396	1	1	1	1	2.6
780	CLIC1_HUMAN	Chloride intracellular channel protein 1 OS=Homo sapiens GN=CLIC1 PE=1 SV=4	31	27248	1	1	1	1	7.5
781	CASPE_HUMAN	Caspase-14 OS=Homo sapiens GN=CASP14 PE=1 SV=2	31	27947	1	1	1	1	5
782	IPYR_HUMAN	Inorganic pyrophosphatase OS=Homo sapiens GN=PPA1 PE=1 SV=2	31	33095	1	1	1	1	7.3
783	DJB11_HUMAN	DnaJ homolog subfamily B member 11 OS=Homo sapiens GN=DNAJB11 PE=1 SV=1	31	40774	1	1	1	1	3.1
784	CPSF5_HUMAN	Cleavage and polyadenylation specificity factor subunit 5 OS=Homo sapiens GN=NUDT21 PE=1 SV=1	31	26268	1	1	1	1	12.8
785	TPIS_HUMAN	Triosephosphate isomerase OS=Homo sapiens GN=TPI1 PE=1 SV=2	31	26938	1	1	1	1	11.6
786	MOT1_HUMAN	Monocarboxylate transporter 1 OS=Homo sapiens GN=SLC16A1 PE=1 SV=2	31	54607	1	1	1	1	3.4
787	RM20_HUMAN	39S ribosomal protein L20, mitochondrial OS=Homo sapiens GN=MRPL20 PE=1 SV=1	31	17603	1	1	1	1	7.4
788	DHSB_HUMAN	Succinate dehydrogenase [ubiquinone] iron-sulfur subunit, mitochondrial OS=Homo sapiens GN=SDHB PE=1 SV=3	30	32407	2	2	1	1	4.3
789	LA_HUMAN	Lupus La protein OS=Homo sapiens GN=SSB PE=1 SV=2	30	46979	1	1	1	1	3.2
790	MIA3_HUMAN	Melanoma inhibitory activity protein 3 OS=Homo sapiens GN=MIA3 PE=1 SV=1	30	214255	1	1	1	1	0.9
791	VPS18_HUMAN	Vacuolar protein sorting-associated protein 18 homolog OS=Homo sapiens GN=VPS18 PE=1 SV=2	30	111484	1	1	1	1	1.8
792	UBP7_HUMAN	Ubiquitin carboxyl-terminal hydrolase 7 OS=Homo sapiens GN=USP7 PE=1 SV=2	30	129304	2	2	2	2	3.2
793	CIRBP_HUMAN	Cold-inducible RNA-binding protein OS=Homo sapiens GN=CIRBP PE=1 SV=1	29	18637	1	1	1	1	6.4
794	EBP_HUMAN	3-beta-hydroxysteroid-Delta(8),Delta(7)-isomerase OS=Homo sapiens GN=EBP PE=1 SV=3	29	26564	2	1	1	1	5.2
795	NDUS8_HUMAN	NADH dehydrogenase [ubiquinone] iron-sulfur protein 8, mitochondrial OS=Homo sapiens GN=NDUFS8 PE=1 SV=1	29	24203	1	1	1	1	4.3
796	ARMC8_HUMAN	Armadillo repeat-containing protein 8 OS=Homo sapiens GN=ARMC8 PE=1 SV=2	29	76601	1	1	1	1	1.9
797	RHOA_HUMAN	Transforming protein RhoA OS=Homo sapiens GN=RHOA PE=1 SV=1	29	22096	1	1	1	1	12.4
798	TTC27_HUMAN	Tetratricopeptide repeat protein 27 OS=Homo sapiens GN=TTC27 PE=1 SV=1	28	97883	1	1	1	1	2.8
799	TMM43_HUMAN	Transmembrane protein 43 OS=Homo sapiens GN=TMEM43 PE=1 SV=1	28	44904	1	1	1	1	6.5
800	TTC37_HUMAN	Tetratricopeptide repeat protein 37 OS=Homo sapiens GN=TTC37 PE=1 SV=1	28	177485	1	1	1	1	1.2
801	ECH1_HUMAN	Delta(3,5)-Delta(2,4)-dienoyl-CoA isomerase, mitochondrial OS=Homo sapiens GN=ECH1 PE=1 SV=2	28	36136	1	1	1	1	3
802	CNIH4_HUMAN	Protein cornichon homolog 4 OS=Homo sapiens GN=CNIH4 PE=1 SV=1	28	16424	1	1	1	1	14.4
803	ACTY_HUMAN	Beta-centractin OS=Homo sapiens GN=ACTR1B PE=1 SV=1	28	42381	1	1	1	1	6.1
804	RL12_HUMAN	60S ribosomal protein L12 OS=Homo sapiens GN=RPL12 PE=1 SV=1	27	17979	1	1	1	1	9.7
805	CYBP_HUMAN	Calcyclin-binding protein OS=Homo sapiens GN=CACYBP PE=1 SV=2	27	26308	1	1	1	1	10.5
806	UBR5_HUMAN	E3 ubiquitin-protein ligase UBR5 OS=Homo sapiens GN=UBR5 PE=1 SV=2	27	312352	1	1	1	1	0.7
807	AGK_HUMAN	Acylglycerol kinase, mitochondrial OS=Homo sapiens GN=AGK PE=1 SV=2	27	47564	1	1	1	1	5.9
808	NU133_HUMAN	Nuclear pore complex protein Nup133 OS=Homo sapiens GN=NUP133 PE=1 SV=2	27	129924	1	1	1	1	1.4
809	MGST1_HUMAN	Microsomal glutathione S-transferase 1 OS=Homo sapiens GN=MGST1 PE=1 SV=1	27	17644	1	1	1	1	7.7
810	CAZA2_HUMAN	F-actin-capping protein subunit alpha-2 OS=Homo sapiens GN=CAPZA2 PE=1 SV=3	27	33157	1	1	1	1	6.3
811	PFD3_HUMAN	Prefoldin subunit 3 OS=Homo sapiens GN=VBP1 PE=1 SV=3	27	22815	1	1	1	1	9.6
812	RL24_HUMAN	60S ribosomal protein L24 OS=Homo sapiens GN=RPL24 PE=1 SV=1	27	17882	1	1	1	1	5.7
813	TEBP_HUMAN	Prostaglandin E synthase 3 OS=Homo sapiens GN=PTGES3 PE=1 SV=1	26	18971	1	1	1	1	7.5
814	CH10_HUMAN	10 kDa heat shock protein, mitochondrial OS=Homo sapiens GN=HSPE1 PE=1 SV=2	26	10925	1	1	1	1	11.8
815	BUD31_HUMAN	Protein BUD31 homolog OS=Homo sapiens GN=BUD31 PE=1 SV=2	26	17559	1	1	1	1	13.9
816	SYF1_HUMAN	Pre-mRNA-splicing factor SYF1 OS=Homo sapiens GN=XAB2 PE=1 SV=2	26	100745	1	1	1	1	2
817	CALR_HUMAN	Calreticulin OS=Homo sapiens GN=CALR PE=1 SV=1	26	48283	1	1	1	1	5.8
818	BAK_HUMAN	Bcl-2 homologous antagonist/killer OS=Homo sapiens GN=BAK1 PE=1 SV=1	26	23508	1	1	1	1	11.8
819	UBR4_HUMAN	E3 ubiquitin-protein ligase UBR4 OS=Homo sapiens GN=UBR4 PE=1 SV=1	26	580547	2	1	2	1	0.7
820	FANCI_HUMAN	Fanconi anemia group I protein OS=Homo sapiens GN=FANCI PE=1 SV=4	26	150769	1	1	1	1	1.6
821	FA96B_HUMAN	Protein FAM96B OS=Homo sapiens GN=FAM96B PE=1 SV=1	25	17766	1	1	1	1	12.9
822	PLIN3_HUMAN	Perilipin-3 OS=Homo sapiens GN=PLIN3 PE=1 SV=2	25	47189	2	2	2	2	10.4
823	NUMA1_HUMAN	Nuclear mitotic apparatus protein 1 OS=Homo sapiens GN=NUMA1 PE=1 SV=2	25	239199	1	1	1	1	1
824	IGSF8_HUMAN	Immunoglobulin superfamily member 8 OS=Homo sapiens GN=IGSF8 PE=1 SV=1	25	65621	1	1	1	1	2.3
825	KHDR1_HUMAN	KH domain-containing, RNA-binding, signal transduction-associated protein 1 OS=Homo sapiens GN=KHDRBS1 PE=1 SV=1	25	48311	1	1	1	1	4.5
826	AP1B1_HUMAN	AP-1 complex subunit beta-1 OS=Homo sapiens GN=AP1B1 PE=1 SV=2	25	105482	1	1	1	1	2.2
827	IMPA3_HUMAN	Inositol monophosphatase 3 OS=Homo sapiens GN=IMPAD1 PE=1 SV=1	25	38828	1	1	1	1	7.2
828	PCAT1_HUMAN	Lysophosphatidylcholine acyltransferase 1 OS=Homo sapiens GN=LPCAT1 PE=1 SV=2	25	59741	1	1	1	1	1.9
829	RS2_HUMAN	40S ribosomal protein S2 OS=Homo sapiens GN=RPS2 PE=1 SV=2	24	31590	1	1	1	1	3.8
830	STRUM_HUMAN	WASH complex subunit strumpellin OS=Homo sapiens GN=KIAA0196 PE=1 SV=1	24	135113	1	1	1	1	1.3
831	ATX10_HUMAN	Ataxin-10 OS=Homo sapiens GN=ATXN10 PE=1 SV=1	24	54196	1	1	1	1	3.6
832	GOLM1_HUMAN	Golgi membrane protein 1 OS=Homo sapiens GN=GOLM1 PE=1 SV=1	24	45477	1	1	1	1	3.7
833	SEP11_HUMAN	Septin-11 OS=Homo sapiens GN=SEPT11 PE=1 SV=3	24	49652	1	1	1	1	4.7
834	NSF_HUMAN	Vesicle-fusing ATPase OS=Homo sapiens GN=NSF PE=1 SV=3	23	83055	1	1	1	1	1.6
835	VPRBP_HUMAN	Protein VPRBP OS=Homo sapiens GN=VPRBP PE=1 SV=3	23	170668	2	2	2	2	3
836	DDR1_HUMAN	Epithelial discoidin domain-containing receptor 1 OS=Homo sapiens GN=DDR1 PE=1 SV=1	23	102032	2	2	1	1	0.9
837	MAP7_HUMAN	Ensconsin OS=Homo sapiens GN=MAP7 PE=1 SV=1	23	84116	1	1	1	1	1.9
838	ARP2_HUMAN	Actin-related protein 2 OS=Homo sapiens GN=ACTR2 PE=1 SV=1	23	45017	1	1	1	1	3.6
839	HTSF1_HUMAN	HIV Tat-specific factor 1 OS=Homo sapiens GN=HTATSF1 PE=1 SV=1	23	86371	1	1	1	1	1.7
840	RM37_HUMAN	39S ribosomal protein L37, mitochondrial OS=Homo sapiens GN=MRPL37 PE=1 SV=2	23	48600	1	1	1	1	5.2
841	PTBP1_HUMAN	Polypyrimidine tract-binding protein 1 OS=Homo sapiens GN=PTBP1 PE=1 SV=1	23	57357	1	1	1	1	3.8
842	ODO1_HUMAN	2-oxoglutarate dehydrogenase, mitochondrial OS=Homo sapiens GN=OGDH PE=1 SV=3	23	117059	1	1	1	1	1.4
843	STRN_HUMAN	Striatin OS=Homo sapiens GN=STRN PE=1 SV=4	23	86535	1	1	1	1	2.3
844	TOIP1_HUMAN	Torsin-1A-interacting protein 1 OS=Homo sapiens GN=TOR1AIP1 PE=1 SV=2	23	66379	1	1	1	1	4.3
845	NOLC1_HUMAN	Nucleolar and coiled-body phosphoprotein 1 OS=Homo sapiens GN=NOLC1 PE=1 SV=2	22	73560	1	1	1	1	2.1
846	ECSIT_HUMAN	Evolutionarily conserved signaling intermediate in Toll pathway, mitochondrial OS=Homo sapiens GN=ECSIT PE=1 SV=1	22	49459	1	1	1	1	3.9
847	GP89C_HUMAN	Putative protein GPR89C OS=Homo sapiens GN=GPR89C PE=5 SV=2	22	36760	1	1	1	1	8.4
848	TACC3_HUMAN	Transforming acidic coiled-coil-containing protein 3 OS=Homo sapiens GN=TACC3 PE=1 SV=1	22	91159	1	1	1	1	2.7
849	CSN1_HUMAN	COP9 signalosome complex subunit 1 OS=Homo sapiens GN=GPS1 PE=1 SV=4	22	56071	1	1	1	1	2.4
850	ATLA2_HUMAN	Atlastin-2 OS=Homo sapiens GN=ATL2 PE=1 SV=2	22	66814	1	1	1	1	3.3
851	PFD6_HUMAN	Prefoldin subunit 6 OS=Homo sapiens GN=PFDN6 PE=1 SV=1	22	14574	1	1	1	1	9.3
852	RAGP1_HUMAN	Ran GTPase-activating protein 1 OS=Homo sapiens GN=RANGAP1 PE=1 SV=1	22	63958	1	1	1	1	2.7
853	GDIA_HUMAN	Rab GDP dissociation inhibitor alpha OS=Homo sapiens GN=GDI1 PE=1 SV=2	22	51177	1	1	1	1	4.3
854	DPYL2_HUMAN	Dihydropyrimidinase-related protein 2 OS=Homo sapiens GN=DPYSL2 PE=1 SV=1	22	62711	2	1	2	1	6.3
855	GBG12_HUMAN	Guanine nucleotide-binding protein G(I)/G(S)/G(O) subunit gamma-12 OS=Homo sapiens GN=GNG12 PE=1 SV=3	22	8115	1	1	1	1	22.2
856	RUXE_HUMAN	Small nuclear ribonucleoprotein E OS=Homo sapiens GN=SNRPE PE=1 SV=1	21	10854	1	1	1	1	12
857	NCOR2_HUMAN	Nuclear receptor corepressor 2 OS=Homo sapiens GN=NCOR2 PE=1 SV=2	21	275376	1	1	1	1	0.4
858	PODXL_HUMAN	Podocalyxin-like protein 1 OS=Homo sapiens GN=PODXL PE=1 SV=2	21	59055	1	1	1	1	2.3
859	TOR1A_HUMAN	Torsin-1A OS=Homo sapiens GN=TOR1A PE=1 SV=1	21	38127	1	1	1	1	3
860	RU17_HUMAN	U1 small nuclear ribonucleoprotein 70 kDa OS=Homo sapiens GN=SNRNP70 PE=1 SV=2	21	51583	1	1	1	1	2.5
861	SEC63_HUMAN	Translocation protein SEC63 homolog OS=Homo sapiens GN=SEC63 PE=1 SV=2	21	88341	1	1	1	1	2.4
862	MPRI_HUMAN	Cation-independent mannose-6-phosphate receptor OS=Homo sapiens GN=IGF2R PE=1 SV=2	21	281056	1	1	1	1	0.4
863	LGAT1_HUMAN	Acyl-CoA:lysophosphatidylglycerol acyltransferase 1 OS=Homo sapiens GN=LPGAT1 PE=2 SV=1	21	43289	1	1	1	1	4.3
864	CISD1_HUMAN	CDGSH iron sulfur domain-containing protein 1 OS=Homo sapiens GN=CISD1 PE=1 SV=1	21	12362	1	1	1	1	8.3
865	NUP50_HUMAN	Nuclear pore complex protein Nup50 OS=Homo sapiens GN=NUP50 PE=1 SV=2	21	50512	1	1	1	1	2.8
866	P3C2G_HUMAN	Phosphatidylinositol-4-phosphate 3-kinase C2 domain-containing subunit gamma OS=Homo sapiens GN=PIK3C2G PE=1 SV=2	20	167369	1	1	1	1	1
867	S10A8_HUMAN	Protein S100-A8 OS=Homo sapiens GN=S100A8 PE=1 SV=1	20	10885	1	1	1	1	11.8
868	PDXD1_HUMAN	Pyridoxal-dependent decarboxylase domain-containing protein 1 OS=Homo sapiens GN=PDXDC1 PE=1 SV=2	20	87565	1	1	1	1	2.5
869	KCTD3_HUMAN	BTB/POZ domain-containing protein KCTD3 OS=Homo sapiens GN=KCTD3 PE=1 SV=2	20	89613	1	1	1	1	2.8
870	CT004_HUMAN	Uncharacterized protein C20orf4 OS=Homo sapiens GN=C20orf4 PE=1 SV=2	20	43843	1	1	1	1	4.9
871	TBL1R_HUMAN	F-box-like/WD repeat-containing protein TBL1XR1 OS=Homo sapiens GN=TBL1XR1 PE=1 SV=1	20	56187	1	1	1	1	2.1
872	TRIM4_HUMAN	Tripartite motif-containing protein 4 OS=Homo sapiens GN=TRIM4 PE=2 SV=2	20	58280	2	1	1	1	2.2
873	RS7_HUMAN	40S ribosomal protein S7 OS=Homo sapiens GN=RPS7 PE=1 SV=1	20	22113	1	1	1	1	5.7
874	CTBP1_HUMAN	C-terminal-binding protein 1 OS=Homo sapiens GN=CTBP1 PE=1 SV=2	20	47962	1	1	1	1	4.5
875	PDXL2_HUMAN	Podocalyxin-like protein 2 OS=Homo sapiens GN=PODXL2 PE=1 SV=1	20	65435	1	1	1	1	2.3
876	Z804A_HUMAN	Zinc finger protein 804A OS=Homo sapiens GN=ZNF804A PE=1 SV=3	20	138627	1	1	1	1	0.7
877	UBP2L_HUMAN	Ubiquitin-associated protein 2-like OS=Homo sapiens GN=UBAP2L PE=1 SV=2	19	114579	1	1	1	1	1.8
878	PGAM1_HUMAN	Phosphoglycerate mutase 1 OS=Homo sapiens GN=PGAM1 PE=1 SV=2	19	28900	1	1	1	1	5.5
879	MYPT1_HUMAN	Protein phosphatase 1 regulatory subunit 12A OS=Homo sapiens GN=PPP1R12A PE=1 SV=1	19	115610	1	0	1	0	2.1
880	CAC1H_HUMAN	Voltage-dependent T-type calcium channel subunit alpha-1H OS=Homo sapiens GN=CACNA1H PE=1 SV=4	19	262191	1	1	1	1	0.4
881	ERGI2_HUMAN	Endoplasmic reticulum-Golgi intermediate compartment protein 2 OS=Homo sapiens GN=ERGIC2 PE=1 SV=2	19	42807	1	1	1	1	5.8
882	K1967_HUMAN	Protein KIAA1967 OS=Homo sapiens GN=KIAA1967 PE=1 SV=2	19	103465	1	1	1	1	1.5
883	GBF1_HUMAN	Golgi-specific brefeldin A-resistance guanine nucleotide exchange factor 1 OS=Homo sapiens GN=GBF1 PE=1 SV=2	18	208367	1	1	1	1	0.8
884	MILK2_HUMAN	MICAL-like protein 2 OS=Homo sapiens GN=MICALL2 PE=1 SV=1	18	98240	1	1	1	1	0.9
885	TRP13_HUMAN	Thyroid receptor-interacting protein 13 OS=Homo sapiens GN=TRIP13 PE=1 SV=2	18	48863	1	0	1	0	3.2
886	CSN5_HUMAN	COP9 signalosome complex subunit 5 OS=Homo sapiens GN=COPS5 PE=1 SV=4	18	37783	2	1	2	1	8.1
