# Supplementary material for: VIRMA mediates preferential m6A mRNA methylation in 3′UTR and near stop codon and associates with alternative polyadenylation
Source: Cell Discov. 2018 Feb 27;4:10. doi: 10.1038/s41421-018-0019-0 (PMC5826926; doi:10.1038/s41421-018-0019-0)
Supplement: Supplementary file 3 — Table S3 [file 41421_2018_19_MOESM3_ESM.xlsx]

## Sheet: Ctrl_R1_Peak_anno
chr	chromStart	chromEnd	name	strand	log(p)	log(fdr)	fold_enrchment	gene name	description
chr1	898102	898162	NM_198317	+	-3.07	-1.78	2.4	KLHL17	Homo sapiens kelch-like family member 17 (KLHL17), mRNA
chr1	898221	898281	NM_198317	+	-4.65	-3.08	2.6	KLHL17	Homo sapiens kelch-like family member 17 (KLHL17), mRNA
chr1	898531	898592	NM_198317	+	-2.91	-1.65	1.88	KLHL17	Homo sapiens kelch-like family member 17 (KLHL17), mRNA
chr1	900502	900622	NM_198317	+	-4.38	-2.85	1.85	KLHL17	Homo sapiens kelch-like family member 17 (KLHL17), mRNA
chr1	949369	949514	NM_005101	+	-4.7	-3.12	2.72	ISG15	Homo sapiens ISG15 ubiquitin-like modifier (ISG15), mRNA
chr1	1170122	1170361	NM_080605	+	-5.68	-3.97	4	B3GALT6	Homo sapiens UDP-Gal:betaGal beta 1,3-galactosyltransferase polypeptide 6 (B3GALT6), mRNA
chr1	1221539	1221600	NM_001130413	+	-3.12	-1.82	3.78	SCNN1D	Homo sapiens sodium channel, non-voltage-gated 1, delta subunit (SCNN1D), transcript variant 1, mRNA
chr1	1221542	1221602	NR_037668	+	-3.12	-1.82	3.78	SCNN1D	Homo sapiens sodium channel, non-voltage-gated 1, delta subunit (SCNN1D), transcript variant 2, long non-coding RNA
chr1	1431017	1431226	NM_031921	+	-9.65	-7.52	3.09	ATAD3B	Homo sapiens ATPase family, AAA domain containing 3B (ATAD3B), mRNA
chr1	1469381	1469561	NM_001170535	+	-4.55	-2.99	2.09	ATAD3A	Homo sapiens ATPase family, AAA domain containing 3A (ATAD3A), transcript variant 2, mRNA
chr1	1469382	1469562	NM_018188	+	-4.61	-3.04	2.09	ATAD3A	Homo sapiens ATPase family, AAA domain containing 3A (ATAD3A), transcript variant 1, mRNA
chr1	1469379	1469559	NM_001170536	+	-4.63	-3.06	1.96	ATAD3A	Homo sapiens ATPase family, AAA domain containing 3A (ATAD3A), transcript variant 3, mRNA
chr1	1562483	1562573	NM_001170686	+	-4.77	-3.18	1.97	MIB2	Homo sapiens mindbomb E3 ubiquitin protein ligase 2 (MIB2), transcript variant 2, mRNA
chr1	1562483	1562573	NM_001170687	+	-4.77	-3.18	1.97	MIB2	Homo sapiens mindbomb E3 ubiquitin protein ligase 2 (MIB2), transcript variant 3, mRNA
chr1	1562484	1562575	NM_001170688	+	-4.77	-3.18	1.97	MIB2	Homo sapiens mindbomb E3 ubiquitin protein ligase 2 (MIB2), transcript variant 4, mRNA
chr1	1562492	1562552	NM_080875	+	-4.41	-2.87	1.92	MIB2	Homo sapiens mindbomb E3 ubiquitin protein ligase 2 (MIB2), transcript variant 1, mRNA
chr1	1562496	1562586	NR_033183	+	-4.27	-2.76	1.97	MIB2	Homo sapiens mindbomb E3 ubiquitin protein ligase 2 (MIB2), transcript variant 6, long non-coding RNA
chr1	1551921	1551981	NM_001170689	+	-2.9	-1.65	2.05	MIB2	Homo sapiens mindbomb E3 ubiquitin protein ligase 2 (MIB2), transcript variant 5, mRNA
chr1	1562481	1562571	NM_001170689	+	-4.65	-3.07	1.95	MIB2	Homo sapiens mindbomb E3 ubiquitin protein ligase 2 (MIB2), transcript variant 5, mRNA
chr1	2116595	2116804	NM_002744	+	-7.05	-5.17	2.71	PRKCZ	Homo sapiens protein kinase C, zeta (PRKCZ), transcript variant 1, mRNA
chr1	2116595	2116804	NM_001033581	+	-7.05	-5.17	2.71	PRKCZ	Homo sapiens protein kinase C, zeta (PRKCZ), transcript variant 2, mRNA
chr1	2116594	2116804	NM_001242874	+	-7.05	-5.17	2.71	PRKCZ	Homo sapiens protein kinase C, zeta (PRKCZ), transcript variant 4, mRNA
chr1	2116597	2116804	NM_001033582	+	-7.05	-5.17	2.71	PRKCZ	Homo sapiens protein kinase C, zeta (PRKCZ), transcript variant 3, mRNA
chr1	2235309	2235370	NM_003036	+	-3.36	-2.01	2.04	SKI	Homo sapiens v-ski avian sarcoma viral oncogene homolog (SKI), mRNA
chr1	2237471	2237562	NM_003036	+	-3.05	-1.76	1.73	SKI	Homo sapiens v-ski avian sarcoma viral oncogene homolog (SKI), mRNA
chr1	2240456	2240547	NM_003036	+	-3.58	-2.19	2.76	SKI	Homo sapiens v-ski avian sarcoma viral oncogene homolog (SKI), mRNA
chr1	2336526	2336676	NM_007033	+	-4.22	-2.72	1.76	RER1	Homo sapiens retention in endoplasmic reticulum sorting receptor 1 (RER1), mRNA
chr1	2521985	2522045	NR_036637	+	-2.54	-1.37	2.15	FAM213B	Homo sapiens family with sequence similarity 213, member B (FAM213B), transcript variant 7, long non-coding RNA
chr1	2521984	2522045	NM_001195736	+	-2.87	-1.63	2.15	FAM213B	Homo sapiens family with sequence similarity 213, member B (FAM213B), transcript variant 1, mRNA
chr1	3379759	3379910	NM_014448	+	-3.3	-1.96	2.48	ARHGEF16	Homo sapiens Rho guanine nucleotide exchange factor (GEF) 16 (ARHGEF16), mRNA
chr1	3380028	3380179	NM_014448	+	-4.71	-3.13	3.26	ARHGEF16	Homo sapiens Rho guanine nucleotide exchange factor (GEF) 16 (ARHGEF16), mRNA
chr1	6158896	6159195	NM_001199861	+	-4.75	-3.16	2.8	KCNAB2	Homo sapiens potassium voltage-gated channel, shaker-related subfamily, beta member 2 (KCNAB2), transcript variant 4, mRNA
chr1	6160089	6160269	NM_001199861	+	-3.67	-2.26	2.54	KCNAB2	Homo sapiens potassium voltage-gated channel, shaker-related subfamily, beta member 2 (KCNAB2), transcript variant 4, mRNA
chr1	6160327	6160507	NM_001199861	+	-3.58	-2.19	2.76	KCNAB2	Homo sapiens potassium voltage-gated channel, shaker-related subfamily, beta member 2 (KCNAB2), transcript variant 4, mRNA
chr1	6160596	6160746	NM_001199861	+	-3.51	-2.13	2.41	KCNAB2	Homo sapiens potassium voltage-gated channel, shaker-related subfamily, beta member 2 (KCNAB2), transcript variant 4, mRNA
chr1	6158925	6159194	NM_003636	+	-4.75	-3.16	2.8	KCNAB2	Homo sapiens potassium voltage-gated channel, shaker-related subfamily, beta member 2 (KCNAB2), transcript variant 1, mRNA
chr1	6160088	6160268	NM_003636	+	-3.67	-2.26	2.54	KCNAB2	Homo sapiens potassium voltage-gated channel, shaker-related subfamily, beta member 2 (KCNAB2), transcript variant 1, mRNA
chr1	6160327	6160507	NM_003636	+	-3.84	-2.4	2.86	KCNAB2	Homo sapiens potassium voltage-gated channel, shaker-related subfamily, beta member 2 (KCNAB2), transcript variant 1, mRNA
chr1	6160596	6160746	NM_003636	+	-3.51	-2.13	2.41	KCNAB2	Homo sapiens potassium voltage-gated channel, shaker-related subfamily, beta member 2 (KCNAB2), transcript variant 1, mRNA
chr1	6158915	6159185	NM_172130	+	-4.92	-3.3	2.86	KCNAB2	Homo sapiens potassium voltage-gated channel, shaker-related subfamily, beta member 2 (KCNAB2), transcript variant 2, mRNA
chr1	6160083	6160204	NM_172130	+	-3.72	-2.31	2.54	KCNAB2	Homo sapiens potassium voltage-gated channel, shaker-related subfamily, beta member 2 (KCNAB2), transcript variant 2, mRNA
chr1	6160353	6160504	NM_172130	+	-3.63	-2.23	2.73	KCNAB2	Homo sapiens potassium voltage-gated channel, shaker-related subfamily, beta member 2 (KCNAB2), transcript variant 2, mRNA
chr1	6160593	6160744	NM_172130	+	-3.51	-2.13	2.41	KCNAB2	Homo sapiens potassium voltage-gated channel, shaker-related subfamily, beta member 2 (KCNAB2), transcript variant 2, mRNA
chr1	6158917	6159217	NM_001199860	+	-4.66	-3.08	2.78	KCNAB2	Homo sapiens potassium voltage-gated channel, shaker-related subfamily, beta member 2 (KCNAB2), transcript variant 3, mRNA
chr1	6160084	6160205	NM_001199860	+	-3.61	-2.22	2.54	KCNAB2	Homo sapiens potassium voltage-gated channel, shaker-related subfamily, beta member 2 (KCNAB2), transcript variant 3, mRNA
chr1	6160354	6160505	NM_001199860	+	-3.88	-2.43	2.82	KCNAB2	Homo sapiens potassium voltage-gated channel, shaker-related subfamily, beta member 2 (KCNAB2), transcript variant 3, mRNA
chr1	6160593	6160744	NM_001199860	+	-3.51	-2.13	2.41	KCNAB2	Homo sapiens potassium voltage-gated channel, shaker-related subfamily, beta member 2 (KCNAB2), transcript variant 3, mRNA
chr1	6158920	6159220	NM_001199862	+	-4.99	-3.36	2.84	KCNAB2	Homo sapiens potassium voltage-gated channel, shaker-related subfamily, beta member 2 (KCNAB2), transcript variant 5, mRNA
chr1	6160086	6160207	NM_001199862	+	-3.5	-2.13	2.54	KCNAB2	Homo sapiens potassium voltage-gated channel, shaker-related subfamily, beta member 2 (KCNAB2), transcript variant 5, mRNA
chr1	6160355	6160506	NM_001199862	+	-3.63	-2.23	2.73	KCNAB2	Homo sapiens potassium voltage-gated channel, shaker-related subfamily, beta member 2 (KCNAB2), transcript variant 5, mRNA
chr1	6160594	6160745	NM_001199862	+	-3.51	-2.13	2.41	KCNAB2	Homo sapiens potassium voltage-gated channel, shaker-related subfamily, beta member 2 (KCNAB2), transcript variant 5, mRNA
chr1	6158923	6159193	NM_001199863	+	-4.7	-3.12	2.74	KCNAB2	Homo sapiens potassium voltage-gated channel, shaker-related subfamily, beta member 2 (KCNAB2), transcript variant 6, mRNA
chr1	6160087	6160208	NM_001199863	+	-3.67	-2.26	2.54	KCNAB2	Homo sapiens potassium voltage-gated channel, shaker-related subfamily, beta member 2 (KCNAB2), transcript variant 6, mRNA
chr1	6160326	6160506	NM_001199863	+	-3.84	-2.4	2.86	KCNAB2	Homo sapiens potassium voltage-gated channel, shaker-related subfamily, beta member 2 (KCNAB2), transcript variant 6, mRNA
chr1	6160595	6160745	NM_001199863	+	-3.51	-2.13	2.41	KCNAB2	Homo sapiens potassium voltage-gated channel, shaker-related subfamily, beta member 2 (KCNAB2), transcript variant 6, mRNA
chr1	6266218	6266308	NM_207396	+	-3.7	-2.29	11	RNF207	Homo sapiens ring finger protein 207 (RNF207), mRNA
chr1	6649160	6649340	NM_001278647	+	-4.1	-2.61	3.75	ZBTB48	Homo sapiens zinc finger and BTB domain containing 48 (ZBTB48), transcript variant 2, mRNA
chr1	6648421	6648482	NM_001278648	+	-2.69	-1.49	2.62	ZBTB48	Homo sapiens zinc finger and BTB domain containing 48 (ZBTB48), transcript variant 3, mRNA
chr1	6649161	6649340	NM_001278648	+	-4.1	-2.61	3.75	ZBTB48	Homo sapiens zinc finger and BTB domain containing 48 (ZBTB48), transcript variant 3, mRNA
chr1	6649161	6649340	NM_005341	+	-4.1	-2.61	3.75	ZBTB48	Homo sapiens zinc finger and BTB domain containing 48 (ZBTB48), transcript variant 1, mRNA
chr1	6682511	6682572	NM_153812	+	-2.96	-1.7	3.08	PHF13	Homo sapiens PHD finger protein 13 (PHF13), mRNA
chr1	6693082	6693230	NM_001195753	+	-3.58	-2.19	2.76	THAP3	Homo sapiens THAP domain containing, apoptosis associated protein 3 (THAP3), transcript variant 3, mRNA
chr1	6693084	6693232	NM_001195752	+	-3.84	-2.4	2.86	THAP3	Homo sapiens THAP domain containing, apoptosis associated protein 3 (THAP3), transcript variant 1, mRNA
chr1	6688654	6688715	NM_138350	+	-2.94	-1.68	2	THAP3	Homo sapiens THAP domain containing, apoptosis associated protein 3 (THAP3), transcript variant 2, mRNA
chr1	6694508	6694599	NM_138350	+	-3.34	-2	1.8	THAP3	Homo sapiens THAP domain containing, apoptosis associated protein 3 (THAP3), transcript variant 2, mRNA
chr1	9328245	9328396	NM_004285	+	-3.43	-2.07	5.2	H6PD	Homo sapiens hexose-6-phosphate dehydrogenase (glucose 1-dehydrogenase) (H6PD), transcript variant 2, mRNA
chr1	9329204	9329295	NM_004285	+	-2.99	-1.72	2.13	H6PD	Homo sapiens hexose-6-phosphate dehydrogenase (glucose 1-dehydrogenase) (H6PD), transcript variant 2, mRNA
chr1	9328244	9328395	NM_001282587	+	-3.43	-2.07	5.2	H6PD	Homo sapiens hexose-6-phosphate dehydrogenase (glucose 1-dehydrogenase) (H6PD), transcript variant 1, mRNA
chr1	9329204	9329295	NM_001282587	+	-2.99	-1.72	2.13	H6PD	Homo sapiens hexose-6-phosphate dehydrogenase (glucose 1-dehydrogenase) (H6PD), transcript variant 1, mRNA
chr1	9416270	9416391	NM_025106	+	-5.2	-3.54	2.13	SPSB1	Homo sapiens splA/ryanodine receptor domain and SOCS box containing 1 (SPSB1), mRNA
chr1	9428480	9428601	NM_025106	+	-2.85	-1.61	2.23	SPSB1	Homo sapiens splA/ryanodine receptor domain and SOCS box containing 1 (SPSB1), mRNA
chr1	9428780	9428961	NM_025106	+	-5.5	-3.81	2.8	SPSB1	Homo sapiens splA/ryanodine receptor domain and SOCS box containing 1 (SPSB1), mRNA
chr1	9662634	9662694	NM_001010866	+	-2.96	-1.7	3.08	TMEM201	Homo sapiens transmembrane protein 201 (TMEM201), transcript variant 2, mRNA
chr1	10690251	10690312	NM_004565	+	-2.96	-1.7	2.22	PEX14	Homo sapiens peroxisomal biogenesis factor 14 (PEX14), mRNA
chr1	11346095	11346155	NM_013319	+	-3.5	-2.12	2.58	UBIAD1	Homo sapiens UbiA prenyltransferase domain containing 1 (UBIAD1), mRNA
chr1	11715864	11715925	NM_183412	+	-3.23	-1.91	2.38	FBXO44	Homo sapiens F-box protein 44 (FBXO44), transcript variant 2, mRNA
chr1	11721318	11721558	NM_183412	+	-6.09	-4.33	2.65	FBXO44	Homo sapiens F-box protein 44 (FBXO44), transcript variant 2, mRNA
chr1	11721647	11721768	NM_183412	+	-3.39	-2.04	2.33	FBXO44	Homo sapiens F-box protein 44 (FBXO44), transcript variant 2, mRNA
chr1	11721320	11721560	NM_001014765	+	-5.38	-3.7	2.51	FBXO44	Homo sapiens F-box protein 44 (FBXO44), transcript variant 4, mRNA
chr1	11721649	11721710	NM_001014765	+	-3.18	-1.87	2.26	FBXO44	Homo sapiens F-box protein 44 (FBXO44), transcript variant 4, mRNA
chr1	11721329	11721568	NM_033182	+	-5.74	-4.01	2.58	FBXO44	Homo sapiens F-box protein 44 (FBXO44), transcript variant 1, mRNA
chr1	11721656	11721717	NM_033182	+	-3.51	-2.13	2.41	FBXO44	Homo sapiens F-box protein 44 (FBXO44), transcript variant 1, mRNA
chr1	11810559	11810739	NM_001040194	+	-4.55	-2.99	1.85	AGTRAP	Homo sapiens angiotensin II receptor-associated protein (AGTRAP), transcript variant 2, mRNA
chr1	11810560	11810739	NM_001040195	+	-4.55	-2.99	1.85	AGTRAP	Homo sapiens angiotensin II receptor-associated protein (AGTRAP), transcript variant 3, mRNA
chr1	11810498	11810738	NM_001040196	+	-4.44	-2.89	1.83	AGTRAP	Homo sapiens angiotensin II receptor-associated protein (AGTRAP), transcript variant 4, mRNA
chr1	11810559	11810739	NM_001040197	+	-4.55	-2.99	1.85	AGTRAP	Homo sapiens angiotensin II receptor-associated protein (AGTRAP), transcript variant 5, mRNA
chr1	11810561	11810739	NM_020350	+	-4.55	-2.99	1.86	AGTRAP	Homo sapiens angiotensin II receptor-associated protein (AGTRAP), transcript variant 1, mRNA
chr1	11848246	11848307	NM_001010881	+	-3.4	-2.05	3.33	C1ORF167	Homo sapiens chromosome 1 open reading frame 167 (C1orf167), mRNA
chr1	11849342	11849432	NM_001010881	+	-4.57	-3.01	2.84	C1ORF167	Homo sapiens chromosome 1 open reading frame 167 (C1orf167), mRNA
chr1	12071842	12072111	NM_001127660	+	-8.2	-6.2	2.49	MFN2	Homo sapiens mitofusin 2 (MFN2), transcript variant 2, mRNA
chr1	12072557	12072708	NM_001127660	+	-5.51	-3.81	1.8	MFN2	Homo sapiens mitofusin 2 (MFN2), transcript variant 2, mRNA
chr1	12071832	12072103	NM_014874	+	-8.69	-6.64	2.43	MFN2	Homo sapiens mitofusin 2 (MFN2), transcript variant 1, mRNA
chr1	12072552	12072703	NM_014874	+	-5.2	-3.55	1.75	MFN2	Homo sapiens mitofusin 2 (MFN2), transcript variant 1, mRNA
chr1	12091780	12092017	NM_021933	+	-7.67	-5.73	3.1	MIIP	Homo sapiens migration and invasion inhibitory protein (MIIP), mRNA
chr1	14107327	14107477	NM_015866	+	-4.67	-3.09	3.09	PRDM2	Homo sapiens PR domain containing 2, with ZNF domain (PRDM2), transcript variant 2, mRNA
chr1	14107352	14107503	NM_012231	+	-4.67	-3.09	3.1	PRDM2	Homo sapiens PR domain containing 2, with ZNF domain (PRDM2), transcript variant 1, mRNA
chr1	14107328	14107509	NM_001007257	+	-4.67	-3.09	3.09	PRDM2	Homo sapiens PR domain containing 2, with ZNF domain (PRDM2), transcript variant 3, mRNA
chr1	15287208	15287299	NM_015209	+	-3	-1.73	3.75	KAZN	Homo sapiens kazrin, periplakin interacting protein (KAZN), transcript variant A, mRNA
chr1	15393607	15393668	NM_015209	+	-3.19	-1.88	2.52	KAZN	Homo sapiens kazrin, periplakin interacting protein (KAZN), transcript variant A, mRNA
chr1	15287211	15287302	NM_201628	+	-3	-1.73	3.75	KAZN	Homo sapiens kazrin, periplakin interacting protein (KAZN), transcript variant E, mRNA
chr1	15287211	15287302	NM_001018000	+	-3	-1.73	4	KAZN	Homo sapiens kazrin, periplakin interacting protein (KAZN), transcript variant B, mRNA
chr1	15370485	15370635	NM_001018000	+	-4.55	-2.99	2.64	KAZN	Homo sapiens kazrin, periplakin interacting protein (KAZN), transcript variant B, mRNA
chr1	15393608	15393668	NM_001018000	+	-3.19	-1.88	2.52	KAZN	Homo sapiens kazrin, periplakin interacting protein (KAZN), transcript variant B, mRNA
chr1	15287203	15287293	NM_001018001	+	-3.24	-1.91	5.2	KAZN	Homo sapiens kazrin, periplakin interacting protein (KAZN), transcript variant C, mRNA
chr1	15287223	15287284	NM_001017999	+	-3.24	-1.91	3.23	KAZN	Homo sapiens kazrin, periplakin interacting protein (KAZN), transcript variant D, mRNA
chr1	16053624	16053894	NM_015164	+	-6.69	-4.85	3.65	PLEKHM2	Homo sapiens pleckstrin homology domain containing, family M (with RUN domain) member 2 (PLEKHM2), mRNA
chr1	16054162	16054312	NM_015164	+	-3.68	-2.27	1.75	PLEKHM2	Homo sapiens pleckstrin homology domain containing, family M (with RUN domain) member 2 (PLEKHM2), mRNA
chr1	16112366	16112546	NM_017556	+	-3.93	-2.47	2.78	FBLIM1	Homo sapiens filamin binding LIM protein 1 (FBLIM1), transcript variant 1, mRNA
chr1	16112366	16112546	NM_001024216	+	-3.93	-2.47	2.78	FBLIM1	Homo sapiens filamin binding LIM protein 1 (FBLIM1), transcript variant 3, mRNA
chr1	16257685	16257776	NM_015001	+	-3.12	-1.82	2.27	SPEN	Homo sapiens spen family transcriptional repressor (SPEN), mRNA
chr1	16258075	16258166	NM_015001	+	-3.23	-1.91	2.36	SPEN	Homo sapiens spen family transcriptional repressor (SPEN), mRNA
chr1	16721693	16721872	NM_001114600	+	-6.11	-4.34	1.5	SZRD1	Homo sapiens SUZ RNA binding domain containing 1 (SZRD1), transcript variant 1, mRNA
chr1	16723063	16723213	NM_001114600	+	-4.49	-2.94	1.62	SZRD1	Homo sapiens SUZ RNA binding domain containing 1 (SZRD1), transcript variant 1, mRNA
chr1	16724344	16724494	NM_001114600	+	-5.59	-3.88	1.89	SZRD1	Homo sapiens SUZ RNA binding domain containing 1 (SZRD1), transcript variant 1, mRNA
chr1	16721695	16721875	NM_001271869	+	-6.11	-4.34	1.56	SZRD1	Homo sapiens SUZ RNA binding domain containing 1 (SZRD1), transcript variant 3, mRNA
chr1	16723035	16723184	NM_001271869	+	-4.63	-3.06	1.64	SZRD1	Homo sapiens SUZ RNA binding domain containing 1 (SZRD1), transcript variant 3, mRNA
chr1	16724344	16724494	NM_001271869	+	-5.59	-3.88	1.89	SZRD1	Homo sapiens SUZ RNA binding domain containing 1 (SZRD1), transcript variant 3, mRNA
chr1	16721703	16721884	NR_073500	+	-6.55	-4.72	1.49	SZRD1	Homo sapiens SUZ RNA binding domain containing 1 (SZRD1), transcript variant 5, long non-coding RNA
chr1	16723022	16723203	NR_073500	+	-4.6	-3.03	1.65	SZRD1	Homo sapiens SUZ RNA binding domain containing 1 (SZRD1), transcript variant 5, long non-coding RNA
chr1	16724342	16724493	NR_073500	+	-4.93	-3.31	1.88	SZRD1	Homo sapiens SUZ RNA binding domain containing 1 (SZRD1), transcript variant 5, long non-coding RNA
chr1	16721714	16721864	NR_073501	+	-6.44	-4.63	1.47	SZRD1	Homo sapiens SUZ RNA binding domain containing 1 (SZRD1), transcript variant 6, long non-coding RNA
chr1	16723028	16723209	NR_073501	+	-4.54	-2.98	1.62	SZRD1	Homo sapiens SUZ RNA binding domain containing 1 (SZRD1), transcript variant 6, long non-coding RNA
chr1	16724343	16724494	NR_073501	+	-5.35	-3.68	1.86	SZRD1	Homo sapiens SUZ RNA binding domain containing 1 (SZRD1), transcript variant 6, long non-coding RNA
chr1	16721715	16721865	NR_073502	+	-6.35	-4.55	1.47	SZRD1	Homo sapiens SUZ RNA binding domain containing 1 (SZRD1), transcript variant 2, long non-coding RNA
chr1	16723029	16723209	NR_073502	+	-4.54	-2.98	1.62	SZRD1	Homo sapiens SUZ RNA binding domain containing 1 (SZRD1), transcript variant 2, long non-coding RNA
chr1	16724343	16724494	NR_073502	+	-5.35	-3.68	1.86	SZRD1	Homo sapiens SUZ RNA binding domain containing 1 (SZRD1), transcript variant 2, long non-coding RNA
chr1	16721717	16721867	NR_073503	+	-6.35	-4.55	1.49	SZRD1	Homo sapiens SUZ RNA binding domain containing 1 (SZRD1), transcript variant 4, long non-coding RNA
chr1	16723030	16723210	NR_073503	+	-4.4	-2.87	1.61	SZRD1	Homo sapiens SUZ RNA binding domain containing 1 (SZRD1), transcript variant 4, long non-coding RNA
chr1	16724344	16724494	NR_073503	+	-5.35	-3.68	1.86	SZRD1	Homo sapiens SUZ RNA binding domain containing 1 (SZRD1), transcript variant 4, long non-coding RNA
chr1	16974917	16974978	NR_027504	+	-2.56	-1.39	3.5	MST1P2	Homo sapiens macrophage stimulating 1 (hepatocyte growth factor-like) pseudogene 2 (MST1P2), non-coding RNA
chr1	19653828	19653889	NM_001040126	+	-3.05	-1.76	2.93	PQLC2	Homo sapiens PQ loop repeat containing 2 (PQLC2), transcript variant 3, mRNA
chr1	19651150	19651211	NM_001287531	+	-2.61	-1.43	2.15	PQLC2	Homo sapiens PQ loop repeat containing 2 (PQLC2), transcript variant 4, mRNA
chr1	19653828	19653889	NM_001287531	+	-3.05	-1.76	2.93	PQLC2	Homo sapiens PQ loop repeat containing 2 (PQLC2), transcript variant 4, mRNA
chr1	19653827	19653887	NM_017765	+	-2.83	-1.6	2.75	PQLC2	Homo sapiens PQ loop repeat containing 2 (PQLC2), transcript variant 2, mRNA
chr1	19653825	19653886	NR_109848	+	-2.88	-1.64	2.75	PQLC2	Homo sapiens PQ loop repeat containing 2 (PQLC2), transcript variant 5, long non-coding RNA
chr1	19983575	19983785	NM_001204088	+	-8.29	-6.28	3.6	MINOS1-NBL1	Homo sapiens MINOS1-NBL1 readthrough (MINOS1-NBL1), transcript variant 1, mRNA
chr1	19984082	19984203	NM_001204088	+	-5.06	-3.42	3.86	MINOS1-NBL1	Homo sapiens MINOS1-NBL1 readthrough (MINOS1-NBL1), transcript variant 1, mRNA
chr1	19984261	19984531	NM_001204088	+	-4.51	-2.96	2.64	MINOS1-NBL1	Homo sapiens MINOS1-NBL1 readthrough (MINOS1-NBL1), transcript variant 1, mRNA
chr1	19923500	19923560	NM_001204089	+	-3.12	-1.82	2.38	MINOS1-NBL1	Homo sapiens MINOS1-NBL1 readthrough (MINOS1-NBL1), transcript variant 2, mRNA
chr1	19983579	19983788	NM_001204089	+	-8.02	-6.04	3.48	MINOS1-NBL1	Homo sapiens MINOS1-NBL1 readthrough (MINOS1-NBL1), transcript variant 2, mRNA
chr1	19984085	19984205	NM_001204089	+	-5.36	-3.68	4.14	MINOS1-NBL1	Homo sapiens MINOS1-NBL1 readthrough (MINOS1-NBL1), transcript variant 2, mRNA
chr1	19984323	19984532	NM_001204089	+	-4.46	-2.91	2.48	MINOS1-NBL1	Homo sapiens MINOS1-NBL1 readthrough (MINOS1-NBL1), transcript variant 2, mRNA
chr1	19934838	19935078	NR_077246	+	-8.88	-6.82	2.11	RPS14P3	Homo sapiens ribosomal protein S14 pseudogene 3 (RPS14P3), non-coding RNA
chr1	19983587	19983766	NM_001278164	+	-7.48	-5.55	3.06	NBL1	Homo sapiens neuroblastoma 1, DAN family BMP antagonist (NBL1), transcript variant 6, mRNA
chr1	19984090	19984210	NM_001278164	+	-4.77	-3.18	3.62	NBL1	Homo sapiens neuroblastoma 1, DAN family BMP antagonist (NBL1), transcript variant 6, mRNA
chr1	19984268	19984535	NM_001278164	+	-4.2	-2.7	2.52	NBL1	Homo sapiens neuroblastoma 1, DAN family BMP antagonist (NBL1), transcript variant 6, mRNA
chr1	19983575	19983785	NM_182744	+	-8.29	-6.28	3.6	NBL1	Homo sapiens neuroblastoma 1, DAN family BMP antagonist (NBL1), transcript variant 1, mRNA
chr1	19984082	19984203	NM_182744	+	-5.06	-3.42	3.86	NBL1	Homo sapiens neuroblastoma 1, DAN family BMP antagonist (NBL1), transcript variant 1, mRNA
chr1	19984261	19984531	NM_182744	+	-4.71	-3.13	2.64	NBL1	Homo sapiens neuroblastoma 1, DAN family BMP antagonist (NBL1), transcript variant 1, mRNA
chr1	19981673	19981856	NM_001278165	+	-3.64	-2.24	1.58	NBL1	Homo sapiens neuroblastoma 1, DAN family BMP antagonist (NBL1), transcript variant 7, mRNA
chr1	19983582	19983791	NM_001278165	+	-7.22	-5.32	3.12	NBL1	Homo sapiens neuroblastoma 1, DAN family BMP antagonist (NBL1), transcript variant 7, mRNA
chr1	19984087	19984207	NM_001278165	+	-5.36	-3.68	4.14	NBL1	Homo sapiens neuroblastoma 1, DAN family BMP antagonist (NBL1), transcript variant 7, mRNA
chr1	19984265	19984533	NM_001278165	+	-4.76	-3.16	2.52	NBL1	Homo sapiens neuroblastoma 1, DAN family BMP antagonist (NBL1), transcript variant 7, mRNA
chr1	19983586	19983794	NM_001204084	+	-7.48	-5.55	3.09	NBL1	Homo sapiens neuroblastoma 1, DAN family BMP antagonist (NBL1), transcript variant 3, mRNA
chr1	19984089	19984209	NM_001204084	+	-5.06	-3.42	3.86	NBL1	Homo sapiens neuroblastoma 1, DAN family BMP antagonist (NBL1), transcript variant 3, mRNA
chr1	19984267	19984534	NM_001204084	+	-4.2	-2.7	2.52	NBL1	Homo sapiens neuroblastoma 1, DAN family BMP antagonist (NBL1), transcript variant 3, mRNA
chr1	19983584	19983792	NM_005380	+	-7.22	-5.32	3.15	NBL1	Homo sapiens neuroblastoma 1, DAN family BMP antagonist (NBL1), transcript variant 2, mRNA
chr1	19984088	19984208	NM_005380	+	-5.06	-3.42	3.86	NBL1	Homo sapiens neuroblastoma 1, DAN family BMP antagonist (NBL1), transcript variant 2, mRNA
chr1	19984266	19984534	NM_005380	+	-4.55	-2.99	2.52	NBL1	Homo sapiens neuroblastoma 1, DAN family BMP antagonist (NBL1), transcript variant 2, mRNA
chr1	19981672	19981855	NM_001204085	+	-3.64	-2.24	1.58	NBL1	Homo sapiens neuroblastoma 1, DAN family BMP antagonist (NBL1), transcript variant 4, mRNA
chr1	19983581	19983790	NM_001204085	+	-7.22	-5.32	3.15	NBL1	Homo sapiens neuroblastoma 1, DAN family BMP antagonist (NBL1), transcript variant 4, mRNA
chr1	19984086	19984206	NM_001204085	+	-5.36	-3.68	4.14	NBL1	Homo sapiens neuroblastoma 1, DAN family BMP antagonist (NBL1), transcript variant 4, mRNA
chr1	19984265	19984533	NM_001204085	+	-4.76	-3.16	2.52	NBL1	Homo sapiens neuroblastoma 1, DAN family BMP antagonist (NBL1), transcript variant 4, mRNA
chr1	19981686	19981870	NM_001204086	+	-3.18	-1.87	1.53	NBL1	Homo sapiens neuroblastoma 1, DAN family BMP antagonist (NBL1), transcript variant 5, mRNA
chr1	19983569	19983780	NM_001204086	+	-7.74	-5.78	3.42	NBL1	Homo sapiens neuroblastoma 1, DAN family BMP antagonist (NBL1), transcript variant 5, mRNA
chr1	19983588	19983766	NM_001278166	+	-7.48	-5.55	3.03	NBL1	Homo sapiens neuroblastoma 1, DAN family BMP antagonist (NBL1), transcript variant 8, mRNA
chr1	19984090	19984210	NM_001278166	+	-4.77	-3.18	3.62	NBL1	Homo sapiens neuroblastoma 1, DAN family BMP antagonist (NBL1), transcript variant 8, mRNA
chr1	19984268	19984535	NM_001278166	+	-4.2	-2.7	2.52	NBL1	Homo sapiens neuroblastoma 1, DAN family BMP antagonist (NBL1), transcript variant 8, mRNA
chr1	20915623	20915683	NM_001785	+	-3.13	-1.83	1.77	CDA	Homo sapiens cytidine deaminase (CDA), mRNA
chr1	20977346	20977556	NM_032409	+	-10.8	-8.54	2.08	PINK1	Homo sapiens PTEN induced putative kinase 1 (PINK1), mRNA
chr1	22148869	22149020	NM_001013693	+	-4.28	-2.77	2.46	LDLRAD2	Homo sapiens low density lipoprotein receptor class A domain containing 2 (LDLRAD2), mRNA
chr1	22149498	22149559	NM_001013693	+	-3.28	-1.95	2.7	LDLRAD2	Homo sapiens low density lipoprotein receptor class A domain containing 2 (LDLRAD2), mRNA
chr1	22852704	22852885	NM_001083621	+	-5.09	-3.45	3	ZBTB40	Homo sapiens zinc finger and BTB domain containing 40 (ZBTB40), transcript variant 1, mRNA
chr1	22852714	22852895	NM_014870	+	-4.46	-2.91	2.69	ZBTB40	Homo sapiens zinc finger and BTB domain containing 40 (ZBTB40), transcript variant 2, mRNA
chr1	24120608	24120755	NM_007260	+	-2.9	-1.65	2.45	LYPLA2	Homo sapiens lysophospholipase II (LYPLA2), mRNA
chr1	24120813	24121004	NM_007260	+	-3.38	-2.03	1.96	LYPLA2	Homo sapiens lysophospholipase II (LYPLA2), mRNA
chr1	24977929	24978049	NM_005839	+	-5.09	-3.45	2.03	SRRM1	Homo sapiens serine/arginine repetitive matrix 1 (SRRM1), mRNA
chr1	26142352	26142562	NM_020451	+	-5.13	-3.48	2.25	SEPN1	Homo sapiens selenoprotein N, 1 (SEPN1), transcript variant 1, mRNA
chr1	26143069	26143160	NM_020451	+	-4.01	-2.53	1.85	SEPN1	Homo sapiens selenoprotein N, 1 (SEPN1), transcript variant 1, mRNA
chr1	26142343	26142554	NM_206926	+	-4.76	-3.16	2.23	SEPN1	Homo sapiens selenoprotein N, 1 (SEPN1), transcript variant 2, mRNA
chr1	26143062	26143183	NM_206926	+	-4.12	-2.63	1.85	SEPN1	Homo sapiens selenoprotein N, 1 (SEPN1), transcript variant 2, mRNA
chr1	26488073	26488223	NM_024869	+	-3.29	-1.96	9.99	FAM110D	Homo sapiens family with sequence similarity 110, member D (FAM110D), mRNA
chr1	26497068	26497335	NM_015871	+	-3.89	-2.44	2.08	ZNF593	Homo sapiens zinc finger protein 593 (ZNF593), mRNA
chr1	26604247	26604308	NM_001281518	+	-3.87	-2.43	3.33	CEP85	Homo sapiens centrosomal protein 85kDa (CEP85), transcript variant 3, mRNA
chr1	26764714	26764774	NM_001243564	+	-2.74	-1.53	2.22	DHDDS	Homo sapiens dehydrodolichyl diphosphate synthase (DHDDS), transcript variant 3, mRNA
chr1	26900682	26900922	NM_002953	+	-7.24	-5.34	2.7	RPS6KA1	Homo sapiens ribosomal protein S6 kinase, 90kDa, polypeptide 1 (RPS6KA1), transcript variant 1, mRNA
chr1	26900681	26900922	NM_001006665	+	-7.24	-5.34	2.7	RPS6KA1	Homo sapiens ribosomal protein S6 kinase, 90kDa, polypeptide 1 (RPS6KA1), transcript variant 2, mRNA
chr1	27105938	27106059	NM_006015	+	-3.82	-2.39	1.69	ARID1A	Homo sapiens AT rich interactive domain 1A (SWI-like) (ARID1A), transcript variant 1, mRNA
chr1	27106895	27107076	NM_006015	+	-3.53	-2.15	2.17	ARID1A	Homo sapiens AT rich interactive domain 1A (SWI-like) (ARID1A), transcript variant 1, mRNA
chr1	27105936	27106056	NM_139135	+	-3.69	-2.28	1.67	ARID1A	Homo sapiens AT rich interactive domain 1A (SWI-like) (ARID1A), transcript variant 2, mRNA
chr1	27106894	27107074	NM_139135	+	-3.53	-2.15	2.23	ARID1A	Homo sapiens AT rich interactive domain 1A (SWI-like) (ARID1A), transcript variant 2, mRNA
chr1	27114828	27114889	NM_001202554	+	-2.77	-1.55	5.5	PIGV	Homo sapiens phosphatidylinositol glycan anchor biosynthesis, class V (PIGV), transcript variant 1, mRNA
chr1	27180536	27180657	NM_032283	+	-4.22	-2.71	3.29	ZDHHC18	Homo sapiens zinc finger, DHHC-type containing 18 (ZDHHC18), mRNA
chr1	27181792	27181852	NM_032283	+	-2.79	-1.57	2.23	ZDHHC18	Homo sapiens zinc finger, DHHC-type containing 18 (ZDHHC18), mRNA
chr1	27181911	27182091	NM_032283	+	-3.79	-2.36	3.8	ZDHHC18	Homo sapiens zinc finger, DHHC-type containing 18 (ZDHHC18), mRNA
chr1	27189632	27189752	NM_006142	+	-5.76	-4.04	2.91	SFN	Homo sapiens stratifin (SFN), mRNA
chr1	27189961	27190021	NM_006142	+	-3.45	-2.08	1.3	SFN	Homo sapiens stratifin (SFN), mRNA
chr1	27272648	27272857	NM_006600	+	-15.6	-13.1	2.27	NUDC	Homo sapiens nudC nuclear distribution protein (NUDC), mRNA
chr1	27633507	27633777	NM_001276252	+	-5.56	-3.85	2.33	WDTC1	Homo sapiens WD and tetratricopeptide repeats 1 (WDTC1), transcript variant 1, mRNA
chr1	27633986	27634196	NM_001276252	+	-5.68	-3.96	2.37	WDTC1	Homo sapiens WD and tetratricopeptide repeats 1 (WDTC1), transcript variant 1, mRNA
chr1	27633508	27633778	NM_015023	+	-5.56	-3.85	2.33	WDTC1	Homo sapiens WD and tetratricopeptide repeats 1 (WDTC1), transcript variant 2, mRNA
chr1	27633987	27634197	NM_015023	+	-5.68	-3.96	2.28	WDTC1	Homo sapiens WD and tetratricopeptide repeats 1 (WDTC1), transcript variant 2, mRNA
chr1	27661994	27662234	NM_032125	+	-3.43	-2.07	2.61	TMEM222	Homo sapiens transmembrane protein 222 (TMEM222), transcript variant 1, mRNA
chr1	27661992	27662232	NR_037576	+	-3.43	-2.07	2.61	TMEM222	Homo sapiens transmembrane protein 222 (TMEM222), transcript variant 2, non-coding RNA
chr1	27661995	27662085	NR_037577	+	-3.43	-2.07	2.61	TMEM222	Homo sapiens transmembrane protein 222 (TMEM222), transcript variant 3, non-coding RNA
chr1	27662144	27662234	NR_037577	+	-3.28	-1.95	2.34	TMEM222	Homo sapiens transmembrane protein 222 (TMEM222), transcript variant 3, non-coding RNA
chr1	27661993	27662233	NR_037580	+	-3.43	-2.07	2.61	TMEM222	Homo sapiens transmembrane protein 222 (TMEM222), transcript variant 4, non-coding RNA
chr1	28586052	28586352	NM_031459	+	-5.94	-4.19	3.18	SESN2	Homo sapiens sestrin 2 (SESN2), mRNA
chr1	28598200	28598350	NM_031459	+	-3.57	-2.18	1.82	SESN2	Homo sapiens sestrin 2 (SESN2), mRNA
chr1	28607507	28607597	NM_031459	+	-3.1	-1.81	1.7	SESN2	Homo sapiens sestrin 2 (SESN2), mRNA
chr1	28864544	28864724	NM_001048199	+	-8.85	-6.79	2	RCC1	Homo sapiens regulator of chromosome condensation 1 (RCC1), transcript variant 4, mRNA
chr1	28864546	28864726	NR_030725	+	-8.97	-6.9	1.95	RCC1	Homo sapiens regulator of chromosome condensation 1 (RCC1), transcript variant 5, non-coding RNA
chr1	28864548	28864727	NR_030726	+	-8.62	-6.58	1.96	RCC1	Homo sapiens regulator of chromosome condensation 1 (RCC1), transcript variant 6, non-coding RNA
chr1	28864541	28864721	NM_001048194	+	-9.16	-7.08	1.99	RCC1	Homo sapiens regulator of chromosome condensation 1 (RCC1), transcript variant 1, mRNA
chr1	28864546	28864726	NM_001048195	+	-8.97	-6.9	1.95	RCC1	Homo sapiens regulator of chromosome condensation 1 (RCC1), transcript variant 2, mRNA
chr1	28864542	28864722	NM_001269	+	-9.01	-6.93	2.01	RCC1	Homo sapiens regulator of chromosome condensation 1 (RCC1), transcript variant 3, mRNA
chr1	29652309	29652429	NM_001195001	+	-3.1	-1.81	4.8	PTPRU	Homo sapiens protein tyrosine phosphatase, receptor type, U (PTPRU), transcript variant 4, mRNA
chr1	29652307	29652428	NM_005704	+	-3.1	-1.81	4.8	PTPRU	Homo sapiens protein tyrosine phosphatase, receptor type, U (PTPRU), transcript variant 3, mRNA
chr1	29652305	29652426	NM_133177	+	-3.1	-1.81	4.8	PTPRU	Homo sapiens protein tyrosine phosphatase, receptor type, U (PTPRU), transcript variant 2, mRNA
chr1	29652307	29652428	NM_133178	+	-3.1	-1.81	4.8	PTPRU	Homo sapiens protein tyrosine phosphatase, receptor type, U (PTPRU), transcript variant 1, mRNA
chr1	31897535	31897656	NM_001199038	+	-3.56	-2.18	2.4	SERINC2	Homo sapiens serine incorporator 2 (SERINC2), transcript variant 4, mRNA
chr1	31905872	31906022	NM_001199038	+	-4.35	-2.82	2.07	SERINC2	Homo sapiens serine incorporator 2 (SERINC2), transcript variant 4, mRNA
chr1	31897549	31897668	NM_001199037	+	-4.08	-2.59	2.51	SERINC2	Homo sapiens serine incorporator 2 (SERINC2), transcript variant 3, mRNA
chr1	31905849	31905998	NM_001199037	+	-4.09	-2.61	2.03	SERINC2	Homo sapiens serine incorporator 2 (SERINC2), transcript variant 3, mRNA
chr1	31897536	31897656	NM_178865	+	-3.56	-2.18	2.4	SERINC2	Homo sapiens serine incorporator 2 (SERINC2), transcript variant 1, mRNA
chr1	31905873	31906023	NM_178865	+	-4.35	-2.82	2.07	SERINC2	Homo sapiens serine incorporator 2 (SERINC2), transcript variant 1, mRNA
chr1	31897532	31897653	NM_001199039	+	-3.79	-2.36	2.47	SERINC2	Homo sapiens serine incorporator 2 (SERINC2), transcript variant 5, mRNA
chr1	31905871	31906021	NM_001199039	+	-4.54	-2.98	2.11	SERINC2	Homo sapiens serine incorporator 2 (SERINC2), transcript variant 5, mRNA
chr1	31897533	31897654	NM_018565	+	-3.78	-2.35	2.4	SERINC2	Homo sapiens serine incorporator 2 (SERINC2), transcript variant 2, mRNA
chr1	31905871	31906022	NM_018565	+	-4.54	-2.98	2.11	SERINC2	Homo sapiens serine incorporator 2 (SERINC2), transcript variant 2, mRNA
chr1	32636534	32636685	NM_012316	+	-5.44	-3.76	2.11	KPNA6	Homo sapiens karyopherin alpha 6 (importin alpha 7) (KPNA6), mRNA
chr1	32661697	32661908	NM_175852	+	-5.05	-3.42	2.49	TXLNA	Homo sapiens taxilin alpha (TXLNA), mRNA
chr1	32714281	32714342	NM_032648	+	-3.13	-1.83	2.27	FAM167B	Homo sapiens family with sequence similarity 167, member B (FAM167B), mRNA
chr1	33235782	33235933	NM_020888	+	-5.51	-3.81	2.22	KIAA1522	Homo sapiens KIAA1522 (KIAA1522), transcript variant 1, mRNA
chr1	33237726	33237936	NM_020888	+	-5.46	-3.77	1.81	KIAA1522	Homo sapiens KIAA1522 (KIAA1522), transcript variant 1, mRNA
chr1	33239793	33239973	NM_020888	+	-6.35	-4.55	3.11	KIAA1522	Homo sapiens KIAA1522 (KIAA1522), transcript variant 1, mRNA
chr1	33235778	33235929	NM_001198972	+	-5.26	-3.6	2.15	KIAA1522	Homo sapiens KIAA1522 (KIAA1522), transcript variant 2, mRNA
chr1	33237155	33237455	NM_001198972	+	-13.9	-11.4	3.66	KIAA1522	Homo sapiens KIAA1522 (KIAA1522), transcript variant 2, mRNA
chr1	33237723	33237934	NM_001198972	+	-5.56	-3.86	1.82	KIAA1522	Homo sapiens KIAA1522 (KIAA1522), transcript variant 2, mRNA
chr1	33239792	33239973	NM_001198972	+	-6.35	-4.55	3.11	KIAA1522	Homo sapiens KIAA1522 (KIAA1522), transcript variant 2, mRNA
chr1	33239766	33239975	NM_001198973	+	-6.62	-4.79	3.16	KIAA1522	Homo sapiens KIAA1522 (KIAA1522), transcript variant 3, mRNA
chr1	33764677	33764827	NM_152493	+	-3.59	-2.2	3.33	ZNF362	Homo sapiens zinc finger protein 362 (ZNF362), mRNA
chr1	36026282	36026432	NM_001014839	+	-4.46	-2.91	3.6	NCDN	Homo sapiens neurochondrin (NCDN), transcript variant 1, mRNA
chr1	36026490	36026581	NM_001014839	+	-4.06	-2.58	3	NCDN	Homo sapiens neurochondrin (NCDN), transcript variant 1, mRNA
chr1	36026259	36026438	NM_001014841	+	-4.46	-2.91	3.6	NCDN	Homo sapiens neurochondrin (NCDN), transcript variant 2, mRNA
chr1	36026497	36026587	NM_001014841	+	-4.29	-2.77	3.16	NCDN	Homo sapiens neurochondrin (NCDN), transcript variant 2, mRNA
chr1	36026279	36026429	NM_014284	+	-4.22	-2.71	3.46	NCDN	Homo sapiens neurochondrin (NCDN), transcript variant 3, mRNA
chr1	36026488	36026579	NM_014284	+	-3.79	-2.36	3.12	NCDN	Homo sapiens neurochondrin (NCDN), transcript variant 3, mRNA
chr1	36558731	36558999	NM_017825	+	-3.3	-1.97	2.37	ADPRHL2	Homo sapiens ADP-ribosylhydrolase like 2 (ADPRHL2), mRNA
chr1	36559384	36559474	NM_017825	+	-2.85	-1.61	2.71	ADPRHL2	Homo sapiens ADP-ribosylhydrolase like 2 (ADPRHL2), mRNA
chr1	36646271	36646332	NM_001286365	+	-3.95	-2.49	2.42	MAP7D1	Homo sapiens MAP7 domain containing 1 (MAP7D1), transcript variant 2, mRNA
chr1	36646271	36646332	NM_018067	+	-3.95	-2.49	2.42	MAP7D1	Homo sapiens MAP7 domain containing 1 (MAP7D1), transcript variant 1, mRNA
chr1	36752655	36752715	NM_005119	+	-3	-1.73	1.47	THRAP3	Homo sapiens thyroid hormone receptor associated protein 3 (THRAP3), mRNA
chr1	38274651	38274889	NM_001142726	+	-11	-8.8	2.56	C1ORF122	Homo sapiens chromosome 1 open reading frame 122 (C1orf122), transcript variant 2, mRNA
chr1	38274676	38274887	NM_198446	+	-10.9	-8.71	2.49	C1ORF122	Homo sapiens chromosome 1 open reading frame 122 (C1orf122), transcript variant 1, mRNA
chr1	39500188	39500278	NM_001184979	+	-6.87	-5.02	2.77	NDUFS5	Homo sapiens NADH dehydrogenase (ubiquinone) Fe-S protein 5, 15kDa (NADH-coenzyme Q reductase) (NDUFS5), transcript variant 2, mRNA
chr1	39500193	39500279	NM_004552	+	-6.47	-4.66	2.65	NDUFS5	Homo sapiens NADH dehydrogenase (ubiquinone) Fe-S protein 5, 15kDa (NADH-coenzyme Q reductase) (NDUFS5), transcript variant 1, mRNA
chr1	41481851	41481942	NR_037868	+	-2.88	-1.64	3.4	SLFNL1-AS1	Homo sapiens SLFNL1 antisense RNA 1 (SLFNL1-AS1), long non-coding RNA
chr1	41483200	41483261	NR_037868	+	-3.47	-2.1	3.63	SLFNL1-AS1	Homo sapiens SLFNL1 antisense RNA 1 (SLFNL1-AS1), long non-coding RNA
chr1	42922583	42922644	NM_001287510	+	-4.46	-2.91	3.6	PPCS	Homo sapiens phosphopantothenoylcysteine synthetase (PPCS), transcript variant 7, mRNA
chr1	42922579	42922639	NM_024664	+	-3.71	-2.29	3.23	PPCS	Homo sapiens phosphopantothenoylcysteine synthetase (PPCS), transcript variant 1, mRNA
chr1	42922575	42922664	NM_001287511	+	-3.38	-2.03	3.23	PPCS	Homo sapiens phosphopantothenoylcysteine synthetase (PPCS), transcript variant 8, mRNA
chr1	43148095	43148274	NM_004559	+	-9.81	-7.66	1.35	YBX1	Homo sapiens Y box binding protein 1 (YBX1), mRNA
chr1	43166639	43166700	NM_004559	+	-5.82	-4.09	1.17	YBX1	Homo sapiens Y box binding protein 1 (YBX1), mRNA
chr1	43317160	43317220	NM_001242739	+	-3.84	-2.4	2.86	ZNF691	Homo sapiens zinc finger protein 691 (ZNF691), transcript variant 1, mRNA
chr1	43424778	43424838	NR_033967	+	-3.81	-2.38	8	SLC2A1-AS1	Homo sapiens SLC2A1 antisense RNA 1 (SLC2A1-AS1), long non-coding RNA
chr1	43825649	43825709	NM_001255	+	-2.96	-1.69	1.33	CDC20	Homo sapiens cell division cycle 20 (CDC20), mRNA
chr1	43828633	43828753	NM_001255	+	-4.6	-3.03	1.46	CDC20	Homo sapiens cell division cycle 20 (CDC20), mRNA
chr1	43889948	43890099	NM_015284	+	-4.09	-2.61	4	SZT2	Homo sapiens seizure threshold 2 homolog (mouse) (SZT2), mRNA
chr1	43905324	43905556	NM_015284	+	-3.2	-1.89	4.8	SZT2	Homo sapiens seizure threshold 2 homolog (mouse) (SZT2), mRNA
chr1	43907036	43907220	NM_015284	+	-2.88	-1.64	2.8	SZT2	Homo sapiens seizure threshold 2 homolog (mouse) (SZT2), mRNA
chr1	43917547	43917638	NM_015284	+	-4.51	-2.95	3.41	SZT2	Homo sapiens seizure threshold 2 homolog (mouse) (SZT2), mRNA
chr1	44035290	44035381	NM_002840	+	-4.07	-2.59	1.67	PTPRF	Homo sapiens protein tyrosine phosphatase, receptor type, F (PTPRF), transcript variant 1, mRNA
chr1	44069480	44069571	NM_002840	+	-4.02	-2.54	1.49	PTPRF	Homo sapiens protein tyrosine phosphatase, receptor type, F (PTPRF), transcript variant 1, mRNA
chr1	44072548	44072609	NM_002840	+	-4.03	-2.55	1.51	PTPRF	Homo sapiens protein tyrosine phosphatase, receptor type, F (PTPRF), transcript variant 1, mRNA
chr1	44084324	44084385	NM_002840	+	-5.05	-3.42	1.89	PTPRF	Homo sapiens protein tyrosine phosphatase, receptor type, F (PTPRF), transcript variant 1, mRNA
chr1	44087903	44087994	NM_002840	+	-3.43	-2.07	1.61	PTPRF	Homo sapiens protein tyrosine phosphatase, receptor type, F (PTPRF), transcript variant 1, mRNA
chr1	44088593	44088804	NM_002840	+	-5.5	-3.81	2.33	PTPRF	Homo sapiens protein tyrosine phosphatase, receptor type, F (PTPRF), transcript variant 1, mRNA
chr1	44035291	44035381	NM_130440	+	-4.07	-2.59	1.67	PTPRF	Homo sapiens protein tyrosine phosphatase, receptor type, F (PTPRF), transcript variant 2, mRNA
chr1	44069478	44069569	NM_130440	+	-4.33	-2.8	1.52	PTPRF	Homo sapiens protein tyrosine phosphatase, receptor type, F (PTPRF), transcript variant 2, mRNA
chr1	44084323	44084384	NM_130440	+	-5.42	-3.73	1.96	PTPRF	Homo sapiens protein tyrosine phosphatase, receptor type, F (PTPRF), transcript variant 2, mRNA
chr1	44087903	44087994	NM_130440	+	-3.43	-2.07	1.61	PTPRF	Homo sapiens protein tyrosine phosphatase, receptor type, F (PTPRF), transcript variant 2, mRNA
chr1	44088592	44088803	NM_130440	+	-5.29	-3.62	2.29	PTPRF	Homo sapiens protein tyrosine phosphatase, receptor type, F (PTPRF), transcript variant 2, mRNA
chr1	44137288	44137349	NM_014663	+	-2.99	-1.72	2.22	KDM4A	Homo sapiens lysine (K)-specific demethylase 4A (KDM4A), mRNA
chr1	44412745	44412896	NM_014652	+	-3.47	-2.1	2.15	IPO13	Homo sapiens importin 13 (IPO13), mRNA
chr1	44415283	44415403	NM_014652	+	-4.62	-3.05	2.81	IPO13	Homo sapiens importin 13 (IPO13), mRNA
chr1	44437122	44437242	NM_001384	+	-3.58	-2.19	2.76	DPH2	Homo sapiens DPH2 homolog (S. cerevisiae) (DPH2), transcript variant 1, mRNA
chr1	44447095	44447371	NM_003780	+	-3.86	-2.42	1.39	B4GALT2	Homo sapiens UDP-Gal:betaGlcNAc beta 1,4- galactosyltransferase, polypeptide 2 (B4GALT2), transcript variant 2, mRNA
chr1	44461690	44461870	NM_152499	+	-3.77	-2.35	1.96	CCDC24	Homo sapiens coiled-coil domain containing 24 (CCDC24), mRNA
chr1	44685488	44685775	NM_001034024	+	-3.98	-2.51	2.04	DMAP1	Homo sapiens DNA methyltransferase 1 associated protein 1 (DMAP1), transcript variant 3, mRNA
chr1	45115344	45115405	NM_018150	+	-3.17	-1.86	1.68	RNF220	Homo sapiens ring finger protein 220 (RNF220), mRNA
chr1	45792603	45792870	NM_032756	+	-8.05	-6.06	3.1	HPDL	Homo sapiens 4-hydroxyphenylpyruvate dioxygenase-like (HPDL), mRNA
chr1	45793312	45793549	NM_032756	+	-7.67	-5.73	2.97	HPDL	Homo sapiens 4-hydroxyphenylpyruvate dioxygenase-like (HPDL), mRNA
chr1	45793902	45794051	NM_032756	+	-3.84	-2.4	1.76	HPDL	Homo sapiens 4-hydroxyphenylpyruvate dioxygenase-like (HPDL), mRNA
chr1	46500899	46500959	NM_015112	+	-3.13	-1.83	1.84	MAST2	Homo sapiens microtubule associated serine/threonine kinase 2 (MAST2), mRNA
chr1	46501227	46501348	NM_015112	+	-3.64	-2.24	1.9	MAST2	Homo sapiens microtubule associated serine/threonine kinase 2 (MAST2), mRNA
chr1	46743573	46743815	NM_001142548	+	-3.83	-2.4	2.26	RAD54L	Homo sapiens RAD54-like (S. cerevisiae) (RAD54L), transcript variant 2, mRNA
chr1	46743574	46743756	NM_003579	+	-3.83	-2.4	2.27	RAD54L	Homo sapiens RAD54-like (S. cerevisiae) (RAD54L), transcript variant 1, mRNA
chr1	51434992	51435142	NM_001262	+	-4.88	-3.27	2.38	CDKN2C	Homo sapiens cyclin-dependent kinase inhibitor 2C (p18, inhibits CDK4) (CDKN2C), transcript variant 1, mRNA
chr1	52195605	52195696	NM_148904	+	-2.73	-1.52	2.26	OSBPL9	Homo sapiens oxysterol binding protein-like 9 (OSBPL9), transcript variant 1, mRNA
chr1	52195605	52195695	NM_148905	+	-2.74	-1.53	2.26	OSBPL9	Homo sapiens oxysterol binding protein-like 9 (OSBPL9), transcript variant 2, mRNA
chr1	53662516	53662577	NM_000098	+	-2.77	-1.55	4	CPT2	Homo sapiens carnitine palmitoyltransferase 2 (CPT2), mRNA
chr1	54562186	54562247	NM_153035	+	-2.79	-1.57	4.8	TCEANC2	Homo sapiens transcription elongation factor A (SII) N-terminal and central domain containing 2 (TCEANC2), mRNA
chr1	54683907	54683997	NM_016491	+	-3.36	-2.01	1.9	MRPL37	Homo sapiens mitochondrial ribosomal protein L37 (MRPL37), mRNA
chr1	62902919	62903069	NM_003368	+	-4.48	-2.93	2.03	USP1	Homo sapiens ubiquitin specific peptidase 1 (USP1), transcript variant 1, mRNA
chr1	64100616	64100677	NM_002633	+	-3.73	-2.31	1.55	PGM1	Homo sapiens phosphoglucomutase 1 (PGM1), transcript variant 1, mRNA
chr1	64100619	64100679	NM_001172819	+	-3.7	-2.28	1.55	PGM1	Homo sapiens phosphoglucomutase 1 (PGM1), transcript variant 3, mRNA
chr1	64100618	64100679	NM_001172818	+	-3.7	-2.28	1.55	PGM1	Homo sapiens phosphoglucomutase 1 (PGM1), transcript variant 2, mRNA
chr1	71532535	71532596	NR_038420	+	-2.59	-1.41	1.79	ZRANB2-AS1	Homo sapiens ZRANB2 antisense RNA 1 (ZRANB2-AS1), long non-coding RNA
chr1	87794688	87794748	NM_006769	+	-3.36	-2.01	2.16	LMO4	Homo sapiens LIM domain only 4 (LMO4), mRNA
chr1	93811927	93812017	NM_001938	+	-3.38	-2.03	1.41	DR1	Homo sapiens down-regulator of transcription 1, TBP-binding (negative cofactor 2) (DR1), mRNA
chr1	107599772	107599833	NM_018137	+	-2.9	-1.65	2.45	PRMT6	Homo sapiens protein arginine methyltransferase 6 (PRMT6), mRNA
chr1	107599951	107600041	NM_018137	+	-3.75	-2.33	5.6	PRMT6	Homo sapiens protein arginine methyltransferase 6 (PRMT6), mRNA
chr1	107600218	107600398	NM_018137	+	-4.29	-2.77	3.29	PRMT6	Homo sapiens protein arginine methyltransferase 6 (PRMT6), mRNA
chr1	109792939	109793060	NM_001408	+	-4.12	-2.63	2.67	CELSR2	Homo sapiens cadherin, EGF LAG seven-pass G-type receptor 2 (CELSR2), mRNA
chr1	109794257	109794378	NM_001408	+	-3.84	-2.4	2.61	CELSR2	Homo sapiens cadherin, EGF LAG seven-pass G-type receptor 2 (CELSR2), mRNA
chr1	109812118	109812341	NM_001408	+	-3.69	-2.28	2.52	CELSR2	Homo sapiens cadherin, EGF LAG seven-pass G-type receptor 2 (CELSR2), mRNA
chr1	109817269	109817510	NM_001408	+	-6.39	-4.59	3.56	CELSR2	Homo sapiens cadherin, EGF LAG seven-pass G-type receptor 2 (CELSR2), mRNA
chr1	110174256	110174437	NM_001257360	+	-7.38	-5.46	2.64	AMPD2	Homo sapiens adenosine monophosphate deaminase 2 (AMPD2), transcript variant 4, mRNA
chr1	110174259	110174439	NM_139156	+	-7	-5.13	2.55	AMPD2	Homo sapiens adenosine monophosphate deaminase 2 (AMPD2), transcript variant 2, mRNA
chr1	110174258	110174438	NM_004037	+	-7.38	-5.46	2.64	AMPD2	Homo sapiens adenosine monophosphate deaminase 2 (AMPD2), transcript variant 1, mRNA
chr1	110174230	110174469	NM_001257361	+	-7.05	-5.17	2.55	AMPD2	Homo sapiens adenosine monophosphate deaminase 2 (AMPD2), transcript variant 5, mRNA
chr1	110174230	110174469	NM_203404	+	-7.05	-5.17	2.55	AMPD2	Homo sapiens adenosine monophosphate deaminase 2 (AMPD2), transcript variant 3, mRNA
chr1	110882931	110882992	NM_001201545	+	-3.73	-2.31	1.86	RBM15	Homo sapiens RNA binding motif protein 15 (RBM15), transcript variant 2, mRNA
chr1	110882928	110882989	NM_022768	+	-4.08	-2.6	1.91	RBM15	Homo sapiens RNA binding motif protein 15 (RBM15), transcript variant 1, mRNA
chr1	113217455	113217516	NM_001286072	+	-3.68	-2.27	2.5	MOV10	Homo sapiens Mov10, Moloney leukemia virus 10, homolog (mouse) (MOV10), transcript variant 3, mRNA
chr1	113239261	113239352	NM_001286072	+	-2.82	-1.59	1.53	MOV10	Homo sapiens Mov10, Moloney leukemia virus 10, homolog (mouse) (MOV10), transcript variant 3, mRNA
chr1	113217455	113217516	NM_020963	+	-4.48	-2.93	2.5	MOV10	Homo sapiens Mov10, Moloney leukemia virus 10, homolog (mouse) (MOV10), transcript variant 1, mRNA
chr1	113239260	113239321	NM_020963	+	-2.65	-1.46	1.51	MOV10	Homo sapiens Mov10, Moloney leukemia virus 10, homolog (mouse) (MOV10), transcript variant 1, mRNA
chr1	113217244	113217522	NM_001130079	+	-3.59	-2.19	2.48	MOV10	Homo sapiens Mov10, Moloney leukemia virus 10, homolog (mouse) (MOV10), transcript variant 2, mRNA
chr1	113239263	113239353	NM_001130079	+	-2.75	-1.53	1.52	MOV10	Homo sapiens Mov10, Moloney leukemia virus 10, homolog (mouse) (MOV10), transcript variant 2, mRNA
chr1	114454321	114454412	NM_022836	+	-3.63	-2.23	2.73	DCLRE1B	Homo sapiens DNA cross-link repair 1B (DCLRE1B), mRNA
chr1	116932138	116932199	NM_001160233	+	-3.03	-1.75	1.28	ATP1A1	Homo sapiens ATPase, Na+/K+ transporting, alpha 1 polypeptide (ATP1A1), transcript variant 3, mRNA
chr1	116932146	116932207	NM_001160234	+	-3.58	-2.19	1.31	ATP1A1	Homo sapiens ATPase, Na+/K+ transporting, alpha 1 polypeptide (ATP1A1), transcript variant 4, mRNA
chr1	117527508	117527599	NM_020440	+	-2.96	-1.69	2.43	PTGFRN	Homo sapiens prostaglandin F2 receptor inhibitor (PTGFRN), mRNA
chr1	145522682	145522743	NM_003846	+	-3.64	-2.23	2.52	PEX11B	Homo sapiens peroxisomal biogenesis factor 11 beta (PEX11B), transcript variant 1, mRNA
chr1	145522684	145522745	NR_073491	+	-3.4	-2.05	2.44	PEX11B	Homo sapiens peroxisomal biogenesis factor 11 beta (PEX11B), transcript variant 3, non-coding RNA
chr1	145522658	145522748	NR_073492	+	-3.82	-2.39	2.61	PEX11B	Homo sapiens peroxisomal biogenesis factor 11 beta (PEX11B), transcript variant 4, long non-coding RNA
chr1	145522661	145522752	NM_001184795	+	-3.46	-2.09	2.43	PEX11B	Homo sapiens peroxisomal biogenesis factor 11 beta (PEX11B), transcript variant 2, mRNA
chr1	145522667	145522727	NR_073493	+	-3.69	-2.28	2.5	PEX11B	Homo sapiens peroxisomal biogenesis factor 11 beta (PEX11B), transcript variant 5, non-coding RNA
chr1	146649819	146649910	NR_002305	+	-3.07	-1.78	1.44	PDIA3P1	Homo sapiens protein disulfide isomerase family A, member 3 pseudogene 1 (PDIA3P1), non-coding RNA
chr1	147084755	147084815	NM_004326	+	-3.63	-2.23	3.38	BCL9	Homo sapiens B-cell CLL/lymphoma 9 (BCL9), mRNA
chr1	150266439	150266529	NM_018997	+	-3.21	-1.89	1.61	MRPS21	Homo sapiens mitochondrial ribosomal protein S21 (MRPS21), transcript variant 2, mRNA
chr1	150529984	150530074	NM_025008	+	-2.79	-1.57	2.59	ADAMTSL4	Homo sapiens ADAMTS-like 4 (ADAMTSL4), transcript variant 2, mRNA
chr1	150529998	150530059	NM_001288607	+	-3.04	-1.76	2.6	ADAMTSL4	Homo sapiens ADAMTS-like 4 (ADAMTSL4), transcript variant 3, mRNA
chr1	150529978	150530069	NM_001288608	+	-2.88	-1.64	2.7	ADAMTSL4	Homo sapiens ADAMTS-like 4 (ADAMTSL4), transcript variant 4, mRNA
chr1	150529969	150530060	NM_019032	+	-2.85	-1.61	2.5	ADAMTSL4	Homo sapiens ADAMTS-like 4 (ADAMTSL4), transcript variant 1, mRNA
chr1	150933301	150933452	NM_001145415	+	-4.84	-3.24	2.19	SETDB1	Homo sapiens SET domain, bifurcated 1 (SETDB1), transcript variant 1, mRNA
chr1	150933299	150933479	NM_012432	+	-4.84	-3.24	2.33	SETDB1	Homo sapiens SET domain, bifurcated 1 (SETDB1), transcript variant 2, mRNA
chr1	151006551	151006671	NM_021222	+	-3.78	-2.35	2.4	PRUNE	Homo sapiens prune exopolyphosphatase (PRUNE), mRNA
chr1	151171470	151171530	NM_001135638	+	-4.76	-3.16	2.23	PIP5K1A	Homo sapiens phosphatidylinositol-4-phosphate 5-kinase, type I, alpha (PIP5K1A), transcript variant 1, mRNA
chr1	151259117	151259327	NM_020832	+	-7.98	-6	3.17	ZNF687	Homo sapiens zinc finger protein 687 (ZNF687), mRNA
chr1	151259385	151259595	NM_020832	+	-5.12	-3.47	2.12	ZNF687	Homo sapiens zinc finger protein 687 (ZNF687), mRNA
chr1	151259982	151260073	NM_020832	+	-3.18	-1.87	2.26	ZNF687	Homo sapiens zinc finger protein 687 (ZNF687), mRNA
chr1	151260430	151260729	NM_020832	+	-5.36	-3.69	3.08	ZNF687	Homo sapiens zinc finger protein 687 (ZNF687), mRNA
chr1	151263395	151263665	NM_020832	+	-5.09	-3.45	2.75	ZNF687	Homo sapiens zinc finger protein 687 (ZNF687), mRNA
chr1	151263992	151264142	NM_020832	+	-3.82	-2.38	6	ZNF687	Homo sapiens zinc finger protein 687 (ZNF687), mRNA
chr1	151372040	151372190	NM_002796	+	-5.65	-3.94	1.85	PSMB4	Homo sapiens proteasome (prosome, macropain) subunit, beta type, 4 (PSMB4), mRNA
chr1	151373054	151373319	NM_002796	+	-4.52	-2.97	1.34	PSMB4	Homo sapiens proteasome (prosome, macropain) subunit, beta type, 4 (PSMB4), mRNA
chr1	151554294	151554414	NM_020127	+	-3.16	-1.85	2.43	TUFT1	Homo sapiens tuftelin 1 (TUFT1), transcript variant 1, mRNA
chr1	153606694	153606814	NM_001206612	+	-4.56	-3	1.6	CHTOP	Homo sapiens chromatin target of PRMT1 (CHTOP), transcript variant 2, mRNA
chr1	153606694	153606814	NM_001244664	+	-4.56	-3	1.6	CHTOP	Homo sapiens chromatin target of PRMT1 (CHTOP), transcript variant 3, mRNA
chr1	153606694	153606813	NM_015607	+	-4.56	-3	1.6	CHTOP	Homo sapiens chromatin target of PRMT1 (CHTOP), transcript variant 1, mRNA
chr1	153700924	153701105	NM_023015	+	-8.19	-6.19	1.92	INTS3	Homo sapiens integrator complex subunit 3 (INTS3), mRNA
chr1	153745688	153745868	NM_023015	+	-5.44	-3.75	1.69	INTS3	Homo sapiens integrator complex subunit 3 (INTS3), mRNA
chr1	154223689	154223972	NM_001127320	+	-5.47	-3.78	1.6	UBAP2L	Homo sapiens ubiquitin associated protein 2-like (UBAP2L), transcript variant 2, mRNA
chr1	154235770	154235831	NM_001127320	+	-3.32	-1.98	1.69	UBAP2L	Homo sapiens ubiquitin associated protein 2-like (UBAP2L), transcript variant 2, mRNA
chr1	154223674	154223794	NM_001287815	+	-4.78	-3.18	1.51	UBAP2L	Homo sapiens ubiquitin associated protein 2-like (UBAP2L), transcript variant 3, mRNA
chr1	154229674	154229734	NM_001287815	+	-3.45	-2.09	1.41	UBAP2L	Homo sapiens ubiquitin associated protein 2-like (UBAP2L), transcript variant 3, mRNA
chr1	154235772	154235832	NM_001287815	+	-3.22	-1.9	1.69	UBAP2L	Homo sapiens ubiquitin associated protein 2-like (UBAP2L), transcript variant 3, mRNA
chr1	154223695	154223978	NM_014847	+	-5.21	-3.55	1.58	UBAP2L	Homo sapiens ubiquitin associated protein 2-like (UBAP2L), transcript variant 1, mRNA
chr1	154229673	154229734	NM_014847	+	-3.7	-2.29	1.43	UBAP2L	Homo sapiens ubiquitin associated protein 2-like (UBAP2L), transcript variant 1, mRNA
chr1	154223683	154223965	NM_001287816	+	-5.9	-4.16	1.62	UBAP2L	Homo sapiens ubiquitin associated protein 2-like (UBAP2L), transcript variant 4, mRNA
chr1	154229685	154229832	NM_001287816	+	-4.34	-2.81	1.48	UBAP2L	Homo sapiens ubiquitin associated protein 2-like (UBAP2L), transcript variant 4, mRNA
chr1	154321687	154321808	NM_020452	+	-3.5	-2.13	2.3	ATP8B2	Homo sapiens ATPase, aminophospholipid transporter, class I, type 8B, member 2 (ATP8B2), transcript variant 1, mRNA
chr1	154960892	154961042	NM_001184892	+	-3.62	-2.22	1.62	FLAD1	Homo sapiens flavin adenine dinucleotide synthetase 1 (FLAD1), transcript variant 4, mRNA
chr1	154960907	154961057	NM_001184891	+	-4.35	-2.82	1.56	FLAD1	Homo sapiens flavin adenine dinucleotide synthetase 1 (FLAD1), transcript variant 3, mRNA
chr1	154962724	154962985	NM_001184891	+	-4.6	-3.03	1.76	FLAD1	Homo sapiens flavin adenine dinucleotide synthetase 1 (FLAD1), transcript variant 3, mRNA
chr1	154960911	154961061	NM_025207	+	-3.91	-2.46	1.53	FLAD1	Homo sapiens flavin adenine dinucleotide synthetase 1 (FLAD1), transcript variant 1, mRNA
chr1	154962729	154962990	NM_025207	+	-4.6	-3.03	1.78	FLAD1	Homo sapiens flavin adenine dinucleotide synthetase 1 (FLAD1), transcript variant 1, mRNA
chr1	154960909	154961059	NM_201398	+	-4.02	-2.55	1.53	FLAD1	Homo sapiens flavin adenine dinucleotide synthetase 1 (FLAD1), transcript variant 2, mRNA
chr1	154962728	154962989	NM_201398	+	-4.6	-3.03	1.76	FLAD1	Homo sapiens flavin adenine dinucleotide synthetase 1 (FLAD1), transcript variant 2, mRNA
chr1	154990190	154990341	NM_001252406	+	-5.51	-3.82	2.45	ZBTB7B	Homo sapiens zinc finger and BTB domain containing 7B (ZBTB7B), transcript variant 3, mRNA
chr1	154990190	154990341	NM_001256455	+	-5.51	-3.82	2.45	ZBTB7B	Homo sapiens zinc finger and BTB domain containing 7B (ZBTB7B), transcript variant 5, mRNA
chr1	154990165	154990345	NR_045515	+	-5.46	-3.77	2.43	ZBTB7B	Homo sapiens zinc finger and BTB domain containing 7B (ZBTB7B), transcript variant 4, long non-coding RNA
chr1	154990194	154990344	NR_046206	+	-5.46	-3.77	2.43	ZBTB7B	Homo sapiens zinc finger and BTB domain containing 7B (ZBTB7B), transcript variant 2, long non-coding RNA
chr1	154990192	154990342	NR_049765	+	-5.51	-3.82	2.43	ZBTB7B	Homo sapiens zinc finger and BTB domain containing 7B (ZBTB7B), transcript variant 1, long non-coding RNA
chr1	155030475	155030535	NM_001261466	+	-3.76	-2.34	1.45	ADAM15	Homo sapiens ADAM metallopeptidase domain 15 (ADAM15), transcript variant 9, mRNA
chr1	155030593	155030744	NM_001261466	+	-5.13	-3.49	1.53	ADAM15	Homo sapiens ADAM metallopeptidase domain 15 (ADAM15), transcript variant 9, mRNA
chr1	155030802	155030892	NM_001261466	+	-3.95	-2.49	1.52	ADAM15	Homo sapiens ADAM metallopeptidase domain 15 (ADAM15), transcript variant 9, mRNA
chr1	155030614	155030765	NM_001261464	+	-5.26	-3.6	1.56	ADAM15	Homo sapiens ADAM metallopeptidase domain 15 (ADAM15), transcript variant 7, mRNA
chr1	155034803	155035103	NM_001261464	+	-10.5	-8.32	1.78	ADAM15	Homo sapiens ADAM metallopeptidase domain 15 (ADAM15), transcript variant 7, mRNA
chr1	155030496	155030736	NM_001261465	+	-4.96	-3.34	1.53	ADAM15	Homo sapiens ADAM metallopeptidase domain 15 (ADAM15), transcript variant 8, mRNA
chr1	155030614	155030765	NM_003815	+	-5.26	-3.6	1.56	ADAM15	Homo sapiens ADAM metallopeptidase domain 15 (ADAM15), transcript variant 2, mRNA
chr1	155034803	155035103	NM_003815	+	-10.5	-8.32	1.78	ADAM15	Homo sapiens ADAM metallopeptidase domain 15 (ADAM15), transcript variant 2, mRNA
chr1	155030488	155030549	NM_207191	+	-3.61	-2.21	1.45	ADAM15	Homo sapiens ADAM metallopeptidase domain 15 (ADAM15), transcript variant 1, mRNA
chr1	155030474	155030535	NM_207194	+	-3.76	-2.34	1.45	ADAM15	Homo sapiens ADAM metallopeptidase domain 15 (ADAM15), transcript variant 3, mRNA
chr1	155030594	155030745	NM_207194	+	-4.75	-3.16	1.5	ADAM15	Homo sapiens ADAM metallopeptidase domain 15 (ADAM15), transcript variant 3, mRNA
chr1	155030112	155030353	NM_207195	+	-3.78	-2.35	1.59	ADAM15	Homo sapiens ADAM metallopeptidase domain 15 (ADAM15), transcript variant 4, mRNA
chr1	155030502	155030743	NM_207195	+	-5.02	-3.39	1.53	ADAM15	Homo sapiens ADAM metallopeptidase domain 15 (ADAM15), transcript variant 4, mRNA
chr1	155030492	155030552	NM_207196	+	-3.59	-2.2	1.43	ADAM15	Homo sapiens ADAM metallopeptidase domain 15 (ADAM15), transcript variant 5, mRNA
chr1	155030611	155030762	NM_207196	+	-5.02	-3.39	1.53	ADAM15	Homo sapiens ADAM metallopeptidase domain 15 (ADAM15), transcript variant 5, mRNA
chr1	155030494	155030554	NM_207197	+	-3.65	-2.25	1.44	ADAM15	Homo sapiens ADAM metallopeptidase domain 15 (ADAM15), transcript variant 6, mRNA
chr1	155030613	155030763	NM_207197	+	-5.61	-3.9	1.58	ADAM15	Homo sapiens ADAM metallopeptidase domain 15 (ADAM15), transcript variant 6, mRNA
chr1	155030474	155030535	NR_048577	+	-3.76	-2.34	1.45	ADAM15	Homo sapiens ADAM metallopeptidase domain 15 (ADAM15), transcript variant 10, long non-coding RNA
chr1	155030594	155030745	NR_048577	+	-4.75	-3.16	1.5	ADAM15	Homo sapiens ADAM metallopeptidase domain 15 (ADAM15), transcript variant 10, long non-coding RNA
chr1	155030490	155030550	NR_048578	+	-3.76	-2.34	1.45	ADAM15	Homo sapiens ADAM metallopeptidase domain 15 (ADAM15), transcript variant 11, long non-coding RNA
chr1	155030609	155030759	NR_048578	+	-5.09	-3.45	1.53	ADAM15	Homo sapiens ADAM metallopeptidase domain 15 (ADAM15), transcript variant 11, long non-coding RNA
chr1	155030498	155030738	NR_048579	+	-5	-3.38	1.53	ADAM15	Homo sapiens ADAM metallopeptidase domain 15 (ADAM15), transcript variant 12, long non-coding RNA
chr1	155100348	155100497	NM_004428	+	-5.63	-3.91	4.8	EFNA1	Homo sapiens ephrin-A1 (EFNA1), transcript variant 1, mRNA
chr1	155106470	155106559	NM_004428	+	-7.04	-5.16	1.65	EFNA1	Homo sapiens ephrin-A1 (EFNA1), transcript variant 1, mRNA
chr1	155106942	155107120	NM_004428	+	-7.52	-5.59	2.03	EFNA1	Homo sapiens ephrin-A1 (EFNA1), transcript variant 1, mRNA
chr1	155100348	155100499	NM_182685	+	-5.73	-4.01	4.8	EFNA1	Homo sapiens ephrin-A1 (EFNA1), transcript variant 2, mRNA
chr1	155106935	155107116	NM_182685	+	-8.21	-6.21	2.02	EFNA1	Homo sapiens ephrin-A1 (EFNA1), transcript variant 2, mRNA
chr1	155110460	155110520	NM_001287589	+	-3.32	-1.98	1.28	SLC50A1	Homo sapiens solute carrier family 50 (sugar efflux transporter), member 1 (SLC50A1), transcript variant 7, mRNA
chr1	155289425	155289620	NM_001135822	+	-4.46	-2.92	1.21	FDPS	Homo sapiens farnesyl diphosphate synthase (FDPS), transcript variant 3, mRNA
chr1	155289428	155289623	NM_001242824	+	-3.43	-2.07	1.21	FDPS	Homo sapiens farnesyl diphosphate synthase (FDPS), transcript variant 4, mRNA
chr1	155289423	155289619	NM_001242825	+	-4.14	-2.65	1.21	FDPS	Homo sapiens farnesyl diphosphate synthase (FDPS), transcript variant 5, mRNA
chr1	155289428	155289623	NM_002004	+	-3.43	-2.07	1.21	FDPS	Homo sapiens farnesyl diphosphate synthase (FDPS), transcript variant 1, mRNA
chr1	155289427	155289622	NM_001135821	+	-3.54	-2.16	1.21	FDPS	Homo sapiens farnesyl diphosphate synthase (FDPS), transcript variant 2, mRNA
chr1	155300253	155300373	NM_001105203	+	-5.42	-3.73	2.02	RUSC1	Homo sapiens RUN and SH3 domain containing 1 (RUSC1), transcript variant 1, mRNA
chr1	155300251	155300371	NM_001105204	+	-5.8	-4.07	2.07	RUSC1	Homo sapiens RUN and SH3 domain containing 1 (RUSC1), transcript variant 2, mRNA
chr1	155300252	155300372	NM_001105205	+	-5.8	-4.07	2.07	RUSC1	Homo sapiens RUN and SH3 domain containing 1 (RUSC1), transcript variant 3, mRNA
chr1	155300251	155300371	NM_001278227	+	-5.8	-4.07	2.07	RUSC1	Homo sapiens RUN and SH3 domain containing 1 (RUSC1), transcript variant 5, mRNA
chr1	155295097	155295158	NM_001278228	+	-3.52	-2.14	3.38	RUSC1	Homo sapiens RUN and SH3 domain containing 1 (RUSC1), transcript variant 6, mRNA
chr1	155300251	155300372	NM_001278228	+	-5.8	-4.07	2.07	RUSC1	Homo sapiens RUN and SH3 domain containing 1 (RUSC1), transcript variant 6, mRNA
chr1	155300254	155300374	NM_001278229	+	-5.36	-3.69	2	RUSC1	Homo sapiens RUN and SH3 domain containing 1 (RUSC1), transcript variant 7, mRNA
chr1	155300278	155300369	NM_014328	+	-5.8	-4.07	2.07	RUSC1	Homo sapiens RUN and SH3 domain containing 1 (RUSC1), transcript variant 4, mRNA
chr1	155300254	155300374	NM_001278230	+	-5.36	-3.69	2	RUSC1	Homo sapiens RUN and SH3 domain containing 1 (RUSC1), transcript variant 8, mRNA
chr1	155294892	155295178	NR_103478	+	-4.67	-3.09	2.47	RUSC1	Homo sapiens RUN and SH3 domain containing 1 (RUSC1), transcript variant 9, non-coding RNA
chr1	155300256	155300376	NR_103478	+	-5.49	-3.8	2	RUSC1	Homo sapiens RUN and SH3 domain containing 1 (RUSC1), transcript variant 9, non-coding RNA
chr1	155532782	155532932	NR_027023	+	-4.18	-2.68	7	ASH1L-AS1	Homo sapiens ASH1L antisense RNA 1 (ASH1L-AS1), long non-coding RNA
chr1	156084541	156084690	NM_001282625	+	-4.61	-3.04	1.32	LMNA	Homo sapiens lamin A/C (LMNA), transcript variant 6, mRNA
chr1	156109222	156109462	NM_001282626	+	-8.03	-6.05	1.73	LMNA	Homo sapiens lamin A/C (LMNA), transcript variant 7, mRNA
chr1	156109222	156109462	NM_170707	+	-8.03	-6.05	1.73	LMNA	Homo sapiens lamin A/C (LMNA), transcript variant 1, mRNA
chr1	156109222	156109462	NM_170708	+	-8.03	-6.05	1.73	LMNA	Homo sapiens lamin A/C (LMNA), transcript variant 3, mRNA
chr1	156209425	156209515	NM_001199653	+	-6.17	-4.39	2.15	PMF1	Homo sapiens polyamine-modulated factor 1 (PMF1), transcript variant 3, mRNA
chr1	156209363	156209512	NM_001199654	+	-6.02	-4.27	2.13	PMF1	Homo sapiens polyamine-modulated factor 1 (PMF1), transcript variant 1, mRNA
chr1	156209365	156209514	NM_007221	+	-6.02	-4.27	2.13	PMF1	Homo sapiens polyamine-modulated factor 1 (PMF1), transcript variant 2, mRNA
chr1	156701869	156702154	NM_001142560	+	-4.61	-3.04	1.97	RRNAD1	Homo sapiens ribosomal RNA adenine dimethylase domain containing 1 (RRNAD1), transcript variant 2, mRNA
chr1	156701873	156702158	NM_015997	+	-4.74	-3.15	2	RRNAD1	Homo sapiens ribosomal RNA adenine dimethylase domain containing 1 (RRNAD1), transcript variant 1, mRNA
chr1	156770249	156770310	NM_005973	+	-3.4	-2.04	1.56	PRCC	Homo sapiens papillary renal cell carcinoma (translocation-associated) (PRCC), mRNA
chr1	158064928	158065019	NM_001286349	+	-2.96	-1.7	2.15	KIRREL	Homo sapiens kin of IRRE like (Drosophila) (KIRREL), transcript variant 2, mRNA
chr1	158064928	158065019	NM_018240	+	-2.96	-1.7	2.15	KIRREL	Homo sapiens kin of IRRE like (Drosophila) (KIRREL), transcript variant 1, mRNA
chr1	161138864	161138925	NM_001122764	+	-3.34	-2	2	PPOX	Homo sapiens protoporphyrinogen oxidase (PPOX), transcript variant 2, mRNA
chr1	161199041	161199162	NM_001286373	+	-3.77	-2.34	3.82	TOMM40L	Homo sapiens translocase of outer mitochondrial membrane 40 homolog (yeast)-like (TOMM40L), transcript variant 2, mRNA
chr1	161199043	161199104	NM_001286374	+	-3.77	-2.34	3.82	TOMM40L	Homo sapiens translocase of outer mitochondrial membrane 40 homolog (yeast)-like (TOMM40L), transcript variant 3, mRNA
chr1	161199021	161199081	NM_032174	+	-3.36	-2.01	3.6	TOMM40L	Homo sapiens translocase of outer mitochondrial membrane 40 homolog (yeast)-like (TOMM40L), transcript variant 1, mRNA
chr1	164815855	164816036	NM_001204961	+	-4.46	-2.91	2.04	PBX1	Homo sapiens pre-B-cell leukemia homeobox 1 (PBX1), transcript variant 2, mRNA
chr1	164815860	164816040	NM_002585	+	-4.4	-2.87	2	PBX1	Homo sapiens pre-B-cell leukemia homeobox 1 (PBX1), transcript variant 1, mRNA
chr1	165877735	165877916	NM_012474	+	-5.88	-4.13	3.4	UCK2	Homo sapiens uridine-cytidine kinase 2 (UCK2), mRNA
chr1	166818651	166818742	NM_017542	+	-3.64	-2.24	2.14	POGK	Homo sapiens pogo transposable element with KRAB domain (POGK), mRNA
chr1	171505258	171505408	NM_015172	+	-6.76	-4.92	3.03	PRRC2C	Homo sapiens proline-rich coiled-coil 2C (PRRC2C), mRNA
chr1	171753183	171753333	NM_014955	+	-4.16	-2.67	2.22	METTL13	Homo sapiens methyltransferase like 13 (METTL13), transcript variant 2, mRNA
chr1	171753186	171753336	NM_015935	+	-4.16	-2.67	2.22	METTL13	Homo sapiens methyltransferase like 13 (METTL13), transcript variant 1, mRNA
chr1	173855086	173855266	NM_001122770	+	-5.39	-3.71	5	ZBTB37	Homo sapiens zinc finger and BTB domain containing 37 (ZBTB37), transcript variant 1, mRNA
chr1	180124056	180124116	NM_001004128	+	-3.04	-1.64	16	QSOX1	Homo sapiens quiescin Q6 sulfhydryl oxidase 1 (QSOX1), transcript variant 2, mRNA
chr1	180151310	180151370	NM_001004128	+	-3.45	-2.08	1.61	QSOX1	Homo sapiens quiescin Q6 sulfhydryl oxidase 1 (QSOX1), transcript variant 2, mRNA
chr1	180124057	180124117	NM_002826	+	-3.04	-1.64	16	QSOX1	Homo sapiens quiescin Q6 sulfhydryl oxidase 1 (QSOX1), transcript variant 1, mRNA
chr1	180151314	180151375	NM_002826	+	-3.39	-2.03	1.59	QSOX1	Homo sapiens quiescin Q6 sulfhydryl oxidase 1 (QSOX1), transcript variant 1, mRNA
chr1	181057933	181058231	NM_016545	+	-5.94	-4.19	2.12	IER5	Homo sapiens immediate early response 5 (IER5), mRNA
chr1	181059445	181059535	NM_016545	+	-4.6	-3.03	1.76	IER5	Homo sapiens immediate early response 5 (IER5), mRNA
chr1	183086703	183086824	NM_002293	+	-5.03	-3.4	2.21	LAMC1	Homo sapiens laminin, gamma 1 (formerly LAMB2) (LAMC1), mRNA
chr1	183516280	183516370	NM_201569	+	-3.49	-2.12	2.94	SMG7	Homo sapiens SMG7 nonsense mediated mRNA decay factor (SMG7), transcript variant 4, mRNA
chr1	201750313	201750404	NM_020443	+	-3.01	-1.74	2.42	NAV1	Homo sapiens neuron navigator 1 (NAV1), transcript variant 1, mRNA
chr1	201786276	201786396	NM_020443	+	-3.13	-1.83	2.05	NAV1	Homo sapiens neuron navigator 1 (NAV1), transcript variant 1, mRNA
chr1	201750327	201750418	NM_001167738	+	-3.43	-2.07	2.61	NAV1	Homo sapiens neuron navigator 1 (NAV1), transcript variant 2, mRNA
chr1	201974827	201974888	NM_020216	+	-3.74	-2.32	1.67	RNPEP	Homo sapiens arginyl aminopeptidase (aminopeptidase B) (RNPEP), mRNA
chr1	204096271	204096332	NM_005686	+	-4.19	-2.69	3.37	SOX13	Homo sapiens SRY (sex determining region Y)-box 13 (SOX13), mRNA
chr1	205496974	205497034	NM_212502	+	-3.19	-1.88	2.17	CDK18	Homo sapiens cyclin-dependent kinase 18 (CDK18), transcript variant 2, mRNA
chr1	205496973	205497034	NM_212503	+	-3.19	-1.88	2.17	CDK18	Homo sapiens cyclin-dependent kinase 18 (CDK18), transcript variant 1, mRNA
chr1	206902072	206902132	NM_004759	+	-3.69	-2.28	1.5	MAPKAPK2	Homo sapiens mitogen-activated protein kinase-activated protein kinase 2 (MAPKAPK2), transcript variant 1, mRNA
chr1	206905782	206905872	NM_004759	+	-3.32	-1.98	2.05	MAPKAPK2	Homo sapiens mitogen-activated protein kinase-activated protein kinase 2 (MAPKAPK2), transcript variant 1, mRNA
chr1	206906556	206906825	NM_004759	+	-5.26	-3.6	1.85	MAPKAPK2	Homo sapiens mitogen-activated protein kinase-activated protein kinase 2 (MAPKAPK2), transcript variant 1, mRNA
chr1	206907391	206907451	NM_004759	+	-4.37	-2.84	1.94	MAPKAPK2	Homo sapiens mitogen-activated protein kinase-activated protein kinase 2 (MAPKAPK2), transcript variant 1, mRNA
chr1	206902071	206902132	NM_032960	+	-3.69	-2.28	1.5	MAPKAPK2	Homo sapiens mitogen-activated protein kinase-activated protein kinase 2 (MAPKAPK2), transcript variant 2, mRNA
chr1	206906557	206906826	NM_032960	+	-5.26	-3.6	1.85	MAPKAPK2	Homo sapiens mitogen-activated protein kinase-activated protein kinase 2 (MAPKAPK2), transcript variant 2, mRNA
chr1	206907391	206907451	NM_032960	+	-4.37	-2.84	1.94	MAPKAPK2	Homo sapiens mitogen-activated protein kinase-activated protein kinase 2 (MAPKAPK2), transcript variant 2, mRNA
chr1	207925471	207925621	NM_002389	+	-9.83	-7.69	2.24	CD46	Homo sapiens CD46 molecule, complement regulatory protein (CD46), transcript variant a, mRNA
chr1	207925472	207925622	NM_153826	+	-9.83	-7.69	2.24	CD46	Homo sapiens CD46 molecule, complement regulatory protein (CD46), transcript variant d, mRNA
chr1	207925472	207925623	NM_172350	+	-9.89	-7.74	2.19	CD46	Homo sapiens CD46 molecule, complement regulatory protein (CD46), transcript variant n, mRNA
chr1	207925472	207925622	NM_172351	+	-9.83	-7.69	2.19	CD46	Homo sapiens CD46 molecule, complement regulatory protein (CD46), transcript variant c, mRNA
chr1	207925471	207925621	NM_172352	+	-9.83	-7.69	2.24	CD46	Homo sapiens CD46 molecule, complement regulatory protein (CD46), transcript variant e, mRNA
chr1	207925472	207925623	NM_172353	+	-9.89	-7.74	2.19	CD46	Homo sapiens CD46 molecule, complement regulatory protein (CD46), transcript variant f, mRNA
chr1	207925472	207925623	NM_172359	+	-9.89	-7.74	2.19	CD46	Homo sapiens CD46 molecule, complement regulatory protein (CD46), transcript variant b, mRNA
chr1	207925472	207925622	NM_172361	+	-9.83	-7.69	2.19	CD46	Homo sapiens CD46 molecule, complement regulatory protein (CD46), transcript variant l, mRNA
chr1	212788414	212788475	NM_001040619	+	-4.37	-2.84	1.69	ATF3	Homo sapiens activating transcription factor 3 (ATF3), transcript variant 4, mRNA
chr1	212788412	212788472	NM_001674	+	-4.11	-2.62	1.65	ATF3	Homo sapiens activating transcription factor 3 (ATF3), transcript variant 1, mRNA
chr1	212788359	212788507	NM_001206486	+	-5.01	-3.38	2.12	ATF3	Homo sapiens activating transcription factor 3 (ATF3), transcript variant 7, mRNA
chr1	213031896	213031957	NM_014053	+	-3.14	-1.84	2.82	FLVCR1	Homo sapiens feline leukemia virus subgroup C cellular receptor 1 (FLVCR1), mRNA
chr1	223947030	223947181	NM_001146068	+	-4.66	-3.08	1.71	CAPN2	Homo sapiens calpain 2, (m/II) large subunit (CAPN2), transcript variant 2, mRNA
chr1	223900416	223900536	NM_001748	+	-3.96	-2.5	2	CAPN2	Homo sapiens calpain 2, (m/II) large subunit (CAPN2), transcript variant 1, mRNA
chr1	226032259	226032320	NM_001291163	+	-3.85	-2.41	1.47	EPHX1	Homo sapiens epoxide hydrolase 1, microsomal (xenobiotic) (EPHX1), transcript variant 3, mRNA
chr1	227152798	227152919	NM_020247	+	-3.18	-1.87	2.26	ADCK3	Homo sapiens aarF domain containing kinase 3 (ADCK3), mRNA
chr1	227174320	227174560	NM_020247	+	-4.34	-2.82	2.15	ADCK3	Homo sapiens aarF domain containing kinase 3 (ADCK3), mRNA
chr1	227920688	227920748	NR_024485	+	-3.04	-1.76	2.11	LOC100130093	Homo sapiens uncharacterized LOC100130093 (LOC100130093), transcript variant 1, long non-coding RNA
chr1	228285597	228285837	NM_001024226	+	-31.3	-28.1	1.82	ARF1	Homo sapiens ADP-ribosylation factor 1 (ARF1), transcript variant 3, mRNA
chr1	228285594	228285835	NM_001658	+	-30.1	-26.8	1.76	ARF1	Homo sapiens ADP-ribosylation factor 1 (ARF1), transcript variant 4, mRNA
chr1	228285595	228285835	NM_001024227	+	-30.1	-26.8	1.76	ARF1	Homo sapiens ADP-ribosylation factor 1 (ARF1), transcript variant 1, mRNA
chr1	228285609	228285847	NM_001024228	+	-31.5	-28.2	1.74	ARF1	Homo sapiens ADP-ribosylation factor 1 (ARF1), transcript variant 2, mRNA
chr1	228346961	228347110	NM_020435	+	-3.49	-2.12	4.25	GJC2	Homo sapiens gap junction protein, gamma 2, 47kDa (GJC2), mRNA
chr1	228363132	228363282	NM_001010867	+	-2.79	-1.57	4	IBA57	Homo sapiens IBA57, iron-sulfur cluster assembly homolog (S. cerevisiae) (IBA57), mRNA
chr1	228431055	228431116	NM_052843	+	-4.18	-2.68	1.89	OBSCN	Homo sapiens obscurin, cytoskeletal calmodulin and titin-interacting RhoGEF (OBSCN), transcript variant 1, mRNA
chr1	228462387	228462448	NM_052843	+	-3.9	-2.45	2.44	OBSCN	Homo sapiens obscurin, cytoskeletal calmodulin and titin-interacting RhoGEF (OBSCN), transcript variant 1, mRNA
chr1	228466436	228466497	NM_052843	+	-3.39	-2.04	2.32	OBSCN	Homo sapiens obscurin, cytoskeletal calmodulin and titin-interacting RhoGEF (OBSCN), transcript variant 1, mRNA
chr1	228467961	228468022	NM_052843	+	-2.73	-1.52	1.67	OBSCN	Homo sapiens obscurin, cytoskeletal calmodulin and titin-interacting RhoGEF (OBSCN), transcript variant 1, mRNA
chr1	228468111	228468405	NM_052843	+	-4.99	-3.36	2.63	OBSCN	Homo sapiens obscurin, cytoskeletal calmodulin and titin-interacting RhoGEF (OBSCN), transcript variant 1, mRNA
chr1	228479700	228479821	NM_052843	+	-3.08	-1.79	1.89	OBSCN	Homo sapiens obscurin, cytoskeletal calmodulin and titin-interacting RhoGEF (OBSCN), transcript variant 1, mRNA
chr1	228495823	228496004	NM_052843	+	-3.74	-2.32	2.48	OBSCN	Homo sapiens obscurin, cytoskeletal calmodulin and titin-interacting RhoGEF (OBSCN), transcript variant 1, mRNA
chr1	228509117	228509178	NM_052843	+	-3.19	-1.87	2.05	OBSCN	Homo sapiens obscurin, cytoskeletal calmodulin and titin-interacting RhoGEF (OBSCN), transcript variant 1, mRNA
chr1	228509237	228509418	NM_052843	+	-5	-3.38	2.8	OBSCN	Homo sapiens obscurin, cytoskeletal calmodulin and titin-interacting RhoGEF (OBSCN), transcript variant 1, mRNA
chr1	228509477	228509717	NM_052843	+	-4.26	-2.74	2.11	OBSCN	Homo sapiens obscurin, cytoskeletal calmodulin and titin-interacting RhoGEF (OBSCN), transcript variant 1, mRNA
chr1	228547362	228547513	NM_052843	+	-3.51	-2.13	2.41	OBSCN	Homo sapiens obscurin, cytoskeletal calmodulin and titin-interacting RhoGEF (OBSCN), transcript variant 1, mRNA
chr1	228547572	228547693	NM_052843	+	-3.25	-1.92	2.05	OBSCN	Homo sapiens obscurin, cytoskeletal calmodulin and titin-interacting RhoGEF (OBSCN), transcript variant 1, mRNA
chr1	228548081	228548262	NM_052843	+	-4.02	-2.55	2.84	OBSCN	Homo sapiens obscurin, cytoskeletal calmodulin and titin-interacting RhoGEF (OBSCN), transcript variant 1, mRNA
chr1	228548321	228548472	NM_052843	+	-4	-2.53	2.31	OBSCN	Homo sapiens obscurin, cytoskeletal calmodulin and titin-interacting RhoGEF (OBSCN), transcript variant 1, mRNA
chr1	228431060	228431121	NM_001098623	+	-4.46	-2.91	1.9	OBSCN	Homo sapiens obscurin, cytoskeletal calmodulin and titin-interacting RhoGEF (OBSCN), transcript variant 2, mRNA
chr1	228462395	228462456	NM_001098623	+	-4.41	-2.87	2.71	OBSCN	Homo sapiens obscurin, cytoskeletal calmodulin and titin-interacting RhoGEF (OBSCN), transcript variant 2, mRNA
chr1	228466446	228466507	NM_001098623	+	-3.56	-2.17	2.31	OBSCN	Homo sapiens obscurin, cytoskeletal calmodulin and titin-interacting RhoGEF (OBSCN), transcript variant 2, mRNA
chr1	228467972	228468033	NM_001098623	+	-2.75	-1.54	1.78	OBSCN	Homo sapiens obscurin, cytoskeletal calmodulin and titin-interacting RhoGEF (OBSCN), transcript variant 2, mRNA
chr1	228468092	228468357	NM_001098623	+	-4.85	-3.24	2.69	OBSCN	Homo sapiens obscurin, cytoskeletal calmodulin and titin-interacting RhoGEF (OBSCN), transcript variant 2, mRNA
chr1	228471362	228471453	NM_001098623	+	-2.85	-1.61	1.65	OBSCN	Homo sapiens obscurin, cytoskeletal calmodulin and titin-interacting RhoGEF (OBSCN), transcript variant 2, mRNA
chr1	228495840	228496021	NM_001098623	+	-3.98	-2.51	2.55	OBSCN	Homo sapiens obscurin, cytoskeletal calmodulin and titin-interacting RhoGEF (OBSCN), transcript variant 2, mRNA
chr1	228509467	228509708	NM_001098623	+	-4.49	-2.94	2.19	OBSCN	Homo sapiens obscurin, cytoskeletal calmodulin and titin-interacting RhoGEF (OBSCN), transcript variant 2, mRNA
chr1	228431052	228431113	NM_001271223	+	-4.37	-2.84	1.94	OBSCN	Homo sapiens obscurin, cytoskeletal calmodulin and titin-interacting RhoGEF (OBSCN), transcript variant IC, mRNA
chr1	228456350	228456441	NM_001271223	+	-4.05	-2.57	2.31	OBSCN	Homo sapiens obscurin, cytoskeletal calmodulin and titin-interacting RhoGEF (OBSCN), transcript variant IC, mRNA
chr1	228461979	228462040	NM_001271223	+	-3.61	-2.22	2.28	OBSCN	Homo sapiens obscurin, cytoskeletal calmodulin and titin-interacting RhoGEF (OBSCN), transcript variant IC, mRNA
chr1	228462376	228462437	NM_001271223	+	-3.92	-2.47	2.57	OBSCN	Homo sapiens obscurin, cytoskeletal calmodulin and titin-interacting RhoGEF (OBSCN), transcript variant IC, mRNA
chr1	228466444	228466505	NM_001271223	+	-3.45	-2.08	2.31	OBSCN	Homo sapiens obscurin, cytoskeletal calmodulin and titin-interacting RhoGEF (OBSCN), transcript variant IC, mRNA
chr1	228467970	228468031	NM_001271223	+	-2.68	-1.48	1.78	OBSCN	Homo sapiens obscurin, cytoskeletal calmodulin and titin-interacting RhoGEF (OBSCN), transcript variant IC, mRNA
chr1	228468090	228468354	NM_001271223	+	-4.75	-3.16	2.57	OBSCN	Homo sapiens obscurin, cytoskeletal calmodulin and titin-interacting RhoGEF (OBSCN), transcript variant IC, mRNA
chr1	228471389	228471450	NM_001271223	+	-2.86	-1.62	1.67	OBSCN	Homo sapiens obscurin, cytoskeletal calmodulin and titin-interacting RhoGEF (OBSCN), transcript variant IC, mRNA
chr1	228492169	228492230	NM_001271223	+	-3.23	-1.91	1.79	OBSCN	Homo sapiens obscurin, cytoskeletal calmodulin and titin-interacting RhoGEF (OBSCN), transcript variant IC, mRNA
chr1	228495841	228496022	NM_001271223	+	-3.74	-2.32	2.48	OBSCN	Homo sapiens obscurin, cytoskeletal calmodulin and titin-interacting RhoGEF (OBSCN), transcript variant IC, mRNA
chr1	228509107	228509407	NM_001271223	+	-4.71	-3.12	2.76	OBSCN	Homo sapiens obscurin, cytoskeletal calmodulin and titin-interacting RhoGEF (OBSCN), transcript variant IC, mRNA
chr1	228509466	228509707	NM_001271223	+	-4.48	-2.93	2.21	OBSCN	Homo sapiens obscurin, cytoskeletal calmodulin and titin-interacting RhoGEF (OBSCN), transcript variant IC, mRNA
chr1	228511029	228511150	NM_001271223	+	-3.25	-1.92	2.06	OBSCN	Homo sapiens obscurin, cytoskeletal calmodulin and titin-interacting RhoGEF (OBSCN), transcript variant IC, mRNA
chr1	228682576	228682636	NM_001010858	+	-7.9	-5.93	1.63	RNF187	Homo sapiens ring finger protein 187 (RNF187), mRNA
chr1	228780453	228780663	NR_037962	+	-6.78	-4.93	2.2	RHOU	Homo sapiens ras homolog family member U (RHOU), transcript variant 2, long non-coding RNA
chr1	229773717	229773837	NM_014777	+	-3.89	-2.44	2.33	URB2	Homo sapiens URB2 ribosome biogenesis 2 homolog (S. cerevisiae) (URB2), mRNA
chr1	230415061	230415211	NM_001291866	+	-11.2	-8.92	1.84	GALNT2	Homo sapiens polypeptide N-acetylgalactosaminyltransferase 2 (GALNT2), transcript variant 2, mRNA
chr1	230415360	230415630	NM_001291866	+	-28.3	-25.2	2.11	GALNT2	Homo sapiens polypeptide N-acetylgalactosaminyltransferase 2 (GALNT2), transcript variant 2, mRNA
chr1	230415959	230416050	NM_001291866	+	-6.11	-4.34	1.54	GALNT2	Homo sapiens polypeptide N-acetylgalactosaminyltransferase 2 (GALNT2), transcript variant 2, mRNA
chr1	230417396	230417457	NM_001291866	+	-3.7	-2.29	1.66	GALNT2	Homo sapiens polypeptide N-acetylgalactosaminyltransferase 2 (GALNT2), transcript variant 2, mRNA
chr1	230415072	230415222	NM_004481	+	-12.3	-10	2.01	GALNT2	Homo sapiens polypeptide N-acetylgalactosaminyltransferase 2 (GALNT2), transcript variant 1, mRNA
chr1	230415340	230415640	NM_004481	+	-29	-25.8	2.06	GALNT2	Homo sapiens polypeptide N-acetylgalactosaminyltransferase 2 (GALNT2), transcript variant 1, mRNA
chr1	230415967	230416057	NM_004481	+	-5.7	-3.98	1.61	GALNT2	Homo sapiens polypeptide N-acetylgalactosaminyltransferase 2 (GALNT2), transcript variant 1, mRNA
chr1	230417398	230417459	NM_004481	+	-3.89	-2.44	1.69	GALNT2	Homo sapiens polypeptide N-acetylgalactosaminyltransferase 2 (GALNT2), transcript variant 1, mRNA
chr1	233750015	233750194	NM_002245	+	-4.86	-3.25	1.69	KCNK1	Homo sapiens potassium channel, subfamily K, member 1 (KCNK1), mRNA
chr1	233802350	233802528	NM_002245	+	-6.88	-5.02	1.48	KCNK1	Homo sapiens potassium channel, subfamily K, member 1 (KCNK1), mRNA
chr1	236646368	236646608	NM_145861	+	-26.9	-23.8	2.1	EDARADD	Homo sapiens EDAR-associated death domain (EDARADD), transcript variant A, mRNA
chr1	236647024	236647204	NM_145861	+	-6.69	-4.85	1.46	EDARADD	Homo sapiens EDAR-associated death domain (EDARADD), transcript variant A, mRNA
chr1	236646368	236646608	NM_080738	+	-26.9	-23.8	2.1	EDARADD	Homo sapiens EDAR-associated death domain (EDARADD), transcript variant B, mRNA
chr1	236647024	236647204	NM_080738	+	-6.69	-4.85	1.46	EDARADD	Homo sapiens EDAR-associated death domain (EDARADD), transcript variant B, mRNA
chr1	244217633	244217694	NM_001278196	+	-3.34	-2	2.23	ZBTB18	Homo sapiens zinc finger and BTB domain containing 18 (ZBTB18), transcript variant 3, mRNA
chr1	244218532	244218623	NM_001278196	+	-2.93	-1.68	3.09	ZBTB18	Homo sapiens zinc finger and BTB domain containing 18 (ZBTB18), transcript variant 3, mRNA
chr1	244218572	244218662	NM_205768	+	-3.14	-1.84	4	ZBTB18	Homo sapiens zinc finger and BTB domain containing 18 (ZBTB18), transcript variant 1, mRNA
chr1	244217641	244217702	NM_006352	+	-3.04	-1.76	2.12	ZBTB18	Homo sapiens zinc finger and BTB domain containing 18 (ZBTB18), transcript variant 2, mRNA
chr1	244218538	244218658	NM_006352	+	-3.14	-1.84	3.5	ZBTB18	Homo sapiens zinc finger and BTB domain containing 18 (ZBTB18), transcript variant 2, mRNA
chr1	245530189	245530280	NM_018012	+	-2.81	-1.58	2.21	KIF26B	Homo sapiens kinesin family member 26B (KIF26B), mRNA
chr1	245848963	245849144	NM_018012	+	-5.43	-3.74	3.58	KIF26B	Homo sapiens kinesin family member 26B (KIF26B), mRNA
chr1	245849773	245849894	NM_018012	+	-4.17	-2.67	2.69	KIF26B	Homo sapiens kinesin family member 26B (KIF26B), mRNA
chr1	245850792	245850883	NM_018012	+	-4.06	-2.58	2.4	KIF26B	Homo sapiens kinesin family member 26B (KIF26B), mRNA
chr1	245850942	245851123	NM_018012	+	-4.75	-3.16	3.14	KIF26B	Homo sapiens kinesin family member 26B (KIF26B), mRNA
chr1	245851542	245851663	NM_018012	+	-3.42	-2.06	4.25	KIF26B	Homo sapiens kinesin family member 26B (KIF26B), mRNA
chr1	249142964	249143055	NM_024836	+	-2.84	-1.61	1.64	ZNF672	Homo sapiens zinc finger protein 672 (ZNF672), mRNA
chr1	661855	662005	NR_028327	-	-3.04	-1.45	16	LOC100133331	Homo sapiens uncharacterized LOC100133331 (LOC100133331), long non-coding RNA
chr1	704934	705024	NR_033908	-	-3.46	-2.09	2.7	LOC100288069	Homo sapiens uncharacterized LOC100288069 (LOC100288069), long non-coding RNA
chr1	879671	879881	NM_015658	-	-16.3	-13.7	1.77	NOC2L	Homo sapiens nucleolar complex associated 2 homolog (S. cerevisiae) (NOC2L), mRNA
chr1	1152465	1152615	NM_016176	-	-3.29	-1.96	1.87	SDF4	Homo sapiens stromal cell derived factor 4 (SDF4), transcript variant 2, mRNA
chr1	1154007	1154262	NM_016176	-	-6.37	-4.57	1.52	SDF4	Homo sapiens stromal cell derived factor 4 (SDF4), transcript variant 2, mRNA
chr1	1163847	1163997	NM_016176	-	-8.65	-6.61	1.64	SDF4	Homo sapiens stromal cell derived factor 4 (SDF4), transcript variant 2, mRNA
chr1	1164085	1164294	NM_016176	-	-4.6	-3.03	1.47	SDF4	Homo sapiens stromal cell derived factor 4 (SDF4), transcript variant 2, mRNA
chr1	1152465	1152614	NM_016547	-	-3.29	-1.96	1.87	SDF4	Homo sapiens stromal cell derived factor 4 (SDF4), transcript variant 1, mRNA
chr1	1153979	1154263	NM_016547	-	-6.44	-4.63	1.53	SDF4	Homo sapiens stromal cell derived factor 4 (SDF4), transcript variant 1, mRNA
chr1	1163848	1164027	NM_016547	-	-8.65	-6.61	1.64	SDF4	Homo sapiens stromal cell derived factor 4 (SDF4), transcript variant 1, mRNA
chr1	1164085	1164294	NM_016547	-	-4.96	-3.34	1.49	SDF4	Homo sapiens stromal cell derived factor 4 (SDF4), transcript variant 1, mRNA
chr1	1190658	1190778	NM_058167	-	-6.6	-4.77	2.46	UBE2J2	Homo sapiens ubiquitin-conjugating enzyme E2, J2 (UBE2J2), transcript variant 2, mRNA
chr1	1190639	1190760	NM_194315	-	-6.38	-4.58	2.57	UBE2J2	Homo sapiens ubiquitin-conjugating enzyme E2, J2 (UBE2J2), transcript variant 1, mRNA
chr1	1190640	1190761	NM_194457	-	-6.52	-4.7	2.64	UBE2J2	Homo sapiens ubiquitin-conjugating enzyme E2, J2 (UBE2J2), transcript variant 4, mRNA
chr1	1190634	1190755	NM_194458	-	-5.86	-4.12	2.48	UBE2J2	Homo sapiens ubiquitin-conjugating enzyme E2, J2 (UBE2J2), transcript variant 3, mRNA
chr1	1227823	1227973	NM_030649	-	-3.53	-2.15	2.04	ACAP3	Homo sapiens ArfGAP with coiled-coil, ankyrin repeat and PH domains 3 (ACAP3), mRNA
chr1	1228031	1228092	NM_030649	-	-4.79	-3.19	3.26	ACAP3	Homo sapiens ArfGAP with coiled-coil, ankyrin repeat and PH domains 3 (ACAP3), mRNA
chr1	1258534	1258595	NM_001256456	-	-3.1	-1.81	5.2	CPSF3L	Homo sapiens cleavage and polyadenylation specific factor 3-like (CPSF3L), transcript variant 1, mRNA
chr1	1270717	1270956	NM_004421	-	-4.98	-3.35	1.85	DVL1	Homo sapiens dishevelled segment polarity protein 1 (DVL1), mRNA
chr1	1322407	1322648	NM_030937	-	-10.9	-8.66	2.54	CCNL2	Homo sapiens cyclin L2 (CCNL2), transcript variant 1, mRNA
chr1	1594700	1594850	NM_001110781	-	-3.32	-1.98	3.27	SLC35E2B	Homo sapiens solute carrier family 35, member E2B (SLC35E2B), transcript variant 2, mRNA
chr1	1594700	1594850	NM_001290264	-	-3.32	-1.98	3.27	SLC35E2B	Homo sapiens solute carrier family 35, member E2B (SLC35E2B), transcript variant 1, mRNA
chr1	1684228	1684439	NM_001198995	-	-10.1	-7.97	2.23	NADK	Homo sapiens NAD kinase (NADK), transcript variant 4, mRNA
chr1	1684227	1684438	NM_023018	-	-10.3	-8.15	2.24	NADK	Homo sapiens NAD kinase (NADK), transcript variant 1, mRNA
chr1	1684223	1684433	NM_001198993	-	-10.2	-8.01	2.28	NADK	Homo sapiens NAD kinase (NADK), transcript variant 2, mRNA
chr1	1684227	1684437	NM_001198994	-	-10.3	-8.15	2.24	NADK	Homo sapiens NAD kinase (NADK), transcript variant 3, mRNA
chr1	1716962	1717112	NM_001282538	-	-5.94	-4.19	1.42	GNB1	Homo sapiens guanine nucleotide binding protein (G protein), beta polypeptide 1 (GNB1), transcript variant 3, mRNA
chr1	1721882	1722002	NM_001282538	-	-7.19	-5.3	1.43	GNB1	Homo sapiens guanine nucleotide binding protein (G protein), beta polypeptide 1 (GNB1), transcript variant 3, mRNA
chr1	1716963	1717113	NM_001282539	-	-5.94	-4.19	1.42	GNB1	Homo sapiens guanine nucleotide binding protein (G protein), beta polypeptide 1 (GNB1), transcript variant 2, mRNA
chr1	1720492	1720553	NM_001282539	-	-6.71	-4.87	1.31	GNB1	Homo sapiens guanine nucleotide binding protein (G protein), beta polypeptide 1 (GNB1), transcript variant 2, mRNA
chr1	1721887	1722008	NM_001282539	-	-7.89	-5.92	1.45	GNB1	Homo sapiens guanine nucleotide binding protein (G protein), beta polypeptide 1 (GNB1), transcript variant 2, mRNA
chr1	1716962	1717112	NM_002074	-	-5.94	-4.19	1.42	GNB1	Homo sapiens guanine nucleotide binding protein (G protein), beta polypeptide 1 (GNB1), transcript variant 1, mRNA
chr1	1721880	1722000	NM_002074	-	-7.54	-5.61	1.43	GNB1	Homo sapiens guanine nucleotide binding protein (G protein), beta polypeptide 1 (GNB1), transcript variant 1, mRNA
chr1	2116605	2116782	NM_001256945	-	-7.1	-5.21	2.77	C1ORF86	Homo sapiens chromosome 1 open reading frame 86 (C1orf86), transcript variant 3, mRNA
chr1	2125230	2125319	NM_001256945	-	-2.83	-1.59	1.61	C1ORF86	Homo sapiens chromosome 1 open reading frame 86 (C1orf86), transcript variant 3, mRNA
chr1	2116586	2116797	NM_001282671	-	-7.01	-5.13	2.72	C1ORF86	Homo sapiens chromosome 1 open reading frame 86 (C1orf86), transcript variant 7, mRNA
chr1	2125213	2125334	NM_001282671	-	-3.48	-2.11	1.93	C1ORF86	Homo sapiens chromosome 1 open reading frame 86 (C1orf86), transcript variant 7, mRNA
chr1	2116583	2116792	NM_001282672	-	-6.76	-4.92	2.68	C1ORF86	Homo sapiens chromosome 1 open reading frame 86 (C1orf86), transcript variant 8, mRNA
chr1	2125215	2125335	NM_001282672	-	-2.91	-1.66	1.7	C1ORF86	Homo sapiens chromosome 1 open reading frame 86 (C1orf86), transcript variant 8, mRNA
chr1	2116583	2116793	NM_001282673	-	-6.52	-4.7	2.64	C1ORF86	Homo sapiens chromosome 1 open reading frame 86 (C1orf86), transcript variant 10, mRNA
chr1	2125215	2125335	NM_001282673	-	-3.18	-1.87	1.83	C1ORF86	Homo sapiens chromosome 1 open reading frame 86 (C1orf86), transcript variant 10, mRNA
chr1	2116580	2116818	NM_001146310	-	-6.76	-4.92	2.68	C1ORF86	Homo sapiens chromosome 1 open reading frame 86 (C1orf86), transcript variant 1, mRNA
chr1	2125209	2125299	NM_001146310	-	-2.79	-1.57	1.77	C1ORF86	Homo sapiens chromosome 1 open reading frame 86 (C1orf86), transcript variant 1, mRNA
chr1	2125258	2125319	NM_001256947	-	-2.91	-1.66	1.61	C1ORF86	Homo sapiens chromosome 1 open reading frame 86 (C1orf86), transcript variant 5, mRNA
chr1	2125252	2125340	NM_182533	-	-3.29	-1.96	1.67	C1ORF86	Homo sapiens chromosome 1 open reading frame 86 (C1orf86), transcript variant 2, mRNA
chr1	2125198	2125318	NR_046427	-	-3.18	-1.87	1.75	C1ORF86	Homo sapiens chromosome 1 open reading frame 86 (C1orf86), transcript variant 9, long non-coding RNA
chr1	2125261	2125438	NM_001282670	-	-3	-1.73	1.63	C1ORF86	Homo sapiens chromosome 1 open reading frame 86 (C1orf86), transcript variant 6, mRNA
chr1	2125215	2125335	NM_001256946	-	-3.53	-2.15	1.93	C1ORF86	Homo sapiens chromosome 1 open reading frame 86 (C1orf86), transcript variant 4, mRNA
chr1	2336506	2336685	NM_002617	-	-4.06	-2.58	1.75	PEX10	Homo sapiens peroxisomal biogenesis factor 10 (PEX10), transcript variant 2, mRNA
chr1	2336507	2336685	NM_153818	-	-4.06	-2.58	1.75	PEX10	Homo sapiens peroxisomal biogenesis factor 10 (PEX10), transcript variant 1, mRNA
chr1	2444370	2444430	NM_018216	-	-3.4	-2.05	2.44	PANK4	Homo sapiens pantothenate kinase 4 (PANK4), mRNA
chr1	3406185	3406246	NM_001409	-	-2.58	-1.41	2.71	MEGF6	Homo sapiens multiple EGF-like-domains 6 (MEGF6), mRNA
chr1	3406754	3406845	NM_001409	-	-3.04	-1.76	2.6	MEGF6	Homo sapiens multiple EGF-like-domains 6 (MEGF6), mRNA
chr1	3654966	3655027	NR_033709	-	-2.93	-1.68	2.7	TP73-AS1	Homo sapiens TP73 antisense RNA 1 (TP73-AS1), transcript variant 3, long non-coding RNA
chr1	3654966	3655027	NR_033710	-	-2.93	-1.68	2.7	TP73-AS1	Homo sapiens TP73 antisense RNA 1 (TP73-AS1), transcript variant 2, long non-coding RNA
chr1	3655116	3655236	NR_033710	-	-4.02	-2.55	3.05	TP73-AS1	Homo sapiens TP73 antisense RNA 1 (TP73-AS1), transcript variant 2, long non-coding RNA
chr1	3654943	3655003	NR_033711	-	-2.69	-1.49	2.55	TP73-AS1	Homo sapiens TP73 antisense RNA 1 (TP73-AS1), transcript variant 1, long non-coding RNA
chr1	3655092	3655183	NR_033711	-	-4.02	-2.55	3.05	TP73-AS1	Homo sapiens TP73 antisense RNA 1 (TP73-AS1), transcript variant 1, long non-coding RNA
chr1	3697705	3697765	NM_020710	-	-3.1	-1.8	1.48	LRRC47	Homo sapiens leucine rich repeat containing 47 (LRRC47), mRNA
chr1	6478562	6478683	NM_019089	-	-3.49	-2.12	3.5	HES2	Homo sapiens hes family bHLH transcription factor 2 (HES2), mRNA
chr1	6531625	6531865	NM_001265593	-	-3.45	-2.08	4.66	PLEKHG5	Homo sapiens pleckstrin homology domain containing, family G (with RhoGef domain) member 5 (PLEKHG5), transcript variant 7, mRNA
chr1	6531597	6531868	NM_001042665	-	-3.45	-2.08	4.66	PLEKHG5	Homo sapiens pleckstrin homology domain containing, family G (with RhoGef domain) member 5 (PLEKHG5), transcript variant 5, mRNA
chr1	6531618	6531858	NM_001042664	-	-3.45	-2.08	4.66	PLEKHG5	Homo sapiens pleckstrin homology domain containing, family G (with RhoGef domain) member 5 (PLEKHG5), transcript variant 4, mRNA
chr1	6531625	6531866	NM_001265594	-	-3.45	-2.08	4.66	PLEKHG5	Homo sapiens pleckstrin homology domain containing, family G (with RhoGef domain) member 5 (PLEKHG5), transcript variant 8, mRNA
chr1	6651800	6652010	NM_014851	-	-4.51	-2.96	2.69	KLHL21	Homo sapiens kelch-like family member 21 (KLHL21), mRNA
chr1	6652697	6652907	NM_014851	-	-4.28	-2.77	2.54	KLHL21	Homo sapiens kelch-like family member 21 (KLHL21), mRNA
chr1	6694526	6694677	NM_018198	-	-3.47	-2.1	2.04	DNAJC11	Homo sapiens DnaJ (Hsp40) homolog, subfamily C, member 11 (DNAJC11), mRNA
chr1	8418468	8418589	NM_001042682	-	-4.06	-2.58	2.59	RERE	Homo sapiens arginine-glutamic acid dipeptide (RE) repeats (RERE), transcript variant 3, mRNA
chr1	8418479	8418600	NM_001042681	-	-4.11	-2.62	2.72	RERE	Homo sapiens arginine-glutamic acid dipeptide (RE) repeats (RERE), transcript variant 2, mRNA
chr1	8877548	8877669	NM_001042681	-	-4.07	-2.59	4.2	RERE	Homo sapiens arginine-glutamic acid dipeptide (RE) repeats (RERE), transcript variant 2, mRNA
chr1	8418469	8418590	NM_012102	-	-4.06	-2.58	2.73	RERE	Homo sapiens arginine-glutamic acid dipeptide (RE) repeats (RERE), transcript variant 1, mRNA
chr1	8877519	8877669	NM_012102	-	-4.07	-2.59	4.2	RERE	Homo sapiens arginine-glutamic acid dipeptide (RE) repeats (RERE), transcript variant 1, mRNA
chr1	8927184	8927274	NM_001201483	-	-9.7	-7.56	1.14	ENO1	Homo sapiens enolase 1, (alpha) (ENO1), transcript variant 2, mRNA
chr1	8927182	8927273	NM_001428	-	-8.26	-6.26	1.13	ENO1	Homo sapiens enolase 1, (alpha) (ENO1), transcript variant 1, mRNA
chr1	9789108	9789198	NM_001009566	-	-3.02	-1.74	1.95	CLSTN1	Homo sapiens calsyntenin 1 (CLSTN1), transcript variant 1, mRNA
chr1	9789496	9789586	NM_001009566	-	-3.81	-2.37	1.48	CLSTN1	Homo sapiens calsyntenin 1 (CLSTN1), transcript variant 1, mRNA
chr1	9789794	9789855	NM_001009566	-	-5.22	-3.56	2.89	CLSTN1	Homo sapiens calsyntenin 1 (CLSTN1), transcript variant 1, mRNA
chr1	9789108	9789198	NM_014944	-	-3.02	-1.74	1.95	CLSTN1	Homo sapiens calsyntenin 1 (CLSTN1), transcript variant 2, mRNA
chr1	9789496	9789586	NM_014944	-	-3.81	-2.37	1.48	CLSTN1	Homo sapiens calsyntenin 1 (CLSTN1), transcript variant 2, mRNA
chr1	9789794	9789855	NM_014944	-	-5.22	-3.56	2.89	CLSTN1	Homo sapiens calsyntenin 1 (CLSTN1), transcript variant 2, mRNA
chr1	9908542	9908693	NM_001012329	-	-4.77	-3.18	4.18	CTNNBIP1	Homo sapiens catenin, beta interacting protein 1 (CTNNBIP1), transcript variant 2, mRNA
chr1	9908543	9908693	NM_020248	-	-4.77	-3.18	4.18	CTNNBIP1	Homo sapiens catenin, beta interacting protein 1 (CTNNBIP1), transcript variant 1, mRNA
chr1	11118883	11118943	NM_003132	-	-4.1	-2.61	1.5	SRM	Homo sapiens spermidine synthase (SRM), mRNA
chr1	11708565	11708832	NM_012168	-	-7.52	-5.59	1.66	FBXO2	Homo sapiens F-box protein 2 (FBXO2), mRNA
chr1	11734595	11734743	NM_006341	-	-4.93	-3.32	1.65	MAD2L2	Homo sapiens MAD2 mitotic arrest deficient-like 2 (yeast) (MAD2L2), transcript variant 2, mRNA
chr1	11734595	11734744	NM_001127325	-	-4.93	-3.32	1.65	MAD2L2	Homo sapiens MAD2 mitotic arrest deficient-like 2 (yeast) (MAD2L2), transcript variant 1, mRNA
chr1	11848658	11848838	NM_005957	-	-4.33	-2.8	3.1	MTHFR	Homo sapiens methylenetetrahydrofolate reductase (NAD(P)H) (MTHFR), mRNA
chr1	11849136	11849227	NM_005957	-	-3.09	-1.8	2.87	MTHFR	Homo sapiens methylenetetrahydrofolate reductase (NAD(P)H) (MTHFR), mRNA
chr1	11982719	11982869	NM_138346	-	-4.93	-3.31	1.57	KIAA2013	Homo sapiens KIAA2013 (KIAA2013), mRNA
chr1	11985890	11986039	NM_138346	-	-4.72	-3.14	5	KIAA2013	Homo sapiens KIAA2013 (KIAA2013), mRNA
chr1	16384323	16384503	NM_182623	-	-4.48	-2.93	2.26	FAM131C	Homo sapiens family with sequence similarity 131, member C (FAM131C), mRNA
chr1	16474925	16475075	NM_004431	-	-4.37	-2.84	3.22	EPHA2	Homo sapiens EPH receptor A2 (EPHA2), mRNA
chr1	16524868	16525049	NM_153213	-	-6.36	-4.56	3.71	ARHGEF19	Homo sapiens Rho guanine nucleotide exchange factor (GEF) 19 (ARHGEF19), mRNA
chr1	16577569	16577660	NM_018994	-	-4.8	-3.2	3.53	FBXO42	Homo sapiens F-box protein 42 (FBXO42), mRNA
chr1	16578075	16578166	NM_018994	-	-4.48	-2.93	3.5	FBXO42	Homo sapiens F-box protein 42 (FBXO42), mRNA
chr1	16913624	16913744	NM_017940	-	-3.19	-1.87	7.33	NBPF1	Homo sapiens neuroblastoma breakpoint family, member 1 (NBPF1), mRNA
chr1	16935153	16935213	NM_017940	-	-3.35	-2	2.46	NBPF1	Homo sapiens neuroblastoma breakpoint family, member 1 (NBPF1), mRNA
chr1	17313095	17313327	NM_001141973	-	-3.95	-2.49	2.08	ATP13A2	Homo sapiens ATPase type 13A2 (ATP13A2), transcript variant 2, mRNA
chr1	17318761	17318852	NM_001141973	-	-3.89	-2.44	2.25	ATP13A2	Homo sapiens ATPase type 13A2 (ATP13A2), transcript variant 2, mRNA
chr1	17318772	17318862	NM_001141974	-	-4.16	-2.66	2.29	ATP13A2	Homo sapiens ATPase type 13A2 (ATP13A2), transcript variant 3, mRNA
chr1	17319004	17319064	NM_001141974	-	-2.96	-1.7	2.06	ATP13A2	Homo sapiens ATPase type 13A2 (ATP13A2), transcript variant 3, mRNA
chr1	17313093	17313355	NM_022089	-	-4.23	-2.72	2.16	ATP13A2	Homo sapiens ATPase type 13A2 (ATP13A2), transcript variant 1, mRNA
chr1	17318755	17318875	NM_022089	-	-3.85	-2.4	2.2	ATP13A2	Homo sapiens ATPase type 13A2 (ATP13A2), transcript variant 1, mRNA
chr1	17734418	17734508	NM_001136204	-	-2.91	-1.66	1.47	RCC2	Homo sapiens regulator of chromosome condensation 2 (RCC2), transcript variant 2, mRNA
chr1	17735016	17735167	NM_001136204	-	-8.16	-6.17	1.81	RCC2	Homo sapiens regulator of chromosome condensation 2 (RCC2), transcript variant 2, mRNA
chr1	17734415	17734505	NM_018715	-	-2.84	-1.6	1.46	RCC2	Homo sapiens regulator of chromosome condensation 2 (RCC2), transcript variant 1, mRNA
chr1	17735012	17735162	NM_018715	-	-8.49	-6.46	1.83	RCC2	Homo sapiens regulator of chromosome condensation 2 (RCC2), transcript variant 1, mRNA
chr1	19401239	19401330	NM_020765	-	-4.11	-2.62	1.62	UBR4	Homo sapiens ubiquitin protein ligase E3 component n-recognin 4 (UBR4), mRNA
chr1	19447728	19447909	NM_020765	-	-4.44	-2.9	1.77	UBR4	Homo sapiens ubiquitin protein ligase E3 component n-recognin 4 (UBR4), mRNA
chr1	19467911	19468154	NM_020765	-	-5.86	-4.12	1.73	UBR4	Homo sapiens ubiquitin protein ligase E3 component n-recognin 4 (UBR4), mRNA
chr1	19630688	19630779	NM_003689	-	-4.87	-3.26	1.7	AKR7A2	Homo sapiens aldo-keto reductase family 7, member A2 (aflatoxin aldehyde reductase) (AKR7A2), mRNA
chr1	20812430	20812579	NM_018584	-	-3.47	-2.1	2.04	CAMK2N1	Homo sapiens calcium/calmodulin-dependent protein kinase II inhibitor 1 (CAMK2N1), mRNA
chr1	20826689	20826930	NM_024544	-	-3.9	-2.45	2.47	MUL1	Homo sapiens mitochondrial E3 ubiquitin protein ligase 1 (MUL1), mRNA
chr1	20827648	20827859	NM_024544	-	-5.23	-3.57	2.68	MUL1	Homo sapiens mitochondrial E3 ubiquitin protein ligase 1 (MUL1), mRNA
chr1	20834433	20834524	NM_024544	-	-2.83	-1.6	2.86	MUL1	Homo sapiens mitochondrial E3 ubiquitin protein ligase 1 (MUL1), mRNA
chr1	20974988	20975168	NR_046507	-	-6.89	-5.03	2.19	PINK1-AS	Homo sapiens PINK1 antisense RNA (PINK1-AS), antisense RNA
chr1	20975406	20975645	NR_046507	-	-4.63	-3.06	2.44	PINK1-AS	Homo sapiens PINK1 antisense RNA (PINK1-AS), antisense RNA
chr1	20977343	20977553	NR_046507	-	-10.7	-8.5	2.08	PINK1-AS	Homo sapiens PINK1 antisense RNA (PINK1-AS), antisense RNA
chr1	21268148	21268299	NM_003760	-	-5.3	-3.63	1.61	EIF4G3	Homo sapiens eukaryotic translation initiation factor 4 gamma, 3 (EIF4G3), transcript variant 3, mRNA
chr1	21268154	21268304	NM_001198801	-	-5.35	-3.68	1.62	EIF4G3	Homo sapiens eukaryotic translation initiation factor 4 gamma, 3 (EIF4G3), transcript variant 1, mRNA
chr1	21268175	21268295	NM_001198802	-	-5.13	-3.49	1.6	EIF4G3	Homo sapiens eukaryotic translation initiation factor 4 gamma, 3 (EIF4G3), transcript variant 2, mRNA
chr1	21268158	21268308	NM_001198803	-	-5.19	-3.53	1.61	EIF4G3	Homo sapiens eukaryotic translation initiation factor 4 gamma, 3 (EIF4G3), transcript variant 4, mRNA
chr1	21582480	21582601	NM_001113347	-	-6.24	-4.45	1.68	ECE1	Homo sapiens endothelin converting enzyme 1 (ECE1), transcript variant 3, mRNA
chr1	21582477	21582598	NM_001113349	-	-6.31	-4.51	1.67	ECE1	Homo sapiens endothelin converting enzyme 1 (ECE1), transcript variant 2, mRNA
chr1	21582454	21582605	NM_001397	-	-6.26	-4.47	1.67	ECE1	Homo sapiens endothelin converting enzyme 1 (ECE1), transcript variant 1, mRNA
chr1	21582468	21582619	NM_001113348	-	-6.47	-4.65	1.7	ECE1	Homo sapiens endothelin converting enzyme 1 (ECE1), transcript variant 4, mRNA
chr1	22148874	22149024	NM_001291860	-	-3.89	-2.44	2.33	HSPG2	Homo sapiens heparan sulfate proteoglycan 2 (HSPG2), transcript variant 1, mRNA
chr1	22160321	22160412	NM_001291860	-	-3.65	-2.24	1.71	HSPG2	Homo sapiens heparan sulfate proteoglycan 2 (HSPG2), transcript variant 1, mRNA
chr1	22176635	22176896	NM_001291860	-	-3.54	-2.15	2.8	HSPG2	Homo sapiens heparan sulfate proteoglycan 2 (HSPG2), transcript variant 1, mRNA
chr1	22206689	22206857	NM_001291860	-	-3.61	-2.22	2.28	HSPG2	Homo sapiens heparan sulfate proteoglycan 2 (HSPG2), transcript variant 1, mRNA
chr1	22148874	22148995	NM_005529	-	-3.89	-2.44	2.33	HSPG2	Homo sapiens heparan sulfate proteoglycan 2 (HSPG2), transcript variant 2, mRNA
chr1	22160328	22160389	NM_005529	-	-3.42	-2.06	1.72	HSPG2	Homo sapiens heparan sulfate proteoglycan 2 (HSPG2), transcript variant 2, mRNA
chr1	22176679	22176910	NM_005529	-	-3.04	-1.76	2.6	HSPG2	Homo sapiens heparan sulfate proteoglycan 2 (HSPG2), transcript variant 2, mRNA
chr1	22198688	22198749	NM_005529	-	-3.68	-2.27	1.75	HSPG2	Homo sapiens heparan sulfate proteoglycan 2 (HSPG2), transcript variant 2, mRNA
chr1	22207838	22207899	NM_005529	-	-3.53	-2.15	1.96	HSPG2	Homo sapiens heparan sulfate proteoglycan 2 (HSPG2), transcript variant 2, mRNA
chr1	22211103	22211286	NM_005529	-	-3.73	-2.31	1.82	HSPG2	Homo sapiens heparan sulfate proteoglycan 2 (HSPG2), transcript variant 2, mRNA
chr1	22211649	22211872	NM_005529	-	-2.52	-1.36	1.67	HSPG2	Homo sapiens heparan sulfate proteoglycan 2 (HSPG2), transcript variant 2, mRNA
chr1	23419038	23419159	NM_033631	-	-3.33	-1.99	2.67	LUZP1	Homo sapiens leucine zipper protein 1 (LUZP1), transcript variant 1, mRNA
chr1	23763508	23763804	NM_001143778	-	-5	-3.38	2.8	ASAP3	Homo sapiens ArfGAP with SH3 domain, ankyrin repeat and PH domain 3 (ASAP3), transcript variant 2, mRNA
chr1	23782425	23782641	NM_001143778	-	-3.16	-1.85	2.18	ASAP3	Homo sapiens ArfGAP with SH3 domain, ankyrin repeat and PH domain 3 (ASAP3), transcript variant 2, mRNA
chr1	23782485	23782641	NM_017707	-	-3.08	-1.79	2.18	ASAP3	Homo sapiens ArfGAP with SH3 domain, ankyrin repeat and PH domain 3 (ASAP3), transcript variant 1, mRNA
chr1	23833426	23833547	NM_004091	-	-3.43	-2.07	5	E2F2	Homo sapiens E2F transcription factor 2 (E2F2), mRNA
chr1	23834292	23834442	NM_004091	-	-3.09	-1.8	2.67	E2F2	Homo sapiens E2F transcription factor 2 (E2F2), mRNA
chr1	23835694	23835755	NM_004091	-	-3.36	-2.01	3	E2F2	Homo sapiens E2F transcription factor 2 (E2F2), mRNA
chr1	23836201	23836381	NM_004091	-	-5.26	-3.6	3.3	E2F2	Homo sapiens E2F transcription factor 2 (E2F2), mRNA
chr1	24122266	24122476	NM_001127621	-	-6.32	-4.52	2.11	GALE	Homo sapiens UDP-galactose-4-epimerase (GALE), transcript variant 3, mRNA
chr1	24122266	24122474	NM_000403	-	-6.32	-4.52	2.11	GALE	Homo sapiens UDP-galactose-4-epimerase (GALE), transcript variant 1, mRNA
chr1	24122265	24122473	NM_001008216	-	-6.32	-4.52	2.08	GALE	Homo sapiens UDP-galactose-4-epimerase (GALE), transcript variant 2, mRNA
chr1	24194441	24194501	NM_000147	-	-3.42	-2.06	4.57	FUCA1	Homo sapiens fucosidase, alpha-L- 1, tissue (FUCA1), mRNA
chr1	27332252	27332371	NM_052943	-	-3.52	-2.14	3.38	FAM46B	Homo sapiens family with sequence similarity 46, member B (FAM46B), mRNA
chr1	27481143	27481323	NM_003047	-	-3.68	-2.27	2.69	SLC9A1	Homo sapiens solute carrier family 9, subfamily A (NHE1, cation proton antiporter 1), member 1 (SLC9A1), transcript variant 1, mRNA
chr1	27481141	27481202	NR_046474	-	-3.01	-1.74	2.28	SLC9A1	Homo sapiens solute carrier family 9, subfamily A (NHE1, cation proton antiporter 1), member 1 (SLC9A1), transcript variant 2, long non-coding RNA
chr1	27481261	27481322	NR_046474	-	-3.68	-2.27	2.69	SLC9A1	Homo sapiens solute carrier family 9, subfamily A (NHE1, cation proton antiporter 1), member 1 (SLC9A1), transcript variant 2, long non-coding RNA
chr1	27683934	27683995	NM_004672	-	-2.75	-1.54	4.8	MAP3K6	Homo sapiens mitogen-activated protein kinase kinase kinase 6 (MAP3K6), mRNA
chr1	27684671	27684950	NM_004672	-	-4.03	-2.55	2.86	MAP3K6	Homo sapiens mitogen-activated protein kinase kinase kinase 6 (MAP3K6), mRNA
chr1	27731662	27731903	NM_001201404	-	-5.77	-4.04	2.36	WASF2	Homo sapiens WAS protein family, member 2 (WASF2), transcript variant 2, mRNA
chr1	27732471	27732622	NM_001201404	-	-2.98	-1.72	3.27	WASF2	Homo sapiens WAS protein family, member 2 (WASF2), transcript variant 2, mRNA
chr1	27732801	27732952	NM_001201404	-	-4.81	-3.21	2.03	WASF2	Homo sapiens WAS protein family, member 2 (WASF2), transcript variant 2, mRNA
chr1	27731658	27731898	NM_006990	-	-6.48	-4.66	2.55	WASF2	Homo sapiens WAS protein family, member 2 (WASF2), transcript variant 1, mRNA
chr1	27732464	27732584	NM_006990	-	-3.63	-2.23	3.78	WASF2	Homo sapiens WAS protein family, member 2 (WASF2), transcript variant 1, mRNA
chr1	27732792	27732942	NM_006990	-	-4.48	-2.93	2.03	WASF2	Homo sapiens WAS protein family, member 2 (WASF2), transcript variant 1, mRNA
chr1	27876062	27876303	NM_001029882	-	-4.51	-2.95	4.22	AHDC1	Homo sapiens AT hook, DNA binding motif, containing 1 (AHDC1), mRNA
chr1	27877589	27877799	NM_001029882	-	-5.16	-3.51	6	AHDC1	Homo sapiens AT hook, DNA binding motif, containing 1 (AHDC1), mRNA
chr1	27878307	27878368	NM_001029882	-	-3.77	-2.35	5.33	AHDC1	Homo sapiens AT hook, DNA binding motif, containing 1 (AHDC1), mRNA
chr1	29474933	29475172	NM_005626	-	-13.3	-10.9	2.29	SRSF4	Homo sapiens serine/arginine-rich splicing factor 4 (SRSF4), mRNA
chr1	29520571	29520632	NM_016011	-	-2.82	-1.59	1.71	MECR	Homo sapiens mitochondrial trans-2-enoyl-CoA reductase (MECR), transcript variant 1, mRNA
chr1	31343570	31343720	NM_014654	-	-4.39	-2.86	5.2	SDC3	Homo sapiens syndecan 3 (SDC3), mRNA
chr1	31343899	31343960	NM_014654	-	-3	-1.73	3.16	SDC3	Homo sapiens syndecan 3 (SDC3), mRNA
chr1	31345905	31346056	NM_014654	-	-3.89	-2.44	2.8	SDC3	Homo sapiens syndecan 3 (SDC3), mRNA
chr1	31347363	31347424	NM_014654	-	-2.87	-1.63	2.12	SDC3	Homo sapiens syndecan 3 (SDC3), mRNA
chr1	32120940	32121031	NM_001856	-	-3.28	-1.95	2.34	COL16A1	Homo sapiens collagen, type XVI, alpha 1 (COL16A1), mRNA
chr1	32192747	32192897	NM_001703	-	-5.06	-3.42	4.2	BAI2	Homo sapiens brain-specific angiogenesis inhibitor 2 (BAI2), mRNA
chr1	32205034	32205125	NM_001703	-	-3.84	-2.4	2.08	BAI2	Homo sapiens brain-specific angiogenesis inhibitor 2 (BAI2), mRNA
chr1	32707072	32707222	NR_026850	-	-3.67	-2.26	2.31	MTMR9LP	Homo sapiens myotubularin related protein 9-like, pseudogene (MTMR9LP), non-coding RNA
chr1	32831004	32831155	NM_001143888	-	-3.79	-2.36	2.09	BSDC1	Homo sapiens BSD domain containing 1 (BSDC1), transcript variant 1, mRNA
chr1	32831993	32832204	NM_001143888	-	-7.68	-5.73	2.48	BSDC1	Homo sapiens BSD domain containing 1 (BSDC1), transcript variant 1, mRNA
chr1	32831003	32831153	NM_001143889	-	-3.6	-2.21	2.05	BSDC1	Homo sapiens BSD domain containing 1 (BSDC1), transcript variant 3, mRNA
chr1	32831989	32832199	NM_001143889	-	-7.45	-5.53	2.45	BSDC1	Homo sapiens BSD domain containing 1 (BSDC1), transcript variant 3, mRNA
chr1	32831003	32831154	NM_001143890	-	-3.79	-2.36	2.05	BSDC1	Homo sapiens BSD domain containing 1 (BSDC1), transcript variant 4, mRNA
chr1	32831990	32832200	NM_001143890	-	-7.23	-5.33	2.44	BSDC1	Homo sapiens BSD domain containing 1 (BSDC1), transcript variant 4, mRNA
chr1	32831002	32831151	NM_018045	-	-3.42	-2.06	2.05	BSDC1	Homo sapiens BSD domain containing 1 (BSDC1), transcript variant 2, mRNA
chr1	32831984	32832223	NM_018045	-	-7.91	-5.94	2.51	BSDC1	Homo sapiens BSD domain containing 1 (BSDC1), transcript variant 2, mRNA
chr1	33240899	33241110	NM_003680	-	-5.98	-4.23	1.71	YARS	Homo sapiens tyrosyl-tRNA synthetase (YARS), mRNA
chr1	33241318	33241439	NM_003680	-	-7.19	-5.3	1.38	YARS	Homo sapiens tyrosyl-tRNA synthetase (YARS), mRNA
chr1	33245769	33245830	NM_003680	-	-4.72	-3.14	1.31	YARS	Homo sapiens tyrosyl-tRNA synthetase (YARS), mRNA
chr1	33790446	33790507	NM_004427	-	-3.03	-1.75	1.61	PHC2	Homo sapiens polyhomeotic homolog 2 (Drosophila) (PHC2), transcript variant 2, mRNA
chr1	33790444	33790505	NM_198040	-	-2.76	-1.54	1.57	PHC2	Homo sapiens polyhomeotic homolog 2 (Drosophila) (PHC2), transcript variant 1, mRNA
chr1	35658623	35658713	NM_005066	-	-4.11	-2.62	2.29	SFPQ	Homo sapiens splicing factor proline/glutamine-rich (SFPQ), mRNA
chr1	35899419	35899629	NM_024874	-	-6.02	-4.26	2.47	KIAA0319L	Homo sapiens KIAA0319-like (KIAA0319L), mRNA
chr1	36602733	36602883	NM_001270894	-	-3.71	-2.29	1.7	TRAPPC3	Homo sapiens trafficking protein particle complex 3 (TRAPPC3), transcript variant 2, mRNA
chr1	36602738	36602859	NM_001270896	-	-3.47	-2.1	1.68	TRAPPC3	Homo sapiens trafficking protein particle complex 3 (TRAPPC3), transcript variant 4, mRNA
chr1	36602726	36602874	NM_001270897	-	-3.69	-2.28	1.72	TRAPPC3	Homo sapiens trafficking protein particle complex 3 (TRAPPC3), transcript variant 5, mRNA
chr1	36602736	36602856	NM_014408	-	-3.55	-2.17	1.69	TRAPPC3	Homo sapiens trafficking protein particle complex 3 (TRAPPC3), transcript variant 1, mRNA
chr1	36602730	36602879	NR_073097	-	-3.56	-2.17	1.68	TRAPPC3	Homo sapiens trafficking protein particle complex 3 (TRAPPC3), transcript variant 7, non-coding RNA
chr1	36602722	36602868	NR_073098	-	-3.74	-2.32	1.74	TRAPPC3	Homo sapiens trafficking protein particle complex 3 (TRAPPC3), transcript variant 6, non-coding RNA
chr1	36602733	36602882	NM_001270895	-	-3.67	-2.26	1.69	TRAPPC3	Homo sapiens trafficking protein particle complex 3 (TRAPPC3), transcript variant 3, mRNA
chr1	36805458	36805638	NM_001282546	-	-4.07	-2.59	4.2	STK40	Homo sapiens serine/threonine kinase 40 (STK40), transcript variant 1, mRNA
chr1	36805459	36805640	NM_001282547	-	-3.63	-2.23	3.8	STK40	Homo sapiens serine/threonine kinase 40 (STK40), transcript variant 2, mRNA
chr1	36805459	36805639	NM_032017	-	-3.76	-2.33	4	STK40	Homo sapiens serine/threonine kinase 40 (STK40), transcript variant 3, mRNA
chr1	38331469	38331559	NM_005540	-	-3.3	-1.96	2.48	INPP5B	Homo sapiens inositol polyphosphate-5-phosphatase, 75kDa (INPP5B), mRNA
chr1	41327284	41327373	NM_133467	-	-2.92	-1.67	3.16	CITED4	Homo sapiens Cbp/p300-interacting transactivator, with Glu/Asp-rich carboxy-terminal domain, 4 (CITED4), mRNA
chr1	41493048	41493138	NM_001172222	-	-3.46	-2.09	2.43	SCMH1	Homo sapiens sex comb on midleg homolog 1 (Drosophila) (SCMH1), transcript variant 7, mRNA
chr1	41493671	41493791	NM_001172222	-	-5.43	-3.74	3.58	SCMH1	Homo sapiens sex comb on midleg homolog 1 (Drosophila) (SCMH1), transcript variant 7, mRNA
chr1	41492989	41493140	NM_001031694	-	-3.46	-2.09	2.6	SCMH1	Homo sapiens sex comb on midleg homolog 1 (Drosophila) (SCMH1), transcript variant 1, mRNA
chr1	41493677	41493797	NM_001031694	-	-5.19	-3.54	3.33	SCMH1	Homo sapiens sex comb on midleg homolog 1 (Drosophila) (SCMH1), transcript variant 1, mRNA
chr1	41492990	41493140	NM_001172221	-	-3.28	-1.95	2.6	SCMH1	Homo sapiens sex comb on midleg homolog 1 (Drosophila) (SCMH1), transcript variant 6, mRNA
chr1	41493678	41493799	NM_001172221	-	-5.45	-3.76	3.5	SCMH1	Homo sapiens sex comb on midleg homolog 1 (Drosophila) (SCMH1), transcript variant 6, mRNA
chr1	41492990	41493140	NM_001172218	-	-3.28	-1.95	2.6	SCMH1	Homo sapiens sex comb on midleg homolog 1 (Drosophila) (SCMH1), transcript variant 3, mRNA
chr1	41493678	41493799	NM_001172218	-	-5.45	-3.76	3.5	SCMH1	Homo sapiens sex comb on midleg homolog 1 (Drosophila) (SCMH1), transcript variant 3, mRNA
chr1	41492990	41493140	NM_001172219	-	-3.28	-1.95	2.6	SCMH1	Homo sapiens sex comb on midleg homolog 1 (Drosophila) (SCMH1), transcript variant 4, mRNA
chr1	41493678	41493799	NM_001172219	-	-5.45	-3.76	3.5	SCMH1	Homo sapiens sex comb on midleg homolog 1 (Drosophila) (SCMH1), transcript variant 4, mRNA
chr1	41492989	41493139	NM_001172220	-	-3.46	-2.09	2.6	SCMH1	Homo sapiens sex comb on midleg homolog 1 (Drosophila) (SCMH1), transcript variant 5, mRNA
chr1	41493675	41493796	NM_001172220	-	-5.19	-3.54	3.33	SCMH1	Homo sapiens sex comb on midleg homolog 1 (Drosophila) (SCMH1), transcript variant 5, mRNA
chr1	41492989	41493139	NM_012236	-	-3.46	-2.09	2.6	SCMH1	Homo sapiens sex comb on midleg homolog 1 (Drosophila) (SCMH1), transcript variant 2, mRNA
chr1	41493675	41493796	NM_012236	-	-5.19	-3.54	3.33	SCMH1	Homo sapiens sex comb on midleg homolog 1 (Drosophila) (SCMH1), transcript variant 2, mRNA
chr1	43212183	43212452	NM_001146289	-	-6.3	-4.51	1.9	LEPRE1	Homo sapiens leucine proline-enriched proteoglycan (leprecan) 1 (LEPRE1), transcript variant 2, mRNA
chr1	43232546	43232636	NM_001146289	-	-3.53	-2.15	2.6	LEPRE1	Homo sapiens leucine proline-enriched proteoglycan (leprecan) 1 (LEPRE1), transcript variant 2, mRNA
chr1	43212184	43212454	NM_001243246	-	-7.04	-5.16	2	LEPRE1	Homo sapiens leucine proline-enriched proteoglycan (leprecan) 1 (LEPRE1), transcript variant 3, mRNA
chr1	43232545	43232636	NM_001243246	-	-3.53	-2.15	2.6	LEPRE1	Homo sapiens leucine proline-enriched proteoglycan (leprecan) 1 (LEPRE1), transcript variant 3, mRNA
chr1	43212184	43212453	NM_022356	-	-7.04	-5.16	2	LEPRE1	Homo sapiens leucine proline-enriched proteoglycan (leprecan) 1 (LEPRE1), transcript variant 1, mRNA
chr1	43232545	43232636	NM_022356	-	-3.53	-2.15	2.6	LEPRE1	Homo sapiens leucine proline-enriched proteoglycan (leprecan) 1 (LEPRE1), transcript variant 1, mRNA
chr1	43424757	43424847	NM_006516	-	-3.04	-1.45	16	SLC2A1	Homo sapiens solute carrier family 2 (facilitated glucose transporter), member 1 (SLC2A1), mRNA
chr1	43637808	43637957	NM_006824	-	-3.3	-1.97	2.67	EBNA1BP2	Homo sapiens EBNA1 binding protein 2 (EBNA1BP2), transcript variant 2, mRNA
chr1	43829333	43829393	NM_001256399	-	-3.55	-2.17	1.73	ELOVL1	Homo sapiens ELOVL fatty acid elongase 1 (ELOVL1), transcript variant 2, mRNA
chr1	43829334	43829394	NM_001256401	-	-3.55	-2.17	1.76	ELOVL1	Homo sapiens ELOVL fatty acid elongase 1 (ELOVL1), transcript variant 3, mRNA
chr1	43829335	43829396	NM_001256402	-	-3.31	-1.97	1.71	ELOVL1	Homo sapiens ELOVL fatty acid elongase 1 (ELOVL1), transcript variant 4, mRNA
chr1	43829332	43829392	NM_022821	-	-3.55	-2.17	1.73	ELOVL1	Homo sapiens ELOVL fatty acid elongase 1 (ELOVL1), transcript variant 1, mRNA
chr1	43829335	43829396	NR_046117	-	-3.31	-1.97	1.71	ELOVL1	Homo sapiens ELOVL fatty acid elongase 1 (ELOVL1), transcript variant 5, long non-coding RNA
chr1	44463016	44463196	NM_001261380	-	-5.4	-3.72	2.23	SLC6A9	Homo sapiens solute carrier family 6 (neurotransmitter transporter, glycine), member 9 (SLC6A9), transcript variant 4, mRNA
chr1	44463314	44463578	NM_001261380	-	-4.54	-2.98	1.55	SLC6A9	Homo sapiens solute carrier family 6 (neurotransmitter transporter, glycine), member 9 (SLC6A9), transcript variant 4, mRNA
chr1	44466901	44467172	NM_001261380	-	-4.68	-3.1	1.9	SLC6A9	Homo sapiens solute carrier family 6 (neurotransmitter transporter, glycine), member 9 (SLC6A9), transcript variant 4, mRNA
chr1	44463021	44463171	NM_006934	-	-5.66	-3.95	2.26	SLC6A9	Homo sapiens solute carrier family 6 (neurotransmitter transporter, glycine), member 9 (SLC6A9), transcript variant 1, mRNA
chr1	44463319	44463585	NM_006934	-	-4.4	-2.87	1.55	SLC6A9	Homo sapiens solute carrier family 6 (neurotransmitter transporter, glycine), member 9 (SLC6A9), transcript variant 1, mRNA
chr1	44466909	44467180	NM_006934	-	-5.4	-3.72	2	SLC6A9	Homo sapiens solute carrier family 6 (neurotransmitter transporter, glycine), member 9 (SLC6A9), transcript variant 1, mRNA
chr1	44463024	44463175	NM_201649	-	-6.2	-4.42	2.37	SLC6A9	Homo sapiens solute carrier family 6 (neurotransmitter transporter, glycine), member 9 (SLC6A9), transcript variant 2, mRNA
chr1	44463324	44463560	NM_201649	-	-4.53	-2.97	1.53	SLC6A9	Homo sapiens solute carrier family 6 (neurotransmitter transporter, glycine), member 9 (SLC6A9), transcript variant 2, mRNA
chr1	44468592	44468653	NM_201649	-	-4.63	-3.06	1.92	SLC6A9	Homo sapiens solute carrier family 6 (neurotransmitter transporter, glycine), member 9 (SLC6A9), transcript variant 2, mRNA
chr1	44463019	44463199	NR_048548	-	-5.66	-3.95	2.26	SLC6A9	Homo sapiens solute carrier family 6 (neurotransmitter transporter, glycine), member 9 (SLC6A9), transcript variant 5, long non-coding RNA
chr1	44463318	44463583	NR_048548	-	-4.23	-2.72	1.55	SLC6A9	Homo sapiens solute carrier family 6 (neurotransmitter transporter, glycine), member 9 (SLC6A9), transcript variant 5, long non-coding RNA
chr1	44466911	44467182	NR_048548	-	-5.08	-3.44	1.93	SLC6A9	Homo sapiens solute carrier family 6 (neurotransmitter transporter, glycine), member 9 (SLC6A9), transcript variant 5, long non-coding RNA
chr1	44463023	44463173	NM_001024845	-	-5.93	-4.18	2.34	SLC6A9	Homo sapiens solute carrier family 6 (neurotransmitter transporter, glycine), member 9 (SLC6A9), transcript variant 3, mRNA
chr1	44463322	44463588	NM_001024845	-	-4.85	-3.24	1.56	SLC6A9	Homo sapiens solute carrier family 6 (neurotransmitter transporter, glycine), member 9 (SLC6A9), transcript variant 3, mRNA
chr1	44466913	44467185	NM_001024845	-	-4.97	-3.34	1.93	SLC6A9	Homo sapiens solute carrier family 6 (neurotransmitter transporter, glycine), member 9 (SLC6A9), transcript variant 3, mRNA
chr1	44463017	44463197	NR_048549	-	-5.4	-3.72	2.23	SLC6A9	Homo sapiens solute carrier family 6 (neurotransmitter transporter, glycine), member 9 (SLC6A9), transcript variant 6, long non-coding RNA
chr1	44463315	44463579	NR_048549	-	-4.52	-2.96	1.55	SLC6A9	Homo sapiens solute carrier family 6 (neurotransmitter transporter, glycine), member 9 (SLC6A9), transcript variant 6, long non-coding RNA
chr1	44466902	44467173	NR_048549	-	-4.67	-3.09	1.89	SLC6A9	Homo sapiens solute carrier family 6 (neurotransmitter transporter, glycine), member 9 (SLC6A9), transcript variant 6, long non-coding RNA
chr1	45469178	45469239	NM_024602	-	-4.51	-2.96	2.51	HECTD3	Homo sapiens HECT domain containing E3 ubiquitin protein ligase 3 (HECTD3), mRNA
chr1	45797176	45797459	NM_001048174	-	-5.19	-3.54	3.33	MUTYH	Homo sapiens mutY homolog (MUTYH), transcript variant beta3, mRNA
chr1	45797174	45797457	NM_001048172	-	-4.64	-3.06	3.14	MUTYH	Homo sapiens mutY homolog (MUTYH), transcript variant gamma2, mRNA
chr1	45797179	45797464	NM_001048171	-	-4.98	-3.36	3.13	MUTYH	Homo sapiens mutY homolog (MUTYH), transcript variant alpha3, mRNA
chr1	45797175	45797458	NM_001128425	-	-4.91	-3.3	3.24	MUTYH	Homo sapiens mutY homolog (MUTYH), transcript variant alpha5, mRNA
chr1	46660302	46660584	NM_001290129	-	-3.67	-2.26	1.73	POMGNT1	Homo sapiens protein O-linked mannose N-acetylglucosaminyltransferase 1 (beta 1,2-) (POMGNT1), transcript variant 3, mRNA
chr1	46660299	46660581	NM_001290130	-	-4.06	-2.58	1.85	POMGNT1	Homo sapiens protein O-linked mannose N-acetylglucosaminyltransferase 1 (beta 1,2-) (POMGNT1), transcript variant 4, mRNA
chr1	46660276	46660558	NM_017739	-	-3.75	-2.32	1.73	POMGNT1	Homo sapiens protein O-linked mannose N-acetylglucosaminyltransferase 1 (beta 1,2-) (POMGNT1), transcript variant 1, mRNA
chr1	46660277	46660560	NM_001243766	-	-3.75	-2.32	1.73	POMGNT1	Homo sapiens protein O-linked mannose N-acetylglucosaminyltransferase 1 (beta 1,2-) (POMGNT1), transcript variant 2, mRNA
chr1	46751112	46751203	NM_006369	-	-4.34	-2.81	2.07	LRRC41	Homo sapiens leucine rich repeat containing 41 (LRRC41), mRNA
chr1	47184197	47184377	NM_014774	-	-6.81	-4.96	2.56	EFCAB14	Homo sapiens EF-hand calcium binding domain 14 (EFCAB14), mRNA
chr1	52823494	52823555	NM_032449	-	-3.19	-1.88	2.17	CC2D1B	Homo sapiens coiled-coil and C2 domain containing 1B (CC2D1B), mRNA
chr1	53972145	53972235	NM_147193	-	-3.4	-2.05	2.44	GLIS1	Homo sapiens GLIS family zinc finger 1 (GLIS1), mRNA
chr1	54518694	54518843	NM_004872	-	-5.42	-3.74	1.9	TMEM59	Homo sapiens transmembrane protein 59 (TMEM59), mRNA
chr1	54661189	54661310	NM_001031672	-	-3.82	-2.39	2.61	CYB5RL	Homo sapiens cytochrome b5 reductase-like (CYB5RL), mRNA
chr1	55224001	55224091	NM_152268	-	-3.52	-2.14	3.38	PARS2	Homo sapiens prolyl-tRNA synthetase 2, mitochondrial (putative) (PARS2), mRNA
chr1	55316078	55316199	NM_014762	-	-4.2	-2.69	1.35	DHCR24	Homo sapiens 24-dehydrocholesterol reductase (DHCR24), mRNA
chr1	62703871	62703962	NM_181712	-	-3.29	-1.96	1.82	KANK4	Homo sapiens KN motif and ankyrin repeat domains 4 (KANK4), mRNA
chr1	62738907	62739207	NM_181712	-	-5.69	-3.97	1.87	KANK4	Homo sapiens KN motif and ankyrin repeat domains 4 (KANK4), mRNA
chr1	62740193	62740374	NM_181712	-	-8.23	-6.23	2.6	KANK4	Homo sapiens KN motif and ankyrin repeat domains 4 (KANK4), mRNA
chr1	68619202	68619262	NM_001002292	-	-2.96	-1.69	1.91	WLS	Homo sapiens wntless Wnt ligand secretion mediator (WLS), transcript variant 2, mRNA
chr1	68698109	68698229	NM_001002292	-	-2.92	-1.67	2.71	WLS	Homo sapiens wntless Wnt ligand secretion mediator (WLS), transcript variant 2, mRNA
chr1	68619202	68619263	NM_001193334	-	-2.96	-1.69	1.91	WLS	Homo sapiens wntless Wnt ligand secretion mediator (WLS), transcript variant 3, mRNA
chr1	68698139	68698229	NM_001193334	-	-2.92	-1.67	2.71	WLS	Homo sapiens wntless Wnt ligand secretion mediator (WLS), transcript variant 3, mRNA
chr1	68619203	68619263	NM_024911	-	-2.96	-1.69	1.91	WLS	Homo sapiens wntless Wnt ligand secretion mediator (WLS), transcript variant 1, mRNA
chr1	68698134	68698225	NM_024911	-	-3.08	-1.79	2.67	WLS	Homo sapiens wntless Wnt ligand secretion mediator (WLS), transcript variant 1, mRNA
chr1	109824510	109824570	NM_001005290	-	-3.19	-1.88	2.27	PSRC1	Homo sapiens proline/serine-rich coiled-coil 1 (PSRC1), transcript variant 2, mRNA
chr1	109824518	109824578	NM_001032291	-	-3.1	-1.81	2.19	PSRC1	Homo sapiens proline/serine-rich coiled-coil 1 (PSRC1), transcript variant 3, mRNA
chr1	109824507	109824568	NM_032636	-	-3.25	-1.92	2.36	PSRC1	Homo sapiens proline/serine-rich coiled-coil 1 (PSRC1), transcript variant 1, mRNA
chr1	110050546	110050636	NM_020703	-	-2.98	-1.72	2.63	AMIGO1	Homo sapiens adhesion molecule with Ig-like domain 1 (AMIGO1), mRNA
chr1	116943666	116943725	NR_027645	-	-17.5	-14.8	9.38	ATP1A1-AS1	Homo sapiens ATP1A1 antisense RNA 1 (ATP1A1-AS1), transcript variant 2, long non-coding RNA
chr1	117119834	117119925	NM_001542	-	-3.14	-1.84	2.82	IGSF3	Homo sapiens immunoglobulin superfamily, member 3 (IGSF3), transcript variant 1, mRNA
chr1	117119830	117119950	NM_001007237	-	-2.93	-1.68	2.7	IGSF3	Homo sapiens immunoglobulin superfamily, member 3 (IGSF3), transcript variant 2, mRNA
chr1	117661179	117661240	NM_001145635	-	-3.1	-1.81	2.11	TRIM45	Homo sapiens tripartite motif containing 45 (TRIM45), transcript variant 2, mRNA
chr1	117661181	117661242	NM_025188	-	-2.96	-1.7	2.05	TRIM45	Homo sapiens tripartite motif containing 45 (TRIM45), transcript variant 1, mRNA
chr1	149514089	149514256	NR_104086	-	-6.17	-4.39	1.19	RNVU1-19	Homo sapiens RNA, variant U1 small nuclear 19 (RNVU1-19), small nuclear RNA
chr1	149982445	149982656	NM_020205	-	-4.14	-2.64	5.5	OTUD7B	Homo sapiens OTU deubiquitinase 7B (OTUD7B), mRNA
chr1	150238426	150238607	NM_001243771	-	-6.54	-4.72	1.74	APH1A	Homo sapiens APH1A gamma secretase subunit (APH1A), transcript variant 3, mRNA
chr1	150241134	150241195	NM_001243772	-	-4.06	-2.58	1.64	APH1A	Homo sapiens APH1A gamma secretase subunit (APH1A), transcript variant 4, mRNA
chr1	150238424	150238604	NM_016022	-	-6.42	-4.62	1.76	APH1A	Homo sapiens APH1A gamma secretase subunit (APH1A), transcript variant 2, mRNA
chr1	150238398	150238609	NR_045033	-	-6.79	-4.94	1.81	APH1A	Homo sapiens APH1A gamma secretase subunit (APH1A), transcript variant 5, non-coding RNA
chr1	150241098	150241159	NR_045033	-	-3.56	-2.17	1.54	APH1A	Homo sapiens APH1A gamma secretase subunit (APH1A), transcript variant 5, non-coding RNA
chr1	150238422	150238571	NR_045034	-	-7	-5.13	1.77	APH1A	Homo sapiens APH1A gamma secretase subunit (APH1A), transcript variant 6, non-coding RNA
chr1	150238420	150238598	NR_045035	-	-7.48	-5.55	1.81	APH1A	Homo sapiens APH1A gamma secretase subunit (APH1A), transcript variant 7, non-coding RNA
chr1	150598117	150598177	NM_207045	-	-3.3	-1.97	1.35	ENSA	Homo sapiens endosulfine alpha (ENSA), transcript variant 5, mRNA
chr1	150598214	150598275	NM_207046	-	-3.04	-1.76	1.5	ENSA	Homo sapiens endosulfine alpha (ENSA), transcript variant 6, mRNA
chr1	150598117	150598177	NM_004436	-	-3.3	-1.97	1.35	ENSA	Homo sapiens endosulfine alpha (ENSA), transcript variant 3, mRNA
chr1	150598092	150598213	NM_207047	-	-3.03	-1.75	1.46	ENSA	Homo sapiens endosulfine alpha (ENSA), transcript variant 7, mRNA
chr1	150598101	150598191	NM_207043	-	-3.77	-2.34	1.52	ENSA	Homo sapiens endosulfine alpha (ENSA), transcript variant 2, mRNA
chr1	150598111	150598261	NM_207044	-	-3.65	-2.25	1.49	ENSA	Homo sapiens endosulfine alpha (ENSA), transcript variant 4, mRNA
chr1	150937916	150938066	NM_022075	-	-7.21	-5.32	1.78	CERS2	Homo sapiens ceramide synthase 2 (CERS2), transcript variant 2, mRNA
chr1	150937917	150938068	NM_181746	-	-7.16	-5.27	1.77	CERS2	Homo sapiens ceramide synthase 2 (CERS2), transcript variant 1, mRNA
chr1	151025587	151025707	NM_001038707	-	-5.12	-3.48	2	CDC42SE1	Homo sapiens CDC42 small effector 1 (CDC42SE1), transcript variant 1, mRNA
chr1	151025566	151025717	NM_020239	-	-5.46	-3.77	1.97	CDC42SE1	Homo sapiens CDC42 small effector 1 (CDC42SE1), transcript variant 2, mRNA
chr1	151264902	151265202	NM_001198775	-	-7.58	-5.64	2.5	PI4KB	Homo sapiens phosphatidylinositol 4-kinase, catalytic, beta (PI4KB), transcript variant 4, mRNA
chr1	153579899	153580049	NM_080388	-	-3.78	-2.35	2.09	S100A16	Homo sapiens S100 calcium binding protein A16 (S100A16), mRNA
chr1	153904885	153905146	NM_014856	-	-3.73	-2.31	2.19	DENND4B	Homo sapiens DENN/MADD domain containing 4B (DENND4B), mRNA
chr1	153912068	153912219	NM_014856	-	-4.09	-2.61	2.03	DENND4B	Homo sapiens DENN/MADD domain containing 4B (DENND4B), mRNA
chr1	153914572	153914766	NM_014856	-	-3.64	-2.23	2.52	DENND4B	Homo sapiens DENN/MADD domain containing 4B (DENND4B), mRNA
chr1	153920682	153920960	NM_181715	-	-4.51	-2.95	2.67	CRTC2	Homo sapiens CREB regulated transcription coactivator 2 (CRTC2), mRNA
chr1	153932079	153932169	NM_001271957	-	-6.01	-4.25	1.44	SLC39A1	Homo sapiens solute carrier family 39 (zinc transporter), member 1 (SLC39A1), transcript variant 2, mRNA
chr1	153932080	153932170	NM_001271959	-	-6.11	-4.34	1.44	SLC39A1	Homo sapiens solute carrier family 39 (zinc transporter), member 1 (SLC39A1), transcript variant 4, mRNA
chr1	153932082	153932173	NM_001271958	-	-6.2	-4.42	1.45	SLC39A1	Homo sapiens solute carrier family 39 (zinc transporter), member 1 (SLC39A1), transcript variant 3, mRNA
chr1	153932079	153932169	NM_001271961	-	-6.11	-4.34	1.44	SLC39A1	Homo sapiens solute carrier family 39 (zinc transporter), member 1 (SLC39A1), transcript variant 6, mRNA
chr1	153932084	153932175	NM_014437	-	-6.26	-4.48	1.47	SLC39A1	Homo sapiens solute carrier family 39 (zinc transporter), member 1 (SLC39A1), transcript variant 1, mRNA
chr1	153932082	153932173	NM_001271960	-	-6.2	-4.42	1.45	SLC39A1	Homo sapiens solute carrier family 39 (zinc transporter), member 1 (SLC39A1), transcript variant 5, mRNA
chr1	153932860	153933130	NM_001271960	-	-10.6	-8.43	1.93	SLC39A1	Homo sapiens solute carrier family 39 (zinc transporter), member 1 (SLC39A1), transcript variant 5, mRNA
chr1	153949649	153949917	NM_006694	-	-7.68	-5.74	1.71	JTB	Homo sapiens jumping translocation breakpoint (JTB), mRNA
chr1	153954592	153954651	NM_001272038	-	-5.96	-4.21	1.67	RAB13	Homo sapiens RAB13, member RAS oncogene family (RAB13), transcript variant 2, mRNA
chr1	153954591	153954651	NM_002870	-	-5.96	-4.21	1.67	RAB13	Homo sapiens RAB13, member RAS oncogene family (RAB13), transcript variant 1, mRNA
chr1	153954594	153954869	NR_073553	-	-6.03	-4.27	1.67	RAB13	Homo sapiens RAB13, member RAS oncogene family (RAB13), transcript variant 3, long non-coding RNA
chr1	154129937	154130148	NM_001278191	-	-14.3	-11.8	2.33	TPM3	Homo sapiens tropomyosin 3 (TPM3), transcript variant 9, mRNA
chr1	154129949	154130129	NM_001043351	-	-16.7	-14	2.23	TPM3	Homo sapiens tropomyosin 3 (TPM3), transcript variant 4, mRNA
chr1	154129929	154130139	NM_001043352	-	-17.3	-14.6	2.19	TPM3	Homo sapiens tropomyosin 3 (TPM3), transcript variant 3, mRNA
chr1	154129929	154130139	NM_001043353	-	-17.3	-14.6	2.19	TPM3	Homo sapiens tropomyosin 3 (TPM3), transcript variant 5, mRNA
chr1	154129930	154130140	NM_001278188	-	-16.6	-13.9	2.24	TPM3	Homo sapiens tropomyosin 3 (TPM3), transcript variant 6, mRNA
chr1	154129932	154130143	NM_001278189	-	-15.6	-13	2.28	TPM3	Homo sapiens tropomyosin 3 (TPM3), transcript variant 7, mRNA
chr1	154129938	154130148	NM_001278190	-	-14.3	-11.8	2.33	TPM3	Homo sapiens tropomyosin 3 (TPM3), transcript variant 8, mRNA
chr1	154129949	154130129	NM_153649	-	-16.7	-14	2.23	TPM3	Homo sapiens tropomyosin 3 (TPM3), transcript variant 2, mRNA
chr1	154129937	154130148	NR_103461	-	-14.3	-11.8	2.33	TPM3	Homo sapiens tropomyosin 3 (TPM3), transcript variant 10, long non-coding RNA
chr1	154555252	154555402	NM_001193495	-	-7.94	-5.97	2.58	ADAR	Homo sapiens adenosine deaminase, RNA-specific (ADAR), transcript variant 5, mRNA
chr1	154557228	154557349	NM_001193495	-	-4.17	-2.67	1.71	ADAR	Homo sapiens adenosine deaminase, RNA-specific (ADAR), transcript variant 5, mRNA
chr1	154569463	154569741	NM_001193495	-	-5.55	-3.85	1.59	ADAR	Homo sapiens adenosine deaminase, RNA-specific (ADAR), transcript variant 5, mRNA
chr1	154574258	154574409	NM_001193495	-	-4.92	-3.3	1.61	ADAR	Homo sapiens adenosine deaminase, RNA-specific (ADAR), transcript variant 5, mRNA
chr1	154574797	154574918	NM_001193495	-	-3.89	-2.44	1.64	ADAR	Homo sapiens adenosine deaminase, RNA-specific (ADAR), transcript variant 5, mRNA
chr1	154555251	154555401	NM_001111	-	-8.13	-6.14	2.62	ADAR	Homo sapiens adenosine deaminase, RNA-specific (ADAR), transcript variant 1, mRNA
chr1	154557225	154557346	NM_001111	-	-4.03	-2.56	1.71	ADAR	Homo sapiens adenosine deaminase, RNA-specific (ADAR), transcript variant 1, mRNA
chr1	154574251	154574492	NM_001111	-	-5.13	-3.49	1.6	ADAR	Homo sapiens adenosine deaminase, RNA-specific (ADAR), transcript variant 1, mRNA
chr1	154574820	154574910	NM_001111	-	-3.98	-2.51	1.65	ADAR	Homo sapiens adenosine deaminase, RNA-specific (ADAR), transcript variant 1, mRNA
chr1	154555252	154555403	NM_015840	-	-7.94	-5.97	2.58	ADAR	Homo sapiens adenosine deaminase, RNA-specific (ADAR), transcript variant 2, mRNA
chr1	154557230	154557351	NM_015840	-	-4.31	-2.79	1.7	ADAR	Homo sapiens adenosine deaminase, RNA-specific (ADAR), transcript variant 2, mRNA
chr1	154574249	154574460	NM_015840	-	-5.15	-3.5	1.59	ADAR	Homo sapiens adenosine deaminase, RNA-specific (ADAR), transcript variant 2, mRNA
chr1	154574819	154574910	NM_015840	-	-3.98	-2.51	1.65	ADAR	Homo sapiens adenosine deaminase, RNA-specific (ADAR), transcript variant 2, mRNA
chr1	154555252	154555403	NM_015841	-	-7.94	-5.97	2.58	ADAR	Homo sapiens adenosine deaminase, RNA-specific (ADAR), transcript variant 3, mRNA
chr1	154557231	154557352	NM_015841	-	-4.08	-2.6	1.74	ADAR	Homo sapiens adenosine deaminase, RNA-specific (ADAR), transcript variant 3, mRNA
chr1	154569610	154569701	NM_015841	-	-3.53	-2.15	1.42	ADAR	Homo sapiens adenosine deaminase, RNA-specific (ADAR), transcript variant 3, mRNA
chr1	154574249	154574460	NM_015841	-	-5.15	-3.5	1.59	ADAR	Homo sapiens adenosine deaminase, RNA-specific (ADAR), transcript variant 3, mRNA
chr1	154574818	154574909	NM_015841	-	-4.18	-2.68	1.67	ADAR	Homo sapiens adenosine deaminase, RNA-specific (ADAR), transcript variant 3, mRNA
chr1	154555253	154555404	NM_001025107	-	-7.94	-5.97	2.58	ADAR	Homo sapiens adenosine deaminase, RNA-specific (ADAR), transcript variant 4, mRNA
chr1	154557233	154557354	NM_001025107	-	-4.17	-2.67	1.79	ADAR	Homo sapiens adenosine deaminase, RNA-specific (ADAR), transcript variant 4, mRNA
chr1	154574267	154574478	NM_001025107	-	-4.95	-3.33	1.6	ADAR	Homo sapiens adenosine deaminase, RNA-specific (ADAR), transcript variant 4, mRNA
chr1	154574807	154574898	NM_001025107	-	-4.37	-2.84	1.7	ADAR	Homo sapiens adenosine deaminase, RNA-specific (ADAR), transcript variant 4, mRNA
chr1	154916707	154916828	NM_020524	-	-4.59	-3.02	2.03	PBXIP1	Homo sapiens pre-B-cell leukemia homeobox interacting protein 1 (PBXIP1), mRNA
chr1	154917364	154917544	NM_020524	-	-11.2	-8.93	2.22	PBXIP1	Homo sapiens pre-B-cell leukemia homeobox interacting protein 1 (PBXIP1), mRNA
chr1	154918206	154918506	NM_020524	-	-7.77	-5.82	2.13	PBXIP1	Homo sapiens pre-B-cell leukemia homeobox interacting protein 1 (PBXIP1), mRNA
chr1	154930611	154930702	NM_138300	-	-5.33	-3.65	3.12	PYGO2	Homo sapiens pygopus family PHD finger 2 (PYGO2), mRNA
chr1	154932110	154932321	NM_138300	-	-6.73	-4.89	2.37	PYGO2	Homo sapiens pygopus family PHD finger 2 (PYGO2), mRNA
chr1	154934862	154934923	NM_001130040	-	-3.55	-2.17	1.5	SHC1	Homo sapiens SHC (Src homology 2 domain containing) transforming protein 1 (SHC1), transcript variant 3, mRNA
chr1	154935636	154935726	NM_001130040	-	-4.35	-2.82	1.6	SHC1	Homo sapiens SHC (Src homology 2 domain containing) transforming protein 1 (SHC1), transcript variant 3, mRNA
chr1	154934863	154934924	NM_183001	-	-3.55	-2.17	1.5	SHC1	Homo sapiens SHC (Src homology 2 domain containing) transforming protein 1 (SHC1), transcript variant 1, mRNA
chr1	154935642	154935733	NM_183001	-	-4.59	-3.03	1.59	SHC1	Homo sapiens SHC (Src homology 2 domain containing) transforming protein 1 (SHC1), transcript variant 1, mRNA
chr1	154934863	154934923	NM_001130041	-	-3.55	-2.17	1.5	SHC1	Homo sapiens SHC (Src homology 2 domain containing) transforming protein 1 (SHC1), transcript variant 4, mRNA
chr1	154935639	154935729	NM_001130041	-	-4.73	-3.14	1.6	SHC1	Homo sapiens SHC (Src homology 2 domain containing) transforming protein 1 (SHC1), transcript variant 4, mRNA
chr1	154934863	154934923	NM_001202859	-	-3.55	-2.17	1.5	SHC1	Homo sapiens SHC (Src homology 2 domain containing) transforming protein 1 (SHC1), transcript variant 5, mRNA
chr1	154935639	154935729	NM_001202859	-	-4.73	-3.14	1.6	SHC1	Homo sapiens SHC (Src homology 2 domain containing) transforming protein 1 (SHC1), transcript variant 5, mRNA
chr1	154934863	154934923	NM_003029	-	-3.55	-2.17	1.5	SHC1	Homo sapiens SHC (Src homology 2 domain containing) transforming protein 1 (SHC1), transcript variant 2, mRNA
chr1	154935640	154935730	NM_003029	-	-4.59	-3.03	1.59	SHC1	Homo sapiens SHC (Src homology 2 domain containing) transforming protein 1 (SHC1), transcript variant 2, mRNA
chr1	155112653	155112740	NM_018973	-	-5.69	-3.97	2.08	DPM3	Homo sapiens dolichyl-phosphate mannosyltransferase polypeptide 3 (DPM3), transcript variant 1, mRNA
chr1	155112661	155112721	NM_153741	-	-6.42	-4.62	2.18	DPM3	Homo sapiens dolichyl-phosphate mannosyltransferase polypeptide 3 (DPM3), transcript variant 2, mRNA
chr1	155160796	155160856	NM_001204285	-	-2.84	-1.61	1.67	MUC1	Homo sapiens mucin 1, cell surface associated (MUC1), transcript variant 9, mRNA
chr1	155161996	155162084	NM_001204287	-	-3.09	-1.8	2.57	MUC1	Homo sapiens mucin 1, cell surface associated (MUC1), transcript variant 11, mRNA
chr1	155161994	155162083	NM_001204297	-	-3.18	-1.87	2.57	MUC1	Homo sapiens mucin 1, cell surface associated (MUC1), transcript variant 21, mRNA
chr1	155217503	155217713	NM_001267608	-	-5.72	-4	2.05	FAM189B	Homo sapiens family with sequence similarity 189, member B (FAM189B), transcript variant 3, mRNA
chr1	155217895	155218045	NM_001267608	-	-4.19	-2.69	1.71	FAM189B	Homo sapiens family with sequence similarity 189, member B (FAM189B), transcript variant 3, mRNA
chr1	155220306	155220575	NM_001267608	-	-6.84	-4.98	2.11	FAM189B	Homo sapiens family with sequence similarity 189, member B (FAM189B), transcript variant 3, mRNA
chr1	155224467	155224617	NM_001267608	-	-4.09	-2.61	1.94	FAM189B	Homo sapiens family with sequence similarity 189, member B (FAM189B), transcript variant 3, mRNA
chr1	155217502	155217711	NM_006589	-	-5.94	-4.19	2.1	FAM189B	Homo sapiens family with sequence similarity 189, member B (FAM189B), transcript variant 1, mRNA
chr1	155217894	155217954	NM_006589	-	-4	-2.53	1.68	FAM189B	Homo sapiens family with sequence similarity 189, member B (FAM189B), transcript variant 1, mRNA
chr1	155220303	155220573	NM_006589	-	-6.98	-5.11	2.13	FAM189B	Homo sapiens family with sequence similarity 189, member B (FAM189B), transcript variant 1, mRNA
chr1	155217503	155217714	NM_198264	-	-5.74	-4.02	2.07	FAM189B	Homo sapiens family with sequence similarity 189, member B (FAM189B), transcript variant 2, mRNA
chr1	155217896	155218017	NM_198264	-	-4.1	-2.61	1.7	FAM189B	Homo sapiens family with sequence similarity 189, member B (FAM189B), transcript variant 2, mRNA
chr1	155220308	155220578	NM_198264	-	-7.14	-5.25	2.12	FAM189B	Homo sapiens family with sequence similarity 189, member B (FAM189B), transcript variant 2, mRNA
chr1	155224555	155224616	NM_198264	-	-3.26	-1.94	1.61	FAM189B	Homo sapiens family with sequence similarity 189, member B (FAM189B), transcript variant 2, mRNA
chr1	155629470	155629590	NM_001198899	-	-4.6	-3.03	1.84	YY1AP1	Homo sapiens YY1 associated protein 1 (YY1AP1), transcript variant 6, mRNA
chr1	155629471	155629591	NM_001198903	-	-4.94	-3.32	1.87	YY1AP1	Homo sapiens YY1 associated protein 1 (YY1AP1), transcript variant 10, mRNA
chr1	155629471	155629591	NM_001198904	-	-4.94	-3.32	1.87	YY1AP1	Homo sapiens YY1 associated protein 1 (YY1AP1), transcript variant 11, mRNA
chr1	155629469	155629589	NM_001198902	-	-4.6	-3.03	1.84	YY1AP1	Homo sapiens YY1 associated protein 1 (YY1AP1), transcript variant 9, mRNA
chr1	155629470	155629590	NM_139119	-	-4.6	-3.03	1.84	YY1AP1	Homo sapiens YY1 associated protein 1 (YY1AP1), transcript variant 3, mRNA
chr1	155629472	155629592	NM_001198900	-	-4.76	-3.17	1.84	YY1AP1	Homo sapiens YY1 associated protein 1 (YY1AP1), transcript variant 7, mRNA
chr1	155629470	155629590	NM_001198905	-	-4.6	-3.03	1.83	YY1AP1	Homo sapiens YY1 associated protein 1 (YY1AP1), transcript variant 12, mRNA
chr1	155629472	155629593	NM_018253	-	-4.76	-3.17	1.84	YY1AP1	Homo sapiens YY1 associated protein 1 (YY1AP1), transcript variant 1, mRNA
chr1	155629471	155629591	NM_139121	-	-4.94	-3.32	1.87	YY1AP1	Homo sapiens YY1 associated protein 1 (YY1AP1), transcript variant 5, mRNA
chr1	155629470	155629590	NM_001198901	-	-4.6	-3.03	1.83	YY1AP1	Homo sapiens YY1 associated protein 1 (YY1AP1), transcript variant 8, mRNA
chr1	155629470	155629591	NM_001198906	-	-4.94	-3.32	1.87	YY1AP1	Homo sapiens YY1 associated protein 1 (YY1AP1), transcript variant 13, mRNA
chr1	155629471	155629592	NM_139118	-	-4.76	-3.17	1.84	YY1AP1	Homo sapiens YY1 associated protein 1 (YY1AP1), transcript variant 2, mRNA
chr1	155883103	155883193	NM_014949	-	-4.16	-2.67	3.69	KIAA0907	Homo sapiens KIAA0907 (KIAA0907), mRNA
chr1	155917168	155917289	NM_004723	-	-4.11	-2.62	1.78	ARHGEF2	Homo sapiens Rho/Rac guanine nucleotide exchange factor (GEF) 2 (ARHGEF2), transcript variant 3, mRNA
chr1	155931492	155931553	NM_004723	-	-4.12	-2.63	1.67	ARHGEF2	Homo sapiens Rho/Rac guanine nucleotide exchange factor (GEF) 2 (ARHGEF2), transcript variant 3, mRNA
chr1	155917167	155917317	NM_001162383	-	-3.93	-2.47	1.72	ARHGEF2	Homo sapiens Rho/Rac guanine nucleotide exchange factor (GEF) 2 (ARHGEF2), transcript variant 1, mRNA
chr1	155931483	155931544	NM_001162383	-	-4.32	-2.8	1.69	ARHGEF2	Homo sapiens Rho/Rac guanine nucleotide exchange factor (GEF) 2 (ARHGEF2), transcript variant 1, mRNA
chr1	155917166	155917316	NM_001162384	-	-3.93	-2.47	1.72	ARHGEF2	Homo sapiens Rho/Rac guanine nucleotide exchange factor (GEF) 2 (ARHGEF2), transcript variant 2, mRNA
chr1	155931481	155931542	NM_001162384	-	-4.32	-2.8	1.69	ARHGEF2	Homo sapiens Rho/Rac guanine nucleotide exchange factor (GEF) 2 (ARHGEF2), transcript variant 2, mRNA
chr1	155979340	155979430	NM_003145	-	-4.22	-2.71	1.24	SSR2	Homo sapiens signal sequence receptor, beta (translocon-associated protein beta) (SSR2), mRNA
chr1	156006649	156006740	NM_020131	-	-4.18	-2.67	1.62	UBQLN4	Homo sapiens ubiquilin 4 (UBQLN4), mRNA
chr1	156013888	156014009	NM_020131	-	-3.67	-2.26	1.64	UBQLN4	Homo sapiens ubiquilin 4 (UBQLN4), mRNA
chr1	156020922	156021012	NM_020131	-	-4.89	-3.28	2.36	UBQLN4	Homo sapiens ubiquilin 4 (UBQLN4), mRNA
chr1	156278810	156278990	NM_001008800	-	-9.58	-7.45	1.47	CCT3	Homo sapiens chaperonin containing TCP1, subunit 3 (gamma) (CCT3), transcript variant 3, mRNA
chr1	156278810	156278989	NM_005998	-	-9.58	-7.45	1.47	CCT3	Homo sapiens chaperonin containing TCP1, subunit 3 (gamma) (CCT3), transcript variant 1, mRNA
chr1	156278811	156278991	NR_036564	-	-9.69	-7.55	1.47	CCT3	Homo sapiens chaperonin containing TCP1, subunit 3 (gamma) (CCT3), transcript variant 4, long non-coding RNA
chr1	156307966	156308087	NR_036564	-	-3.28	-1.95	3.14	CCT3	Homo sapiens chaperonin containing TCP1, subunit 3 (gamma) (CCT3), transcript variant 4, long non-coding RNA
chr1	156278811	156278992	NR_036565	-	-9.8	-7.65	1.48	CCT3	Homo sapiens chaperonin containing TCP1, subunit 3 (gamma) (CCT3), transcript variant 5, long non-coding RNA
chr1	156307995	156308086	NR_036565	-	-3.4	-2.05	3.14	CCT3	Homo sapiens chaperonin containing TCP1, subunit 3 (gamma) (CCT3), transcript variant 5, long non-coding RNA
chr1	156521597	156521882	NM_178229	-	-4.1	-2.62	2.3	IQGAP3	Homo sapiens IQ motif containing GTPase activating protein 3 (IQGAP3), mRNA
chr1	156638794	156639064	NM_006617	-	-4.75	-3.16	3.29	NES	Homo sapiens nestin (NES), mRNA
chr1	156639929	156640109	NM_006617	-	-4.03	-2.55	2.75	NES	Homo sapiens nestin (NES), mRNA
chr1	156640407	156640587	NM_006617	-	-3.9	-2.45	2.93	NES	Homo sapiens nestin (NES), mRNA
chr1	156640736	156640976	NM_006617	-	-9.77	-7.63	4.23	NES	Homo sapiens nestin (NES), mRNA
chr1	156642588	156642678	NM_006617	-	-4.17	-2.67	2.64	NES	Homo sapiens nestin (NES), mRNA
chr1	156645031	156645092	NM_006617	-	-2.85	-1.61	2.35	NES	Homo sapiens nestin (NES), mRNA
chr1	156646949	156647099	NM_006617	-	-3.4	-2.05	3.4	NES	Homo sapiens nestin (NES), mRNA
chr1	156714856	156715097	NM_004494	-	-27.7	-24.6	1.86	HDGF	Homo sapiens hepatoma-derived growth factor (HDGF), transcript variant 1, mRNA
chr1	156714882	156715092	NM_001126051	-	-30.5	-27.3	1.93	HDGF	Homo sapiens hepatoma-derived growth factor (HDGF), transcript variant 3, mRNA
chr1	156714878	156714938	NM_001126050	-	-30.3	-27.1	1.92	HDGF	Homo sapiens hepatoma-derived growth factor (HDGF), transcript variant 2, mRNA
chr1	156776303	156776363	NM_001161443	-	-3.48	-2.11	2.58	SH2D2A	Homo sapiens SH2 domain containing 2A (SH2D2A), transcript variant 4, mRNA
chr1	156783806	156784085	NM_001161443	-	-3.09	-1.8	4.8	SH2D2A	Homo sapiens SH2 domain containing 2A (SH2D2A), transcript variant 4, mRNA
chr1	156776303	156776364	NM_001161441	-	-3.48	-2.11	2.58	SH2D2A	Homo sapiens SH2 domain containing 2A (SH2D2A), transcript variant 1, mRNA
chr1	156783807	156784086	NM_001161441	-	-3.09	-1.8	4.8	SH2D2A	Homo sapiens SH2 domain containing 2A (SH2D2A), transcript variant 1, mRNA
chr1	156776303	156776363	NM_001161442	-	-3.48	-2.11	2.58	SH2D2A	Homo sapiens SH2 domain containing 2A (SH2D2A), transcript variant 3, mRNA
chr1	156783807	156784085	NM_001161442	-	-3.09	-1.8	4.8	SH2D2A	Homo sapiens SH2 domain containing 2A (SH2D2A), transcript variant 3, mRNA
chr1	156776303	156776364	NM_003975	-	-3.48	-2.11	2.58	SH2D2A	Homo sapiens SH2 domain containing 2A (SH2D2A), transcript variant 2, mRNA
chr1	156783807	156784086	NM_003975	-	-3.09	-1.8	4.8	SH2D2A	Homo sapiens SH2 domain containing 2A (SH2D2A), transcript variant 2, mRNA
chr1	156907068	156907129	NM_014784	-	-3.09	-1.8	2.57	ARHGEF11	Homo sapiens Rho guanine nucleotide exchange factor (GEF) 11 (ARHGEF11), transcript variant 1, mRNA
chr1	156907068	156907129	NM_198236	-	-3.09	-1.8	2.57	ARHGEF11	Homo sapiens Rho guanine nucleotide exchange factor (GEF) 11 (ARHGEF11), transcript variant 2, mRNA
chr1	160062880	160063118	NM_001206665	-	-6.72	-4.88	2.34	IGSF8	Homo sapiens immunoglobulin superfamily, member 8 (IGSF8), transcript variant 2, mRNA
chr1	160209675	160209855	NR_028103	-	-11.9	-9.56	2.7	DCAF8	Homo sapiens DDB1 and CUL4 associated factor 8 (DCAF8), transcript variant 2, long non-coding RNA
chr1	160209656	160209837	NR_028104	-	-11.3	-9.07	2.67	DCAF8	Homo sapiens DDB1 and CUL4 associated factor 8 (DCAF8), transcript variant 3, long non-coding RNA
chr1	160209673	160209854	NM_015726	-	-11.7	-9.38	2.67	DCAF8	Homo sapiens DDB1 and CUL4 associated factor 8 (DCAF8), transcript variant 1, mRNA
chr1	160209660	160209839	NR_028106	-	-11.4	-9.12	2.66	DCAF8	Homo sapiens DDB1 and CUL4 associated factor 8 (DCAF8), transcript variant 5, non-coding RNA
chr1	160209671	160209852	NR_028105	-	-11.3	-9.02	2.61	DCAF8	Homo sapiens DDB1 and CUL4 associated factor 8 (DCAF8), transcript variant 4, non-coding RNA
chr1	161070403	161070463	NM_012394	-	-8.42	-6.4	2.19	PFDN2	Homo sapiens prefoldin subunit 2 (PFDN2), mRNA
chr1	161091872	161091932	NM_001039712	-	-3.61	-2.21	2.09	DEDD	Homo sapiens death effector domain containing (DEDD), transcript variant 4, mRNA
chr1	161091871	161091932	NM_001039711	-	-3.61	-2.21	2.09	DEDD	Homo sapiens death effector domain containing (DEDD), transcript variant 3, mRNA
chr1	161091873	161091934	NM_032998	-	-3.61	-2.21	2.09	DEDD	Homo sapiens death effector domain containing (DEDD), transcript variant 1, mRNA
chr1	167905139	167905230	NR_026550	-	-8.76	-6.71	2.51	MPC2	Homo sapiens mitochondrial pyruvate carrier 2 (MPC2), transcript variant 3, long non-coding RNA
chr1	167906186	167906277	NM_001143674	-	-4.99	-3.36	1.86	MPC2	Homo sapiens mitochondrial pyruvate carrier 2 (MPC2), transcript variant 1, mRNA
chr1	167906246	167906307	NM_015415	-	-7.28	-5.38	2.55	MPC2	Homo sapiens mitochondrial pyruvate carrier 2 (MPC2), transcript variant 2, mRNA
chr1	168065918	168066009	NM_001267612	-	-2.93	-1.68	2.67	GPR161	Homo sapiens G protein-coupled receptor 161 (GPR161), transcript variant 5, mRNA
chr1	168066218	168066369	NM_001267612	-	-3.63	-2.23	3.14	GPR161	Homo sapiens G protein-coupled receptor 161 (GPR161), transcript variant 5, mRNA
chr1	168065903	168065994	NM_001267613	-	-3.09	-1.8	2.57	GPR161	Homo sapiens G protein-coupled receptor 161 (GPR161), transcript variant 6, mRNA
chr1	168066202	168066413	NM_001267613	-	-3.67	-2.26	3.12	GPR161	Homo sapiens G protein-coupled receptor 161 (GPR161), transcript variant 6, mRNA
chr1	168065919	168066010	NM_153832	-	-2.93	-1.68	2.67	GPR161	Homo sapiens G protein-coupled receptor 161 (GPR161), transcript variant 3, mRNA
chr1	168066219	168066370	NM_153832	-	-3.91	-2.45	3.25	GPR161	Homo sapiens G protein-coupled receptor 161 (GPR161), transcript variant 3, mRNA
chr1	168065905	168066025	NM_001267611	-	-3.09	-1.8	2.57	GPR161	Homo sapiens G protein-coupled receptor 161 (GPR161), transcript variant 4, mRNA
chr1	168066204	168066414	NM_001267611	-	-3.94	-2.48	3.17	GPR161	Homo sapiens G protein-coupled receptor 161 (GPR161), transcript variant 4, mRNA
chr1	168065905	168065996	NM_001267614	-	-3.09	-1.8	2.57	GPR161	Homo sapiens G protein-coupled receptor 161 (GPR161), transcript variant 7, mRNA
chr1	168066204	168066415	NM_001267614	-	-3.94	-2.48	3.17	GPR161	Homo sapiens G protein-coupled receptor 161 (GPR161), transcript variant 7, mRNA
chr1	168065906	168065996	NM_001267609	-	-3.09	-1.8	2.57	GPR161	Homo sapiens G protein-coupled receptor 161 (GPR161), transcript variant 1, mRNA
chr1	168066205	168066415	NM_001267609	-	-3.94	-2.48	3.17	GPR161	Homo sapiens G protein-coupled receptor 161 (GPR161), transcript variant 1, mRNA
chr1	168065894	168066015	NM_001267610	-	-3.01	-1.74	2.7	GPR161	Homo sapiens G protein-coupled receptor 161 (GPR161), transcript variant 2, mRNA
chr1	168066194	168066375	NM_001267610	-	-3.84	-2.4	3.43	GPR161	Homo sapiens G protein-coupled receptor 161 (GPR161), transcript variant 2, mRNA
chr1	175129944	175130095	NM_001162895	-	-4.6	-3.03	3.2	KIAA0040	Homo sapiens KIAA0040 (KIAA0040), transcript variant 4, mRNA
chr1	175129956	175130077	NM_014656	-	-4.33	-2.8	3.1	KIAA0040	Homo sapiens KIAA0040 (KIAA0040), transcript variant 2, mRNA
chr1	175129946	175130096	NM_001162893	-	-4.29	-2.77	3.16	KIAA0040	Homo sapiens KIAA0040 (KIAA0040), transcript variant 1, mRNA
chr1	175129956	175130077	NM_001162894	-	-4.33	-2.8	3.1	KIAA0040	Homo sapiens KIAA0040 (KIAA0040), transcript variant 3, mRNA
chr1	179077783	179077964	NM_001136000	-	-4.17	-2.67	2.64	ABL2	Homo sapiens c-abl oncogene 2, non-receptor tyrosine kinase (ABL2), transcript variant d, mRNA
chr1	179077810	179077961	NM_001168239	-	-4.12	-2.63	2.67	ABL2	Homo sapiens c-abl oncogene 2, non-receptor tyrosine kinase (ABL2), transcript variant i, mRNA
chr1	179077790	179077971	NM_005158	-	-4.21	-2.71	2.72	ABL2	Homo sapiens c-abl oncogene 2, non-receptor tyrosine kinase (ABL2), transcript variant c, mRNA
chr1	179077808	179077959	NM_001168236	-	-4.12	-2.63	2.72	ABL2	Homo sapiens c-abl oncogene 2, non-receptor tyrosine kinase (ABL2), transcript variant f, mRNA
chr1	179077803	179077954	NM_001168237	-	-4.79	-3.19	2.96	ABL2	Homo sapiens c-abl oncogene 2, non-receptor tyrosine kinase (ABL2), transcript variant g, mRNA
chr1	179077801	179077951	NM_001168238	-	-4.79	-3.19	2.96	ABL2	Homo sapiens c-abl oncogene 2, non-receptor tyrosine kinase (ABL2), transcript variant h, mRNA
chr1	179077810	179077961	NM_007314	-	-4.12	-2.63	2.67	ABL2	Homo sapiens c-abl oncogene 2, non-receptor tyrosine kinase (ABL2), transcript variant b, mRNA
chr1	180471303	180471364	NM_032360	-	-4.52	-2.97	1.46	ACBD6	Homo sapiens acyl-CoA binding domain containing 6 (ACBD6), mRNA
chr1	180471423	180471484	NM_032360	-	-3.78	-2.35	1.33	ACBD6	Homo sapiens acyl-CoA binding domain containing 6 (ACBD6), mRNA
chr1	180471542	180471663	NM_032360	-	-5	-3.37	1.67	ACBD6	Homo sapiens acyl-CoA binding domain containing 6 (ACBD6), mRNA
chr1	180945371	180945522	NM_001286210	-	-4.32	-2.79	1.94	STX6	Homo sapiens syntaxin 6 (STX6), transcript variant 2, mRNA
chr1	180945399	180945549	NM_005819	-	-4.17	-2.67	1.92	STX6	Homo sapiens syntaxin 6 (STX6), transcript variant 1, mRNA
chr1	182357755	182357815	NM_001033044	-	-3.34	-1.99	1.25	GLUL	Homo sapiens glutamate-ammonia ligase (GLUL), transcript variant 2, mRNA
chr1	183596518	183596579	NM_001270439	-	-5.13	-3.49	2.38	ARPC5	Homo sapiens actin related protein 2/3 complex, subunit 5, 16kDa (ARPC5), transcript variant 2, mRNA
chr1	183596513	183596574	NM_005717	-	-5.61	-3.9	2.47	ARPC5	Homo sapiens actin related protein 2/3 complex, subunit 5, 16kDa (ARPC5), transcript variant 1, mRNA
chr1	185286160	185286281	NM_006469	-	-3.91	-2.46	1.6	IVNS1ABP	Homo sapiens influenza virus NS1A binding protein (IVNS1ABP), mRNA
chr1	200957945	200958005	NM_001252100	-	-3.45	-2.08	3.8	KIF21B	Homo sapiens kinesin family member 21B (KIF21B), transcript variant 1, mRNA
chr1	201104135	201104284	NM_001288565	-	-5.08	-3.44	1.47	TMEM9	Homo sapiens transmembrane protein 9 (TMEM9), transcript variant 3, mRNA
chr1	201104137	201104287	NM_001288566	-	-5.73	-4.01	1.55	TMEM9	Homo sapiens transmembrane protein 9 (TMEM9), transcript variant 4, mRNA
chr1	201104525	201104825	NM_001288566	-	-6.91	-5.04	1.71	TMEM9	Homo sapiens transmembrane protein 9 (TMEM9), transcript variant 4, mRNA
chr1	201104138	201104288	NM_001288567	-	-5.73	-4.01	1.55	TMEM9	Homo sapiens transmembrane protein 9 (TMEM9), transcript variant 5, mRNA
chr1	201104136	201104286	NM_001288568	-	-4.98	-3.36	1.49	TMEM9	Homo sapiens transmembrane protein 9 (TMEM9), transcript variant 6, mRNA
chr1	201104523	201104821	NM_001288568	-	-6.58	-4.76	1.69	TMEM9	Homo sapiens transmembrane protein 9 (TMEM9), transcript variant 6, mRNA
chr1	201104137	201104288	NM_001288569	-	-5.73	-4.01	1.55	TMEM9	Homo sapiens transmembrane protein 9 (TMEM9), transcript variant 7, mRNA
chr1	201104135	201104284	NM_001288570	-	-5.08	-3.44	1.49	TMEM9	Homo sapiens transmembrane protein 9 (TMEM9), transcript variant 8, mRNA
chr1	201104520	201104817	NM_001288570	-	-6.64	-4.81	1.7	TMEM9	Homo sapiens transmembrane protein 9 (TMEM9), transcript variant 8, mRNA
chr1	201104136	201104286	NM_001288571	-	-4.98	-3.36	1.49	TMEM9	Homo sapiens transmembrane protein 9 (TMEM9), transcript variant 9, mRNA
chr1	201104522	201104821	NM_001288571	-	-6.58	-4.76	1.69	TMEM9	Homo sapiens transmembrane protein 9 (TMEM9), transcript variant 9, mRNA
chr1	201104134	201104282	NM_016456	-	-5.32	-3.65	1.52	TMEM9	Homo sapiens transmembrane protein 9 (TMEM9), transcript variant 1, mRNA
chr1	201104546	201104812	NM_016456	-	-7.49	-5.56	1.72	TMEM9	Homo sapiens transmembrane protein 9 (TMEM9), transcript variant 1, mRNA
chr1	201104136	201104286	NR_109920	-	-4.98	-3.36	1.49	TMEM9	Homo sapiens transmembrane protein 9 (TMEM9), transcript variant 10, long non-coding RNA
chr1	201104524	201104822	NR_109920	-	-6.58	-4.76	1.66	TMEM9	Homo sapiens transmembrane protein 9 (TMEM9), transcript variant 10, long non-coding RNA
chr1	201104135	201104284	NR_109921	-	-5.08	-3.44	1.49	TMEM9	Homo sapiens transmembrane protein 9 (TMEM9), transcript variant 11, long non-coding RNA
chr1	201104520	201104817	NR_109921	-	-6.64	-4.81	1.7	TMEM9	Homo sapiens transmembrane protein 9 (TMEM9), transcript variant 11, long non-coding RNA
chr1	201104135	201104285	NM_001288564	-	-4.97	-3.34	1.47	TMEM9	Homo sapiens transmembrane protein 9 (TMEM9), transcript variant 2, mRNA
chr1	201437589	201437649	NR_073080	-	-3.16	-1.85	1.51	PHLDA3	Homo sapiens pleckstrin homology-like domain, family A, member 3 (PHLDA3), transcript variant 2, long non-coding RNA
chr1	201453436	201453617	NM_001193572	-	-7.62	-5.68	1.53	CSRP1	Homo sapiens cysteine and glycine-rich protein 1 (CSRP1), transcript variant 5, mRNA
chr1	201453426	201453604	NM_001193571	-	-7.69	-5.75	1.54	CSRP1	Homo sapiens cysteine and glycine-rich protein 1 (CSRP1), transcript variant 4, mRNA
chr1	201453432	201453612	NM_001193570	-	-8.7	-6.65	1.6	CSRP1	Homo sapiens cysteine and glycine-rich protein 1 (CSRP1), transcript variant 3, mRNA
chr1	201453819	201453910	NM_001193570	-	-3.86	-2.42	1.29	CSRP1	Homo sapiens cysteine and glycine-rich protein 1 (CSRP1), transcript variant 3, mRNA
chr1	201453427	201453606	NM_004078	-	-7.77	-5.81	1.55	CSRP1	Homo sapiens cysteine and glycine-rich protein 1 (CSRP1), transcript variant 1, mRNA
chr1	204393763	204393914	NM_002646	-	-4.49	-2.94	2.91	PIK3C2B	Homo sapiens phosphatidylinositol-4-phosphate 3-kinase, catalytic subunit type 2 beta (PIK3C2B), mRNA
chr1	204419024	204419145	NM_002646	-	-2.9	-1.65	1.67	PIK3C2B	Homo sapiens phosphatidylinositol-4-phosphate 3-kinase, catalytic subunit type 2 beta (PIK3C2B), mRNA
chr1	204438001	204438122	NM_002646	-	-3.89	-2.44	1.83	PIK3C2B	Homo sapiens phosphatidylinositol-4-phosphate 3-kinase, catalytic subunit type 2 beta (PIK3C2B), mRNA
chr1	204586572	204586872	NM_006338	-	-4.02	-2.55	2.73	LRRN2	Homo sapiens leucine rich repeat neuronal 2 (LRRN2), transcript variant 1, mRNA
chr1	204588309	204588370	NM_006338	-	-3.62	-2.22	2.39	LRRN2	Homo sapiens leucine rich repeat neuronal 2 (LRRN2), transcript variant 1, mRNA
chr1	204588668	204588729	NM_006338	-	-3.02	-1.74	2.06	LRRN2	Homo sapiens leucine rich repeat neuronal 2 (LRRN2), transcript variant 1, mRNA
chr1	204586571	204586870	NM_201630	-	-4.02	-2.55	2.82	LRRN2	Homo sapiens leucine rich repeat neuronal 2 (LRRN2), transcript variant 2, mRNA
chr1	204588301	204588392	NM_201630	-	-3.29	-1.96	2.24	LRRN2	Homo sapiens leucine rich repeat neuronal 2 (LRRN2), transcript variant 2, mRNA
chr1	204588689	204588750	NM_201630	-	-2.9	-1.65	2.05	LRRN2	Homo sapiens leucine rich repeat neuronal 2 (LRRN2), transcript variant 2, mRNA
chr1	205156633	205156724	NM_015375	-	-3.38	-2.03	2.63	DSTYK	Homo sapiens dual serine/threonine and tyrosine protein kinase (DSTYK), transcript variant 1, mRNA
chr1	205156634	205156725	NM_199462	-	-3.38	-2.03	2.63	DSTYK	Homo sapiens dual serine/threonine and tyrosine protein kinase (DSTYK), transcript variant 2, mRNA
chr1	205271548	205271609	NM_030952	-	-3.19	-1.87	2.78	NUAK2	Homo sapiens NUAK family, SNF1-like kinase, 2 (NUAK2), mRNA
chr1	205272115	205272265	NM_030952	-	-5.06	-3.42	3.04	NUAK2	Homo sapiens NUAK family, SNF1-like kinase, 2 (NUAK2), mRNA
chr1	205272741	205272980	NM_030952	-	-5.43	-3.74	8.99	NUAK2	Homo sapiens NUAK family, SNF1-like kinase, 2 (NUAK2), mRNA
chr1	205628536	205628657	NM_033102	-	-5.03	-3.4	8.49	SLC45A3	Homo sapiens solute carrier family 45, member 3 (SLC45A3), mRNA
chr1	205719191	205719312	NM_022731	-	-4.76	-3.16	2.36	NUCKS1	Homo sapiens nuclear casein kinase and cyclin-dependent kinase substrate 1 (NUCKS1), mRNA
chr1	205744401	205744491	NM_001135663	-	-4.49	-2.94	6	RAB29	Homo sapiens RAB29, member RAS oncogene family (RAB29), transcript variant 3, mRNA
chr1	205758430	205758521	NM_173854	-	-3.46	-2.09	2.22	SLC41A1	Homo sapiens solute carrier family 41 (magnesium transporter), member 1 (SLC41A1), mRNA
chr1	205779601	205779662	NM_173854	-	-3.51	-2.13	2.21	SLC41A1	Homo sapiens solute carrier family 41 (magnesium transporter), member 1 (SLC41A1), mRNA
chr1	205779781	205779932	NM_173854	-	-4.07	-2.59	2.78	SLC41A1	Homo sapiens solute carrier family 41 (magnesium transporter), member 1 (SLC41A1), mRNA
chr1	208390856	208390947	NM_025179	-	-2.83	-1.6	3.09	PLXNA2	Homo sapiens plexin A2 (PLXNA2), mRNA
chr1	209796875	209796966	NM_001017402	-	-3.3	-1.97	2.16	LAMB3	Homo sapiens laminin, beta 3 (LAMB3), transcript variant 2, mRNA
chr1	212859877	212859967	NM_018664	-	-3.47	-1.83	18	BATF3	Homo sapiens basic leucine zipper transcription factor, ATF-like 3 (BATF3), mRNA
chr1	212964988	212965139	NM_001042549	-	-6.34	-4.55	6	NSL1	Homo sapiens NSL1, MIS12 kinetochore complex component (NSL1), transcript variant 2, mRNA
chr1	212964988	212965139	NM_015471	-	-6.34	-4.55	6	NSL1	Homo sapiens NSL1, MIS12 kinetochore complex component (NSL1), transcript variant 1, mRNA
chr1	214556795	214557006	NM_005401	-	-6.36	-4.56	1.98	PTPN14	Homo sapiens protein tyrosine phosphatase, non-receptor type 14 (PTPN14), mRNA
chr1	214724664	214724874	NM_005401	-	-4.38	-2.85	1.79	PTPN14	Homo sapiens protein tyrosine phosphatase, non-receptor type 14 (PTPN14), mRNA
chr1	224621791	224622001	NM_001115113	-	-16.8	-14.1	4.83	WDR26	Homo sapiens WD repeat domain 26 (WDR26), transcript variant 2, mRNA
chr1	224621791	224622001	NM_025160	-	-16.8	-14.1	4.83	WDR26	Homo sapiens WD repeat domain 26 (WDR26), transcript variant 1, mRNA
chr1	225840425	225840606	NM_001008493	-	-4.35	-2.83	1.88	ENAH	Homo sapiens enabled homolog (Drosophila) (ENAH), transcript variant 1, mRNA
chr1	225840424	225840605	NM_018212	-	-4.3	-2.78	1.85	ENAH	Homo sapiens enabled homolog (Drosophila) (ENAH), transcript variant 2, mRNA
chr1	226033501	226033621	NM_014698	-	-3.19	-1.88	2.82	TMEM63A	Homo sapiens transmembrane protein 63A (TMEM63A), mRNA
chr1	226034487	226034578	NM_014698	-	-3.47	-2.1	2.09	TMEM63A	Homo sapiens transmembrane protein 63A (TMEM63A), mRNA
chr1	226067018	226067079	NM_014698	-	-3.23	-1.91	2.74	TMEM63A	Homo sapiens transmembrane protein 63A (TMEM63A), mRNA
chr1	226107933	226108202	NM_001271681	-	-7.07	-5.19	1.96	PYCR2	Homo sapiens pyrroline-5-carboxylate reductase family, member 2 (PYCR2), transcript variant 2, mRNA
chr1	226111831	226112010	NM_001271681	-	-8.99	-6.91	3.54	PYCR2	Homo sapiens pyrroline-5-carboxylate reductase family, member 2 (PYCR2), transcript variant 2, mRNA
chr1	226107930	226108196	NM_013328	-	-6.72	-4.88	1.86	PYCR2	Homo sapiens pyrroline-5-carboxylate reductase family, member 2 (PYCR2), transcript variant 1, mRNA
chr1	226109949	226110008	NM_013328	-	-4.58	-3.02	1.61	PYCR2	Homo sapiens pyrroline-5-carboxylate reductase family, member 2 (PYCR2), transcript variant 1, mRNA
chr1	226111832	226112011	NM_013328	-	-8.99	-6.91	3.5	PYCR2	Homo sapiens pyrroline-5-carboxylate reductase family, member 2 (PYCR2), transcript variant 1, mRNA
chr1	226173124	226173215	NM_152608	-	-2.87	-1.63	2.38	SDE2	Homo sapiens SDE2 telomere maintenance homolog (S. pombe) (SDE2), mRNA
chr1	226819958	226820049	NM_002221	-	-4.51	-2.95	3.41	ITPKB	Homo sapiens inositol-trisphosphate 3-kinase B (ITPKB), mRNA
chr1	226923494	226923675	NM_002221	-	-3.77	-2.35	2.64	ITPKB	Homo sapiens inositol-trisphosphate 3-kinase B (ITPKB), mRNA
chr1	226924481	226924542	NM_002221	-	-3.19	-1.88	2.52	ITPKB	Homo sapiens inositol-trisphosphate 3-kinase B (ITPKB), mRNA
chr1	227181935	227182025	NM_003607	-	-5.12	-3.48	2	CDC42BPA	Homo sapiens CDC42 binding protein kinase alpha (DMPK-like) (CDC42BPA), transcript variant B, mRNA
chr1	227181933	227182024	NM_014826	-	-5.07	-3.43	2	CDC42BPA	Homo sapiens CDC42 binding protein kinase alpha (DMPK-like) (CDC42BPA), transcript variant A, mRNA
chr1	227919248	227919519	NM_001161465	-	-5.36	-3.69	3.09	JMJD4	Homo sapiens jumonji domain containing 4 (JMJD4), transcript variant 2, mRNA
chr1	227921639	227921730	NM_001161465	-	-3.62	-2.22	1.81	JMJD4	Homo sapiens jumonji domain containing 4 (JMJD4), transcript variant 2, mRNA
chr1	227919247	227919516	NM_023007	-	-5.33	-3.65	3.12	JMJD4	Homo sapiens jumonji domain containing 4 (JMJD4), transcript variant 1, mRNA
chr1	227921642	227921732	NM_023007	-	-3.62	-2.22	1.81	JMJD4	Homo sapiens jumonji domain containing 4 (JMJD4), transcript variant 1, mRNA
chr1	228581675	228581736	NM_145214	-	-3.58	-2.19	2.82	TRIM11	Homo sapiens tripartite motif containing 11 (TRIM11), mRNA
chr1	228582004	228582124	NM_145214	-	-4.71	-3.13	2.18	TRIM11	Homo sapiens tripartite motif containing 11 (TRIM11), mRNA
chr1	228582332	228582393	NM_145214	-	-3.64	-2.24	2.14	TRIM11	Homo sapiens tripartite motif containing 11 (TRIM11), mRNA
chr1	228588756	228588817	NM_145214	-	-3.57	-2.18	2.21	TRIM11	Homo sapiens tripartite motif containing 11 (TRIM11), mRNA
chr1	230974412	230974591	NM_001136495	-	-7.29	-5.39	1.98	C1ORF198	Homo sapiens chromosome 1 open reading frame 198 (C1orf198), transcript variant 3, mRNA
chr1	230974416	230974596	NM_032800	-	-6.17	-4.39	1.86	C1ORF198	Homo sapiens chromosome 1 open reading frame 198 (C1orf198), transcript variant 1, mRNA
chr1	230974415	230974595	NM_001136494	-	-6.17	-4.39	1.86	C1ORF198	Homo sapiens chromosome 1 open reading frame 198 (C1orf198), transcript variant 2, mRNA
chr1	231471569	231471749	NM_175876	-	-4.45	-2.9	2.95	EXOC8	Homo sapiens exocyst complex component 8 (EXOC8), mRNA
chr1	233394137	233394258	NM_014801	-	-3.79	-2.36	2.9	PCNXL2	Homo sapiens pecanex-like 2 (Drosophila) (PCNXL2), mRNA
chr1	235491292	235491412	NM_016374	-	-4.14	-2.64	3.71	ARID4B	Homo sapiens AT rich interactive domain 4B (RBP1-like) (ARID4B), transcript variant 1, mRNA
chr1	235491291	235491412	NM_031371	-	-4.14	-2.64	3.71	ARID4B	Homo sapiens AT rich interactive domain 4B (RBP1-like) (ARID4B), transcript variant 2, mRNA
chr1	247473008	247473069	NM_032752	-	-3.21	-1.89	1.71	ZNF496	Homo sapiens zinc finger protein 496 (ZNF496), mRNA
chr1	249105512	249105781	NM_030645	-	-6.09	-4.32	2.67	SH3BP5L	Homo sapiens SH3-binding domain protein 5-like (SH3BP5L), mRNA
chr1	249144320	249144529	NM_001136036	-	-13.7	-11.3	2.84	ZNF692	Homo sapiens zinc finger protein 692 (ZNF692), transcript variant 1, mRNA
chr1	249149956	249150017	NM_001136036	-	-4.04	-2.57	1.65	ZNF692	Homo sapiens zinc finger protein 692 (ZNF692), transcript variant 1, mRNA
chr1	249144320	249144528	NM_001193328	-	-13.5	-11	2.82	ZNF692	Homo sapiens zinc finger protein 692 (ZNF692), transcript variant 3, mRNA
chr1	249149954	249150014	NM_001193328	-	-4.04	-2.57	1.65	ZNF692	Homo sapiens zinc finger protein 692 (ZNF692), transcript variant 3, mRNA
chr1	249151577	249151696	NM_001193328	-	-4.16	-2.67	1.79	ZNF692	Homo sapiens zinc finger protein 692 (ZNF692), transcript variant 3, mRNA
chr1	249144292	249144532	NM_017865	-	-13.5	-11	2.82	ZNF692	Homo sapiens zinc finger protein 692 (ZNF692), transcript variant 2, mRNA
chr1	249149936	249149997	NM_017865	-	-3.97	-2.5	1.63	ZNF692	Homo sapiens zinc finger protein 692 (ZNF692), transcript variant 2, mRNA
chr2	3383564	3383624	NM_016030	+	-3.07	-1.78	2.4	TRAPPC12	Homo sapiens trafficking protein particle complex 12 (TRAPPC12), mRNA
chr2	10187899	10188198	NM_003597	+	-4.36	-2.83	2	KLF11	Homo sapiens Kruppel-like factor 11 (KLF11), transcript variant 1, mRNA
chr2	10192545	10192725	NM_003597	+	-6.59	-4.76	3.2	KLF11	Homo sapiens Kruppel-like factor 11 (KLF11), transcript variant 1, mRNA
chr2	10187895	10188195	NM_001177716	+	-4.3	-2.78	2.07	KLF11	Homo sapiens Kruppel-like factor 11 (KLF11), transcript variant 2, mRNA
chr2	10192572	10192722	NM_001177716	+	-6.52	-4.7	3.03	KLF11	Homo sapiens Kruppel-like factor 11 (KLF11), transcript variant 2, mRNA
chr2	10187896	10188196	NM_001177718	+	-4.37	-2.84	2	KLF11	Homo sapiens Kruppel-like factor 11 (KLF11), transcript variant 3, mRNA
chr2	10192573	10192723	NM_001177718	+	-6.48	-4.66	3.03	KLF11	Homo sapiens Kruppel-like factor 11 (KLF11), transcript variant 3, mRNA
chr2	10567175	10567295	NM_002149	+	-4.97	-3.35	1.79	HPCAL1	Homo sapiens hippocalcin-like 1 (HPCAL1), transcript variant 1, mRNA
chr2	10567177	10567297	NM_134421	+	-4.92	-3.31	1.79	HPCAL1	Homo sapiens hippocalcin-like 1 (HPCAL1), transcript variant 2, mRNA
chr2	10567004	10567064	NM_001258357	+	-3.06	-1.77	1.29	HPCAL1	Homo sapiens hippocalcin-like 1 (HPCAL1), transcript variant 3, mRNA
chr2	10567181	10567300	NM_001258357	+	-4.71	-3.12	1.77	HPCAL1	Homo sapiens hippocalcin-like 1 (HPCAL1), transcript variant 3, mRNA
chr2	10567177	10567297	NM_001258358	+	-4.97	-3.35	1.79	HPCAL1	Homo sapiens hippocalcin-like 1 (HPCAL1), transcript variant 4, mRNA
chr2	10567175	10567295	NM_001258359	+	-4.97	-3.35	1.79	HPCAL1	Homo sapiens hippocalcin-like 1 (HPCAL1), transcript variant 5, mRNA
chr2	10925085	10925206	NM_001039362	+	-3.37	-2.02	1.5	ATP6V1C2	Homo sapiens ATPase, H+ transporting, lysosomal 42kDa, V1 subunit C2 (ATP6V1C2), transcript variant 1, mRNA
chr2	10925116	10925206	NM_144583	+	-3.37	-2.02	1.5	ATP6V1C2	Homo sapiens ATPase, H+ transporting, lysosomal 42kDa, V1 subunit C2 (ATP6V1C2), transcript variant 2, mRNA
chr2	20648391	20648602	NM_004040	+	-19.3	-16.5	1.9	RHOB	Homo sapiens ras homolog family member B (RHOB), mRNA
chr2	23608446	23608597	NM_052920	+	-4.11	-2.62	2.43	KLHL29	Homo sapiens kelch-like family member 29 (KLHL29), mRNA
chr2	23865260	23865380	NM_052920	+	-3.48	-2.11	1.59	KLHL29	Homo sapiens kelch-like family member 29 (KLHL29), mRNA
chr2	23914572	23914722	NM_052920	+	-3.62	-2.22	2.39	KLHL29	Homo sapiens kelch-like family member 29 (KLHL29), mRNA
chr2	23918506	23918657	NM_052920	+	-4.47	-2.92	2.07	KLHL29	Homo sapiens kelch-like family member 29 (KLHL29), mRNA
chr2	25042802	25043011	NM_001199803	+	-4.56	-3	1.71	CENPO	Homo sapiens centromere protein O (CENPO), transcript variant 2, mRNA
chr2	25042320	25042620	NM_024322	+	-21	-18.1	2.64	CENPO	Homo sapiens centromere protein O (CENPO), transcript variant 1, mRNA
chr2	25042768	25042978	NM_024322	+	-4.66	-3.08	1.74	CENPO	Homo sapiens centromere protein O (CENPO), transcript variant 1, mRNA
chr2	25377571	25377632	NM_014971	+	-3	-1.73	3	EFR3B	Homo sapiens EFR3 homolog B (S. cerevisiae) (EFR3B), mRNA
chr2	26256996	26257236	NM_016131	+	-5.95	-4.2	1.97	RAB10	Homo sapiens RAB10, member RAS oncogene family (RAB10), mRNA
chr2	26257443	26257504	NM_016131	+	-2.72	-1.51	1.29	RAB10	Homo sapiens RAB10, member RAS oncogene family (RAB10), mRNA
chr2	26953676	26953767	NM_002246	+	-2.82	-1.59	3.55	KCNK3	Homo sapiens potassium channel, subfamily K, member 3 (KCNK3), mRNA
chr2	27001172	27001412	NM_017877	+	-8.27	-6.27	2.63	SLC35F6	Homo sapiens solute carrier family 35, member F6 (SLC35F6), mRNA
chr2	27003501	27003591	NM_017877	+	-3.19	-1.88	2.6	SLC35F6	Homo sapiens solute carrier family 35, member F6 (SLC35F6), mRNA
chr2	27169926	27169986	NM_020134	+	-2.63	-1.45	2.59	DPYSL5	Homo sapiens dihydropyrimidinase-like 5 (DPYSL5), transcript variant 1, mRNA
chr2	27171093	27171214	NM_020134	+	-3.64	-2.23	2.54	DPYSL5	Homo sapiens dihydropyrimidinase-like 5 (DPYSL5), transcript variant 1, mRNA
chr2	27171090	27171211	NM_001253723	+	-3.69	-2.28	2.56	DPYSL5	Homo sapiens dihydropyrimidinase-like 5 (DPYSL5), transcript variant 2, mRNA
chr2	27171119	27171210	NM_001253724	+	-3.69	-2.28	2.56	DPYSL5	Homo sapiens dihydropyrimidinase-like 5 (DPYSL5), transcript variant 3, mRNA
chr2	27262917	27263213	NM_001083590	+	-4.72	-3.14	1.55	TMEM214	Homo sapiens transmembrane protein 214 (TMEM214), transcript variant 2, mRNA
chr2	27264205	27264505	NM_001083590	+	-9.26	-7.17	1.8	TMEM214	Homo sapiens transmembrane protein 214 (TMEM214), transcript variant 2, mRNA
chr2	27259358	27259449	NM_017727	+	-4.29	-2.77	1.53	TMEM214	Homo sapiens transmembrane protein 214 (TMEM214), transcript variant 1, mRNA
chr2	27262923	27263219	NM_017727	+	-5.22	-3.56	1.61	TMEM214	Homo sapiens transmembrane protein 214 (TMEM214), transcript variant 1, mRNA
chr2	27264206	27264505	NM_017727	+	-9.86	-7.71	1.84	TMEM214	Homo sapiens transmembrane protein 214 (TMEM214), transcript variant 1, mRNA
chr2	27458212	27458441	NM_004341	+	-5.99	-4.24	2.04	CAD	Homo sapiens carbamoyl-phosphate synthetase 2, aspartate transcarbamylase, and dihydroorotase (CAD), mRNA
chr2	27464940	27465179	NM_004341	+	-2.67	-1.48	1.61	CAD	Homo sapiens carbamoyl-phosphate synthetase 2, aspartate transcarbamylase, and dihydroorotase (CAD), mRNA
chr2	27465550	27465797	NM_004341	+	-5.1	-3.45	1.63	CAD	Homo sapiens carbamoyl-phosphate synthetase 2, aspartate transcarbamylase, and dihydroorotase (CAD), mRNA
chr2	27558524	27558583	NR_038427	+	-3.55	-2.17	2.09	GTF3C2-AS1	Homo sapiens GTF3C2 antisense RNA 1 (GTF3C2-AS1), long non-coding RNA
chr2	28634865	28634925	NM_005253	+	-3.47	-2.1	2.04	FOSL2	Homo sapiens FOS-like antigen 2 (FOSL2), mRNA
chr2	28636443	28636623	NM_005253	+	-3.53	-2.15	3	FOSL2	Homo sapiens FOS-like antigen 2 (FOSL2), mRNA
chr2	28636860	28636950	NM_005253	+	-3.94	-2.48	3.66	FOSL2	Homo sapiens FOS-like antigen 2 (FOSL2), mRNA
chr2	29274708	29274887	NM_199280	+	-4.11	-2.62	3.82	FAM179A	Homo sapiens family with sequence similarity 179, member A (FAM179A), mRNA
chr2	44428718	44428779	NM_001033556	+	-2.74	-1.53	2.26	PPM1B	Homo sapiens protein phosphatase, Mg2+/Mn2+ dependent, 1B (PPM1B), transcript variant 4, mRNA
chr2	44428715	44428776	NM_001033557	+	-2.9	-1.65	2.31	PPM1B	Homo sapiens protein phosphatase, Mg2+/Mn2+ dependent, 1B (PPM1B), transcript variant 5, mRNA
chr2	44428714	44428775	NM_002706	+	-3.12	-1.82	2.38	PPM1B	Homo sapiens protein phosphatase, Mg2+/Mn2+ dependent, 1B (PPM1B), transcript variant 1, mRNA
chr2	44428716	44428776	NM_177968	+	-2.9	-1.65	2.31	PPM1B	Homo sapiens protein phosphatase, Mg2+/Mn2+ dependent, 1B (PPM1B), transcript variant 2, mRNA
chr2	46607600	46607720	NM_001430	+	-5.29	-3.62	1.36	EPAS1	Homo sapiens endothelial PAS domain protein 1 (EPAS1), mRNA
chr2	46608747	46608807	NM_001430	+	-3.9	-2.45	1.48	EPAS1	Homo sapiens endothelial PAS domain protein 1 (EPAS1), mRNA
chr2	46613035	46613185	NM_001430	+	-4.22	-2.71	1.79	EPAS1	Homo sapiens endothelial PAS domain protein 1 (EPAS1), mRNA
chr2	47302017	47302108	NM_001288953	+	-5.07	-3.44	3.75	TTC7A	Homo sapiens tetratricopeptide repeat domain 7A (TTC7A), transcript variant 3, mRNA
chr2	47302945	47303036	NM_001288953	+	-3.62	-2.22	2.39	TTC7A	Homo sapiens tetratricopeptide repeat domain 7A (TTC7A), transcript variant 3, mRNA
chr2	47302019	47302110	NM_001288951	+	-4.77	-3.18	3.62	TTC7A	Homo sapiens tetratricopeptide repeat domain 7A (TTC7A), transcript variant 1, mRNA
chr2	47302945	47303036	NM_001288951	+	-3.62	-2.22	2.39	TTC7A	Homo sapiens tetratricopeptide repeat domain 7A (TTC7A), transcript variant 1, mRNA
chr2	47302017	47302108	NM_001288955	+	-5.07	-3.44	3.75	TTC7A	Homo sapiens tetratricopeptide repeat domain 7A (TTC7A), transcript variant 4, mRNA
chr2	47302945	47303036	NM_001288955	+	-3.62	-2.22	2.39	TTC7A	Homo sapiens tetratricopeptide repeat domain 7A (TTC7A), transcript variant 4, mRNA
chr2	47302015	47302106	NM_020458	+	-5.07	-3.44	3.75	TTC7A	Homo sapiens tetratricopeptide repeat domain 7A (TTC7A), transcript variant 2, mRNA
chr2	47302944	47303035	NM_020458	+	-3.79	-2.36	2.47	TTC7A	Homo sapiens tetratricopeptide repeat domain 7A (TTC7A), transcript variant 2, mRNA
chr2	48010369	48010490	NM_000179	+	-3.67	-2.26	3.06	MSH6	Homo sapiens mutS homolog 6 (MSH6), transcript variant 1, mRNA
chr2	48010369	48010460	NM_001281492	+	-3.07	-1.78	2.4	MSH6	Homo sapiens mutS homolog 6 (MSH6), transcript variant 2, mRNA
chr2	48010370	48010490	NM_001281493	+	-3.67	-2.26	3.06	MSH6	Homo sapiens mutS homolog 6 (MSH6), transcript variant 3, mRNA
chr2	54014246	54014336	NM_001127397	+	-4.23	-2.72	3.16	ERLEC1	Homo sapiens endoplasmic reticulum lectin 1 (ERLEC1), transcript variant 2, mRNA
chr2	54014246	54014337	NM_001127398	+	-4.23	-2.72	3.16	ERLEC1	Homo sapiens endoplasmic reticulum lectin 1 (ERLEC1), transcript variant 3, mRNA
chr2	54014245	54014335	NM_015701	+	-4.23	-2.72	3.16	ERLEC1	Homo sapiens endoplasmic reticulum lectin 1 (ERLEC1), transcript variant 1, mRNA
chr2	65248401	65248581	NM_001193493	+	-3.4	-2.05	1.86	SLC1A4	Homo sapiens solute carrier family 1 (glutamate/neutral amino acid transporter), member 4 (SLC1A4), transcript variant 2, mRNA
chr2	65248430	65248580	NM_003038	+	-3.6	-2.2	1.85	SLC1A4	Homo sapiens solute carrier family 1 (glutamate/neutral amino acid transporter), member 4 (SLC1A4), transcript variant 1, mRNA
chr2	65298734	65298824	NM_015147	+	-3.14	-1.84	2.82	CEP68	Homo sapiens centrosomal protein 68kDa (CEP68), mRNA
chr2	65299571	65299662	NM_015147	+	-3.56	-2.17	2.29	CEP68	Homo sapiens centrosomal protein 68kDa (CEP68), mRNA
chr2	69240661	69240721	NM_018153	+	-2.84	-1.61	1.67	ANTXR1	Homo sapiens anthrax toxin receptor 1 (ANTXR1), transcript variant 3, mRNA
chr2	69240661	69240722	NM_053034	+	-2.84	-1.61	1.67	ANTXR1	Homo sapiens anthrax toxin receptor 1 (ANTXR1), transcript variant 2, mRNA
chr2	70315177	70315385	NM_006196	+	-25.9	-22.8	1.94	PCBP1	Homo sapiens poly(rC) binding protein 1 (PCBP1), mRNA
chr2	70315444	70315652	NM_006196	+	-15.2	-12.7	1.44	PCBP1	Homo sapiens poly(rC) binding protein 1 (PCBP1), mRNA
chr2	71305466	71305644	NM_017567	+	-5.25	-3.58	2.2	NAGK	Homo sapiens N-acetylglucosamine kinase (NAGK), mRNA
chr2	73115475	73115565	NM_003124	+	-3.07	-1.78	1.81	SPR	Homo sapiens sepiapterin reductase (7,8-dihydrobiopterin:NADP+ oxidoreductase) (SPR), mRNA
chr2	73479914	73479974	NM_001009570	+	-5.6	-3.89	1.4	CCT7	Homo sapiens chaperonin containing TCP1, subunit 7 (eta) (CCT7), transcript variant 2, mRNA
chr2	74274003	74274064	NM_001287491	+	-2.7	-1.5	2.26	TET3	Homo sapiens tet methylcytosine dioxygenase 3 (TET3), mRNA
chr2	74274782	74275023	NM_001287491	+	-5.14	-3.49	3.47	TET3	Homo sapiens tet methylcytosine dioxygenase 3 (TET3), mRNA
chr2	74327660	74327721	NM_001287491	+	-2.74	-1.53	2.26	TET3	Homo sapiens tet methylcytosine dioxygenase 3 (TET3), mRNA
chr2	74328170	74328291	NM_001287491	+	-3.45	-2.08	3.8	TET3	Homo sapiens tet methylcytosine dioxygenase 3 (TET3), mRNA
chr2	74756561	74756652	NM_013247	+	-2.78	-1.56	2.33	HTRA2	Homo sapiens HtrA serine peptidase 2 (HTRA2), transcript variant 1, mRNA
chr2	74756561	74756710	NM_145074	+	-2.78	-1.56	3.5	HTRA2	Homo sapiens HtrA serine peptidase 2 (HTRA2), transcript variant 2, mRNA
chr2	74757185	74757453	NM_145074	+	-6.58	-4.75	3.66	HTRA2	Homo sapiens HtrA serine peptidase 2 (HTRA2), transcript variant 2, mRNA
chr2	85133543	85133714	NM_021103	+	-26.9	-23.8	1.25	TMSB10	Homo sapiens thymosin beta 10 (TMSB10), mRNA
chr2	96050724	96050874	NM_013434	+	-4.4	-2.87	4.18	KCNIP3	Homo sapiens Kv channel interacting protein 3, calsenilin (KCNIP3), transcript variant 1, mRNA
chr2	96051497	96051617	NM_013434	+	-3.4	-2.05	3.08	KCNIP3	Homo sapiens Kv channel interacting protein 3, calsenilin (KCNIP3), transcript variant 1, mRNA
chr2	96050718	96050869	NM_001034914	+	-4.72	-3.13	4.36	KCNIP3	Homo sapiens Kv channel interacting protein 3, calsenilin (KCNIP3), transcript variant 2, mRNA
chr2	96051495	96051616	NM_001034914	+	-3.91	-2.45	3.25	KCNIP3	Homo sapiens Kv channel interacting protein 3, calsenilin (KCNIP3), transcript variant 2, mRNA
chr2	97217536	97217715	NM_212481	+	-4.49	-2.94	22	ARID5A	Homo sapiens AT rich interactive domain 5A (MRF1-like) (ARID5A), mRNA
chr2	97498992	97499233	NM_017623	+	-4.92	-3.3	2.95	CNNM3	Homo sapiens cyclin M3 (CNNM3), transcript variant 1, mRNA
chr2	97499003	97499213	NM_199078	+	-5.13	-3.49	2.96	CNNM3	Homo sapiens cyclin M3 (CNNM3), transcript variant 2, mRNA
chr2	99172152	99172213	NM_001134225	+	-2.68	-1.48	1.87	INPP4A	Homo sapiens inositol polyphosphate-4-phosphatase, type I, 107kDa (INPP4A), transcript variant c, mRNA
chr2	110373103	110373313	NM_023016	+	-3.54	-2.15	2.87	SOWAHC	Homo sapiens sosondowah ankyrin repeat domain family member C (SOWAHC), mRNA
chr2	120003403	120003494	NM_001008410	+	-2.9	-1.65	2.45	STEAP3	Homo sapiens STEAP family member 3, metalloreductase (STEAP3), transcript variant 3, mRNA
chr2	120005333	120005394	NM_001008410	+	-2.74	-1.53	2.4	STEAP3	Homo sapiens STEAP family member 3, metalloreductase (STEAP3), transcript variant 3, mRNA
chr2	120021397	120021518	NM_001008410	+	-4.14	-2.64	3.57	STEAP3	Homo sapiens STEAP family member 3, metalloreductase (STEAP3), transcript variant 3, mRNA
chr2	120003392	120003483	NM_018234	+	-3.58	-2.19	2.54	STEAP3	Homo sapiens STEAP family member 3, metalloreductase (STEAP3), transcript variant 2, mRNA
chr2	120021407	120021527	NM_018234	+	-4.11	-2.62	3.69	STEAP3	Homo sapiens STEAP family member 3, metalloreductase (STEAP3), transcript variant 2, mRNA
chr2	120003377	120003497	NM_182915	+	-2.79	-1.56	2.36	STEAP3	Homo sapiens STEAP family member 3, metalloreductase (STEAP3), transcript variant 1, mRNA
chr2	120005336	120005397	NM_182915	+	-2.74	-1.53	2.4	STEAP3	Homo sapiens STEAP family member 3, metalloreductase (STEAP3), transcript variant 1, mRNA
chr2	120021399	120021520	NM_182915	+	-4.14	-2.64	3.57	STEAP3	Homo sapiens STEAP family member 3, metalloreductase (STEAP3), transcript variant 1, mRNA
chr2	121746724	121746815	NM_005270	+	-3.19	-1.87	16	GLI2	Homo sapiens GLI family zinc finger 2 (GLI2), mRNA
chr2	128947560	128947620	NM_020120	+	-2.91	-1.66	2.31	UGGT1	Homo sapiens UDP-glucose glycoprotein glucosyltransferase 1 (UGGT1), transcript variant 1, mRNA
chr2	128947558	128947619	NR_027671	+	-3.06	-1.78	2.31	UGGT1	Homo sapiens UDP-glucose glycoprotein glucosyltransferase 1 (UGGT1), transcript variant 2, long non-coding RNA
chr2	131104076	131104167	NM_033416	+	-3.04	-1.76	1.52	IMP4	Homo sapiens IMP4, U3 small nucleolar ribonucleoprotein (IMP4), mRNA
chr2	131803597	131803777	NM_032995	+	-5.44	-3.75	3.18	ARHGEF4	Homo sapiens Rho guanine nucleotide exchange factor (GEF) 4 (ARHGEF4), transcript variant 2, mRNA
chr2	133403010	133403189	NM_001508	+	-4.32	-2.8	3.16	GPR39	Homo sapiens G protein-coupled receptor 39 (GPR39), mRNA
chr2	153575387	153575537	NM_152522	+	-5.77	-4.04	2.3	ARL6IP6	Homo sapiens ADP-ribosylation-like factor 6 interacting protein 6 (ARL6IP6), transcript variant 1, mRNA
chr2	159954172	159954233	NM_001145909	+	-3.68	-2.27	2.73	TANC1	Homo sapiens tetratricopeptide repeat, ankyrin repeat and coiled-coil containing 1 (TANC1), transcript variant 2, mRNA
chr2	159954172	159954233	NM_033394	+	-3.68	-2.27	2.73	TANC1	Homo sapiens tetratricopeptide repeat, ankyrin repeat and coiled-coil containing 1 (TANC1), transcript variant 1, mRNA
chr2	198570476	198570537	NM_138395	+	-2.74	-1.53	2.86	MARS2	Homo sapiens methionyl-tRNA synthetase 2, mitochondrial (MARS2), mRNA
chr2	198571255	198571406	NM_138395	+	-4.37	-2.84	3.05	MARS2	Homo sapiens methionyl-tRNA synthetase 2, mitochondrial (MARS2), mRNA
chr2	219232522	219232582	NM_198559	+	-3.29	-1.96	9.99	CATIP	Homo sapiens ciliogenesis associated TTC17 interacting protein (CATIP), mRNA
chr2	219269506	219269744	NM_001206878	+	-7.5	-5.57	2.45	CTDSP1	Homo sapiens CTD (carboxy-terminal domain, RNA polymerase II, polypeptide A) small phosphatase 1 (CTDSP1), transcript variant 3, mRNA
chr2	219270218	219270486	NM_001206878	+	-9.67	-7.54	2.25	CTDSP1	Homo sapiens CTD (carboxy-terminal domain, RNA polymerase II, polypeptide A) small phosphatase 1 (CTDSP1), transcript variant 3, mRNA
chr2	219269494	219269735	NM_021198	+	-7.05	-5.18	2.5	CTDSP1	Homo sapiens CTD (carboxy-terminal domain, RNA polymerase II, polypeptide A) small phosphatase 1 (CTDSP1), transcript variant 1, mRNA
chr2	219270214	219270484	NM_021198	+	-10.6	-8.4	2.31	CTDSP1	Homo sapiens CTD (carboxy-terminal domain, RNA polymerase II, polypeptide A) small phosphatase 1 (CTDSP1), transcript variant 1, mRNA
chr2	219269496	219269736	NM_182642	+	-7	-5.13	2.5	CTDSP1	Homo sapiens CTD (carboxy-terminal domain, RNA polymerase II, polypeptide A) small phosphatase 1 (CTDSP1), transcript variant 2, mRNA
chr2	219270214	219270484	NM_182642	+	-10.2	-8.01	2.28	CTDSP1	Homo sapiens CTD (carboxy-terminal domain, RNA polymerase II, polypeptide A) small phosphatase 1 (CTDSP1), transcript variant 2, mRNA
chr2	219459004	219459094	NM_001271634	+	-4.12	-2.63	2.17	RQCD1	Homo sapiens RCD1 required for cell differentiation1 homolog (S. pombe) (RQCD1), transcript variant 1, mRNA
chr2	219459008	219459098	NM_005444	+	-3.84	-2.4	2.08	RQCD1	Homo sapiens RCD1 required for cell differentiation1 homolog (S. pombe) (RQCD1), transcript variant 2, mRNA
chr2	219459031	219459182	NR_073390	+	-3.98	-2.51	2.12	RQCD1	Homo sapiens RCD1 required for cell differentiation1 homolog (S. pombe) (RQCD1), transcript variant 4, long non-coding RNA
chr2	219544673	219544734	NM_001243313	+	-3.19	-1.87	2.78	STK36	Homo sapiens serine/threonine kinase 36 (STK36), transcript variant 2, mRNA
chr2	219544674	219544735	NM_015690	+	-2.93	-1.68	2.67	STK36	Homo sapiens serine/threonine kinase 36 (STK36), transcript variant 1, mRNA
chr2	220074162	220074223	NM_001270998	+	-2.98	-1.72	2.63	ZFAND2B	Homo sapiens zinc finger, AN1-type domain 2B (ZFAND2B), transcript variant 2, mRNA
chr2	220074164	220074254	NM_001270999	+	-2.79	-1.57	2.5	ZFAND2B	Homo sapiens zinc finger, AN1-type domain 2B (ZFAND2B), transcript variant 3, mRNA
chr2	220074166	220074255	NM_138802	+	-2.79	-1.57	2.5	ZFAND2B	Homo sapiens zinc finger, AN1-type domain 2B (ZFAND2B), transcript variant 1, mRNA
chr2	220099730	220099910	NM_001282792	+	-7.58	-5.65	4	ANKZF1	Homo sapiens ankyrin repeat and zinc finger domain containing 1 (ANKZF1), transcript variant 3, mRNA
chr2	220099698	220099909	NM_018089	+	-7.89	-5.93	4.09	ANKZF1	Homo sapiens ankyrin repeat and zinc finger domain containing 1 (ANKZF1), transcript variant 1, mRNA
chr2	220099703	220099913	NM_001042410	+	-6.97	-5.1	3.82	ANKZF1	Homo sapiens ankyrin repeat and zinc finger domain containing 1 (ANKZF1), transcript variant 2, mRNA
chr2	220150669	220150729	NM_006736	+	-3.08	-1.79	2.2	DNAJB2	Homo sapiens DnaJ (Hsp40) homolog, subfamily B, member 2 (DNAJB2), transcript variant 2, mRNA
chr2	220476525	220476706	NM_052902	+	-3.45	-2.08	3.8	STK11IP	Homo sapiens serine/threonine kinase 11 interacting protein (STK11IP), mRNA
chr2	220479845	220479965	NM_052902	+	-3.45	-2.08	3.8	STK11IP	Homo sapiens serine/threonine kinase 11 interacting protein (STK11IP), mRNA
chr2	231743432	231743522	NM_001287240	+	-3.47	-2.1	1.51	ITM2C	Homo sapiens integral membrane protein 2C (ITM2C), transcript variant 4, mRNA
chr2	231743435	231743525	NM_001287241	+	-3.55	-2.16	1.52	ITM2C	Homo sapiens integral membrane protein 2C (ITM2C), transcript variant 5, mRNA
chr2	231742739	231742800	NM_001012514	+	-3.51	-2.13	1.42	ITM2C	Homo sapiens integral membrane protein 2C (ITM2C), transcript variant 3, mRNA
chr2	231743429	231743519	NM_001012514	+	-3.58	-2.19	1.53	ITM2C	Homo sapiens integral membrane protein 2C (ITM2C), transcript variant 3, mRNA
chr2	231742744	231742805	NM_030926	+	-3.32	-1.98	1.41	ITM2C	Homo sapiens integral membrane protein 2C (ITM2C), transcript variant 1, mRNA
chr2	231743431	231743521	NM_030926	+	-3.58	-2.19	1.53	ITM2C	Homo sapiens integral membrane protein 2C (ITM2C), transcript variant 1, mRNA
chr2	231743435	231743525	NM_001012516	+	-3.62	-2.22	1.53	ITM2C	Homo sapiens integral membrane protein 2C (ITM2C), transcript variant 2, mRNA
chr2	233537019	233537079	NM_001243252	+	-3.77	-2.35	2.64	EFHD1	Homo sapiens EF-hand domain family, member D1 (EFHD1), transcript variant 2, mRNA
chr2	234378375	234378615	NM_152879	+	-10.1	-7.9	2.79	DGKD	Homo sapiens diacylglycerol kinase, delta 130kDa (DGKD), transcript variant 2, mRNA
chr2	234379603	234379814	NM_152879	+	-7.3	-5.39	2.07	DGKD	Homo sapiens diacylglycerol kinase, delta 130kDa (DGKD), transcript variant 2, mRNA
chr2	234378377	234378617	NM_003648	+	-10.1	-7.9	2.79	DGKD	Homo sapiens diacylglycerol kinase, delta 130kDa (DGKD), transcript variant 1, mRNA
chr2	234379604	234379815	NM_003648	+	-7.3	-5.39	2.07	DGKD	Homo sapiens diacylglycerol kinase, delta 130kDa (DGKD), transcript variant 1, mRNA
chr2	235950188	235950459	NM_014521	+	-7.04	-5.16	2.29	SH3BP4	Homo sapiens SH3-domain binding protein 4 (SH3BP4), mRNA
chr2	235962410	235962471	NM_014521	+	-3.42	-2.06	1.72	SH3BP4	Homo sapiens SH3-domain binding protein 4 (SH3BP4), mRNA
chr2	236715898	236715958	NM_001244888	+	-3.72	-2.31	2.27	AGAP1	Homo sapiens ArfGAP with GTPase domain, ankyrin repeat and PH domain 1 (AGAP1), transcript variant 3, mRNA
chr2	237035828	237035979	NM_001037131	+	-4.1	-2.61	2.95	AGAP1	Homo sapiens ArfGAP with GTPase domain, ankyrin repeat and PH domain 1 (AGAP1), transcript variant 1, mRNA
chr2	237039124	237039275	NM_001037131	+	-3.84	-2.4	2.86	AGAP1	Homo sapiens ArfGAP with GTPase domain, ankyrin repeat and PH domain 1 (AGAP1), transcript variant 1, mRNA
chr2	237039934	237040084	NM_001037131	+	-3.93	-2.47	2.78	AGAP1	Homo sapiens ArfGAP with GTPase domain, ankyrin repeat and PH domain 1 (AGAP1), transcript variant 1, mRNA
chr2	237035832	237035982	NM_014914	+	-3.93	-2.47	2.8	AGAP1	Homo sapiens ArfGAP with GTPase domain, ankyrin repeat and PH domain 1 (AGAP1), transcript variant 2, mRNA
chr2	237039066	237039276	NM_014914	+	-3.84	-2.4	2.86	AGAP1	Homo sapiens ArfGAP with GTPase domain, ankyrin repeat and PH domain 1 (AGAP1), transcript variant 2, mRNA
chr2	237039934	237040085	NM_014914	+	-3.93	-2.47	2.78	AGAP1	Homo sapiens ArfGAP with GTPase domain, ankyrin repeat and PH domain 1 (AGAP1), transcript variant 2, mRNA
chr2	241401630	241401691	NM_002081	+	-3.13	-1.83	2.31	GPC1	Homo sapiens glypican 1 (GPC1), mRNA
chr2	241405547	241405697	NM_002081	+	-4	-2.53	1.97	GPC1	Homo sapiens glypican 1 (GPC1), mRNA
chr2	241517371	241517641	NM_018226	+	-4.32	-2.8	3.05	RNPEPL1	Homo sapiens arginyl aminopeptidase (aminopeptidase B)-like 1 (RNPEPL1), mRNA
chr2	241517730	241517910	NM_018226	+	-3.5	-2.13	2.33	RNPEPL1	Homo sapiens arginyl aminopeptidase (aminopeptidase B)-like 1 (RNPEPL1), mRNA
chr2	241517969	241518119	NM_018226	+	-3.28	-1.95	2.93	RNPEPL1	Homo sapiens arginyl aminopeptidase (aminopeptidase B)-like 1 (RNPEPL1), mRNA
chr2	241534002	241534122	NM_023083	+	-3.43	-2.07	2.67	CAPN10	Homo sapiens calpain 10 (CAPN10), transcript variant 1, mRNA
chr2	241537384	241537445	NM_023083	+	-2.73	-1.52	2.35	CAPN10	Homo sapiens calpain 10 (CAPN10), transcript variant 1, mRNA
chr2	241533333	241533424	NM_023085	+	-2.78	-1.56	3.09	CAPN10	Homo sapiens calpain 10 (CAPN10), transcript variant 3, mRNA
chr2	241537381	241537472	NM_023085	+	-2.73	-1.52	2.35	CAPN10	Homo sapiens calpain 10 (CAPN10), transcript variant 3, mRNA
chr2	242122112	242122321	NM_001282412	+	-5.78	-4.05	3	PPP1R7	Homo sapiens protein phosphatase 1, regulatory subunit 7 (PPP1R7), transcript variant 5, mRNA
chr2	242122117	242122296	NM_001282413	+	-5.3	-3.63	2.84	PPP1R7	Homo sapiens protein phosphatase 1, regulatory subunit 7 (PPP1R7), transcript variant 6, mRNA
chr2	242122112	242122321	NM_001282409	+	-5.78	-4.05	3	PPP1R7	Homo sapiens protein phosphatase 1, regulatory subunit 7 (PPP1R7), transcript variant 2, mRNA
chr2	242122109	242122319	NM_002712	+	-5.26	-3.6	2.87	PPP1R7	Homo sapiens protein phosphatase 1, regulatory subunit 7 (PPP1R7), transcript variant 1, mRNA
chr2	242512036	242512126	NM_032515	+	-2.89	-1.64	8.99	BOK	Homo sapiens BCL2-related ovarian killer (BOK), mRNA
chr2	242512630	242512721	NM_032515	+	-3.43	-2.07	4	BOK	Homo sapiens BCL2-related ovarian killer (BOK), mRNA
chr2	242611832	242611953	NM_013325	+	-3.46	-2.09	2.43	ATG4B	Homo sapiens autophagy related 4B, cysteine peptidase (ATG4B), transcript variant 1, mRNA
chr2	242612132	242612192	NM_013325	+	-2.96	-1.69	2.67	ATG4B	Homo sapiens autophagy related 4B, cysteine peptidase (ATG4B), transcript variant 1, mRNA
chr2	242611897	242612017	NM_178326	+	-3.62	-2.22	2.78	ATG4B	Homo sapiens autophagy related 4B, cysteine peptidase (ATG4B), transcript variant 2, mRNA
chr2	242707246	242707456	NM_001287249	+	-4.43	-2.89	3.71	D2HGDH	Homo sapiens D-2-hydroxyglutarate dehydrogenase (D2HGDH), transcript variant 2, mRNA
chr2	242707247	242707457	NM_152783	+	-4.74	-3.15	3.85	D2HGDH	Homo sapiens D-2-hydroxyglutarate dehydrogenase (D2HGDH), transcript variant 1, mRNA
chr2	242707243	242707453	NR_109778	+	-4.43	-2.89	3.71	D2HGDH	Homo sapiens D-2-hydroxyglutarate dehydrogenase (D2HGDH), transcript variant 3, long non-coding RNA
chr2	1637423	1637514	NM_012293	-	-6.63	-4.8	1.45	PXDN	Homo sapiens peroxidasin homolog (Drosophila) (PXDN), mRNA
chr2	9630365	9630486	NM_003183	-	-3.84	-2.4	2.31	ADAM17	Homo sapiens ADAM metallopeptidase domain 17 (ADAM17), mRNA
chr2	9770362	9770541	NM_006826	-	-7.06	-5.18	1.37	YWHAQ	Homo sapiens tyrosine 3-monooxygenase/tryptophan 5-monooxygenase activation protein, theta (YWHAQ), mRNA
chr2	10197433	10197493	NM_001037160	-	-3.5	-2.12	16	CYS1	Homo sapiens cystin 1 (CYS1), mRNA
chr2	20251340	20251430	NM_014713	-	-3.52	-2.14	1.9	LAPTM4A	Homo sapiens lysosomal protein transmembrane 4 alpha (LAPTM4A), mRNA
chr2	20401364	20401575	NM_002997	-	-11.3	-9.04	3.63	SDC1	Homo sapiens syndecan 1 (SDC1), transcript variant 2, mRNA
chr2	20401365	20401576	NM_001006946	-	-11.3	-9.04	3.54	SDC1	Homo sapiens syndecan 1 (SDC1), transcript variant 1, mRNA
chr2	20403872	20404052	NM_001006946	-	-11.3	-9.08	2.38	SDC1	Homo sapiens syndecan 1 (SDC1), transcript variant 1, mRNA
chr2	20817830	20817920	NM_022460	-	-3.3	-1.96	2.48	HS1BP3	Homo sapiens HCLS1 binding protein 3 (HS1BP3), mRNA
chr2	20818304	20818454	NM_022460	-	-3.71	-2.29	3.06	HS1BP3	Homo sapiens HCLS1 binding protein 3 (HS1BP3), mRNA
chr2	25042815	25042936	NM_004036	-	-4.37	-2.84	1.59	ADCY3	Homo sapiens adenylate cyclase 3 (ADCY3), mRNA
chr2	25064464	25064525	NM_004036	-	-3.31	-1.97	1.61	ADCY3	Homo sapiens adenylate cyclase 3 (ADCY3), mRNA
chr2	25141815	25142055	NM_004036	-	-6.65	-4.82	2.36	ADCY3	Homo sapiens adenylate cyclase 3 (ADCY3), mRNA
chr2	25600215	25600336	NM_001256308	-	-4.07	-2.59	2.69	DTNB	Homo sapiens dystrobrevin, beta (DTNB), transcript variant 8, mRNA
chr2	25600230	25600351	NM_001256304	-	-3.23	-1.91	2.5	DTNB	Homo sapiens dystrobrevin, beta (DTNB), transcript variant 7, mRNA
chr2	25600230	25600350	NM_001256303	-	-3.46	-2.09	2.5	DTNB	Homo sapiens dystrobrevin, beta (DTNB), transcript variant 6, mRNA
chr2	25600231	25600352	NM_021907	-	-3.46	-2.09	2.5	DTNB	Homo sapiens dystrobrevin, beta (DTNB), transcript variant 1, mRNA
chr2	25600231	25600352	NM_033147	-	-3.46	-2.09	2.5	DTNB	Homo sapiens dystrobrevin, beta (DTNB), transcript variant 2, mRNA
chr2	25600231	25600352	NM_033148	-	-3.46	-2.09	2.5	DTNB	Homo sapiens dystrobrevin, beta (DTNB), transcript variant 3, mRNA
chr2	25600230	25600349	NM_183360	-	-3.48	-2.11	2.58	DTNB	Homo sapiens dystrobrevin, beta (DTNB), transcript variant 4, mRNA
chr2	25600230	25600349	NM_183361	-	-3.48	-2.11	2.58	DTNB	Homo sapiens dystrobrevin, beta (DTNB), transcript variant 5, mRNA
chr2	25966974	25967214	NM_018263	-	-8.62	-6.58	3.56	ASXL2	Homo sapiens additional sex combs like 2 (Drosophila) (ASXL2), mRNA
chr2	27423257	27423377	NR_028323	-	-2.81	-1.58	2.21	SLC5A6	Homo sapiens solute carrier family 5 (sodium/multivitamin and iodide cotransporter), member 6 (SLC5A6), transcript variant 2, non-coding RNA
chr2	27549342	27549492	NM_001035521	-	-3.3	-1.96	1.64	GTF3C2	Homo sapiens general transcription factor IIIC, polypeptide 2, beta 110kDa (GTF3C2), transcript variant 2, mRNA
chr2	27565774	27565865	NM_001035521	-	-3.99	-2.52	1.67	GTF3C2	Homo sapiens general transcription factor IIIC, polypeptide 2, beta 110kDa (GTF3C2), transcript variant 2, mRNA
chr2	27549345	27549495	NM_001521	-	-3.53	-2.15	1.65	GTF3C2	Homo sapiens general transcription factor IIIC, polypeptide 2, beta 110kDa (GTF3C2), transcript variant 1, mRNA
chr2	27565757	27565878	NM_001521	-	-3.45	-2.09	1.65	GTF3C2	Homo sapiens general transcription factor IIIC, polypeptide 2, beta 110kDa (GTF3C2), transcript variant 1, mRNA
chr2	27601707	27601768	NM_001201459	-	-4.82	-3.22	3.44	ZNF513	Homo sapiens zinc finger protein 513 (ZNF513), transcript variant 2, mRNA
chr2	27601690	27601781	NM_144631	-	-3.48	-2.11	2.78	ZNF513	Homo sapiens zinc finger protein 513 (ZNF513), transcript variant 1, mRNA
chr2	27604214	27604425	NM_177983	-	-15.7	-13.1	1.95	PPM1G	Homo sapiens protein phosphatase, Mg2+/Mn2+ dependent, 1G (PPM1G), mRNA
chr2	27607668	27607848	NM_177983	-	-12.2	-9.84	2.14	PPM1G	Homo sapiens protein phosphatase, Mg2+/Mn2+ dependent, 1G (PPM1G), mRNA
chr2	27886256	27886377	NM_001282729	-	-6.05	-4.28	2.4	SUPT7L	Homo sapiens suppressor of Ty 7 (S. cerevisiae)-like (SUPT7L), transcript variant 2, mRNA
chr2	27886227	27886377	NM_001282730	-	-5.87	-4.13	2.3	SUPT7L	Homo sapiens suppressor of Ty 7 (S. cerevisiae)-like (SUPT7L), transcript variant 3, mRNA
chr2	27886227	27886378	NM_001282731	-	-5.66	-3.95	2.3	SUPT7L	Homo sapiens suppressor of Ty 7 (S. cerevisiae)-like (SUPT7L), transcript variant 4, mRNA
chr2	27886259	27886379	NM_001282732	-	-5.71	-3.99	2.3	SUPT7L	Homo sapiens suppressor of Ty 7 (S. cerevisiae)-like (SUPT7L), transcript variant 5, mRNA
chr2	27886257	27886378	NM_014860	-	-5.66	-3.95	2.3	SUPT7L	Homo sapiens suppressor of Ty 7 (S. cerevisiae)-like (SUPT7L), transcript variant 1, mRNA
chr2	38298010	38298161	NM_000104	-	-4.39	-2.85	1.54	CYP1B1	Homo sapiens cytochrome P450, family 1, subfamily B, polypeptide 1 (CYP1B1), mRNA
chr2	43451237	43451447	NM_006887	-	-3.78	-2.35	6.66	ZFP36L2	Homo sapiens ZFP36 ring finger protein-like 2 (ZFP36L2), mRNA
chr2	45233190	45233401	NM_016932	-	-6.75	-4.91	3.6	SIX2	Homo sapiens SIX homeobox 2 (SIX2), mRNA
chr2	55277225	55277465	NM_020532	-	-10.5	-8.31	1.37	RTN4	Homo sapiens reticulon 4 (RTN4), transcript variant 1, mRNA
chr2	55277226	55277466	NM_153828	-	-10.6	-8.36	1.37	RTN4	Homo sapiens reticulon 4 (RTN4), transcript variant 2, mRNA
chr2	55277227	55277466	NM_207520	-	-10.6	-8.36	1.37	RTN4	Homo sapiens reticulon 4 (RTN4), transcript variant 4, mRNA
chr2	61765297	61765418	NM_003400	-	-7.03	-5.15	3.08	XPO1	Homo sapiens exportin 1 (XPO1), mRNA
chr2	65540938	65540999	NM_001128210	-	-3.09	-1.8	2.63	SPRED2	Homo sapiens sprouty-related, EVH1 domain containing 2 (SPRED2), transcript variant 2, mRNA
chr2	65540935	65541025	NM_181784	-	-3.09	-1.8	2.57	SPRED2	Homo sapiens sprouty-related, EVH1 domain containing 2 (SPRED2), transcript variant 1, mRNA
chr2	72362361	72362422	NM_001277742	-	-3.83	-2.4	2.29	CYP26B1	Homo sapiens cytochrome P450, family 26, subfamily B, polypeptide 1 (CYP26B1), transcript variant 2, mRNA
chr2	72358883	72358974	NM_019885	-	-3.07	-1.79	2.05	CYP26B1	Homo sapiens cytochrome P450, family 26, subfamily B, polypeptide 1 (CYP26B1), transcript variant 1, mRNA
chr2	72362375	72362436	NM_019885	-	-3.72	-2.31	2.36	CYP26B1	Homo sapiens cytochrome P450, family 26, subfamily B, polypeptide 1 (CYP26B1), transcript variant 1, mRNA
chr2	73301916	73302127	NM_015470	-	-3.95	-2.49	2.42	RAB11FIP5	Homo sapiens RAB11 family interacting protein 5 (class I) (RAB11FIP5), mRNA
chr2	73302365	73302426	NM_015470	-	-2.87	-1.63	2.12	RAB11FIP5	Homo sapiens RAB11 family interacting protein 5 (class I) (RAB11FIP5), mRNA
chr2	73315428	73315699	NM_015470	-	-4.77	-3.18	3.62	RAB11FIP5	Homo sapiens RAB11 family interacting protein 5 (class I) (RAB11FIP5), mRNA
chr2	73484478	73484539	NM_001080410	-	-2.73	-1.52	2.36	FBXO41	Homo sapiens F-box protein 41 (FBXO41), mRNA
chr2	73485767	73485858	NM_001080410	-	-3.75	-2.32	5	FBXO41	Homo sapiens F-box protein 41 (FBXO41), mRNA
chr2	73487907	73487968	NM_001080410	-	-3.24	-1.91	3.23	FBXO41	Homo sapiens F-box protein 41 (FBXO41), mRNA
chr2	74588668	74588758	NM_001135041	-	-3.68	-2.27	1.52	DCTN1	Homo sapiens dynactin 1 (DCTN1), transcript variant 4, mRNA
chr2	74594957	74595213	NM_001135041	-	-3.33	-1.99	1.64	DCTN1	Homo sapiens dynactin 1 (DCTN1), transcript variant 4, mRNA
chr2	74597625	74597881	NM_001135041	-	-5.73	-4	1.93	DCTN1	Homo sapiens dynactin 1 (DCTN1), transcript variant 4, mRNA
chr2	74588669	74588730	NM_023019	-	-3.49	-2.11	1.5	DCTN1	Homo sapiens dynactin 1 (DCTN1), transcript variant 2, mRNA
chr2	74595116	74595207	NM_023019	-	-4.01	-2.53	1.76	DCTN1	Homo sapiens dynactin 1 (DCTN1), transcript variant 2, mRNA
chr2	74595981	74596259	NM_023019	-	-3.17	-1.86	1.58	DCTN1	Homo sapiens dynactin 1 (DCTN1), transcript variant 2, mRNA
chr2	74597621	74597878	NM_023019	-	-5.57	-3.86	1.82	DCTN1	Homo sapiens dynactin 1 (DCTN1), transcript variant 2, mRNA
chr2	74588669	74588759	NM_001135040	-	-3.68	-2.27	1.52	DCTN1	Homo sapiens dynactin 1 (DCTN1), transcript variant 3, mRNA
chr2	74595097	74595218	NM_001135040	-	-3.64	-2.24	1.72	DCTN1	Homo sapiens dynactin 1 (DCTN1), transcript variant 3, mRNA
chr2	74597631	74597857	NM_001135040	-	-6.16	-4.38	2.04	DCTN1	Homo sapiens dynactin 1 (DCTN1), transcript variant 3, mRNA
chr2	74588668	74588759	NM_001190837	-	-3.68	-2.27	1.52	DCTN1	Homo sapiens dynactin 1 (DCTN1), transcript variant 6, mRNA
chr2	74595109	74595230	NM_001190837	-	-3.85	-2.41	1.74	DCTN1	Homo sapiens dynactin 1 (DCTN1), transcript variant 6, mRNA
chr2	74595974	74596252	NM_001190837	-	-3.35	-2	1.58	DCTN1	Homo sapiens dynactin 1 (DCTN1), transcript variant 6, mRNA
chr2	74597642	74597868	NM_001190837	-	-6.24	-4.45	1.96	DCTN1	Homo sapiens dynactin 1 (DCTN1), transcript variant 6, mRNA
chr2	74588670	74588761	NM_004082	-	-3.68	-2.27	1.52	DCTN1	Homo sapiens dynactin 1 (DCTN1), transcript variant 1, mRNA
chr2	74595120	74595210	NM_004082	-	-3.47	-2.1	1.66	DCTN1	Homo sapiens dynactin 1 (DCTN1), transcript variant 1, mRNA
chr2	74597626	74597853	NM_004082	-	-5.73	-4	1.91	DCTN1	Homo sapiens dynactin 1 (DCTN1), transcript variant 1, mRNA
chr2	74588669	74588730	NM_001190836	-	-3.49	-2.11	1.5	DCTN1	Homo sapiens dynactin 1 (DCTN1), transcript variant 5, mRNA
chr2	74595099	74595219	NM_001190836	-	-3.35	-2.01	1.67	DCTN1	Homo sapiens dynactin 1 (DCTN1), transcript variant 5, mRNA
chr2	74597633	74597859	NM_001190836	-	-6.13	-4.36	2.02	DCTN1	Homo sapiens dynactin 1 (DCTN1), transcript variant 5, mRNA
chr2	74588668	74588759	NR_033935	-	-3.68	-2.27	1.52	DCTN1	Homo sapiens dynactin 1 (DCTN1), transcript variant 7, long non-coding RNA
chr2	74593426	74593517	NR_033935	-	-3.92	-2.47	1.58	DCTN1	Homo sapiens dynactin 1 (DCTN1), transcript variant 7, long non-coding RNA
chr2	74595102	74595222	NR_033935	-	-3.75	-2.32	1.73	DCTN1	Homo sapiens dynactin 1 (DCTN1), transcript variant 7, long non-coding RNA
chr2	74597635	74597861	NR_033935	-	-6	-4.25	2	DCTN1	Homo sapiens dynactin 1 (DCTN1), transcript variant 7, long non-coding RNA
chr2	74653135	74653225	NM_001015056	-	-3.62	-2.22	2.59	RTKN	Homo sapiens rhotekin (RTKN), transcript variant 3, mRNA
chr2	74653461	74653521	NM_001015056	-	-2.73	-1.52	2.06	RTKN	Homo sapiens rhotekin (RTKN), transcript variant 3, mRNA
chr2	74653136	74653226	NM_033046	-	-3.79	-2.36	2.59	RTKN	Homo sapiens rhotekin (RTKN), transcript variant 2, mRNA
chr2	74653135	74653225	NM_001015055	-	-3.62	-2.22	2.59	RTKN	Homo sapiens rhotekin (RTKN), transcript variant 1, mRNA
chr2	74653461	74653521	NM_001015055	-	-3.08	-1.79	2.18	RTKN	Homo sapiens rhotekin (RTKN), transcript variant 1, mRNA
chr2	74688243	74688423	NM_001146158	-	-4.86	-3.25	2.42	MOGS	Homo sapiens mannosyl-oligosaccharide glucosidase (MOGS), transcript variant 2, mRNA
chr2	74688840	74689080	NM_001146158	-	-8.68	-6.64	2.39	MOGS	Homo sapiens mannosyl-oligosaccharide glucosidase (MOGS), transcript variant 2, mRNA
chr2	74688243	74688423	NM_006302	-	-4.86	-3.25	2.42	MOGS	Homo sapiens mannosyl-oligosaccharide glucosidase (MOGS), transcript variant 1, mRNA
chr2	74688839	74689079	NM_006302	-	-8.88	-6.82	2.39	MOGS	Homo sapiens mannosyl-oligosaccharide glucosidase (MOGS), transcript variant 1, mRNA
chr2	74699516	74699734	NM_053050	-	-3.26	-1.94	1.75	MRPL53	Homo sapiens mitochondrial ribosomal protein L53 (MRPL53), mRNA
chr2	74701663	74701814	NM_032779	-	-4.74	-3.15	3.85	CCDC142	Homo sapiens coiled-coil domain containing 142 (CCDC142), mRNA
chr2	74754648	74754708	NM_181575	-	-7.43	-5.51	1.53	AUP1	Homo sapiens ancient ubiquitous protein 1 (AUP1), mRNA
chr2	74756537	74756796	NM_181575	-	-6.24	-4.46	4.85	AUP1	Homo sapiens ancient ubiquitous protein 1 (AUP1), mRNA
chr2	85549472	85549533	NM_001206840	-	-3.88	-2.44	2	TGOLN2	Homo sapiens trans-golgi network protein 2 (TGOLN2), transcript variant 2, mRNA
chr2	85549485	85549545	NM_001206841	-	-4.31	-2.79	2.11	TGOLN2	Homo sapiens trans-golgi network protein 2 (TGOLN2), transcript variant 3, mRNA
chr2	85549477	85549538	NM_001206844	-	-3.7	-2.29	1.93	TGOLN2	Homo sapiens trans-golgi network protein 2 (TGOLN2), transcript variant 4, mRNA
chr2	85549473	85549534	NM_006464	-	-3.7	-2.29	1.96	TGOLN2	Homo sapiens trans-golgi network protein 2 (TGOLN2), transcript variant 1, mRNA
chr2	85581462	85581582	NM_017750	-	-4.89	-3.28	2.67	RETSAT	Homo sapiens retinol saturase (all-trans-retinol 13,14-reductase) (RETSAT), mRNA
chr2	86408422	86408482	NM_006839	-	-3.63	-2.23	1.6	IMMT	Homo sapiens inner membrane protein, mitochondrial (IMMT), transcript variant 1, mRNA
chr2	96917707	96917947	NM_001193304	-	-3.77	-2.35	2.64	TMEM127	Homo sapiens transmembrane protein 127 (TMEM127), transcript variant 2, mRNA
chr2	96918215	96918395	NM_001193304	-	-4.32	-2.8	2.42	TMEM127	Homo sapiens transmembrane protein 127 (TMEM127), transcript variant 2, mRNA
chr2	96918513	96918574	NM_001193304	-	-3.34	-2	2.23	TMEM127	Homo sapiens transmembrane protein 127 (TMEM127), transcript variant 2, mRNA
chr2	96920604	96920694	NM_001193304	-	-3.04	-1.76	2.11	TMEM127	Homo sapiens transmembrane protein 127 (TMEM127), transcript variant 2, mRNA
chr2	96917704	96917944	NM_017849	-	-3.93	-2.47	2.78	TMEM127	Homo sapiens transmembrane protein 127 (TMEM127), transcript variant 1, mRNA
chr2	96918241	96918451	NM_017849	-	-4.09	-2.6	2.48	TMEM127	Homo sapiens transmembrane protein 127 (TMEM127), transcript variant 1, mRNA
chr2	96918509	96918570	NM_017849	-	-3.19	-1.88	2.17	TMEM127	Homo sapiens transmembrane protein 127 (TMEM127), transcript variant 1, mRNA
chr2	96920598	96920688	NM_017849	-	-3.21	-1.9	2.1	TMEM127	Homo sapiens transmembrane protein 127 (TMEM127), transcript variant 1, mRNA
chr2	96957503	96957624	NM_014014	-	-5.09	-3.45	1.83	SNRNP200	Homo sapiens small nuclear ribonucleoprotein 200kDa (U5) (SNRNP200), mRNA
chr2	97260954	97261104	NR_047658	-	-5.71	-3.99	3.78	KANSL3	Homo sapiens KAT8 regulatory NSL complex subunit 3 (KANSL3), transcript variant 7, non-coding RNA
chr2	97260897	97261107	NM_001115016	-	-5.41	-3.73	3.86	KANSL3	Homo sapiens KAT8 regulatory NSL complex subunit 3 (KANSL3), transcript variant 1, mRNA
chr2	97260897	97261108	NR_047653	-	-5.41	-3.73	3.86	KANSL3	Homo sapiens KAT8 regulatory NSL complex subunit 3 (KANSL3), transcript variant 2, non-coding RNA
chr2	97260955	97261105	NR_047654	-	-5.71	-3.99	3.78	KANSL3	Homo sapiens KAT8 regulatory NSL complex subunit 3 (KANSL3), transcript variant 3, non-coding RNA
chr2	97260952	97261102	NR_047655	-	-5.71	-3.99	3.78	KANSL3	Homo sapiens KAT8 regulatory NSL complex subunit 3 (KANSL3), transcript variant 4, non-coding RNA
chr2	97260896	97261107	NR_047656	-	-5.41	-3.73	3.73	KANSL3	Homo sapiens KAT8 regulatory NSL complex subunit 3 (KANSL3), transcript variant 5, non-coding RNA
chr2	97260929	97261109	NR_047657	-	-5.11	-3.47	3.75	KANSL3	Homo sapiens KAT8 regulatory NSL complex subunit 3 (KANSL3), transcript variant 6, non-coding RNA
chr2	97513992	97514053	NM_016466	-	-3.92	-2.47	2.57	ANKRD39	Homo sapiens ankyrin repeat domain 39 (ANKRD39), mRNA
chr2	98272876	98273085	NM_005735	-	-4.7	-3.12	2.2	ACTR1B	Homo sapiens ARP1 actin-related protein 1 homolog B, centractin beta (yeast) (ACTR1B), mRNA
chr2	105883267	105883358	NM_001142621	-	-3.1	-1.81	4	TGFBRAP1	Homo sapiens transforming growth factor, beta receptor associated protein 1 (TGFBRAP1), transcript variant 2, mRNA
chr2	105883268	105883359	NM_004257	-	-3.1	-1.81	4	TGFBRAP1	Homo sapiens transforming growth factor, beta receptor associated protein 1 (TGFBRAP1), transcript variant 1, mRNA
chr2	105979788	105979908	NM_001039492	-	-9.89	-7.74	1.72	FHL2	Homo sapiens four and a half LIM domains 2 (FHL2), transcript variant 5, mRNA
chr2	105990033	105990183	NM_001039492	-	-4.47	-2.92	1.34	FHL2	Homo sapiens four and a half LIM domains 2 (FHL2), transcript variant 5, mRNA
chr2	105979759	105979910	NM_001450	-	-9.14	-7.05	1.66	FHL2	Homo sapiens four and a half LIM domains 2 (FHL2), transcript variant 1, mRNA
chr2	105990035	105990185	NM_001450	-	-4.61	-3.04	1.34	FHL2	Homo sapiens four and a half LIM domains 2 (FHL2), transcript variant 1, mRNA
chr2	106002901	106002962	NM_001450	-	-3.06	-1.77	1.27	FHL2	Homo sapiens four and a half LIM domains 2 (FHL2), transcript variant 1, mRNA
chr2	106015321	106015382	NM_001450	-	-3.72	-2.3	1.46	FHL2	Homo sapiens four and a half LIM domains 2 (FHL2), transcript variant 1, mRNA
chr2	105979787	105979907	NM_201555	-	-10.1	-7.96	1.73	FHL2	Homo sapiens four and a half LIM domains 2 (FHL2), transcript variant 2, mRNA
chr2	105990031	105990181	NM_201555	-	-4.81	-3.21	1.35	FHL2	Homo sapiens four and a half LIM domains 2 (FHL2), transcript variant 2, mRNA
chr2	106006581	106006642	NM_201555	-	-4.1	-2.62	1.74	FHL2	Homo sapiens four and a half LIM domains 2 (FHL2), transcript variant 2, mRNA
chr2	105979786	105979906	NM_201557	-	-10.1	-7.96	1.73	FHL2	Homo sapiens four and a half LIM domains 2 (FHL2), transcript variant 4, mRNA
chr2	105990030	105990180	NM_201557	-	-4.81	-3.21	1.35	FHL2	Homo sapiens four and a half LIM domains 2 (FHL2), transcript variant 4, mRNA
chr2	106054872	106054933	NM_201557	-	-3.88	-2.43	1.68	FHL2	Homo sapiens four and a half LIM domains 2 (FHL2), transcript variant 4, mRNA
chr2	111133492	111133612	NR_027244	-	-3.57	-2.18	2.44	LINC01106	Homo sapiens long intergenic non-protein coding RNA 1106 (LINC01106), long non-coding RNA
chr2	120975856	120976036	NM_024121	-	-3.93	-2.47	2.78	TMEM185B	Homo sapiens transmembrane protein 185B (TMEM185B), mRNA
chr2	120979424	120979485	NM_024121	-	-4.41	-2.87	3	TMEM185B	Homo sapiens transmembrane protein 185B (TMEM185B), mRNA
chr2	122095951	122096041	NM_001142273	-	-3.87	-2.43	3.33	CLASP1	Homo sapiens cytoplasmic linker associated protein 1 (CLASP1), transcript variant 2, mRNA
chr2	122095949	122096039	NM_001142274	-	-3.87	-2.43	3.33	CLASP1	Homo sapiens cytoplasmic linker associated protein 1 (CLASP1), transcript variant 3, mRNA
chr2	122095950	122096041	NM_001207051	-	-3.87	-2.43	3.33	CLASP1	Homo sapiens cytoplasmic linker associated protein 1 (CLASP1), transcript variant 4, mRNA
chr2	122095950	122096041	NM_015282	-	-3.87	-2.43	3.33	CLASP1	Homo sapiens cytoplasmic linker associated protein 1 (CLASP1), transcript variant 1, mRNA
chr2	128477097	128477218	NM_018383	-	-4.62	-3.05	2.88	WDR33	Homo sapiens WD repeat domain 33 (WDR33), transcript variant 1, mRNA
chr2	128477277	128477338	NM_018383	-	-3.23	-1.91	2.87	WDR33	Homo sapiens WD repeat domain 33 (WDR33), transcript variant 1, mRNA
chr2	128477547	128477818	NM_018383	-	-6.63	-4.8	4.37	WDR33	Homo sapiens WD repeat domain 33 (WDR33), transcript variant 1, mRNA
chr2	128622292	128622413	NM_031445	-	-3.35	-2	2.46	AMMECR1L	Homo sapiens AMMECR1-like (AMMECR1L), transcript variant 1, mRNA
chr2	128622291	128622412	NM_001199140	-	-3.3	-1.96	2.48	AMMECR1L	Homo sapiens AMMECR1-like (AMMECR1L), transcript variant 2, mRNA
chr2	129024071	129024341	NM_004807	-	-9.83	-7.68	3.75	HS6ST1	Homo sapiens heparan sulfate 6-O-sulfotransferase 1 (HS6ST1), mRNA
chr2	129024460	129024610	NM_004807	-	-3.75	-2.32	1.92	HS6ST1	Homo sapiens heparan sulfate 6-O-sulfotransferase 1 (HS6ST1), mRNA
chr2	130886644	130886705	NM_001099771	-	-2.9	-1.65	2.45	POTEF	Homo sapiens POTE ankyrin domain family, member F (POTEF), mRNA
chr2	130909651	130909711	NM_001171083	-	-3.12	-1.82	2.29	SMPD4	Homo sapiens sphingomyelin phosphodiesterase 4, neutral membrane (neutral sphingomyelinase-3) (SMPD4), transcript variant 3, mRNA
chr2	130909653	130909713	NM_017751	-	-3.12	-1.82	2.28	SMPD4	Homo sapiens sphingomyelin phosphodiesterase 4, neutral membrane (neutral sphingomyelinase-3) (SMPD4), transcript variant 1, mRNA
chr2	130909652	130909713	NM_017951	-	-3.12	-1.82	2.28	SMPD4	Homo sapiens sphingomyelin phosphodiesterase 4, neutral membrane (neutral sphingomyelinase-3) (SMPD4), transcript variant 2, mRNA
chr2	130909653	130909714	NR_033231	-	-3.12	-1.82	2.27	SMPD4	Homo sapiens sphingomyelin phosphodiesterase 4, neutral membrane (neutral sphingomyelinase-3) (SMPD4), transcript variant 5, long non-coding RNA
chr2	130909650	130909710	NR_033232	-	-3.12	-1.82	2.29	SMPD4	Homo sapiens sphingomyelin phosphodiesterase 4, neutral membrane (neutral sphingomyelinase-3) (SMPD4), transcript variant 6, long non-coding RNA
chr2	130909653	130909714	NR_033230	-	-3.12	-1.82	2.27	SMPD4	Homo sapiens sphingomyelin phosphodiesterase 4, neutral membrane (neutral sphingomyelinase-3) (SMPD4), transcript variant 7, non-coding RNA
chr2	131805866	131805957	NM_001009993	-	-3.21	-1.89	1.56	FAM168B	Homo sapiens family with sequence similarity 168, member B (FAM168B), mRNA
chr2	131806344	131806434	NM_001009993	-	-4.16	-2.67	1.82	FAM168B	Homo sapiens family with sequence similarity 168, member B (FAM168B), mRNA
chr2	131808315	131808555	NM_001009993	-	-8.4	-6.39	3.37	FAM168B	Homo sapiens family with sequence similarity 168, member B (FAM168B), mRNA
chr2	133403021	133403171	NM_144586	-	-4.41	-2.87	3	LYPD1	Homo sapiens LY6/PLAUR domain containing 1 (LYPD1), transcript variant 1, mRNA
chr2	133403024	133403204	NM_001077427	-	-4.41	-2.87	3	LYPD1	Homo sapiens LY6/PLAUR domain containing 1 (LYPD1), transcript variant 2, mRNA
chr2	136873072	136873280	NM_001008540	-	-4.56	-3	1.41	CXCR4	Homo sapiens chemokine (C-X-C motif) receptor 4 (CXCR4), transcript variant 1, mRNA
chr2	136873113	136873293	NM_003467	-	-4.27	-2.75	1.42	CXCR4	Homo sapiens chemokine (C-X-C motif) receptor 4 (CXCR4), transcript variant 2, mRNA
chr2	154334733	154334852	NM_019845	-	-3.49	-2.12	3.5	RPRM	Homo sapiens reprimo, TP53 dependent G2 arrest mediator candidate (RPRM), mRNA
chr2	176043798	176043859	NM_001190329	-	-3.34	-2	1.69	ATP5G3	Homo sapiens ATP synthase, H+ transporting, mitochondrial Fo complex, subunit C3 (subunit 9) (ATP5G3), transcript variant 4, mRNA
chr2	198364520	198364581	NM_002156	-	-5.88	-4.13	2.35	HSPD1	Homo sapiens heat shock 60kDa protein 1 (chaperonin) (HSPD1), transcript variant 1, mRNA
chr2	211341134	211341431	NM_006055	-	-4.6	-3.03	3.2	LANCL1	Homo sapiens LanC lantibiotic synthetase component C-like 1 (bacterial) (LANCL1), transcript variant 1, mRNA
chr2	216300700	216300761	NM_002026	-	-3.75	-2.32	1.75	FN1	Homo sapiens fibronectin 1 (FN1), transcript variant 3, mRNA
chr2	216300700	216300761	NM_212474	-	-3.75	-2.32	1.75	FN1	Homo sapiens fibronectin 1 (FN1), transcript variant 6, mRNA
chr2	216300700	216300761	NM_212476	-	-3.75	-2.32	1.75	FN1	Homo sapiens fibronectin 1 (FN1), transcript variant 5, mRNA
chr2	216300700	216300761	NM_212478	-	-3.75	-2.32	1.75	FN1	Homo sapiens fibronectin 1 (FN1), transcript variant 4, mRNA
chr2	216300700	216300761	NM_212482	-	-3.75	-2.32	1.75	FN1	Homo sapiens fibronectin 1 (FN1), transcript variant 1, mRNA
chr2	216300701	216300761	NM_054034	-	-3.75	-2.32	1.75	FN1	Homo sapiens fibronectin 1 (FN1), transcript variant 7, mRNA
chr2	218665320	218665381	NM_022648	-	-2.67	-1.48	2.4	TNS1	Homo sapiens tensin 1 (TNS1), mRNA
chr2	218666518	218666639	NM_022648	-	-3.82	-2.39	2.61	TNS1	Homo sapiens tensin 1 (TNS1), mRNA
chr2	218668855	218668916	NM_022648	-	-2.96	-1.7	2.19	TNS1	Homo sapiens tensin 1 (TNS1), mRNA
chr2	218683335	218683425	NM_022648	-	-3.73	-2.31	2.19	TNS1	Homo sapiens tensin 1 (TNS1), mRNA
chr2	218712535	218712686	NM_022648	-	-5	-3.38	2.91	TNS1	Homo sapiens tensin 1 (TNS1), mRNA
chr2	219507098	219507249	NM_001105537	-	-4.42	-2.88	5	ZNF142	Homo sapiens zinc finger protein 142 (ZNF142), transcript variant 1, mRNA
chr2	219509013	219509163	NM_001105537	-	-4.08	-2.59	5.6	ZNF142	Homo sapiens zinc finger protein 142 (ZNF142), transcript variant 1, mRNA
chr2	219507096	219507247	NR_073600	-	-4.4	-2.86	4.66	ZNF142	Homo sapiens zinc finger protein 142 (ZNF142), transcript variant 3, non-coding RNA
chr2	219509038	219509129	NR_073600	-	-4.08	-2.59	5.6	ZNF142	Homo sapiens zinc finger protein 142 (ZNF142), transcript variant 3, non-coding RNA
chr2	219507070	219507251	NR_073599	-	-4.42	-2.88	5	ZNF142	Homo sapiens zinc finger protein 142 (ZNF142), transcript variant 2, non-coding RNA
chr2	219507699	219507760	NR_073599	-	-2.92	-1.67	3.16	ZNF142	Homo sapiens zinc finger protein 142 (ZNF142), transcript variant 2, non-coding RNA
chr2	219509018	219509139	NR_073599	-	-3.75	-2.33	5	ZNF142	Homo sapiens zinc finger protein 142 (ZNF142), transcript variant 2, non-coding RNA
chr2	219528704	219528881	NM_022453	-	-4.85	-3.25	4	RNF25	Homo sapiens ring finger protein 25 (RNF25), mRNA
chr2	220036766	220036915	NM_015680	-	-4.18	-2.68	2.48	CNPPD1	Homo sapiens cyclin Pas1/PHO80 domain containing 1 (CNPPD1), mRNA
chr2	220083233	220083354	NM_005689	-	-4.27	-2.76	2.8	ABCB6	Homo sapiens ATP-binding cassette, sub-family B (MDR/TAP), member 6 (ABCB6), mRNA
chr2	220115529	220115678	NM_006000	-	-3.38	-2.03	1.33	TUBA4A	Homo sapiens tubulin, alpha 4a (TUBA4A), transcript variant 1, mRNA
chr2	220115532	220115682	NM_001278552	-	-3.3	-1.97	1.3	TUBA4A	Homo sapiens tubulin, alpha 4a (TUBA4A), transcript variant 2, mRNA
chr2	220406377	220406527	NM_001195731	-	-4.51	-2.95	2.67	CHPF	Homo sapiens chondroitin polymerizing factor (CHPF), transcript variant 2, mRNA
chr2	220404505	220404716	NM_024536	-	-4.76	-3.16	1.81	CHPF	Homo sapiens chondroitin polymerizing factor (CHPF), transcript variant 1, mRNA
chr2	220406375	220406495	NM_024536	-	-4.31	-2.79	2.58	CHPF	Homo sapiens chondroitin polymerizing factor (CHPF), transcript variant 1, mRNA
chr2	220423018	220423079	NM_001173431	-	-2.85	-1.61	3.4	OBSL1	Homo sapiens obscurin-like 1 (OBSL1), transcript variant 2, mRNA
chr2	220432021	220432291	NM_001173408	-	-8.58	-6.55	2.18	OBSL1	Homo sapiens obscurin-like 1 (OBSL1), transcript variant 3, mRNA
chr2	227660394	227660485	NM_005544	-	-3.38	-2.03	2.63	IRS1	Homo sapiens insulin receptor substrate 1 (IRS1), mRNA
chr2	227661561	227661621	NM_005544	-	-2.79	-1.56	2.14	IRS1	Homo sapiens insulin receptor substrate 1 (IRS1), mRNA
chr2	227662907	227662968	NM_005544	-	-3.1	-1.81	4	IRS1	Homo sapiens insulin receptor substrate 1 (IRS1), mRNA
chr2	232319816	232319937	NM_005381	-	-8.2	-6.2	1.58	NCL	Homo sapiens nucleolin (NCL), mRNA
chr2	232324938	232324998	NM_005381	-	-9.65	-7.52	1.58	NCL	Homo sapiens nucleolin (NCL), mRNA
chr2	234385508	234385659	NM_018218	-	-4.17	-2.67	2.64	USP40	Homo sapiens ubiquitin specific peptidase 40 (USP40), mRNA
chr2	238483292	238483382	NM_022449	-	-3.14	-1.84	2.54	RAB17	Homo sapiens RAB17, member RAS oncogene family (RAB17), transcript variant 1, mRNA
chr2	238494684	238494744	NM_022449	-	-2.93	-1.68	2.71	RAB17	Homo sapiens RAB17, member RAS oncogene family (RAB17), transcript variant 1, mRNA
chr2	238483292	238483382	NR_033308	-	-3.01	-1.74	2.35	RAB17	Homo sapiens RAB17, member RAS oncogene family (RAB17), transcript variant 2, long non-coding RNA
chr2	239147055	239147115	NM_001142853	-	-3.24	-1.92	2.5	HES6	Homo sapiens hes family bHLH transcription factor 6 (HES6), transcript variant 2, mRNA
chr2	239147291	239147499	NM_001142853	-	-5.14	-3.49	2.77	HES6	Homo sapiens hes family bHLH transcription factor 6 (HES6), transcript variant 2, mRNA
chr2	239147054	239147114	NM_001282434	-	-3.01	-1.74	2.42	HES6	Homo sapiens hes family bHLH transcription factor 6 (HES6), transcript variant 3, mRNA
chr2	239147290	239147497	NM_001282434	-	-5.14	-3.49	2.77	HES6	Homo sapiens hes family bHLH transcription factor 6 (HES6), transcript variant 3, mRNA
chr2	239147055	239147116	NM_018645	-	-3.24	-1.92	2.5	HES6	Homo sapiens hes family bHLH transcription factor 6 (HES6), transcript variant 1, mRNA
chr2	239147292	239147501	NM_018645	-	-4.65	-3.08	2.77	HES6	Homo sapiens hes family bHLH transcription factor 6 (HES6), transcript variant 1, mRNA
chr2	240048276	240048337	NM_006037	-	-2.9	-1.65	2.05	HDAC4	Homo sapiens histone deacetylase 4 (HDAC4), mRNA
chr2	240111671	240111761	NM_006037	-	-3.28	-1.95	2.7	HDAC4	Homo sapiens histone deacetylase 4 (HDAC4), mRNA
chr2	240899215	240899276	NM_004544	-	-2.85	-1.61	2.75	NDUFA10	Homo sapiens NADH dehydrogenase (ubiquinone) 1 alpha subcomplex, 10, 42kDa (NDUFA10), mRNA
chr2	241463557	241463617	NM_001282771	-	-3.23	-1.91	2.74	ANKMY1	Homo sapiens ankyrin repeat and MYND domain containing 1 (ANKMY1), transcript variant 3, mRNA
chr2	241463555	241463616	NM_001282780	-	-3.23	-1.91	2.74	ANKMY1	Homo sapiens ankyrin repeat and MYND domain containing 1 (ANKMY1), transcript variant 4, mRNA
chr2	242066105	242066226	NM_001252119	-	-3.3	-1.96	2.74	PASK	Homo sapiens PAS domain containing serine/threonine kinase (PASK), transcript variant 1, mRNA
chr2	242066108	242066229	NM_001252122	-	-3.04	-1.76	2.6	PASK	Homo sapiens PAS domain containing serine/threonine kinase (PASK), transcript variant 4, mRNA
chr2	242066101	242066221	NM_015148	-	-3.35	-2	2.6	PASK	Homo sapiens PAS domain containing serine/threonine kinase (PASK), transcript variant 2, mRNA
chr2	242066103	242066223	NM_001252120	-	-3.58	-2.19	2.6	PASK	Homo sapiens PAS domain containing serine/threonine kinase (PASK), transcript variant 3, mRNA
chr2	242066099	242066220	NM_001252124	-	-3.18	-1.87	2.6	PASK	Homo sapiens PAS domain containing serine/threonine kinase (PASK), transcript variant 5, mRNA
chr2	242168300	242168511	NM_001243900	-	-3.84	-2.4	2.45	HDLBP	Homo sapiens high density lipoprotein binding protein (HDLBP), transcript variant 3, mRNA
chr2	242168570	242168841	NM_001243900	-	-8.74	-6.69	1.94	HDLBP	Homo sapiens high density lipoprotein binding protein (HDLBP), transcript variant 3, mRNA
chr2	242168900	242168991	NM_001243900	-	-5.38	-3.7	1.32	HDLBP	Homo sapiens high density lipoprotein binding protein (HDLBP), transcript variant 3, mRNA
chr2	242170175	242170266	NM_001243900	-	-6.34	-4.55	1.39	HDLBP	Homo sapiens high density lipoprotein binding protein (HDLBP), transcript variant 3, mRNA
chr2	242167339	242167639	NM_203346	-	-3.73	-2.31	2.27	HDLBP	Homo sapiens high density lipoprotein binding protein (HDLBP), transcript variant 2, mRNA
chr2	242168297	242168507	NM_203346	-	-3.79	-2.36	2.47	HDLBP	Homo sapiens high density lipoprotein binding protein (HDLBP), transcript variant 2, mRNA
chr2	242168566	242168836	NM_203346	-	-8.33	-6.32	1.95	HDLBP	Homo sapiens high density lipoprotein binding protein (HDLBP), transcript variant 2, mRNA
chr2	242168895	242168986	NM_203346	-	-4.95	-3.33	1.3	HDLBP	Homo sapiens high density lipoprotein binding protein (HDLBP), transcript variant 2, mRNA
chr2	242167339	242167639	NM_005336	-	-3.73	-2.31	2.27	HDLBP	Homo sapiens high density lipoprotein binding protein (HDLBP), transcript variant 1, mRNA
chr2	242168297	242168507	NM_005336	-	-3.79	-2.36	2.47	HDLBP	Homo sapiens high density lipoprotein binding protein (HDLBP), transcript variant 1, mRNA
chr2	242168566	242168836	NM_005336	-	-8.33	-6.32	1.95	HDLBP	Homo sapiens high density lipoprotein binding protein (HDLBP), transcript variant 1, mRNA
chr2	242168895	242168986	NM_005336	-	-4.95	-3.33	1.3	HDLBP	Homo sapiens high density lipoprotein binding protein (HDLBP), transcript variant 1, mRNA
chr2	242615335	242615605	NM_001165031	-	-4.64	-3.07	1.71	DTYMK	Homo sapiens deoxythymidylate kinase (thymidylate kinase) (DTYMK), transcript variant 2, mRNA
chr2	242615333	242615599	NM_012145	-	-3.9	-2.45	1.65	DTYMK	Homo sapiens deoxythymidylate kinase (thymidylate kinase) (DTYMK), transcript variant 1, mRNA
chr2	242615332	242615598	NR_033255	-	-3.85	-2.41	1.65	DTYMK	Homo sapiens deoxythymidylate kinase (thymidylate kinase) (DTYMK), transcript variant 3, non-coding RNA
chr3	5021155	5021305	NM_003670	+	-7.07	-5.19	2.11	BHLHE40	Homo sapiens basic helix-loop-helix family, member e40 (BHLHE40), mRNA
chr3	5024664	5024932	NM_003670	+	-9.63	-7.5	1.58	BHLHE40	Homo sapiens basic helix-loop-helix family, member e40 (BHLHE40), mRNA
chr3	5025139	5025408	NM_003670	+	-5.83	-4.09	1.59	BHLHE40	Homo sapiens basic helix-loop-helix family, member e40 (BHLHE40), mRNA
chr3	5259678	5259798	NM_014674	+	-4	-2.53	2.31	EDEM1	Homo sapiens ER degradation enhancer, mannosidase alpha-like 1 (EDEM1), mRNA
chr3	9518819	9518970	NM_001080517	+	-6.79	-4.94	1.67	SETD5	Homo sapiens SET domain containing 5 (SETD5), mRNA
chr3	9776113	9776204	NM_001003694	+	-3.5	-2.12	1.69	BRPF1	Homo sapiens bromodomain and PHD finger containing, 1 (BRPF1), transcript variant 1, mRNA
chr3	9781090	9781211	NM_001003694	+	-4.46	-2.91	2.69	BRPF1	Homo sapiens bromodomain and PHD finger containing, 1 (BRPF1), transcript variant 1, mRNA
chr3	9789159	9789250	NM_001003694	+	-4.89	-3.28	2.67	BRPF1	Homo sapiens bromodomain and PHD finger containing, 1 (BRPF1), transcript variant 1, mRNA
chr3	9776115	9776206	NM_004634	+	-3.46	-2.09	1.67	BRPF1	Homo sapiens bromodomain and PHD finger containing, 1 (BRPF1), transcript variant 2, mRNA
chr3	9781064	9781215	NM_004634	+	-4.51	-2.95	2.67	BRPF1	Homo sapiens bromodomain and PHD finger containing, 1 (BRPF1), transcript variant 2, mRNA
chr3	9789158	9789249	NM_004634	+	-5.14	-3.49	2.73	BRPF1	Homo sapiens bromodomain and PHD finger containing, 1 (BRPF1), transcript variant 2, mRNA
chr3	9876690	9876751	NM_001198793	+	-3.06	-1.78	2.33	ARPC4-TTLL3	Homo sapiens ARPC4-TTLL3 readthrough (ARPC4-TTLL3), mRNA
chr3	9876693	9876753	NR_037162	+	-3.01	-1.74	2.42	TTLL3	Homo sapiens tubulin tyrosine ligase-like family, member 3 (TTLL3), transcript variant 2, long non-coding RNA
chr3	9958841	9959050	NM_153461	+	-4.57	-3.01	2.84	IL17RC	Homo sapiens interleukin 17 receptor C (IL17RC), transcript variant 2, mRNA
chr3	12545003	12545123	NM_001145393	+	-3.68	-2.27	1.76	TSEN2	Homo sapiens TSEN2 tRNA splicing endonuclease subunit (TSEN2), transcript variant 3, mRNA
chr3	12545054	12545114	NM_001145395	+	-3.89	-2.44	1.82	TSEN2	Homo sapiens TSEN2 tRNA splicing endonuclease subunit (TSEN2), transcript variant 5, mRNA
chr3	12545028	12545147	NM_001145392	+	-3.95	-2.49	1.83	TSEN2	Homo sapiens TSEN2 tRNA splicing endonuclease subunit (TSEN2), transcript variant 2, mRNA
chr3	12545048	12545139	NM_025265	+	-3.84	-2.4	1.79	TSEN2	Homo sapiens TSEN2 tRNA splicing endonuclease subunit (TSEN2), transcript variant 1, mRNA
chr3	13546554	13546614	NM_024827	+	-3.12	-1.82	4	HDAC11	Homo sapiens histone deacetylase 11 (HDAC11), transcript variant 1, mRNA
chr3	13546545	13546606	NM_001136041	+	-3.1	-1.81	4	HDAC11	Homo sapiens histone deacetylase 11 (HDAC11), transcript variant 2, mRNA
chr3	13612505	13612566	NM_001004019	+	-3.67	-2.26	2.28	FBLN2	Homo sapiens fibulin 2 (FBLN2), transcript variant 1, mRNA
chr3	13612029	13612119	NM_001998	+	-3.04	-1.76	2.71	FBLN2	Homo sapiens fibulin 2 (FBLN2), transcript variant 2, mRNA
chr3	13612507	13612597	NM_001998	+	-3.67	-2.26	2.28	FBLN2	Homo sapiens fibulin 2 (FBLN2), transcript variant 2, mRNA
chr3	13612042	13612103	NM_001165035	+	-2.96	-1.7	3.08	FBLN2	Homo sapiens fibulin 2 (FBLN2), transcript variant 3, mRNA
chr3	13612521	13612582	NM_001165035	+	-4.11	-2.62	2.39	FBLN2	Homo sapiens fibulin 2 (FBLN2), transcript variant 3, mRNA
chr3	14485223	14485312	NM_001134368	+	-3.81	-2.38	1.77	SLC6A6	Homo sapiens solute carrier family 6 (neurotransmitter transporter), member 6 (SLC6A6), transcript variant 3, mRNA
chr3	14485210	14485301	NM_001134367	+	-4.18	-2.68	1.91	SLC6A6	Homo sapiens solute carrier family 6 (neurotransmitter transporter), member 6 (SLC6A6), transcript variant 2, mRNA
chr3	14527384	14527505	NM_001134367	+	-4.67	-3.09	1.73	SLC6A6	Homo sapiens solute carrier family 6 (neurotransmitter transporter), member 6 (SLC6A6), transcript variant 2, mRNA
chr3	14529449	14529630	NM_001134367	+	-5.68	-3.96	1.75	SLC6A6	Homo sapiens solute carrier family 6 (neurotransmitter transporter), member 6 (SLC6A6), transcript variant 2, mRNA
chr3	14529689	14529750	NM_001134367	+	-4.06	-2.58	1.65	SLC6A6	Homo sapiens solute carrier family 6 (neurotransmitter transporter), member 6 (SLC6A6), transcript variant 2, mRNA
chr3	14485229	14485290	NM_003043	+	-4.49	-2.94	1.83	SLC6A6	Homo sapiens solute carrier family 6 (neurotransmitter transporter), member 6 (SLC6A6), transcript variant 1, mRNA
chr3	14527408	14527499	NM_003043	+	-4.79	-3.19	1.72	SLC6A6	Homo sapiens solute carrier family 6 (neurotransmitter transporter), member 6 (SLC6A6), transcript variant 1, mRNA
chr3	14529387	14529628	NM_003043	+	-5.58	-3.87	1.74	SLC6A6	Homo sapiens solute carrier family 6 (neurotransmitter transporter), member 6 (SLC6A6), transcript variant 1, mRNA
chr3	14529687	14529748	NM_003043	+	-4.2	-2.69	1.66	SLC6A6	Homo sapiens solute carrier family 6 (neurotransmitter transporter), member 6 (SLC6A6), transcript variant 1, mRNA
chr3	14485228	14485289	NR_103507	+	-4.27	-2.76	1.81	SLC6A6	Homo sapiens solute carrier family 6 (neurotransmitter transporter), member 6 (SLC6A6), transcript variant 4, long non-coding RNA
chr3	14527410	14527501	NR_103507	+	-4.51	-2.95	1.71	SLC6A6	Homo sapiens solute carrier family 6 (neurotransmitter transporter), member 6 (SLC6A6), transcript variant 4, long non-coding RNA
chr3	14529388	14529629	NR_103507	+	-5.58	-3.87	1.74	SLC6A6	Homo sapiens solute carrier family 6 (neurotransmitter transporter), member 6 (SLC6A6), transcript variant 4, long non-coding RNA
chr3	14529687	14529748	NR_103507	+	-4.2	-2.69	1.66	SLC6A6	Homo sapiens solute carrier family 6 (neurotransmitter transporter), member 6 (SLC6A6), transcript variant 4, long non-coding RNA
chr3	15298357	15298628	NR_046084	+	-13.8	-11.4	2.51	SH3BP5-AS1	Homo sapiens SH3BP5 antisense RNA 1 (SH3BP5-AS1), long non-coding RNA
chr3	15300373	15300524	NR_046084	+	-7.24	-5.34	1.69	SH3BP5-AS1	Homo sapiens SH3BP5 antisense RNA 1 (SH3BP5-AS1), long non-coding RNA
chr3	15483252	15483312	NM_033083	+	-3.19	-1.87	2.78	EAF1	Homo sapiens ELL associated factor 1 (EAF1), mRNA
chr3	23959435	23959496	NM_001253379	+	-3.93	-2.47	2.78	RPL15	Homo sapiens ribosomal protein L15 (RPL15), transcript variant 2, mRNA
chr3	23959446	23959506	NM_002948	+	-3.93	-2.47	2.78	RPL15	Homo sapiens ribosomal protein L15 (RPL15), transcript variant 1, mRNA
chr3	23959448	23959509	NM_001253384	+	-3.93	-2.47	2.78	RPL15	Homo sapiens ribosomal protein L15 (RPL15), transcript variant 6, mRNA
chr3	23959436	23959497	NM_001253383	+	-3.93	-2.47	2.78	RPL15	Homo sapiens ribosomal protein L15 (RPL15), transcript variant 5, mRNA
chr3	23959444	23959505	NM_001253382	+	-3.93	-2.47	2.78	RPL15	Homo sapiens ribosomal protein L15 (RPL15), transcript variant 4, mRNA
chr3	23959434	23959495	NM_001253380	+	-3.93	-2.47	2.78	RPL15	Homo sapiens ribosomal protein L15 (RPL15), transcript variant 3, mRNA
chr3	30733124	30733185	NM_003242	+	-3.28	-1.95	2.54	TGFBR2	Homo sapiens transforming growth factor, beta receptor II (70/80kDa) (TGFBR2), transcript variant 2, mRNA
chr3	31574490	31574611	NM_178862	+	-6.62	-4.79	2.65	STT3B	Homo sapiens STT3B, subunit of the oligosaccharyltransferase complex (catalytic) (STT3B), mRNA
chr3	33184022	33184113	NM_006371	+	-4.35	-2.83	1.24	CRTAP	Homo sapiens cartilage associated protein (CRTAP), mRNA
chr3	33840152	33840273	NM_001256192	+	-4	-2.53	1.81	PDCD6IP	Homo sapiens programmed cell death 6 interacting protein (PDCD6IP), transcript variant 4, mRNA
chr3	33840152	33840273	NM_001162429	+	-4	-2.53	1.81	PDCD6IP	Homo sapiens programmed cell death 6 interacting protein (PDCD6IP), transcript variant 2, mRNA
chr3	33840152	33840272	NM_013374	+	-4	-2.53	1.81	PDCD6IP	Homo sapiens programmed cell death 6 interacting protein (PDCD6IP), transcript variant 1, mRNA
chr3	37284801	37284861	NM_001172713	+	-3.77	-2.34	3.82	GOLGA4	Homo sapiens golgin A4 (GOLGA4), transcript variant 1, mRNA
chr3	37284801	37284862	NM_002078	+	-3.77	-2.34	3.82	GOLGA4	Homo sapiens golgin A4 (GOLGA4), transcript variant 2, mRNA
chr3	38022342	38022403	NM_001008392	+	-3.4	-2.05	2.23	CTDSPL	Homo sapiens CTD (carboxy-terminal domain, RNA polymerase II, polypeptide A) small phosphatase-like (CTDSPL), transcript variant 1, mRNA
chr3	38022345	38022405	NM_005808	+	-3.61	-2.22	2.28	CTDSPL	Homo sapiens CTD (carboxy-terminal domain, RNA polymerase II, polypeptide A) small phosphatase-like (CTDSPL), transcript variant 2, mRNA
chr3	39424993	39425174	NM_017875	+	-3.93	-2.47	2.9	SLC25A38	Homo sapiens solute carrier family 25, member 38 (SLC25A38), mRNA
chr3	40503567	40503715	NM_003973	+	-15.4	-12.9	1.55	RPL14	Homo sapiens ribosomal protein L14 (RPL14), transcript variant 2, mRNA
chr3	40503565	40503715	NM_001034996	+	-15.5	-12.9	1.55	RPL14	Homo sapiens ribosomal protein L14 (RPL14), transcript variant 1, mRNA
chr3	42264841	42264991	NM_001042646	+	-4.98	-3.36	3.18	TRAK1	Homo sapiens trafficking protein, kinesin binding 1 (TRAK1), transcript variant 1, mRNA
chr3	42699865	42700076	NM_145166	+	-4.02	-2.55	2.72	ZBTB47	Homo sapiens zinc finger and BTB domain containing 47 (ZBTB47), mRNA
chr3	42700943	42701033	NM_145166	+	-3.47	-2.1	3.63	ZBTB47	Homo sapiens zinc finger and BTB domain containing 47 (ZBTB47), mRNA
chr3	42706647	42706708	NM_145166	+	-3.07	-1.78	2.42	ZBTB47	Homo sapiens zinc finger and BTB domain containing 47 (ZBTB47), mRNA
chr3	42706767	42706828	NM_145166	+	-3	-1.73	3	ZBTB47	Homo sapiens zinc finger and BTB domain containing 47 (ZBTB47), mRNA
chr3	42707006	42707067	NM_145166	+	-2.64	-1.45	2.06	ZBTB47	Homo sapiens zinc finger and BTB domain containing 47 (ZBTB47), mRNA
chr3	42707126	42707187	NM_145166	+	-2.73	-1.52	2.06	ZBTB47	Homo sapiens zinc finger and BTB domain containing 47 (ZBTB47), mRNA
chr3	45589284	45589494	NM_015340	+	-8.04	-6.06	3.44	LARS2	Homo sapiens leucyl-tRNA synthetase 2, mitochondrial (LARS2), mRNA
chr3	45636621	45636712	NM_014240	+	-3.93	-2.47	2.78	LIMD1	Homo sapiens LIM domains containing 1 (LIMD1), mRNA
chr3	47037914	47038004	NM_015175	+	-5.26	-3.59	3.22	NBEAL2	Homo sapiens neurobeachin-like 2 (NBEAL2), mRNA
chr3	47046775	47047062	NM_015175	+	-4.02	-2.55	3.05	NBEAL2	Homo sapiens neurobeachin-like 2 (NBEAL2), mRNA
chr3	47385344	47385405	NM_025010	+	-3.14	-1.84	3.6	KLHL18	Homo sapiens kelch-like family member 18 (KLHL18), mRNA
chr3	47385464	47385525	NM_025010	+	-2.74	-1.53	2.92	KLHL18	Homo sapiens kelch-like family member 18 (KLHL18), mRNA
chr3	47386511	47386631	NM_025010	+	-3.49	-2.12	3.16	KLHL18	Homo sapiens kelch-like family member 18 (KLHL18), mRNA
chr3	47454242	47454303	NM_015466	+	-2.91	-1.66	2.2	PTPN23	Homo sapiens protein tyrosine phosphatase, non-receptor type 23 (PTPN23), mRNA
chr3	47887747	47887837	NM_014966	+	-3.43	-2.07	1.6	DHX30	Homo sapiens DEAH (Asp-Glu-Ala-His) box helicase 30 (DHX30), transcript variant 2, mRNA
chr3	47888224	47888315	NM_014966	+	-3.26	-1.94	1.56	DHX30	Homo sapiens DEAH (Asp-Glu-Ala-His) box helicase 30 (DHX30), transcript variant 2, mRNA
chr3	47889731	47889851	NM_014966	+	-5.08	-3.44	1.72	DHX30	Homo sapiens DEAH (Asp-Glu-Ala-His) box helicase 30 (DHX30), transcript variant 2, mRNA
chr3	47890525	47890697	NM_014966	+	-3.89	-2.44	1.59	DHX30	Homo sapiens DEAH (Asp-Glu-Ala-His) box helicase 30 (DHX30), transcript variant 2, mRNA
chr3	47887747	47887837	NM_138615	+	-3.43	-2.07	1.6	DHX30	Homo sapiens DEAH (Asp-Glu-Ala-His) box helicase 30 (DHX30), transcript variant 1, mRNA
chr3	47888224	47888314	NM_138615	+	-3.26	-1.94	1.56	DHX30	Homo sapiens DEAH (Asp-Glu-Ala-His) box helicase 30 (DHX30), transcript variant 1, mRNA
chr3	47889731	47889851	NM_138615	+	-5.37	-3.7	1.73	DHX30	Homo sapiens DEAH (Asp-Glu-Ala-His) box helicase 30 (DHX30), transcript variant 1, mRNA
chr3	47890525	47890697	NM_138615	+	-3.89	-2.44	1.59	DHX30	Homo sapiens DEAH (Asp-Glu-Ala-His) box helicase 30 (DHX30), transcript variant 1, mRNA
chr3	48312210	48312330	NM_016089	+	-4.4	-2.86	4.18	ZNF589	Homo sapiens zinc finger protein 589 (ZNF589), mRNA
chr3	48501746	48501807	NM_032166	+	-3.01	-1.74	2.36	ATRIP	Homo sapiens ATR interacting protein (ATRIP), transcript variant 2, mRNA
chr3	48508244	48508482	NM_007248	+	-4.56	-3	2.07	TREX1	Homo sapiens three prime repair exonuclease 1 (TREX1), transcript variant 5, mRNA
chr3	48508235	48508475	NM_016381	+	-4.42	-2.88	2.03	TREX1	Homo sapiens three prime repair exonuclease 1 (TREX1), transcript variant 1, mRNA
chr3	48508244	48508482	NM_033629	+	-4.56	-3	2.07	TREX1	Homo sapiens three prime repair exonuclease 1 (TREX1), transcript variant 4, mRNA
chr3	49041612	49041673	NM_177938	+	-3.86	-2.41	1.58	P4HTM	Homo sapiens prolyl 4-hydroxylase, transmembrane (endoplasmic reticulum) (P4HTM), transcript variant 3, mRNA
chr3	49044284	49044403	NM_177938	+	-6.38	-4.58	1.74	P4HTM	Homo sapiens prolyl 4-hydroxylase, transmembrane (endoplasmic reticulum) (P4HTM), transcript variant 3, mRNA
chr3	49041626	49041687	NM_177939	+	-4.47	-2.92	1.71	P4HTM	Homo sapiens prolyl 4-hydroxylase, transmembrane (endoplasmic reticulum) (P4HTM), transcript variant 1, mRNA
chr3	49044280	49044401	NM_177939	+	-5.85	-4.11	1.68	P4HTM	Homo sapiens prolyl 4-hydroxylase, transmembrane (endoplasmic reticulum) (P4HTM), transcript variant 1, mRNA
chr3	49049339	49049400	NM_018031	+	-7.6	-5.66	2.02	WDR6	Homo sapiens WD repeat domain 6 (WDR6), mRNA
chr3	49050838	49050989	NM_018031	+	-5.14	-3.49	1.78	WDR6	Homo sapiens WD repeat domain 6 (WDR6), mRNA
chr3	49051168	49051319	NM_018031	+	-4.52	-2.96	1.54	WDR6	Homo sapiens WD repeat domain 6 (WDR6), mRNA
chr3	49051438	49051652	NM_018031	+	-3.21	-1.89	1.47	WDR6	Homo sapiens WD repeat domain 6 (WDR6), mRNA
chr3	49052485	49052696	NM_018031	+	-4.06	-2.58	1.69	WDR6	Homo sapiens WD repeat domain 6 (WDR6), mRNA
chr3	49569933	49570144	NM_001177643	+	-5.44	-3.76	1.5	DAG1	Homo sapiens dystroglycan 1 (dystrophin-associated glycoprotein 1) (DAG1), transcript variant 12, mRNA
chr3	49571312	49571522	NM_001177643	+	-11.2	-8.93	2.44	DAG1	Homo sapiens dystroglycan 1 (dystrophin-associated glycoprotein 1) (DAG1), transcript variant 12, mRNA
chr3	49572361	49572571	NM_001177643	+	-14.9	-12.4	3.44	DAG1	Homo sapiens dystroglycan 1 (dystrophin-associated glycoprotein 1) (DAG1), transcript variant 12, mRNA
chr3	49569943	49570153	NM_001165928	+	-5.21	-3.56	1.43	DAG1	Homo sapiens dystroglycan 1 (dystrophin-associated glycoprotein 1) (DAG1), transcript variant 1, mRNA
chr3	49571317	49571498	NM_001165928	+	-10.8	-8.56	2.36	DAG1	Homo sapiens dystroglycan 1 (dystrophin-associated glycoprotein 1) (DAG1), transcript variant 1, mRNA
chr3	49572363	49572573	NM_001165928	+	-14.7	-12.2	3.42	DAG1	Homo sapiens dystroglycan 1 (dystrophin-associated glycoprotein 1) (DAG1), transcript variant 1, mRNA
chr3	49569942	49570152	NM_001177634	+	-5.06	-3.42	1.43	DAG1	Homo sapiens dystroglycan 1 (dystrophin-associated glycoprotein 1) (DAG1), transcript variant 3, mRNA
chr3	49571317	49571497	NM_001177634	+	-11	-8.8	2.38	DAG1	Homo sapiens dystroglycan 1 (dystrophin-associated glycoprotein 1) (DAG1), transcript variant 3, mRNA
chr3	49572363	49572573	NM_001177634	+	-15	-12.4	3.5	DAG1	Homo sapiens dystroglycan 1 (dystrophin-associated glycoprotein 1) (DAG1), transcript variant 3, mRNA
chr3	49569937	49570148	NM_001177635	+	-4.98	-3.36	1.47	DAG1	Homo sapiens dystroglycan 1 (dystrophin-associated glycoprotein 1) (DAG1), transcript variant 4, mRNA
chr3	49571314	49571525	NM_001177635	+	-10.9	-8.71	2.38	DAG1	Homo sapiens dystroglycan 1 (dystrophin-associated glycoprotein 1) (DAG1), transcript variant 4, mRNA
chr3	49572362	49572572	NM_001177635	+	-14.9	-12.4	3.44	DAG1	Homo sapiens dystroglycan 1 (dystrophin-associated glycoprotein 1) (DAG1), transcript variant 4, mRNA
chr3	49569938	49570148	NM_001177636	+	-4.98	-3.36	1.47	DAG1	Homo sapiens dystroglycan 1 (dystrophin-associated glycoprotein 1) (DAG1), transcript variant 5, mRNA
chr3	49571314	49571525	NM_001177636	+	-10.9	-8.71	2.38	DAG1	Homo sapiens dystroglycan 1 (dystrophin-associated glycoprotein 1) (DAG1), transcript variant 5, mRNA
chr3	49572362	49572572	NM_001177636	+	-14.9	-12.4	3.44	DAG1	Homo sapiens dystroglycan 1 (dystrophin-associated glycoprotein 1) (DAG1), transcript variant 5, mRNA
chr3	49569944	49570154	NM_001177637	+	-5.01	-3.38	1.43	DAG1	Homo sapiens dystroglycan 1 (dystrophin-associated glycoprotein 1) (DAG1), transcript variant 6, mRNA
chr3	49571318	49571498	NM_001177637	+	-10.8	-8.56	2.36	DAG1	Homo sapiens dystroglycan 1 (dystrophin-associated glycoprotein 1) (DAG1), transcript variant 6, mRNA
chr3	49572363	49572573	NM_001177637	+	-14.7	-12.2	3.42	DAG1	Homo sapiens dystroglycan 1 (dystrophin-associated glycoprotein 1) (DAG1), transcript variant 6, mRNA
chr3	49569944	49570154	NM_001177638	+	-5.21	-3.56	1.43	DAG1	Homo sapiens dystroglycan 1 (dystrophin-associated glycoprotein 1) (DAG1), transcript variant 7, mRNA
chr3	49571318	49571498	NM_001177638	+	-10.8	-8.56	2.36	DAG1	Homo sapiens dystroglycan 1 (dystrophin-associated glycoprotein 1) (DAG1), transcript variant 7, mRNA
chr3	49572363	49572573	NM_001177638	+	-14.7	-12.2	3.42	DAG1	Homo sapiens dystroglycan 1 (dystrophin-associated glycoprotein 1) (DAG1), transcript variant 7, mRNA
chr3	49569933	49570144	NM_001177639	+	-5.44	-3.76	1.5	DAG1	Homo sapiens dystroglycan 1 (dystrophin-associated glycoprotein 1) (DAG1), transcript variant 8, mRNA
chr3	49571312	49571522	NM_001177639	+	-11.2	-8.93	2.44	DAG1	Homo sapiens dystroglycan 1 (dystrophin-associated glycoprotein 1) (DAG1), transcript variant 8, mRNA
chr3	49572361	49572571	NM_001177639	+	-14.9	-12.4	3.44	DAG1	Homo sapiens dystroglycan 1 (dystrophin-associated glycoprotein 1) (DAG1), transcript variant 8, mRNA
chr3	49569946	49570126	NM_001177640	+	-5.03	-3.4	1.44	DAG1	Homo sapiens dystroglycan 1 (dystrophin-associated glycoprotein 1) (DAG1), transcript variant 9, mRNA
chr3	49570364	49570544	NM_001177640	+	-4.45	-2.9	1.26	DAG1	Homo sapiens dystroglycan 1 (dystrophin-associated glycoprotein 1) (DAG1), transcript variant 9, mRNA
chr3	49570603	49570872	NM_001177640	+	-15.6	-13.1	2.11	DAG1	Homo sapiens dystroglycan 1 (dystrophin-associated glycoprotein 1) (DAG1), transcript variant 9, mRNA
chr3	49571319	49571499	NM_001177640	+	-10.3	-8.11	2.34	DAG1	Homo sapiens dystroglycan 1 (dystrophin-associated glycoprotein 1) (DAG1), transcript variant 9, mRNA
chr3	49572364	49572573	NM_001177640	+	-14.8	-12.3	3.42	DAG1	Homo sapiens dystroglycan 1 (dystrophin-associated glycoprotein 1) (DAG1), transcript variant 9, mRNA
chr3	49569946	49570126	NM_001177641	+	-5.01	-3.38	1.44	DAG1	Homo sapiens dystroglycan 1 (dystrophin-associated glycoprotein 1) (DAG1), transcript variant 10, mRNA
chr3	49570364	49570544	NM_001177641	+	-4.26	-2.74	1.26	DAG1	Homo sapiens dystroglycan 1 (dystrophin-associated glycoprotein 1) (DAG1), transcript variant 10, mRNA
chr3	49570603	49570872	NM_001177641	+	-15.6	-13.1	2.11	DAG1	Homo sapiens dystroglycan 1 (dystrophin-associated glycoprotein 1) (DAG1), transcript variant 10, mRNA
chr3	49571319	49571499	NM_001177641	+	-10.3	-8.11	2.34	DAG1	Homo sapiens dystroglycan 1 (dystrophin-associated glycoprotein 1) (DAG1), transcript variant 10, mRNA
chr3	49572364	49572573	NM_001177641	+	-14.8	-12.3	3.42	DAG1	Homo sapiens dystroglycan 1 (dystrophin-associated glycoprotein 1) (DAG1), transcript variant 10, mRNA
chr3	49547857	49548128	NM_001177642	+	-14.2	-11.7	2.63	DAG1	Homo sapiens dystroglycan 1 (dystrophin-associated glycoprotein 1) (DAG1), transcript variant 11, mRNA
chr3	49569932	49570143	NM_001177642	+	-5.46	-3.77	1.49	DAG1	Homo sapiens dystroglycan 1 (dystrophin-associated glycoprotein 1) (DAG1), transcript variant 11, mRNA
chr3	49571311	49571522	NM_001177642	+	-11.2	-8.93	2.44	DAG1	Homo sapiens dystroglycan 1 (dystrophin-associated glycoprotein 1) (DAG1), transcript variant 11, mRNA
chr3	49572360	49572571	NM_001177642	+	-14.8	-12.3	3.43	DAG1	Homo sapiens dystroglycan 1 (dystrophin-associated glycoprotein 1) (DAG1), transcript variant 11, mRNA
chr3	49569933	49570144	NM_001177644	+	-5.44	-3.76	1.5	DAG1	Homo sapiens dystroglycan 1 (dystrophin-associated glycoprotein 1) (DAG1), transcript variant 13, mRNA
chr3	49571312	49571523	NM_001177644	+	-11	-8.77	2.41	DAG1	Homo sapiens dystroglycan 1 (dystrophin-associated glycoprotein 1) (DAG1), transcript variant 13, mRNA
chr3	49572361	49572572	NM_001177644	+	-14.9	-12.4	3.44	DAG1	Homo sapiens dystroglycan 1 (dystrophin-associated glycoprotein 1) (DAG1), transcript variant 13, mRNA
chr3	49569945	49570155	NM_004393	+	-5.01	-3.38	1.43	DAG1	Homo sapiens dystroglycan 1 (dystrophin-associated glycoprotein 1) (DAG1), transcript variant 2, mRNA
chr3	49571318	49571498	NM_004393	+	-10.8	-8.56	2.36	DAG1	Homo sapiens dystroglycan 1 (dystrophin-associated glycoprotein 1) (DAG1), transcript variant 2, mRNA
chr3	49572363	49572573	NM_004393	+	-14.8	-12.3	3.42	DAG1	Homo sapiens dystroglycan 1 (dystrophin-associated glycoprotein 1) (DAG1), transcript variant 2, mRNA
chr3	49713203	49713397	NM_001640	+	-3.76	-2.33	1.3	APEH	Homo sapiens acylaminoacyl-peptide hydrolase (APEH), mRNA
chr3	49720044	49720105	NM_001640	+	-3.11	-1.81	1.33	APEH	Homo sapiens acylaminoacyl-peptide hydrolase (APEH), mRNA
chr3	49720723	49720874	NM_001640	+	-6.62	-4.79	1.58	APEH	Homo sapiens acylaminoacyl-peptide hydrolase (APEH), mRNA
chr3	50220187	50220368	NM_004186	+	-3.07	-1.78	2.4	SEMA3F	Homo sapiens sema domain, immunoglobulin domain (Ig), short basic domain, secreted, (semaphorin) 3F (SEMA3F), mRNA
chr3	50225822	50226121	NM_004186	+	-5.63	-3.92	3.15	SEMA3F	Homo sapiens sema domain, immunoglobulin domain (Ig), short basic domain, secreted, (semaphorin) 3F (SEMA3F), mRNA
chr3	50226209	50226270	NM_004186	+	-3.14	-1.84	2.54	SEMA3F	Homo sapiens sema domain, immunoglobulin domain (Ig), short basic domain, secreted, (semaphorin) 3F (SEMA3F), mRNA
chr3	50226328	50226389	NM_004186	+	-3.04	-1.76	2.75	SEMA3F	Homo sapiens sema domain, immunoglobulin domain (Ig), short basic domain, secreted, (semaphorin) 3F (SEMA3F), mRNA
chr3	50296458	50296548	NM_001282619	+	-4.51	-2.96	1.47	GNAI2	Homo sapiens guanine nucleotide binding protein (G protein), alpha inhibiting activity polypeptide 2 (GNAI2), transcript variant 5, mRNA
chr3	50296458	50296548	NM_001282620	+	-4.22	-2.72	1.45	GNAI2	Homo sapiens guanine nucleotide binding protein (G protein), alpha inhibiting activity polypeptide 2 (GNAI2), transcript variant 6, mRNA
chr3	50296456	50296547	NM_001282617	+	-4.58	-3.01	1.48	GNAI2	Homo sapiens guanine nucleotide binding protein (G protein), alpha inhibiting activity polypeptide 2 (GNAI2), transcript variant 3, mRNA
chr3	50296456	50296547	NM_001282618	+	-4.58	-3.01	1.48	GNAI2	Homo sapiens guanine nucleotide binding protein (G protein), alpha inhibiting activity polypeptide 2 (GNAI2), transcript variant 4, mRNA
chr3	50296458	50296548	NM_002070	+	-4.22	-2.72	1.45	GNAI2	Homo sapiens guanine nucleotide binding protein (G protein), alpha inhibiting activity polypeptide 2 (GNAI2), transcript variant 1, mRNA
chr3	50296458	50296548	NM_001166425	+	-4.51	-2.96	1.47	GNAI2	Homo sapiens guanine nucleotide binding protein (G protein), alpha inhibiting activity polypeptide 2 (GNAI2), transcript variant 2, mRNA
chr3	50314393	50314513	NM_001005914	+	-4.69	-3.11	1.61	SEMA3B	Homo sapiens sema domain, immunoglobulin domain (Ig), short basic domain, secreted, (semaphorin) 3B (SEMA3B), transcript variant 2, mRNA
chr3	50314393	50314513	NM_004636	+	-4.69	-3.11	1.61	SEMA3B	Homo sapiens sema domain, immunoglobulin domain (Ig), short basic domain, secreted, (semaphorin) 3B (SEMA3B), transcript variant 1, mRNA
chr3	50306575	50306726	NM_001290060	+	-5.69	-3.97	3.88	SEMA3B	Homo sapiens sema domain, immunoglobulin domain (Ig), short basic domain, secreted, (semaphorin) 3B (SEMA3B), transcript variant 3, mRNA
chr3	50314392	50314512	NM_001290060	+	-4.69	-3.11	1.61	SEMA3B	Homo sapiens sema domain, immunoglobulin domain (Ig), short basic domain, secreted, (semaphorin) 3B (SEMA3B), transcript variant 3, mRNA
chr3	50306592	50306742	NM_001290061	+	-6	-4.24	4.14	SEMA3B	Homo sapiens sema domain, immunoglobulin domain (Ig), short basic domain, secreted, (semaphorin) 3B (SEMA3B), transcript variant 4, mRNA
chr3	50314392	50314512	NM_001290061	+	-4.69	-3.11	1.61	SEMA3B	Homo sapiens sema domain, immunoglobulin domain (Ig), short basic domain, secreted, (semaphorin) 3B (SEMA3B), transcript variant 4, mRNA
chr3	50314393	50314513	NM_001290062	+	-4.69	-3.11	1.61	SEMA3B	Homo sapiens sema domain, immunoglobulin domain (Ig), short basic domain, secreted, (semaphorin) 3B (SEMA3B), transcript variant 5, mRNA
chr3	50314394	50314513	NM_001290063	+	-4.69	-3.11	1.61	SEMA3B	Homo sapiens sema domain, immunoglobulin domain (Ig), short basic domain, secreted, (semaphorin) 3B (SEMA3B), transcript variant 6, mRNA
chr3	50314393	50314513	NR_110697	+	-4.69	-3.11	1.61	SEMA3B	Homo sapiens sema domain, immunoglobulin domain (Ig), short basic domain, secreted, (semaphorin) 3B (SEMA3B), transcript variant 7, long non-coding RNA
chr3	51429356	51429417	NM_013286	+	-2.72	-1.52	1.67	RBM15B	Homo sapiens RNA binding motif protein 15B (RBM15B), mRNA
chr3	51429954	51430104	NM_013286	+	-4.5	-2.95	1.74	RBM15B	Homo sapiens RNA binding motif protein 15B (RBM15B), mRNA
chr3	51430462	51430702	NM_013286	+	-9.32	-7.21	1.88	RBM15B	Homo sapiens RNA binding motif protein 15B (RBM15B), mRNA
chr3	51708416	51708564	NM_001129884	+	-6.46	-4.65	2.29	TEX264	Homo sapiens testis expressed 264 (TEX264), transcript variant 2, mRNA
chr3	51708407	51708525	NM_001243727	+	-5.25	-3.59	1.95	TEX264	Homo sapiens testis expressed 264 (TEX264), transcript variant 6, mRNA
chr3	51708407	51708557	NM_001278195	+	-6.46	-4.65	2.29	TEX264	Homo sapiens testis expressed 264 (TEX264), transcript variant 7, mRNA
chr3	51708410	51708559	NM_015926	+	-6.46	-4.65	2.29	TEX264	Homo sapiens testis expressed 264 (TEX264), transcript variant 1, mRNA
chr3	51708461	51708552	NM_001243725	+	-7.05	-5.18	2.39	TEX264	Homo sapiens testis expressed 264 (TEX264), transcript variant 5, mRNA
chr3	51708407	51708557	NM_001243726	+	-6.67	-4.84	2.32	TEX264	Homo sapiens testis expressed 264 (TEX264), transcript variant 4, mRNA
chr3	51979562	51979623	NM_005485	+	-2.63	-1.44	1.9	PARP3	Homo sapiens poly (ADP-ribose) polymerase family, member 3 (PARP3), transcript variant 2, mRNA
chr3	52011976	52012097	NM_015407	+	-3.23	-1.91	2.92	ABHD14A	Homo sapiens abhydrolase domain containing 14A (ABHD14A), mRNA
chr3	52011975	52012066	NR_037192	+	-3.23	-1.91	2.92	ABHD14A-ACY1	Homo sapiens ABHD14A-ACY1 readthrough (NMD candidate) (ABHD14A-ACY1), long non-coding RNA
chr3	52514525	52514705	NM_001276293	+	-4.4	-2.87	5.14	NISCH	Homo sapiens nischarin (NISCH), transcript variant 2, mRNA
chr3	52514972	52515122	NM_001276293	+	-4	-2.53	1.81	NISCH	Homo sapiens nischarin (NISCH), transcript variant 2, mRNA
chr3	52515717	52515896	NM_001276293	+	-4.51	-2.96	2.37	NISCH	Homo sapiens nischarin (NISCH), transcript variant 2, mRNA
chr3	52515716	52515896	NM_001276294	+	-4.51	-2.96	2.37	NISCH	Homo sapiens nischarin (NISCH), transcript variant 3, mRNA
chr3	52521589	52521859	NM_007184	+	-5.53	-3.83	2.23	NISCH	Homo sapiens nischarin (NISCH), transcript variant 1, mRNA
chr3	57542218	57542338	NM_177966	+	-2.96	-1.7	2.21	PDE12	Homo sapiens phosphodiesterase 12 (PDE12), mRNA
chr3	57994306	57994367	NM_001164317	+	-4	-2.53	1.5	FLNB	Homo sapiens filamin B, beta (FLNB), transcript variant 1, mRNA
chr3	57994306	57994367	NM_001164318	+	-4	-2.53	1.5	FLNB	Homo sapiens filamin B, beta (FLNB), transcript variant 3, mRNA
chr3	57994306	57994366	NM_001164319	+	-3.97	-2.51	1.49	FLNB	Homo sapiens filamin B, beta (FLNB), transcript variant 4, mRNA
chr3	57994306	57994367	NM_001457	+	-4	-2.53	1.5	FLNB	Homo sapiens filamin B, beta (FLNB), transcript variant 2, mRNA
chr3	101395812	101395932	NR_024407	+	-3.32	-1.98	3.06	ZBTB11-AS1	Homo sapiens ZBTB11 antisense RNA 1 (ZBTB11-AS1), long non-coding RNA
chr3	101520216	101520337	NM_145037	+	-4.8	-3.2	2.71	NXPE3	Homo sapiens neurexophilin and PC-esterase domain family, member 3 (NXPE3), transcript variant 2, mRNA
chr3	101520195	101520346	NM_001134456	+	-4.8	-3.2	2.71	NXPE3	Homo sapiens neurexophilin and PC-esterase domain family, member 3 (NXPE3), transcript variant 1, mRNA
chr3	111603411	111603562	NM_001134437	+	-8.11	-6.12	1.88	PHLDB2	Homo sapiens pleckstrin homology-like domain, family B, member 2 (PHLDB2), transcript variant 3, mRNA
chr3	111603741	111603892	NM_001134437	+	-5.38	-3.7	1.64	PHLDB2	Homo sapiens pleckstrin homology-like domain, family B, member 2 (PHLDB2), transcript variant 3, mRNA
chr3	111603951	111604012	NM_001134437	+	-3.31	-1.97	1.73	PHLDB2	Homo sapiens pleckstrin homology-like domain, family B, member 2 (PHLDB2), transcript variant 3, mRNA
chr3	111603409	111603560	NM_001134438	+	-8.21	-6.21	1.94	PHLDB2	Homo sapiens pleckstrin homology-like domain, family B, member 2 (PHLDB2), transcript variant 1, mRNA
chr3	111603738	111603889	NM_001134438	+	-5.38	-3.7	1.64	PHLDB2	Homo sapiens pleckstrin homology-like domain, family B, member 2 (PHLDB2), transcript variant 1, mRNA
chr3	111603947	111604008	NM_001134438	+	-3.89	-2.44	1.82	PHLDB2	Homo sapiens pleckstrin homology-like domain, family B, member 2 (PHLDB2), transcript variant 1, mRNA
chr3	111603413	111603563	NM_145753	+	-7.95	-5.98	1.88	PHLDB2	Homo sapiens pleckstrin homology-like domain, family B, member 2 (PHLDB2), transcript variant 4, mRNA
chr3	111603742	111603893	NM_145753	+	-5.38	-3.7	1.66	PHLDB2	Homo sapiens pleckstrin homology-like domain, family B, member 2 (PHLDB2), transcript variant 4, mRNA
chr3	111603952	111604013	NM_145753	+	-3.01	-1.74	1.67	PHLDB2	Homo sapiens pleckstrin homology-like domain, family B, member 2 (PHLDB2), transcript variant 4, mRNA
chr3	111603409	111603560	NM_001134439	+	-8.21	-6.21	1.94	PHLDB2	Homo sapiens pleckstrin homology-like domain, family B, member 2 (PHLDB2), transcript variant 2, mRNA
chr3	111603738	111603889	NM_001134439	+	-5.38	-3.7	1.64	PHLDB2	Homo sapiens pleckstrin homology-like domain, family B, member 2 (PHLDB2), transcript variant 2, mRNA
chr3	111603947	111604008	NM_001134439	+	-3.89	-2.44	1.82	PHLDB2	Homo sapiens pleckstrin homology-like domain, family B, member 2 (PHLDB2), transcript variant 2, mRNA
chr3	126708244	126708364	NM_032242	+	-3.24	-1.92	2.54	PLXNA1	Homo sapiens plexin A1 (PLXNA1), mRNA
chr3	126723461	126723522	NM_032242	+	-3.82	-2.38	3.54	PLXNA1	Homo sapiens plexin A1 (PLXNA1), mRNA
chr3	126753182	126753243	NM_032242	+	-3.63	-2.23	2.73	PLXNA1	Homo sapiens plexin A1 (PLXNA1), mRNA
chr3	126754648	126754739	NM_032242	+	-4.02	-2.55	3.05	PLXNA1	Homo sapiens plexin A1 (PLXNA1), mRNA
chr3	127340622	127340891	NM_004526	+	-12.5	-10.1	2.08	MCM2	Homo sapiens minichromosome maintenance complex component 2 (MCM2), transcript variant 1, mRNA
chr3	127341009	127341189	NM_004526	+	-4.01	-2.54	1.4	MCM2	Homo sapiens minichromosome maintenance complex component 2 (MCM2), transcript variant 1, mRNA
chr3	127340618	127340889	NR_073375	+	-12.9	-10.5	2.13	MCM2	Homo sapiens minichromosome maintenance complex component 2 (MCM2), transcript variant 2, long non-coding RNA
chr3	127341007	127341188	NR_073375	+	-4.01	-2.54	1.44	MCM2	Homo sapiens minichromosome maintenance complex component 2 (MCM2), transcript variant 2, long non-coding RNA
chr3	127391294	127391444	NM_015720	+	-3.23	-1.91	2.26	PODXL2	Homo sapiens podocalyxin-like 2 (PODXL2), mRNA
chr3	127788469	127788530	NM_013336	+	-3.84	-2.4	1.42	SEC61A1	Homo sapiens Sec61 alpha 1 subunit (S. cerevisiae) (SEC61A1), mRNA
chr3	127789125	127789334	NM_013336	+	-4.15	-2.65	1.54	SEC61A1	Homo sapiens Sec61 alpha 1 subunit (S. cerevisiae) (SEC61A1), mRNA
chr3	127789452	127789632	NM_013336	+	-5.87	-4.13	1.52	SEC61A1	Homo sapiens Sec61 alpha 1 subunit (S. cerevisiae) (SEC61A1), mRNA
chr3	127790078	127790288	NM_013336	+	-11.4	-9.09	1.8	SEC61A1	Homo sapiens Sec61 alpha 1 subunit (S. cerevisiae) (SEC61A1), mRNA
chr3	128127278	128127429	NM_021937	+	-3.84	-2.4	2.04	EEFSEC	Homo sapiens eukaryotic elongation factor, selenocysteine-tRNA-specific (EEFSEC), mRNA
chr3	129023564	129023685	NM_020187	+	-5.6	-3.9	1.55	HMCES	Homo sapiens 5-hydroxymethylcytosine (hmC) binding, ES cell-specific (HMCES), transcript variant 2, mRNA
chr3	129023834	129024045	NM_020187	+	-9.55	-7.43	4.25	HMCES	Homo sapiens 5-hydroxymethylcytosine (hmC) binding, ES cell-specific (HMCES), transcript variant 2, mRNA
chr3	129023567	129023687	NM_001006109	+	-5.51	-3.81	1.55	HMCES	Homo sapiens 5-hydroxymethylcytosine (hmC) binding, ES cell-specific (HMCES), transcript variant 1, mRNA
chr3	129023835	129024045	NM_001006109	+	-9.55	-7.43	4.25	HMCES	Homo sapiens 5-hydroxymethylcytosine (hmC) binding, ES cell-specific (HMCES), transcript variant 1, mRNA
chr3	129036854	129036914	NR_026991	+	-3.28	-1.95	2.34	H1FX-AS1	Homo sapiens H1FX antisense RNA 1 (H1FX-AS1), long non-coding RNA
chr3	138121198	138121319	NM_001252091	+	-3.07	-1.79	1.89	MRAS	Homo sapiens muscle RAS oncogene homolog (MRAS), transcript variant 4, mRNA
chr3	138121197	138121318	NM_012219	+	-3.07	-1.79	1.89	MRAS	Homo sapiens muscle RAS oncogene homolog (MRAS), transcript variant 1, mRNA
chr3	138121172	138121263	NM_001085049	+	-3.08	-1.79	1.92	MRAS	Homo sapiens muscle RAS oncogene homolog (MRAS), transcript variant 2, mRNA
chr3	138121263	138121324	NM_001252093	+	-3.08	-1.79	1.92	MRAS	Homo sapiens muscle RAS oncogene homolog (MRAS), transcript variant 6, mRNA
chr3	138121151	138121212	NM_001252092	+	-3.3	-1.96	1.89	MRAS	Homo sapiens muscle RAS oncogene homolog (MRAS), transcript variant 5, mRNA
chr3	138121172	138121263	NM_001252090	+	-3.08	-1.79	1.92	MRAS	Homo sapiens muscle RAS oncogene homolog (MRAS), transcript variant 3, mRNA
chr3	150127056	150127176	NM_014779	+	-3.49	-2.12	2.84	TSC22D2	Homo sapiens TSC22 domain family, member 2 (TSC22D2), mRNA
chr3	183528434	183528494	NM_018023	+	-2.9	-1.65	2.31	YEATS2	Homo sapiens YEATS domain containing 2 (YEATS2), mRNA
chr3	183853287	183853348	NM_003907	+	-2.96	-1.7	2.2	EIF2B5	Homo sapiens eukaryotic translation initiation factor 2B, subunit 5 epsilon, 82kDa (EIF2B5), mRNA
chr3	183896651	183896771	NM_001025205	+	-8.14	-6.15	1.63	AP2M1	Homo sapiens adaptor-related protein complex 2, mu 1 subunit (AP2M1), transcript variant 2, mRNA
chr3	183898651	183898771	NM_001025205	+	-7.2	-5.31	1.56	AP2M1	Homo sapiens adaptor-related protein complex 2, mu 1 subunit (AP2M1), transcript variant 2, mRNA
chr3	183896652	183896772	NM_004068	+	-8.23	-6.23	1.64	AP2M1	Homo sapiens adaptor-related protein complex 2, mu 1 subunit (AP2M1), transcript variant 1, mRNA
chr3	183898647	183898767	NM_004068	+	-6.76	-4.91	1.53	AP2M1	Homo sapiens adaptor-related protein complex 2, mu 1 subunit (AP2M1), transcript variant 1, mRNA
chr3	183906566	183906773	NM_018358	+	-3.4	-2.05	2.44	ABCF3	Homo sapiens ATP-binding cassette, sub-family F (GCN20), member 3 (ABCF3), mRNA
chr3	184035197	184035258	NM_198241	+	-4.95	-3.33	1.43	EIF4G1	Homo sapiens eukaryotic translation initiation factor 4 gamma, 1 (EIF4G1), transcript variant 2, mRNA
chr3	184039071	184039192	NM_004953	+	-5.56	-3.85	1.47	EIF4G1	Homo sapiens eukaryotic translation initiation factor 4 gamma, 1 (EIF4G1), transcript variant 5, mRNA
chr3	184062728	184062818	NM_001171093	+	-3.17	-1.86	3.71	FAM131A	Homo sapiens family with sequence similarity 131, member A (FAM131A), transcript variant 2, mRNA
chr3	184062713	184062774	NM_144635	+	-3.17	-1.86	3.45	FAM131A	Homo sapiens family with sequence similarity 131, member A (FAM131A), transcript variant 1, mRNA
chr3	184086060	184086149	NM_001278700	+	-3.2	-1.88	1.65	POLR2H	Homo sapiens polymerase (RNA) II (DNA directed) polypeptide H (POLR2H), transcript variant 4, mRNA
chr3	184086058	184086147	NM_001278698	+	-4.17	-2.67	1.83	POLR2H	Homo sapiens polymerase (RNA) II (DNA directed) polypeptide H (POLR2H), transcript variant 1, mRNA
chr3	184086086	184086146	NM_001278699	+	-3.26	-1.93	1.65	POLR2H	Homo sapiens polymerase (RNA) II (DNA directed) polypeptide H (POLR2H), transcript variant 3, mRNA
chr3	184086058	184086147	NM_001278714	+	-3.95	-2.49	1.79	POLR2H	Homo sapiens polymerase (RNA) II (DNA directed) polypeptide H (POLR2H), transcript variant 5, mRNA
chr3	184086055	184086145	NM_001278715	+	-3.89	-2.44	1.77	POLR2H	Homo sapiens polymerase (RNA) II (DNA directed) polypeptide H (POLR2H), transcript variant 6, mRNA
chr3	184086088	184086148	NM_006232	+	-3.34	-2	1.68	POLR2H	Homo sapiens polymerase (RNA) II (DNA directed) polypeptide H (POLR2H), transcript variant 2, mRNA
chr3	184100834	184100925	NM_003741	+	-3.3	-1.96	2.48	CHRD	Homo sapiens chordin (CHRD), mRNA
chr3	194305056	194305116	NR_047573	+	-2.77	-1.55	5.5	TMEM44-AS1	Homo sapiens TMEM44 antisense RNA 1 (TMEM44-AS1), transcript variant 1, long non-coding RNA
chr3	194305056	194305116	NR_047574	+	-2.77	-1.55	5.5	TMEM44-AS1	Homo sapiens TMEM44 antisense RNA 1 (TMEM44-AS1), transcript variant 2, long non-coding RNA
chr3	194305055	194305116	NR_047575	+	-2.77	-1.55	5.5	TMEM44-AS1	Homo sapiens TMEM44 antisense RNA 1 (TMEM44-AS1), transcript variant 3, long non-coding RNA
chr3	194406651	194406802	NM_153690	+	-3.47	-2.1	2.15	FAM43A	Homo sapiens family with sequence similarity 43, member A (FAM43A), mRNA
chr3	194408358	194408538	NM_153690	+	-4.23	-2.72	1.86	FAM43A	Homo sapiens family with sequence similarity 43, member A (FAM43A), mRNA
chr3	194408927	194409197	NM_153690	+	-6.02	-4.26	3	FAM43A	Homo sapiens family with sequence similarity 43, member A (FAM43A), mRNA
chr3	9828701	9828940	NM_001278270	-	-4.09	-2.61	1.48	TADA3	Homo sapiens transcriptional adaptor 3 (TADA3), transcript variant 3, mRNA
chr3	9828693	9828961	NR_103488	-	-4.14	-2.64	1.53	TADA3	Homo sapiens transcriptional adaptor 3 (TADA3), transcript variant 4, long non-coding RNA
chr3	11599984	11600193	NM_001128221	-	-7.92	-5.95	2.16	VGLL4	Homo sapiens vestigial-like family member 4 (VGLL4), transcript variant 4, mRNA
chr3	11599979	11600189	NM_001128220	-	-8.11	-6.12	2.16	VGLL4	Homo sapiens vestigial-like family member 4 (VGLL4), transcript variant 3, mRNA
chr3	11599960	11600200	NM_001284391	-	-8.2	-6.2	2.16	VGLL4	Homo sapiens vestigial-like family member 4 (VGLL4), transcript variant 6, mRNA
chr3	11597780	11597841	NM_001128219	-	-2.98	-1.71	1.61	VGLL4	Homo sapiens vestigial-like family member 4 (VGLL4), transcript variant 1, mRNA
chr3	11599969	11600180	NM_001128219	-	-8.3	-6.29	2.22	VGLL4	Homo sapiens vestigial-like family member 4 (VGLL4), transcript variant 1, mRNA
chr3	11599959	11600199	NM_001284390	-	-8.2	-6.2	2.16	VGLL4	Homo sapiens vestigial-like family member 4 (VGLL4), transcript variant 5, mRNA
chr3	11597780	11597841	NM_014667	-	-2.98	-1.71	1.61	VGLL4	Homo sapiens vestigial-like family member 4 (VGLL4), transcript variant 2, mRNA
chr3	11599969	11600180	NM_014667	-	-8.3	-6.29	2.22	VGLL4	Homo sapiens vestigial-like family member 4 (VGLL4), transcript variant 2, mRNA
chr3	12625337	12625576	NM_002880	-	-7.72	-5.77	2	RAF1	Homo sapiens v-raf-1 murine leukemia viral oncogene homolog 1 (RAF1), mRNA
chr3	12625873	12625993	NM_002880	-	-5.34	-3.66	1.92	RAF1	Homo sapiens v-raf-1 murine leukemia viral oncogene homolog 1 (RAF1), mRNA
chr3	12877504	12877711	NM_000994	-	-21.8	-18.9	1.61	RPL32	Homo sapiens ribosomal protein L32 (RPL32), transcript variant 1, mRNA
chr3	12877510	12877719	NM_001007073	-	-20.2	-17.4	1.66	RPL32	Homo sapiens ribosomal protein L32 (RPL32), transcript variant 2, mRNA
chr3	12954983	12955044	NM_014869	-	-3.18	-1.87	2.26	IQSEC1	Homo sapiens IQ motif and Sec7 domain 1 (IQSEC1), transcript variant 2, mRNA
chr3	12977664	12977725	NM_014869	-	-2.75	-1.54	2	IQSEC1	Homo sapiens IQ motif and Sec7 domain 1 (IQSEC1), transcript variant 2, mRNA
chr3	12954982	12955043	NM_001134382	-	-3.18	-1.87	2.26	IQSEC1	Homo sapiens IQ motif and Sec7 domain 1 (IQSEC1), transcript variant 1, mRNA
chr3	13358985	13359076	NM_024923	-	-5.3	-3.64	1.64	NUP210	Homo sapiens nucleoporin 210kDa (NUP210), mRNA
chr3	14187184	14187453	NM_001145769	-	-12.9	-10.5	2.55	XPC	Homo sapiens xeroderma pigmentosum, complementation group C (XPC), transcript variant 2, mRNA
chr3	14200002	14200093	NM_001145769	-	-5.75	-4.02	1.96	XPC	Homo sapiens xeroderma pigmentosum, complementation group C (XPC), transcript variant 2, mRNA
chr3	14187187	14187458	NM_004628	-	-12.5	-10.2	2.51	XPC	Homo sapiens xeroderma pigmentosum, complementation group C (XPC), transcript variant 1, mRNA
chr3	14200015	14200136	NM_004628	-	-6.68	-4.84	2.2	XPC	Homo sapiens xeroderma pigmentosum, complementation group C (XPC), transcript variant 1, mRNA
chr3	14187186	14187457	NR_027299	-	-12.6	-10.2	2.5	XPC	Homo sapiens xeroderma pigmentosum, complementation group C (XPC), transcript variant 3, long non-coding RNA
chr3	14200013	14200104	NR_027299	-	-7.05	-5.17	2.22	XPC	Homo sapiens xeroderma pigmentosum, complementation group C (XPC), transcript variant 3, long non-coding RNA
chr3	15115412	15115532	NM_022340	-	-4.09	-2.61	1.94	ZFYVE20	Homo sapiens zinc finger, FYVE domain containing 20 (ZFYVE20), mRNA
chr3	15115771	15116011	NM_022340	-	-11.1	-8.87	2.82	ZFYVE20	Homo sapiens zinc finger, FYVE domain containing 20 (ZFYVE20), mRNA
chr3	17199311	17199431	NM_001134381	-	-3.74	-2.32	2.48	TBC1D5	Homo sapiens TBC1 domain family, member 5 (TBC1D5), transcript variant 1, mRNA
chr3	17199312	17199433	NM_014744	-	-3.79	-2.36	2.48	TBC1D5	Homo sapiens TBC1 domain family, member 5 (TBC1D5), transcript variant 2, mRNA
chr3	17200332	17200392	NM_014744	-	-3.83	-2.4	2.26	TBC1D5	Homo sapiens TBC1 domain family, member 5 (TBC1D5), transcript variant 2, mRNA
chr3	28390139	28390260	NM_001271650	-	-4.32	-2.8	2.86	AZI2	Homo sapiens 5-azacytidine induced 2 (AZI2), transcript variant 4, mRNA
chr3	33114040	33114130	NM_001135602	-	-4.24	-2.73	1.73	GLB1	Homo sapiens galactosidase, beta 1 (GLB1), transcript variant 3, mRNA
chr3	39184949	39185070	NM_033027	-	-3.45	-2.08	4.25	CSRNP1	Homo sapiens cysteine-serine-rich nuclear protein 1 (CSRNP1), mRNA
chr3	39188029	39188179	NM_033027	-	-3.16	-1.85	2.86	CSRNP1	Homo sapiens cysteine-serine-rich nuclear protein 1 (CSRNP1), mRNA
chr3	43618415	43618475	NM_001204831	-	-2.73	-1.52	2.38	ANO10	Homo sapiens anoctamin 10 (ANO10), transcript variant 2, mRNA
chr3	43618412	43618502	NM_001204833	-	-2.62	-1.43	2.38	ANO10	Homo sapiens anoctamin 10 (ANO10), transcript variant 4, mRNA
chr3	44484168	44484229	NM_181489	-	-2.91	-1.66	2.31	ZNF445	Homo sapiens zinc finger protein 445 (ZNF445), mRNA
chr3	44487614	44487704	NM_181489	-	-3.19	-1.87	2.87	ZNF445	Homo sapiens zinc finger protein 445 (ZNF445), mRNA
chr3	44496789	44496850	NM_181489	-	-2.88	-1.64	2.75	ZNF445	Homo sapiens zinc finger protein 445 (ZNF445), mRNA
chr3	44541656	44541747	NM_001287349	-	-3.1	-1.81	5.2	ZNF852	Homo sapiens zinc finger protein 852 (ZNF852), mRNA
chr3	44967677	44967768	NM_001135179	-	-4.79	-3.19	2.13	ZDHHC3	Homo sapiens zinc finger, DHHC-type containing 3 (ZDHHC3), transcript variant 1, mRNA
chr3	44967668	44967759	NM_016598	-	-4.81	-3.21	2.09	ZDHHC3	Homo sapiens zinc finger, DHHC-type containing 3 (ZDHHC3), transcript variant 2, mRNA
chr3	45961399	45961520	NM_024513	-	-3.84	-2.4	3.82	FYCO1	Homo sapiens FYVE and coiled-coil domain containing 1 (FYCO1), mRNA
chr3	45972589	45972770	NM_024513	-	-4.1	-2.61	2.95	FYCO1	Homo sapiens FYVE and coiled-coil domain containing 1 (FYCO1), mRNA
chr3	47455213	47455394	NM_012235	-	-4.51	-2.96	2.56	SCAP	Homo sapiens SREBF chaperone (SCAP), mRNA
chr3	47455742	47455833	NM_012235	-	-3.45	-2.09	1.83	SCAP	Homo sapiens SREBF chaperone (SCAP), mRNA
chr3	47456077	47456138	NM_012235	-	-4.01	-2.53	1.77	SCAP	Homo sapiens SREBF chaperone (SCAP), mRNA
chr3	47459111	47459262	NM_012235	-	-3.73	-2.31	1.96	SCAP	Homo sapiens SREBF chaperone (SCAP), mRNA
chr3	47614204	47614265	NM_006574	-	-2.79	-1.57	2.22	CSPG5	Homo sapiens chondroitin sulfate proteoglycan 5 (neuroglycan C) (CSPG5), transcript variant 1, mRNA
chr3	47629595	47629716	NM_003074	-	-4.38	-2.84	1.63	SMARCC1	Homo sapiens SWI/SNF related, matrix associated, actin dependent regulator of chromatin, subfamily c, member 1 (SMARCC1), mRNA
chr3	47823134	47823195	NM_003074	-	-3.1	-1.8	2.14	SMARCC1	Homo sapiens SWI/SNF related, matrix associated, actin dependent regulator of chromatin, subfamily c, member 1 (SMARCC1), mRNA
chr3	47892747	47893017	NM_001134364	-	-5.11	-3.47	1.95	MAP4	Homo sapiens microtubule-associated protein 4 (MAP4), transcript variant 4, mRNA
chr3	47893255	47893495	NM_001134364	-	-5.1	-3.46	1.58	MAP4	Homo sapiens microtubule-associated protein 4 (MAP4), transcript variant 4, mRNA
chr3	47892749	47893019	NM_002375	-	-4.94	-3.32	2	MAP4	Homo sapiens microtubule-associated protein 4 (MAP4), transcript variant 1, mRNA
chr3	47893228	47893499	NM_002375	-	-5.49	-3.79	1.65	MAP4	Homo sapiens microtubule-associated protein 4 (MAP4), transcript variant 1, mRNA
chr3	48200310	48200431	NM_001789	-	-4.46	-2.92	2.53	CDC25A	Homo sapiens cell division cycle 25A (CDC25A), transcript variant 1, mRNA
chr3	48200310	48200431	NM_201567	-	-4.46	-2.92	2.53	CDC25A	Homo sapiens cell division cycle 25A (CDC25A), transcript variant 2, mRNA
chr3	48461147	48461298	NM_002673	-	-5.39	-3.71	5	PLXNB1	Homo sapiens plexin B1 (PLXNB1), transcript variant 1, mRNA
chr3	48461136	48461317	NM_001130082	-	-4.72	-3.14	4.6	PLXNB1	Homo sapiens plexin B1 (PLXNB1), transcript variant 2, mRNA
chr3	48465823	48466003	NM_001130082	-	-4.41	-2.87	2.71	PLXNB1	Homo sapiens plexin B1 (PLXNB1), transcript variant 2, mRNA
chr3	48474147	48474387	NM_001256964	-	-7.68	-5.74	2.39	CCDC51	Homo sapiens coiled-coil domain containing 51 (CCDC51), transcript variant 1, mRNA
chr3	48474141	48474379	NM_001256965	-	-7.88	-5.91	2.46	CCDC51	Homo sapiens coiled-coil domain containing 51 (CCDC51), transcript variant 3, mRNA
chr3	48474146	48474386	NM_001256966	-	-7.8	-5.85	2.41	CCDC51	Homo sapiens coiled-coil domain containing 51 (CCDC51), transcript variant 4, mRNA
chr3	48474144	48474383	NM_001256967	-	-7.48	-5.56	2.39	CCDC51	Homo sapiens coiled-coil domain containing 51 (CCDC51), transcript variant 5, mRNA
chr3	48474168	48474375	NM_001256968	-	-7.65	-5.71	2.43	CCDC51	Homo sapiens coiled-coil domain containing 51 (CCDC51), transcript variant 6, mRNA
chr3	48474149	48474389	NM_001256969	-	-7.6	-5.66	2.43	CCDC51	Homo sapiens coiled-coil domain containing 51 (CCDC51), transcript variant 7, mRNA
chr3	48474140	48474377	NM_024661	-	-7.65	-5.71	2.43	CCDC51	Homo sapiens coiled-coil domain containing 51 (CCDC51), transcript variant 2, mRNA
chr3	48509344	48509552	NM_001272082	-	-7.3	-5.39	1.74	SHISA5	Homo sapiens shisa family member 5 (SHISA5), transcript variant 6, mRNA
chr3	48509728	48509907	NM_001272082	-	-6.75	-4.91	1.62	SHISA5	Homo sapiens shisa family member 5 (SHISA5), transcript variant 6, mRNA
chr3	48510024	48510232	NM_001272082	-	-5	-3.37	1.93	SHISA5	Homo sapiens shisa family member 5 (SHISA5), transcript variant 6, mRNA
chr3	48510438	48510528	NM_001272082	-	-3.36	-2.01	1.41	SHISA5	Homo sapiens shisa family member 5 (SHISA5), transcript variant 6, mRNA
chr3	48509316	48509526	NM_001272083	-	-8.26	-6.25	1.72	SHISA5	Homo sapiens shisa family member 5 (SHISA5), transcript variant 7, mRNA
chr3	48509735	48509915	NM_001272083	-	-6.17	-4.39	1.6	SHISA5	Homo sapiens shisa family member 5 (SHISA5), transcript variant 7, mRNA
chr3	48510034	48510215	NM_001272083	-	-5.17	-3.52	2.05	SHISA5	Homo sapiens shisa family member 5 (SHISA5), transcript variant 7, mRNA
chr3	48510453	48510544	NM_001272083	-	-3.93	-2.47	1.44	SHISA5	Homo sapiens shisa family member 5 (SHISA5), transcript variant 7, mRNA
chr3	48509345	48509525	NM_001272068	-	-8.01	-6.03	1.71	SHISA5	Homo sapiens shisa family member 5 (SHISA5), transcript variant 5, mRNA
chr3	48509732	48509912	NM_001272068	-	-6.2	-4.42	1.61	SHISA5	Homo sapiens shisa family member 5 (SHISA5), transcript variant 5, mRNA
chr3	48510030	48510210	NM_001272068	-	-5.38	-3.7	2.05	SHISA5	Homo sapiens shisa family member 5 (SHISA5), transcript variant 5, mRNA
chr3	48510448	48510508	NM_001272068	-	-3.87	-2.42	1.44	SHISA5	Homo sapiens shisa family member 5 (SHISA5), transcript variant 5, mRNA
chr3	48509344	48509523	NM_001272065	-	-7.3	-5.39	1.7	SHISA5	Homo sapiens shisa family member 5 (SHISA5), transcript variant 2, mRNA
chr3	48509730	48509909	NM_001272065	-	-6.63	-4.8	1.59	SHISA5	Homo sapiens shisa family member 5 (SHISA5), transcript variant 2, mRNA
chr3	48510056	48510235	NM_001272065	-	-5	-3.37	1.93	SHISA5	Homo sapiens shisa family member 5 (SHISA5), transcript variant 2, mRNA
chr3	48510442	48510532	NM_001272065	-	-3.15	-1.84	1.43	SHISA5	Homo sapiens shisa family member 5 (SHISA5), transcript variant 2, mRNA
chr3	48509316	48509526	NM_016479	-	-8.76	-6.71	1.74	SHISA5	Homo sapiens shisa family member 5 (SHISA5), transcript variant 1, mRNA
chr3	48509735	48509916	NM_016479	-	-6.17	-4.39	1.58	SHISA5	Homo sapiens shisa family member 5 (SHISA5), transcript variant 1, mRNA
chr3	48510034	48510215	NM_016479	-	-5.17	-3.52	2.05	SHISA5	Homo sapiens shisa family member 5 (SHISA5), transcript variant 1, mRNA
chr3	48510454	48510515	NM_016479	-	-3.87	-2.42	1.42	SHISA5	Homo sapiens shisa family member 5 (SHISA5), transcript variant 1, mRNA
chr3	48509345	48509524	NM_001272067	-	-8.01	-6.03	1.71	SHISA5	Homo sapiens shisa family member 5 (SHISA5), transcript variant 4, mRNA
chr3	48509731	48509910	NM_001272067	-	-6.4	-4.6	1.59	SHISA5	Homo sapiens shisa family member 5 (SHISA5), transcript variant 4, mRNA
chr3	48510028	48510237	NM_001272067	-	-5.24	-3.58	1.93	SHISA5	Homo sapiens shisa family member 5 (SHISA5), transcript variant 4, mRNA
chr3	48510444	48510534	NM_001272067	-	-3.42	-2.06	1.45	SHISA5	Homo sapiens shisa family member 5 (SHISA5), transcript variant 4, mRNA
chr3	48509316	48509526	NM_001272066	-	-8.26	-6.25	1.72	SHISA5	Homo sapiens shisa family member 5 (SHISA5), transcript variant 3, mRNA
chr3	48509734	48509914	NM_001272066	-	-6.17	-4.39	1.6	SHISA5	Homo sapiens shisa family member 5 (SHISA5), transcript variant 3, mRNA
chr3	48510033	48510213	NM_001272066	-	-5.2	-3.54	2.05	SHISA5	Homo sapiens shisa family member 5 (SHISA5), transcript variant 3, mRNA
chr3	48510451	48510512	NM_001272066	-	-4.38	-2.85	1.44	SHISA5	Homo sapiens shisa family member 5 (SHISA5), transcript variant 3, mRNA
chr3	48636431	48636492	NM_003365	-	-10.4	-8.25	1.69	UQCRC1	Homo sapiens ubiquinol-cytochrome c reductase core protein I (UQCRC1), mRNA
chr3	48670806	48670953	NM_001040454	-	-3.01	-1.74	2.86	SLC26A6	Homo sapiens solute carrier family 26 (anion exchanger), member 6 (SLC26A6), transcript variant 4, mRNA
chr3	48670806	48670953	NM_001281732	-	-3.01	-1.74	2.86	SLC26A6	Homo sapiens solute carrier family 26 (anion exchanger), member 6 (SLC26A6), transcript variant 5, mRNA
chr3	48670807	48670953	NM_001281733	-	-3.01	-1.74	2.86	SLC26A6	Homo sapiens solute carrier family 26 (anion exchanger), member 6 (SLC26A6), transcript variant 6, mRNA
chr3	48670807	48670954	NM_022911	-	-2.93	-1.68	2.86	SLC26A6	Homo sapiens solute carrier family 26 (anion exchanger), member 6 (SLC26A6), transcript variant 1, mRNA
chr3	48670804	48670951	NM_134263	-	-3.01	-1.74	3.08	SLC26A6	Homo sapiens solute carrier family 26 (anion exchanger), member 6 (SLC26A6), transcript variant 2, mRNA
chr3	48670807	48670953	NM_134426	-	-3.01	-1.74	2.86	SLC26A6	Homo sapiens solute carrier family 26 (anion exchanger), member 6 (SLC26A6), transcript variant 3, mRNA
chr3	48674704	48674765	NM_001407	-	-3.45	-2.08	3.8	CELSR3	Homo sapiens cadherin, EGF LAG seven-pass G-type receptor 3 (CELSR3), mRNA
chr3	48677225	48677465	NM_001407	-	-6.42	-4.61	3.5	CELSR3	Homo sapiens cadherin, EGF LAG seven-pass G-type receptor 3 (CELSR3), mRNA
chr3	48677674	48677765	NM_001407	-	-3.56	-2.17	3.28	CELSR3	Homo sapiens cadherin, EGF LAG seven-pass G-type receptor 3 (CELSR3), mRNA
chr3	48683068	48683221	NM_001407	-	-3.13	-1.83	6	CELSR3	Homo sapiens cadherin, EGF LAG seven-pass G-type receptor 3 (CELSR3), mRNA
chr3	48699268	48699329	NM_001407	-	-3.42	-2.06	4.57	CELSR3	Homo sapiens cadherin, EGF LAG seven-pass G-type receptor 3 (CELSR3), mRNA
chr3	48711421	48711692	NM_016453	-	-4.46	-2.91	2.15	NCKIPSD	Homo sapiens NCK interacting protein with SH3 domain (NCKIPSD), transcript variant 1, mRNA
chr3	48711931	48712052	NM_016453	-	-5.16	-3.51	2.12	NCKIPSD	Homo sapiens NCK interacting protein with SH3 domain (NCKIPSD), transcript variant 1, mRNA
chr3	48711420	48711689	NM_184231	-	-4.57	-3.01	2.15	NCKIPSD	Homo sapiens NCK interacting protein with SH3 domain (NCKIPSD), transcript variant 2, mRNA
chr3	48711926	48712046	NM_184231	-	-5.34	-3.67	2.06	NCKIPSD	Homo sapiens NCK interacting protein with SH3 domain (NCKIPSD), transcript variant 2, mRNA
chr3	48732642	48732823	NM_001005909	-	-4.9	-3.29	1.48	IP6K2	Homo sapiens inositol hexakisphosphate kinase 2 (IP6K2), transcript variant 2, mRNA
chr3	48732650	48732828	NM_016291	-	-5.29	-3.62	1.49	IP6K2	Homo sapiens inositol hexakisphosphate kinase 2 (IP6K2), transcript variant 1, mRNA
chr3	48731386	48731594	NM_001005910	-	-6.68	-4.84	2.2	IP6K2	Homo sapiens inositol hexakisphosphate kinase 2 (IP6K2), transcript variant 3, mRNA
chr3	48732649	48732828	NM_001005910	-	-5.29	-3.62	1.48	IP6K2	Homo sapiens inositol hexakisphosphate kinase 2 (IP6K2), transcript variant 3, mRNA
chr3	48731385	48731593	NM_001005911	-	-6.89	-5.02	2.22	IP6K2	Homo sapiens inositol hexakisphosphate kinase 2 (IP6K2), transcript variant 4, mRNA
chr3	48732647	48732825	NM_001005911	-	-5.83	-4.09	1.49	IP6K2	Homo sapiens inositol hexakisphosphate kinase 2 (IP6K2), transcript variant 4, mRNA
chr3	48731389	48731569	NM_001146178	-	-6.69	-4.85	2.17	IP6K2	Homo sapiens inositol hexakisphosphate kinase 2 (IP6K2), transcript variant 5, mRNA
chr3	48732648	48732827	NM_001146178	-	-5.33	-3.66	1.47	IP6K2	Homo sapiens inositol hexakisphosphate kinase 2 (IP6K2), transcript variant 5, mRNA
chr3	48731388	48731567	NM_001146179	-	-6.64	-4.81	2.17	IP6K2	Homo sapiens inositol hexakisphosphate kinase 2 (IP6K2), transcript variant 6, mRNA
chr3	48732645	48732824	NM_001146179	-	-5.78	-4.05	1.49	IP6K2	Homo sapiens inositol hexakisphosphate kinase 2 (IP6K2), transcript variant 6, mRNA
chr3	48731392	48731573	NM_001190316	-	-7.15	-5.26	2.21	IP6K2	Homo sapiens inositol hexakisphosphate kinase 2 (IP6K2), transcript variant 9, mRNA
chr3	48732649	48732830	NM_001190316	-	-5.43	-3.74	1.5	IP6K2	Homo sapiens inositol hexakisphosphate kinase 2 (IP6K2), transcript variant 9, mRNA
chr3	48731388	48731567	NM_001190317	-	-6.64	-4.81	2.17	IP6K2	Homo sapiens inositol hexakisphosphate kinase 2 (IP6K2), transcript variant 10, mRNA
chr3	48732665	48732815	NM_001190317	-	-5.56	-3.85	1.5	IP6K2	Homo sapiens inositol hexakisphosphate kinase 2 (IP6K2), transcript variant 10, mRNA
chr3	48731391	48731571	NR_027437	-	-7.1	-5.21	2.21	IP6K2	Homo sapiens inositol hexakisphosphate kinase 2 (IP6K2), transcript variant 7, long non-coding RNA
chr3	48732646	48732827	NR_027437	-	-5.94	-4.19	1.49	IP6K2	Homo sapiens inositol hexakisphosphate kinase 2 (IP6K2), transcript variant 7, long non-coding RNA
chr3	48731390	48731569	NR_027438	-	-7.1	-5.21	2.21	IP6K2	Homo sapiens inositol hexakisphosphate kinase 2 (IP6K2), transcript variant 8, long non-coding RNA
chr3	48732644	48732824	NR_027438	-	-5.47	-3.78	1.47	IP6K2	Homo sapiens inositol hexakisphosphate kinase 2 (IP6K2), transcript variant 8, long non-coding RNA
chr3	49064033	49064170	NM_000884	-	-5.64	-3.93	1.39	IMPDH2	Homo sapiens IMP (inosine 5'-monophosphate) dehydrogenase 2 (IMPDH2), mRNA
chr3	49094558	49094619	NM_017730	-	-4.02	-2.55	1.63	QRICH1	Homo sapiens glutamine-rich 1 (QRICH1), transcript variant 1, mRNA
chr3	49094887	49095127	NM_017730	-	-6.31	-4.52	1.77	QRICH1	Homo sapiens glutamine-rich 1 (QRICH1), transcript variant 1, mRNA
chr3	49094558	49094619	NM_198880	-	-4.02	-2.55	1.63	QRICH1	Homo sapiens glutamine-rich 1 (QRICH1), transcript variant 2, mRNA
chr3	49094887	49095126	NM_198880	-	-6.31	-4.52	1.77	QRICH1	Homo sapiens glutamine-rich 1 (QRICH1), transcript variant 2, mRNA
chr3	49135894	49136073	NM_001272073	-	-3.05	-1.77	1.34	QARS	Homo sapiens glutaminyl-tRNA synthetase (QARS), transcript variant 2, mRNA
chr3	49135889	49136098	NM_005051	-	-2.88	-1.64	1.33	QARS	Homo sapiens glutaminyl-tRNA synthetase (QARS), transcript variant 1, mRNA
chr3	49142056	49142176	NM_005051	-	-8.95	-6.88	1.88	QARS	Homo sapiens glutaminyl-tRNA synthetase (QARS), transcript variant 1, mRNA
chr3	49135891	49136071	NR_073590	-	-2.97	-1.71	1.33	QARS	Homo sapiens glutaminyl-tRNA synthetase (QARS), transcript variant 3, long non-coding RNA
chr3	49145657	49145867	NM_001199161	-	-7.45	-5.53	2.45	USP19	Homo sapiens ubiquitin specific peptidase 19 (USP19), transcript variant 2, mRNA
chr3	49148246	49148482	NM_001199161	-	-6.85	-5	2.16	USP19	Homo sapiens ubiquitin specific peptidase 19 (USP19), transcript variant 2, mRNA
chr3	49149002	49149152	NM_001199161	-	-6.78	-4.93	2.36	USP19	Homo sapiens ubiquitin specific peptidase 19 (USP19), transcript variant 2, mRNA
chr3	49152670	49152761	NM_001199161	-	-2.71	-1.51	1.63	USP19	Homo sapiens ubiquitin specific peptidase 19 (USP19), transcript variant 2, mRNA
chr3	49154289	49154584	NM_001199161	-	-5.07	-3.43	2	USP19	Homo sapiens ubiquitin specific peptidase 19 (USP19), transcript variant 2, mRNA
chr3	49155457	49155518	NM_001199161	-	-3.81	-2.38	1.94	USP19	Homo sapiens ubiquitin specific peptidase 19 (USP19), transcript variant 2, mRNA
chr3	49145657	49145867	NM_001199162	-	-7.76	-5.81	2.54	USP19	Homo sapiens ubiquitin specific peptidase 19 (USP19), transcript variant 3, mRNA
chr3	49148245	49148481	NM_001199162	-	-6.6	-4.77	2.14	USP19	Homo sapiens ubiquitin specific peptidase 19 (USP19), transcript variant 3, mRNA
chr3	49149000	49149150	NM_001199162	-	-6.51	-4.7	2.34	USP19	Homo sapiens ubiquitin specific peptidase 19 (USP19), transcript variant 3, mRNA
chr3	49154290	49154555	NM_001199162	-	-5.07	-3.43	2	USP19	Homo sapiens ubiquitin specific peptidase 19 (USP19), transcript variant 3, mRNA
chr3	49154928	49155164	NM_001199162	-	-4.95	-3.33	2.73	USP19	Homo sapiens ubiquitin specific peptidase 19 (USP19), transcript variant 3, mRNA
chr3	49155458	49155519	NM_001199162	-	-3.91	-2.45	1.89	USP19	Homo sapiens ubiquitin specific peptidase 19 (USP19), transcript variant 3, mRNA
chr3	49146374	49146434	NM_001199160	-	-3.84	-2.4	3.43	USP19	Homo sapiens ubiquitin specific peptidase 19 (USP19), transcript variant 1, mRNA
chr3	49148245	49148481	NM_001199160	-	-6.6	-4.77	2.14	USP19	Homo sapiens ubiquitin specific peptidase 19 (USP19), transcript variant 1, mRNA
chr3	49149000	49149150	NM_001199160	-	-6.51	-4.7	2.34	USP19	Homo sapiens ubiquitin specific peptidase 19 (USP19), transcript variant 1, mRNA
chr3	49154290	49154555	NM_001199160	-	-5.07	-3.43	2	USP19	Homo sapiens ubiquitin specific peptidase 19 (USP19), transcript variant 1, mRNA
chr3	49155458	49155519	NM_001199160	-	-3.91	-2.45	1.89	USP19	Homo sapiens ubiquitin specific peptidase 19 (USP19), transcript variant 1, mRNA
chr3	49146373	49146434	NM_006677	-	-3.84	-2.4	3.43	USP19	Homo sapiens ubiquitin specific peptidase 19 (USP19), transcript variant 4, mRNA
chr3	49148244	49148480	NM_006677	-	-6.57	-4.74	2.11	USP19	Homo sapiens ubiquitin specific peptidase 19 (USP19), transcript variant 4, mRNA
chr3	49148999	49149149	NM_006677	-	-6.25	-4.46	2.31	USP19	Homo sapiens ubiquitin specific peptidase 19 (USP19), transcript variant 4, mRNA
chr3	49152664	49152725	NM_006677	-	-2.93	-1.67	1.7	USP19	Homo sapiens ubiquitin specific peptidase 19 (USP19), transcript variant 4, mRNA
chr3	49155459	49155519	NM_006677	-	-3.91	-2.45	1.89	USP19	Homo sapiens ubiquitin specific peptidase 19 (USP19), transcript variant 4, mRNA
chr3	49158666	49158727	NM_002292	-	-4.33	-2.8	1.42	LAMB2	Homo sapiens laminin, beta 2 (laminin S) (LAMB2), mRNA
chr3	49159126	49159277	NM_002292	-	-10.5	-8.27	1.76	LAMB2	Homo sapiens laminin, beta 2 (laminin S) (LAMB2), mRNA
chr3	49160367	49160458	NM_002292	-	-4.32	-2.8	1.51	LAMB2	Homo sapiens laminin, beta 2 (laminin S) (LAMB2), mRNA
chr3	49161028	49161305	NM_002292	-	-4.94	-3.32	1.6	LAMB2	Homo sapiens laminin, beta 2 (laminin S) (LAMB2), mRNA
chr3	49200353	49200562	NM_022903	-	-6.4	-4.6	2.34	CCDC71	Homo sapiens coiled-coil domain containing 71 (CCDC71), mRNA
chr3	49200798	49200977	NM_022903	-	-4.7	-3.12	2.59	CCDC71	Homo sapiens coiled-coil domain containing 71 (CCDC71), mRNA
chr3	49763458	49763549	NM_001242829	-	-3.3	-1.96	2.48	IP6K1	Homo sapiens inositol hexakisphosphate kinase 1 (IP6K1), transcript variant 3, mRNA
chr3	49763466	49763557	NM_153273	-	-3.08	-1.79	2.33	IP6K1	Homo sapiens inositol hexakisphosphate kinase 1 (IP6K1), transcript variant 1, mRNA
chr3	49866324	49866504	NM_005879	-	-4.06	-2.58	3	TRAIP	Homo sapiens TRAF interacting protein (TRAIP), mRNA
chr3	49940052	49940113	NM_001244937	-	-3.43	-2.07	5	MST1R	Homo sapiens macrophage stimulating 1 receptor (c-met-related tyrosine kinase) (MST1R), transcript variant 2, mRNA
chr3	49940053	49940113	NM_002447	-	-3.43	-2.07	5	MST1R	Homo sapiens macrophage stimulating 1 receptor (c-met-related tyrosine kinase) (MST1R), transcript variant 1, mRNA
chr3	50332226	50332376	NM_001200029	-	-3.35	-2	2.75	HYAL3	Homo sapiens hyaluronoglucosaminidase 3 (HYAL3), transcript variant 5, mRNA
chr3	50332258	50332379	NM_001200030	-	-3.07	-1.78	2.75	HYAL3	Homo sapiens hyaluronoglucosaminidase 3 (HYAL3), transcript variant 2, mRNA
chr3	50332228	50332379	NM_003549	-	-3.58	-2.19	2.75	HYAL3	Homo sapiens hyaluronoglucosaminidase 3 (HYAL3), transcript variant 1, mRNA
chr3	50339829	50339979	NM_033159	-	-4.18	-2.68	2	HYAL1	Homo sapiens hyaluronoglucosaminidase 1 (HYAL1), transcript variant 7, mRNA
chr3	50339829	50339980	NM_153282	-	-4.18	-2.68	2	HYAL1	Homo sapiens hyaluronoglucosaminidase 1 (HYAL1), transcript variant 2, mRNA
chr3	50339800	50339981	NM_153283	-	-3.93	-2.47	1.94	HYAL1	Homo sapiens hyaluronoglucosaminidase 1 (HYAL1), transcript variant 3, mRNA
chr3	50339803	50339984	NR_047690	-	-3.69	-2.28	1.91	HYAL1	Homo sapiens hyaluronoglucosaminidase 1 (HYAL1), transcript variant 1, non-coding RNA
chr3	50339828	50339978	NM_153281	-	-4.05	-2.57	1.97	HYAL1	Homo sapiens hyaluronoglucosaminidase 1 (HYAL1), transcript variant 8, mRNA
chr3	50363520	50363809	NM_007275	-	-5.7	-3.98	2.14	TUSC2	Homo sapiens tumor suppressor candidate 2 (TUSC2), mRNA
chr3	50369119	50369209	NM_170713	-	-2.87	-1.63	1.47	RASSF1	Homo sapiens Ras association (RalGDS/AF-6) domain family member 1 (RASSF1), transcript variant C, mRNA
chr3	50369145	50369205	NM_170712	-	-2.78	-1.56	1.47	RASSF1	Homo sapiens Ras association (RalGDS/AF-6) domain family member 1 (RASSF1), transcript variant B, mRNA
chr3	50369119	50369209	NM_001206957	-	-2.87	-1.63	1.47	RASSF1	Homo sapiens Ras association (RalGDS/AF-6) domain family member 1 (RASSF1), transcript variant H, mRNA
chr3	50369119	50369209	NM_170714	-	-2.87	-1.63	1.48	RASSF1	Homo sapiens Ras association (RalGDS/AF-6) domain family member 1 (RASSF1), transcript variant D, mRNA
chr3	50378566	50378685	NM_015896	-	-3.09	-1.8	4.66	ZMYND10	Homo sapiens zinc finger, MYND-type containing 10 (ZMYND10), mRNA
chr3	50392777	50392928	NM_007024	-	-4.45	-2.9	1.61	TMEM115	Homo sapiens transmembrane protein 115 (TMEM115), mRNA
chr3	50396699	50396789	NM_007024	-	-3.12	-1.82	2.38	TMEM115	Homo sapiens transmembrane protein 115 (TMEM115), mRNA
chr3	50596820	50596999	NM_001171740	-	-6.38	-4.58	2.63	C3ORF18	Homo sapiens chromosome 3 open reading frame 18 (C3orf18), transcript variant 2, mRNA
chr3	50596830	50596980	NM_001171743	-	-6.52	-4.7	2.64	C3ORF18	Homo sapiens chromosome 3 open reading frame 18 (C3orf18), transcript variant 4, mRNA
chr3	50598367	50598428	NM_001171743	-	-2.81	-1.58	1.95	C3ORF18	Homo sapiens chromosome 3 open reading frame 18 (C3orf18), transcript variant 4, mRNA
chr3	50596820	50596999	NM_016210	-	-6.38	-4.58	2.63	C3ORF18	Homo sapiens chromosome 3 open reading frame 18 (C3orf18), transcript variant 1, mRNA
chr3	50596822	50597001	NM_001171741	-	-6.62	-4.79	2.63	C3ORF18	Homo sapiens chromosome 3 open reading frame 18 (C3orf18), transcript variant 3, mRNA
chr3	50603000	50603150	NM_001171741	-	-2.9	-1.65	2.05	C3ORF18	Homo sapiens chromosome 3 open reading frame 18 (C3orf18), transcript variant 3, mRNA
chr3	50644958	50645018	NM_013324	-	-3	-1.73	3	CISH	Homo sapiens cytokine inducible SH2-containing protein (CISH), transcript variant 1, mRNA
chr3	51991588	51991708	NM_033010	-	-3.46	-2.09	2.43	PCBP4	Homo sapiens poly(rC) binding protein 4 (PCBP4), transcript variant 4, mRNA
chr3	51991886	51991976	NM_033010	-	-4.29	-2.77	3.16	PCBP4	Homo sapiens poly(rC) binding protein 4 (PCBP4), transcript variant 4, mRNA
chr3	51991589	51991709	NM_020418	-	-3.46	-2.09	2.43	PCBP4	Homo sapiens poly(rC) binding protein 4 (PCBP4), transcript variant 1, mRNA
chr3	51991888	51991979	NM_020418	-	-4.06	-2.58	3.45	PCBP4	Homo sapiens poly(rC) binding protein 4 (PCBP4), transcript variant 1, mRNA
chr3	51991588	51991708	NM_001174100	-	-3.46	-2.09	2.43	PCBP4	Homo sapiens poly(rC) binding protein 4 (PCBP4), transcript variant 5, mRNA
chr3	51991915	51991976	NM_001174100	-	-4.29	-2.77	3.16	PCBP4	Homo sapiens poly(rC) binding protein 4 (PCBP4), transcript variant 5, mRNA
chr3	51991588	51991708	NM_033008	-	-3.46	-2.09	2.43	PCBP4	Homo sapiens poly(rC) binding protein 4 (PCBP4), transcript variant 3, mRNA
chr3	51991886	51991976	NM_033008	-	-4.29	-2.77	3.16	PCBP4	Homo sapiens poly(rC) binding protein 4 (PCBP4), transcript variant 3, mRNA
chr3	52002615	52002795	NM_001146314	-	-7.38	-5.47	1.84	ABHD14B	Homo sapiens abhydrolase domain containing 14B (ABHD14B), transcript variant 2, mRNA
chr3	52003332	52003483	NM_001146314	-	-6.46	-4.65	1.96	ABHD14B	Homo sapiens abhydrolase domain containing 14B (ABHD14B), transcript variant 2, mRNA
chr3	52002615	52002795	NM_001254753	-	-7.38	-5.47	1.84	ABHD14B	Homo sapiens abhydrolase domain containing 14B (ABHD14B), transcript variant 3, mRNA
chr3	52003332	52003483	NM_001254753	-	-6.46	-4.65	1.96	ABHD14B	Homo sapiens abhydrolase domain containing 14B (ABHD14B), transcript variant 3, mRNA
chr3	52002614	52002793	NM_032750	-	-7.43	-5.51	1.84	ABHD14B	Homo sapiens abhydrolase domain containing 14B (ABHD14B), transcript variant 1, mRNA
chr3	52003327	52003477	NM_032750	-	-5.69	-3.97	1.87	ABHD14B	Homo sapiens abhydrolase domain containing 14B (ABHD14B), transcript variant 1, mRNA
[truncated: 9,087 more rows]

## Sheet: Ctrl_R2_Peak_anno
chr	chromStart	chromEnd	name	strand	log(p)	log(fdr)	fold_enrchment	gene name	description
chr1	897840	898132	NM_198317	+	-2.68	-1.68	1.71	KLHL17	Homo sapiens kelch-like family member 17 (KLHL17), mRNA
chr1	900532	900622	NM_198317	+	-3.43	-2.32	1.52	KLHL17	Homo sapiens kelch-like family member 17 (KLHL17), mRNA
chr1	900830	900890	NM_198317	+	-4.16	-2.96	2.03	KLHL17	Homo sapiens kelch-like family member 17 (KLHL17), mRNA
chr1	907458	907519	NM_001160184	+	-3.4	-2.3	5.26	PLEKHN1	Homo sapiens pleckstrin homology domain containing, family N member 1 (PLEKHN1), transcript variant 2, mRNA
chr1	949369	949543	NM_005101	+	-7.02	-5.5	2.16	ISG15	Homo sapiens ISG15 ubiquitin-like modifier (ISG15), mRNA
chr1	949687	949832	NM_005101	+	-5.21	-3.88	1.85	ISG15	Homo sapiens ISG15 ubiquitin-like modifier (ISG15), mRNA
chr1	1169944	1170123	NM_080605	+	-4.82	-3.54	2.55	B3GALT6	Homo sapiens UDP-Gal:betaGal beta 1,3-galactosyltransferase polypeptide 6 (B3GALT6), mRNA
chr1	1216673	1216847	NM_001130413	+	-3.2	-2.12	3.69	SCNN1D	Homo sapiens sodium channel, non-voltage-gated 1, delta subunit (SCNN1D), transcript variant 1, mRNA
chr1	1221419	1221540	NM_001130413	+	-3.39	-2.29	2.95	SCNN1D	Homo sapiens sodium channel, non-voltage-gated 1, delta subunit (SCNN1D), transcript variant 1, mRNA
chr1	1223325	1223386	NM_001130413	+	-2.84	-1.82	3.23	SCNN1D	Homo sapiens sodium channel, non-voltage-gated 1, delta subunit (SCNN1D), transcript variant 1, mRNA
chr1	1216673	1216847	NR_037668	+	-3.2	-2.12	3.69	SCNN1D	Homo sapiens sodium channel, non-voltage-gated 1, delta subunit (SCNN1D), transcript variant 2, long non-coding RNA
chr1	1221332	1221543	NR_037668	+	-3.44	-2.33	2.98	SCNN1D	Homo sapiens sodium channel, non-voltage-gated 1, delta subunit (SCNN1D), transcript variant 2, long non-coding RNA
chr1	1223327	1223387	NR_037668	+	-3.03	-1.98	3.35	SCNN1D	Homo sapiens sodium channel, non-voltage-gated 1, delta subunit (SCNN1D), transcript variant 2, long non-coding RNA
chr1	1246850	1246909	NM_153339	+	-2.62	-1.63	1.37	PUSL1	Homo sapiens pseudouridylate synthase-like 1 (PUSL1), mRNA
chr1	1269159	1269249	NM_152228	+	-3.3	-2.21	8.14	TAS1R3	Homo sapiens taste receptor, type 1, member 3 (TAS1R3), mRNA
chr1	1336862	1337041	NR_015434	+	-5.97	-4.56	2.04	LOC148413	Homo sapiens uncharacterized LOC148413 (LOC148413), long non-coding RNA
chr1	1337218	1337278	NR_015434	+	-3.08	-2.01	2.02	LOC148413	Homo sapiens uncharacterized LOC148413 (LOC148413), long non-coding RNA
chr1	1417525	1417615	NM_031921	+	-2.58	-1.59	2.04	ATAD3B	Homo sapiens ATPase family, AAA domain containing 3B (ATAD3B), mRNA
chr1	1430958	1431226	NM_031921	+	-10.4	-8.58	2.21	ATAD3B	Homo sapiens ATPase family, AAA domain containing 3B (ATAD3B), mRNA
chr1	1431433	1431582	NM_031921	+	-5.36	-4.01	2.78	ATAD3B	Homo sapiens ATPase family, AAA domain containing 3B (ATAD3B), mRNA
chr1	1469322	1469561	NM_001170535	+	-13.9	-11.8	2.3	ATAD3A	Homo sapiens ATPase family, AAA domain containing 3A (ATAD3A), transcript variant 2, mRNA
chr1	1469323	1469562	NM_018188	+	-14	-11.9	2.3	ATAD3A	Homo sapiens ATPase family, AAA domain containing 3A (ATAD3A), transcript variant 1, mRNA
chr1	1469349	1469559	NM_001170536	+	-13.9	-11.8	2.29	ATAD3A	Homo sapiens ATPase family, AAA domain containing 3A (ATAD3A), transcript variant 3, mRNA
chr1	1562466	1562763	NR_033183	+	-6.98	-5.47	1.89	MIB2	Homo sapiens mindbomb E3 ubiquitin protein ligase 2 (MIB2), transcript variant 6, long non-coding RNA
chr1	1551891	1551951	NM_001170689	+	-2.82	-1.8	1.75	MIB2	Homo sapiens mindbomb E3 ubiquitin protein ligase 2 (MIB2), transcript variant 5, mRNA
chr1	2116565	2116774	NM_002744	+	-7.7	-6.12	2.23	PRKCZ	Homo sapiens protein kinase C, zeta (PRKCZ), transcript variant 1, mRNA
chr1	2116565	2116774	NM_001033581	+	-7.7	-6.12	2.23	PRKCZ	Homo sapiens protein kinase C, zeta (PRKCZ), transcript variant 2, mRNA
chr1	2116564	2116774	NM_001242874	+	-7.7	-6.12	2.23	PRKCZ	Homo sapiens protein kinase C, zeta (PRKCZ), transcript variant 4, mRNA
chr1	2116567	2116775	NM_001033582	+	-7.7	-6.12	2.23	PRKCZ	Homo sapiens protein kinase C, zeta (PRKCZ), transcript variant 3, mRNA
chr1	2160581	2160731	NM_003036	+	-4.52	-3.28	2.32	SKI	Homo sapiens v-ski avian sarcoma viral oncogene homolog (SKI), mRNA
chr1	2234540	2234812	NM_003036	+	-3.56	-2.43	1.59	SKI	Homo sapiens v-ski avian sarcoma viral oncogene homolog (SKI), mRNA
chr1	2335870	2336079	NM_007033	+	-7.92	-6.32	2.37	RER1	Homo sapiens retention in endoplasmic reticulum sorting receptor 1 (RER1), mRNA
chr1	2336377	2336527	NM_007033	+	-5.64	-4.27	1.77	RER1	Homo sapiens retention in endoplasmic reticulum sorting receptor 1 (RER1), mRNA
chr1	2336675	2336736	NM_007033	+	-2.96	-1.92	1.32	RER1	Homo sapiens retention in endoplasmic reticulum sorting receptor 1 (RER1), mRNA
chr1	3389970	3390060	NM_014448	+	-5.09	-3.78	2.38	ARHGEF16	Homo sapiens Rho guanine nucleotide exchange factor (GEF) 16 (ARHGEF16), mRNA
chr1	3397167	3397408	NM_014448	+	-7.59	-6.02	3.49	ARHGEF16	Homo sapiens Rho guanine nucleotide exchange factor (GEF) 16 (ARHGEF16), mRNA
chr1	3546184	3546394	NM_182752	+	-6.11	-4.69	2.87	TPRG1L	Homo sapiens tumor protein p63 regulated 1-like (TPRG1L), mRNA
chr1	3649807	3649957	NM_001204184	+	-3	-1.95	5.42	TP73	Homo sapiens tumor protein p73 (TP73), transcript variant 8, mRNA
chr1	3649804	3649955	NM_001204185	+	-2.96	-1.92	5.42	TP73	Homo sapiens tumor protein p73 (TP73), transcript variant 9, mRNA
chr1	3649890	3649951	NM_001204186	+	-3.3	-2.21	8.14	TP73	Homo sapiens tumor protein p73 (TP73), transcript variant 10, mRNA
chr1	3649807	3649957	NM_001204187	+	-3	-1.95	5.42	TP73	Homo sapiens tumor protein p73 (TP73), transcript variant 11, mRNA
chr1	3649798	3649978	NM_001204188	+	-3.99	-2.81	16.3	TP73	Homo sapiens tumor protein p73 (TP73), transcript variant 12, mRNA
chr1	3649804	3649955	NM_005427	+	-2.96	-1.92	5.42	TP73	Homo sapiens tumor protein p73 (TP73), transcript variant 1, mRNA
chr1	3649890	3649951	NM_001126240	+	-3.3	-2.21	8.14	TP73	Homo sapiens tumor protein p73 (TP73), transcript variant 2, mRNA
chr1	3649893	3649953	NM_001126241	+	-3.18	-2.11	7.66	TP73	Homo sapiens tumor protein p73 (TP73), transcript variant 3, mRNA
chr1	3649890	3649951	NM_001126242	+	-3.3	-2.21	8.14	TP73	Homo sapiens tumor protein p73 (TP73), transcript variant 4, mRNA
chr1	3649796	3649977	NM_001204189	+	-3.99	-2.81	16.3	TP73	Homo sapiens tumor protein p73 (TP73), transcript variant 5, mRNA
chr1	3649892	3649953	NM_001204190	+	-3.18	-2.11	7.66	TP73	Homo sapiens tumor protein p73 (TP73), transcript variant 6, mRNA
chr1	3649812	3649962	NM_001204191	+	-2.99	-1.94	5.74	TP73	Homo sapiens tumor protein p73 (TP73), transcript variant 7, mRNA
chr1	3649811	3649961	NM_001204192	+	-3	-1.95	5.74	TP73	Homo sapiens tumor protein p73 (TP73), transcript variant 13, mRNA
chr1	6648390	6648480	NM_001278647	+	-6.04	-4.63	3.16	ZBTB48	Homo sapiens zinc finger and BTB domain containing 48 (ZBTB48), transcript variant 2, mRNA
chr1	6649160	6649310	NM_001278647	+	-2.85	-1.83	2.18	ZBTB48	Homo sapiens zinc finger and BTB domain containing 48 (ZBTB48), transcript variant 2, mRNA
chr1	6648392	6648452	NM_001278648	+	-6.19	-4.76	3.27	ZBTB48	Homo sapiens zinc finger and BTB domain containing 48 (ZBTB48), transcript variant 3, mRNA
chr1	6649161	6649310	NM_001278648	+	-2.85	-1.83	2.18	ZBTB48	Homo sapiens zinc finger and BTB domain containing 48 (ZBTB48), transcript variant 3, mRNA
chr1	6648390	6648480	NM_005341	+	-5.86	-4.47	3.11	ZBTB48	Homo sapiens zinc finger and BTB domain containing 48 (ZBTB48), transcript variant 1, mRNA
chr1	6649161	6649310	NM_005341	+	-2.85	-1.83	2.18	ZBTB48	Homo sapiens zinc finger and BTB domain containing 48 (ZBTB48), transcript variant 1, mRNA
chr1	6681795	6681945	NM_153812	+	-3.82	-2.66	2.7	PHF13	Homo sapiens PHD finger protein 13 (PHF13), mRNA
chr1	6693052	6693230	NM_001195753	+	-4.67	-3.4	2.61	THAP3	Homo sapiens THAP domain containing, apoptosis associated protein 3 (THAP3), transcript variant 3, mRNA
chr1	6693494	6693583	NM_001195753	+	-4.46	-3.22	2.57	THAP3	Homo sapiens THAP domain containing, apoptosis associated protein 3 (THAP3), transcript variant 3, mRNA
chr1	6693025	6693232	NM_001195752	+	-4.43	-3.19	2.61	THAP3	Homo sapiens THAP domain containing, apoptosis associated protein 3 (THAP3), transcript variant 1, mRNA
chr1	6693494	6693583	NM_001195752	+	-4.46	-3.22	2.57	THAP3	Homo sapiens THAP domain containing, apoptosis associated protein 3 (THAP3), transcript variant 1, mRNA
chr1	6695346	6695526	NM_138350	+	-5.12	-3.8	1.66	THAP3	Homo sapiens THAP domain containing, apoptosis associated protein 3 (THAP3), transcript variant 2, mRNA
chr1	9323658	9323749	NM_004285	+	-3.34	-2.25	3.05	H6PD	Homo sapiens hexose-6-phosphate dehydrogenase (glucose 1-dehydrogenase) (H6PD), transcript variant 2, mRNA
chr1	9324078	9324259	NM_004285	+	-6.16	-4.73	3.02	H6PD	Homo sapiens hexose-6-phosphate dehydrogenase (glucose 1-dehydrogenase) (H6PD), transcript variant 2, mRNA
chr1	9324827	9325068	NM_004285	+	-6.91	-5.41	2.11	H6PD	Homo sapiens hexose-6-phosphate dehydrogenase (glucose 1-dehydrogenase) (H6PD), transcript variant 2, mRNA
chr1	9325457	9325608	NM_004285	+	-4.43	-3.19	2.22	H6PD	Homo sapiens hexose-6-phosphate dehydrogenase (glucose 1-dehydrogenase) (H6PD), transcript variant 2, mRNA
chr1	9326266	9326357	NM_004285	+	-2.74	-1.73	1.86	H6PD	Homo sapiens hexose-6-phosphate dehydrogenase (glucose 1-dehydrogenase) (H6PD), transcript variant 2, mRNA
chr1	9327256	9327497	NM_004285	+	-11.2	-9.32	3.17	H6PD	Homo sapiens hexose-6-phosphate dehydrogenase (glucose 1-dehydrogenase) (H6PD), transcript variant 2, mRNA
chr1	9329204	9329325	NM_004285	+	-3.41	-2.31	1.83	H6PD	Homo sapiens hexose-6-phosphate dehydrogenase (glucose 1-dehydrogenase) (H6PD), transcript variant 2, mRNA
chr1	9329834	9329925	NM_004285	+	-2.78	-1.77	2.07	H6PD	Homo sapiens hexose-6-phosphate dehydrogenase (glucose 1-dehydrogenase) (H6PD), transcript variant 2, mRNA
chr1	9330733	9330974	NM_004285	+	-5.14	-3.82	3.99	H6PD	Homo sapiens hexose-6-phosphate dehydrogenase (glucose 1-dehydrogenase) (H6PD), transcript variant 2, mRNA
chr1	9323656	9323747	NM_001282587	+	-3.34	-2.25	3.05	H6PD	Homo sapiens hexose-6-phosphate dehydrogenase (glucose 1-dehydrogenase) (H6PD), transcript variant 1, mRNA
chr1	9324076	9324257	NM_001282587	+	-6.16	-4.73	3	H6PD	Homo sapiens hexose-6-phosphate dehydrogenase (glucose 1-dehydrogenase) (H6PD), transcript variant 1, mRNA
chr1	9324826	9325097	NM_001282587	+	-6.98	-5.47	2.08	H6PD	Homo sapiens hexose-6-phosphate dehydrogenase (glucose 1-dehydrogenase) (H6PD), transcript variant 1, mRNA
chr1	9325456	9325607	NM_001282587	+	-4.65	-3.39	2.29	H6PD	Homo sapiens hexose-6-phosphate dehydrogenase (glucose 1-dehydrogenase) (H6PD), transcript variant 1, mRNA
chr1	9326295	9326356	NM_001282587	+	-2.81	-1.79	1.86	H6PD	Homo sapiens hexose-6-phosphate dehydrogenase (glucose 1-dehydrogenase) (H6PD), transcript variant 1, mRNA
chr1	9327255	9327496	NM_001282587	+	-11	-9.15	3.15	H6PD	Homo sapiens hexose-6-phosphate dehydrogenase (glucose 1-dehydrogenase) (H6PD), transcript variant 1, mRNA
chr1	9329204	9329325	NM_001282587	+	-3.41	-2.31	1.83	H6PD	Homo sapiens hexose-6-phosphate dehydrogenase (glucose 1-dehydrogenase) (H6PD), transcript variant 1, mRNA
chr1	9329834	9329925	NM_001282587	+	-2.78	-1.77	2.07	H6PD	Homo sapiens hexose-6-phosphate dehydrogenase (glucose 1-dehydrogenase) (H6PD), transcript variant 1, mRNA
chr1	9330733	9330974	NM_001282587	+	-5.14	-3.82	3.99	H6PD	Homo sapiens hexose-6-phosphate dehydrogenase (glucose 1-dehydrogenase) (H6PD), transcript variant 1, mRNA
chr1	9415851	9416061	NM_025106	+	-5.14	-3.82	1.87	SPSB1	Homo sapiens splA/ryanodine receptor domain and SOCS box containing 1 (SPSB1), mRNA
chr1	9661215	9661454	NM_001010866	+	-4.23	-3.02	2.47	TMEM201	Homo sapiens transmembrane protein 201 (TMEM201), transcript variant 2, mRNA
chr1	9661215	9661455	NM_001130924	+	-3.93	-2.75	2.43	TMEM201	Homo sapiens transmembrane protein 201 (TMEM201), transcript variant 1, mRNA
chr1	9775817	9776046	NM_005026	+	-4.01	-2.82	4.47	PIK3CD	Homo sapiens phosphatidylinositol-4,5-bisphosphate 3-kinase, catalytic subunit delta (PIK3CD), mRNA
chr1	10689689	10689749	NM_004565	+	-4.06	-2.87	1.67	PEX14	Homo sapiens peroxisomal biogenesis factor 14 (PEX14), mRNA
chr1	11333733	11333824	NM_013319	+	-3.68	-2.54	2.05	UBIAD1	Homo sapiens UbiA prenyltransferase domain containing 1 (UBIAD1), mRNA
chr1	11849342	11849402	NM_001010881	+	-2.99	-1.94	1.71	C1ORF167	Homo sapiens chromosome 1 open reading frame 167 (C1orf167), mRNA
chr1	11900295	11900505	NM_001256959	+	-5.55	-4.19	4.02	CLCN6	Homo sapiens chloride channel, voltage-sensitive 6 (CLCN6), transcript variant 2, mRNA
chr1	11900292	11900502	NM_001286	+	-5.73	-4.34	4.04	CLCN6	Homo sapiens chloride channel, voltage-sensitive 6 (CLCN6), transcript variant 1, mRNA
chr1	11900300	11900510	NR_046428	+	-5.83	-4.43	3.83	CLCN6	Homo sapiens chloride channel, voltage-sensitive 6 (CLCN6), transcript variant 3, long non-coding RNA
chr1	11900375	11900524	NR_037806	+	-4.03	-2.84	6.7	NPPA-AS1	Homo sapiens NPPA antisense RNA 1 (NPPA-AS1), antisense RNA
chr1	12071842	12072141	NM_001127660	+	-7.54	-5.97	2.11	MFN2	Homo sapiens mitofusin 2 (MFN2), transcript variant 2, mRNA
chr1	12071832	12071923	NM_014874	+	-5.26	-3.92	1.68	MFN2	Homo sapiens mitofusin 2 (MFN2), transcript variant 1, mRNA
chr1	12071982	12072163	NM_014874	+	-7.54	-5.98	2.15	MFN2	Homo sapiens mitofusin 2 (MFN2), transcript variant 1, mRNA
chr1	14107327	14107447	NM_015866	+	-3.27	-2.19	2.25	PRDM2	Homo sapiens PR domain containing 2, with ZNF domain (PRDM2), transcript variant 2, mRNA
chr1	14107322	14107473	NM_012231	+	-3.63	-2.49	2.31	PRDM2	Homo sapiens PR domain containing 2, with ZNF domain (PRDM2), transcript variant 1, mRNA
chr1	14107298	14107449	NM_001007257	+	-3.24	-2.16	2.03	PRDM2	Homo sapiens PR domain containing 2, with ZNF domain (PRDM2), transcript variant 3, mRNA
chr1	15755196	15755287	NM_024329	+	-2.83	-1.81	1.34	EFHD2	Homo sapiens EF-hand domain family, member D2 (EFHD2), mRNA
chr1	16111050	16111350	NM_017556	+	-7.26	-5.72	2.48	FBLIM1	Homo sapiens filamin binding LIM protein 1 (FBLIM1), transcript variant 1, mRNA
chr1	16112306	16112606	NM_017556	+	-5.41	-4.06	2.6	FBLIM1	Homo sapiens filamin binding LIM protein 1 (FBLIM1), transcript variant 1, mRNA
chr1	16111052	16111351	NM_001024216	+	-7.42	-5.86	2.5	FBLIM1	Homo sapiens filamin binding LIM protein 1 (FBLIM1), transcript variant 3, mRNA
chr1	16112306	16112606	NM_001024216	+	-5.68	-4.3	2.69	FBLIM1	Homo sapiens filamin binding LIM protein 1 (FBLIM1), transcript variant 3, mRNA
chr1	16257625	16257746	NM_015001	+	-3.82	-2.66	2.21	SPEN	Homo sapiens spen family transcriptional repressor (SPEN), mRNA
chr1	16258075	16258196	NM_015001	+	-3.38	-2.28	1.94	SPEN	Homo sapiens spen family transcriptional repressor (SPEN), mRNA
chr1	16258524	16258735	NM_015001	+	-5.44	-4.08	1.93	SPEN	Homo sapiens spen family transcriptional repressor (SPEN), mRNA
chr1	16259363	16259484	NM_015001	+	-3.4	-2.3	1.91	SPEN	Homo sapiens spen family transcriptional repressor (SPEN), mRNA
chr1	16260082	16260143	NM_015001	+	-3.35	-2.25	1.7	SPEN	Homo sapiens spen family transcriptional repressor (SPEN), mRNA
chr1	16261161	16261252	NM_015001	+	-3.09	-2.03	1.87	SPEN	Homo sapiens spen family transcriptional repressor (SPEN), mRNA
chr1	16721633	16721872	NM_001114600	+	-13.1	-11.2	1.55	SZRD1	Homo sapiens SUZ RNA binding domain containing 1 (SZRD1), transcript variant 1, mRNA
chr1	16723004	16723213	NM_001114600	+	-12.8	-10.8	1.98	SZRD1	Homo sapiens SUZ RNA binding domain containing 1 (SZRD1), transcript variant 1, mRNA
chr1	16723629	16723779	NM_001114600	+	-5.82	-4.43	1.71	SZRD1	Homo sapiens SUZ RNA binding domain containing 1 (SZRD1), transcript variant 1, mRNA
chr1	16724344	16724554	NM_001114600	+	-10.3	-8.47	2.06	SZRD1	Homo sapiens SUZ RNA binding domain containing 1 (SZRD1), transcript variant 1, mRNA
chr1	16721636	16721875	NM_001271869	+	-13.4	-11.4	1.54	SZRD1	Homo sapiens SUZ RNA binding domain containing 1 (SZRD1), transcript variant 3, mRNA
chr1	16723005	16723214	NM_001271869	+	-12.9	-11	1.99	SZRD1	Homo sapiens SUZ RNA binding domain containing 1 (SZRD1), transcript variant 3, mRNA
chr1	16723630	16723780	NM_001271869	+	-5.82	-4.43	1.71	SZRD1	Homo sapiens SUZ RNA binding domain containing 1 (SZRD1), transcript variant 3, mRNA
chr1	16724344	16724554	NM_001271869	+	-10.3	-8.47	2.06	SZRD1	Homo sapiens SUZ RNA binding domain containing 1 (SZRD1), transcript variant 3, mRNA
chr1	16721613	16721854	NR_073500	+	-14.1	-12.1	1.62	SZRD1	Homo sapiens SUZ RNA binding domain containing 1 (SZRD1), transcript variant 5, long non-coding RNA
chr1	16722992	16723233	NR_073500	+	-13.2	-11.2	2.01	SZRD1	Homo sapiens SUZ RNA binding domain containing 1 (SZRD1), transcript variant 5, long non-coding RNA
chr1	16723622	16723773	NR_073500	+	-6.01	-4.6	1.75	SZRD1	Homo sapiens SUZ RNA binding domain containing 1 (SZRD1), transcript variant 5, long non-coding RNA
chr1	16724342	16724553	NR_073500	+	-9.84	-8.08	2.08	SZRD1	Homo sapiens SUZ RNA binding domain containing 1 (SZRD1), transcript variant 5, long non-coding RNA
chr1	16721624	16721864	NR_073501	+	-13	-11	1.56	SZRD1	Homo sapiens SUZ RNA binding domain containing 1 (SZRD1), transcript variant 6, long non-coding RNA
chr1	16722999	16723239	NR_073501	+	-13.2	-11.2	2	SZRD1	Homo sapiens SUZ RNA binding domain containing 1 (SZRD1), transcript variant 6, long non-coding RNA
chr1	16723626	16723776	NR_073501	+	-6.23	-4.8	1.75	SZRD1	Homo sapiens SUZ RNA binding domain containing 1 (SZRD1), transcript variant 6, long non-coding RNA
chr1	16724343	16724553	NR_073501	+	-9.71	-7.96	2.08	SZRD1	Homo sapiens SUZ RNA binding domain containing 1 (SZRD1), transcript variant 6, long non-coding RNA
chr1	16721625	16721865	NR_073502	+	-12.7	-10.8	1.55	SZRD1	Homo sapiens SUZ RNA binding domain containing 1 (SZRD1), transcript variant 2, long non-coding RNA
chr1	16722999	16723239	NR_073502	+	-13.2	-11.2	2	SZRD1	Homo sapiens SUZ RNA binding domain containing 1 (SZRD1), transcript variant 2, long non-coding RNA
chr1	16723626	16723777	NR_073502	+	-6.23	-4.8	1.75	SZRD1	Homo sapiens SUZ RNA binding domain containing 1 (SZRD1), transcript variant 2, long non-coding RNA
chr1	16724343	16724553	NR_073502	+	-9.71	-7.96	2.08	SZRD1	Homo sapiens SUZ RNA binding domain containing 1 (SZRD1), transcript variant 2, long non-coding RNA
chr1	16721628	16721867	NR_073503	+	-12.8	-10.8	1.55	SZRD1	Homo sapiens SUZ RNA binding domain containing 1 (SZRD1), transcript variant 4, long non-coding RNA
chr1	16723001	16723240	NR_073503	+	-13.2	-11.2	2	SZRD1	Homo sapiens SUZ RNA binding domain containing 1 (SZRD1), transcript variant 4, long non-coding RNA
chr1	16723627	16723778	NR_073503	+	-5.82	-4.43	1.71	SZRD1	Homo sapiens SUZ RNA binding domain containing 1 (SZRD1), transcript variant 4, long non-coding RNA
chr1	16724344	16724553	NR_073503	+	-9.71	-7.96	2.08	SZRD1	Homo sapiens SUZ RNA binding domain containing 1 (SZRD1), transcript variant 4, long non-coding RNA
chr1	16778411	16778502	NM_001145277	+	-3.92	-2.75	1.79	NECAP2	Homo sapiens NECAP endocytosis associated 2 (NECAP2), transcript variant 2, mRNA
chr1	16786104	16786315	NM_001145277	+	-6.26	-4.82	2.3	NECAP2	Homo sapiens NECAP endocytosis associated 2 (NECAP2), transcript variant 2, mRNA
chr1	16778399	16778489	NM_001145278	+	-3.18	-2.11	1.63	NECAP2	Homo sapiens NECAP endocytosis associated 2 (NECAP2), transcript variant 3, mRNA
chr1	16786105	16786315	NM_001145278	+	-6.19	-4.75	2.3	NECAP2	Homo sapiens NECAP endocytosis associated 2 (NECAP2), transcript variant 3, mRNA
chr1	16778407	16778467	NM_018090	+	-3.11	-2.05	1.66	NECAP2	Homo sapiens NECAP endocytosis associated 2 (NECAP2), transcript variant 1, mRNA
chr1	16786108	16786317	NM_018090	+	-6.47	-5.01	2.35	NECAP2	Homo sapiens NECAP endocytosis associated 2 (NECAP2), transcript variant 1, mRNA
chr1	16974588	16974769	NR_027504	+	-4.33	-3.11	3.24	MST1P2	Homo sapiens macrophage stimulating 1 (hepatocyte growth factor-like) pseudogene 2 (MST1P2), non-coding RNA
chr1	17292330	17292497	NM_014675	+	-2.55	-1.57	1.83	CROCC	Homo sapiens ciliary rootlet coiled-coil, rootletin (CROCC), mRNA
chr1	17296335	17296426	NM_014675	+	-3.34	-2.24	2.07	CROCC	Homo sapiens ciliary rootlet coiled-coil, rootletin (CROCC), mRNA
chr1	17299203	17299324	NM_014675	+	-3.42	-2.31	2.29	CROCC	Homo sapiens ciliary rootlet coiled-coil, rootletin (CROCC), mRNA
chr1	19644101	19644191	NM_001040125	+	-3	-1.95	2.32	PQLC2	Homo sapiens PQ loop repeat containing 2 (PQLC2), transcript variant 1, mRNA
chr1	19655230	19655379	NM_001040125	+	-2.81	-1.79	1.86	PQLC2	Homo sapiens PQ loop repeat containing 2 (PQLC2), transcript variant 1, mRNA
chr1	19655285	19655376	NM_001040126	+	-2.93	-1.89	1.82	PQLC2	Homo sapiens PQ loop repeat containing 2 (PQLC2), transcript variant 3, mRNA
chr1	19651150	19651241	NM_001287531	+	-3.33	-2.24	2.12	PQLC2	Homo sapiens PQ loop repeat containing 2 (PQLC2), transcript variant 4, mRNA
chr1	19655286	19655376	NM_001287531	+	-2.93	-1.89	1.82	PQLC2	Homo sapiens PQ loop repeat containing 2 (PQLC2), transcript variant 4, mRNA
chr1	19644118	19644209	NM_017765	+	-3.09	-2.03	2.39	PQLC2	Homo sapiens PQ loop repeat containing 2 (PQLC2), transcript variant 2, mRNA
chr1	19655285	19655375	NM_017765	+	-2.97	-1.93	1.84	PQLC2	Homo sapiens PQ loop repeat containing 2 (PQLC2), transcript variant 2, mRNA
chr1	19644118	19644208	NR_109848	+	-3.09	-2.03	2.39	PQLC2	Homo sapiens PQ loop repeat containing 2 (PQLC2), transcript variant 5, long non-coding RNA
chr1	19655223	19655403	NR_109848	+	-2.83	-1.8	1.91	PQLC2	Homo sapiens PQ loop repeat containing 2 (PQLC2), transcript variant 5, long non-coding RNA
chr1	19984023	19984203	NM_001204088	+	-4.81	-3.53	2.66	MINOS1-NBL1	Homo sapiens MINOS1-NBL1 readthrough (MINOS1-NBL1), transcript variant 1, mRNA
chr1	19984025	19984205	NM_001204089	+	-4.87	-3.58	2.63	MINOS1-NBL1	Homo sapiens MINOS1-NBL1 readthrough (MINOS1-NBL1), transcript variant 2, mRNA
chr1	19934838	19935078	NR_077246	+	-10.5	-8.7	2.87	RPS14P3	Homo sapiens ribosomal protein S14 pseudogene 3 (RPS14P3), non-coding RNA
chr1	19984031	19984180	NM_001278164	+	-4.72	-3.45	2.48	NBL1	Homo sapiens neuroblastoma 1, DAN family BMP antagonist (NBL1), transcript variant 6, mRNA
chr1	19984022	19984203	NM_182744	+	-4.81	-3.53	2.66	NBL1	Homo sapiens neuroblastoma 1, DAN family BMP antagonist (NBL1), transcript variant 1, mRNA
chr1	19984028	19984207	NM_001278165	+	-4.76	-3.49	2.57	NBL1	Homo sapiens neuroblastoma 1, DAN family BMP antagonist (NBL1), transcript variant 7, mRNA
chr1	19984030	19984179	NM_001204084	+	-4.82	-3.54	2.54	NBL1	Homo sapiens neuroblastoma 1, DAN family BMP antagonist (NBL1), transcript variant 3, mRNA
chr1	19984029	19984178	NM_005380	+	-4.92	-3.63	2.6	NBL1	Homo sapiens neuroblastoma 1, DAN family BMP antagonist (NBL1), transcript variant 2, mRNA
chr1	19984027	19984206	NM_001204085	+	-4.76	-3.49	2.57	NBL1	Homo sapiens neuroblastoma 1, DAN family BMP antagonist (NBL1), transcript variant 4, mRNA
chr1	19984018	19984199	NM_001204086	+	-4.14	-2.94	2.41	NBL1	Homo sapiens neuroblastoma 1, DAN family BMP antagonist (NBL1), transcript variant 5, mRNA
chr1	19984031	19984180	NM_001278166	+	-4.72	-3.45	2.48	NBL1	Homo sapiens neuroblastoma 1, DAN family BMP antagonist (NBL1), transcript variant 8, mRNA
chr1	20915443	20915743	NM_001785	+	-11.9	-10	4.79	CDA	Homo sapiens cytidine deaminase (CDA), mRNA
chr1	20976987	20977138	NM_032409	+	-3.86	-2.69	1.37	PINK1	Homo sapiens PTEN induced putative kinase 1 (PINK1), mRNA
chr1	20977346	20977526	NM_032409	+	-10.3	-8.48	1.69	PINK1	Homo sapiens PTEN induced putative kinase 1 (PINK1), mRNA
chr1	20960171	20960254	NR_106732	+	-2.53	-1.55	5.1	MIR6084	Homo sapiens microRNA 6084 (MIR6084), microRNA
chr1	21904248	21904398	NM_000478	+	-3.41	-2.31	2.03	ALPL	Homo sapiens alkaline phosphatase, liver/bone/kidney (ALPL), transcript variant 1, mRNA
chr1	21904252	21904372	NM_001127501	+	-3.3	-2.21	2.01	ALPL	Homo sapiens alkaline phosphatase, liver/bone/kidney (ALPL), transcript variant 2, mRNA
chr1	21904251	21904371	NM_001177520	+	-3.3	-2.21	2.09	ALPL	Homo sapiens alkaline phosphatase, liver/bone/kidney (ALPL), transcript variant 3, mRNA
chr1	22148750	22149020	NM_001013693	+	-8.46	-6.82	2.67	LDLRAD2	Homo sapiens low density lipoprotein receptor class A domain containing 2 (LDLRAD2), mRNA
chr1	22149079	22149260	NM_001013693	+	-6.86	-5.36	1.95	LDLRAD2	Homo sapiens low density lipoprotein receptor class A domain containing 2 (LDLRAD2), mRNA
chr1	22149498	22149589	NM_001013693	+	-3.04	-1.99	1.88	LDLRAD2	Homo sapiens low density lipoprotein receptor class A domain containing 2 (LDLRAD2), mRNA
chr1	22150127	22150277	NM_001013693	+	-2.94	-1.9	2.46	LDLRAD2	Homo sapiens low density lipoprotein receptor class A domain containing 2 (LDLRAD2), mRNA
chr1	22357123	22357273	NR_023918	+	-3.56	-2.44	1.99	LINC00339	Homo sapiens long intergenic non-protein coding RNA 339 (LINC00339), transcript variant 1, long non-coding RNA
chr1	22357189	22357278	NR_023919	+	-3.75	-2.6	2.08	LINC00339	Homo sapiens long intergenic non-protein coding RNA 339 (LINC00339), transcript variant 2, long non-coding RNA
chr1	22357191	22357279	NR_109759	+	-3.55	-2.43	2.02	LINC00339	Homo sapiens long intergenic non-protein coding RNA 339 (LINC00339), transcript variant 6, long non-coding RNA
chr1	22357190	22357279	NR_109760	+	-3.75	-2.6	2.08	LINC00339	Homo sapiens long intergenic non-protein coding RNA 339 (LINC00339), transcript variant 5, long non-coding RNA
chr1	22357189	22357278	NR_109761	+	-3.75	-2.6	2.08	LINC00339	Homo sapiens long intergenic non-protein coding RNA 339 (LINC00339), transcript variant 4, long non-coding RNA
chr1	22357187	22357276	NR_109762	+	-3.75	-2.6	2.08	LINC00339	Homo sapiens long intergenic non-protein coding RNA 339 (LINC00339), transcript variant 3, long non-coding RNA
chr1	22838502	22838623	NM_001083621	+	-3.26	-2.17	1.91	ZBTB40	Homo sapiens zinc finger and BTB domain containing 40 (ZBTB40), transcript variant 1, mRNA
chr1	22853153	22853214	NM_001083621	+	-4.5	-3.25	2.04	ZBTB40	Homo sapiens zinc finger and BTB domain containing 40 (ZBTB40), transcript variant 1, mRNA
chr1	22853693	22853844	NM_001083621	+	-3.91	-2.74	2.32	ZBTB40	Homo sapiens zinc finger and BTB domain containing 40 (ZBTB40), transcript variant 1, mRNA
chr1	22838545	22838606	NM_014870	+	-2.95	-1.91	1.8	ZBTB40	Homo sapiens zinc finger and BTB domain containing 40 (ZBTB40), transcript variant 2, mRNA
chr1	22853701	22853882	NM_014870	+	-4.09	-2.9	2.34	ZBTB40	Homo sapiens zinc finger and BTB domain containing 40 (ZBTB40), transcript variant 2, mRNA
chr1	24077556	24077647	NM_003198	+	-3.8	-2.65	2.44	TCEB3	Homo sapiens transcription elongation factor B (SIII), polypeptide 3 (110kDa, elongin A) (TCEB3), mRNA
chr1	24113925	24114015	NM_020362	+	-2.56	-1.58	1.51	PITHD1	Homo sapiens PITH (C-terminal proteasome-interacting domain of thioredoxin-like) domain containing 1 (PITHD1), mRNA
chr1	24117645	24117705	NM_007260	+	-4.42	-3.18	2.98	LYPLA2	Homo sapiens lysophospholipase II (LYPLA2), mRNA
chr1	24121556	24121734	NM_007260	+	-6.49	-5.03	1.99	LYPLA2	Homo sapiens lysophospholipase II (LYPLA2), mRNA
chr1	24286330	24286420	NM_017761	+	-3.68	-2.54	2.49	PNRC2	Homo sapiens proline-rich nuclear receptor coactivator 2 (PNRC2), mRNA
chr1	25071999	25072089	NM_013943	+	-6.32	-4.88	1.59	CLIC4	Homo sapiens chloride intracellular channel 4 (CLIC4), mRNA
chr1	25893520	25893581	NM_015627	+	-3.06	-2	1.5	LDLRAP1	Homo sapiens low density lipoprotein receptor adaptor protein 1 (LDLRAP1), mRNA
chr1	25894178	25894389	NM_015627	+	-6.88	-5.38	2.14	LDLRAP1	Homo sapiens low density lipoprotein receptor adaptor protein 1 (LDLRAP1), mRNA
chr1	25895166	25895287	NM_015627	+	-3.68	-2.54	2.2	LDLRAP1	Homo sapiens low density lipoprotein receptor adaptor protein 1 (LDLRAP1), mRNA
chr1	26142950	26143190	NM_020451	+	-9.16	-7.45	2.01	SEPN1	Homo sapiens selenoprotein N, 1 (SEPN1), transcript variant 1, mRNA
chr1	26143607	26143697	NM_020451	+	-3.62	-2.48	2.52	SEPN1	Homo sapiens selenoprotein N, 1 (SEPN1), transcript variant 1, mRNA
chr1	26144354	26144534	NM_020451	+	-3.57	-2.45	1.67	SEPN1	Homo sapiens selenoprotein N, 1 (SEPN1), transcript variant 1, mRNA
chr1	26142972	26143183	NM_206926	+	-8.27	-6.64	1.96	SEPN1	Homo sapiens selenoprotein N, 1 (SEPN1), transcript variant 2, mRNA
chr1	26143602	26143693	NM_206926	+	-3.52	-2.4	2.44	SEPN1	Homo sapiens selenoprotein N, 1 (SEPN1), transcript variant 2, mRNA
chr1	26144352	26144533	NM_206926	+	-3.69	-2.55	1.73	SEPN1	Homo sapiens selenoprotein N, 1 (SEPN1), transcript variant 2, mRNA
chr1	26497098	26497217	NM_015871	+	-5.38	-4.04	1.58	ZNF593	Homo sapiens zinc finger protein 593 (ZNF593), mRNA
chr1	26603036	26603127	NM_001281517	+	-4.47	-3.23	1.77	CEP85	Homo sapiens centrosomal protein 85kDa (CEP85), transcript variant 2, mRNA
chr1	26603707	26603947	NM_001281517	+	-4.76	-3.48	2.1	CEP85	Homo sapiens centrosomal protein 85kDa (CEP85), transcript variant 2, mRNA
chr1	26603035	26603125	NM_022778	+	-4.35	-3.12	1.74	CEP85	Homo sapiens centrosomal protein 85kDa (CEP85), transcript variant 1, mRNA
chr1	26603705	26603975	NM_022778	+	-4.76	-3.48	2.1	CEP85	Homo sapiens centrosomal protein 85kDa (CEP85), transcript variant 1, mRNA
chr1	26603041	26603102	NM_001281518	+	-4.47	-3.23	1.77	CEP85	Homo sapiens centrosomal protein 85kDa (CEP85), transcript variant 3, mRNA
chr1	26603711	26603950	NM_001281518	+	-4.62	-3.36	2.13	CEP85	Homo sapiens centrosomal protein 85kDa (CEP85), transcript variant 3, mRNA
chr1	26795527	26795707	NM_001243564	+	-4.51	-3.27	1.99	DHDDS	Homo sapiens dehydrodolichyl diphosphate synthase (DHDDS), transcript variant 3, mRNA
chr1	26796362	26796423	NM_001243564	+	-2.62	-1.63	1.73	DHDDS	Homo sapiens dehydrodolichyl diphosphate synthase (DHDDS), transcript variant 3, mRNA
chr1	26795546	26795697	NM_001243565	+	-4.46	-3.22	1.88	DHDDS	Homo sapiens dehydrodolichyl diphosphate synthase (DHDDS), transcript variant 4, mRNA
chr1	26795546	26795697	NM_024887	+	-4.46	-3.22	1.88	DHDDS	Homo sapiens dehydrodolichyl diphosphate synthase (DHDDS), transcript variant 2, mRNA
chr1	26795518	26795699	NM_205861	+	-4.46	-3.22	1.93	DHDDS	Homo sapiens dehydrodolichyl diphosphate synthase (DHDDS), transcript variant 1, mRNA
chr1	26897949	26898040	NM_002953	+	-2.88	-1.85	1.62	RPS6KA1	Homo sapiens ribosomal protein S6 kinase, 90kDa, polypeptide 1 (RPS6KA1), transcript variant 1, mRNA
chr1	26897948	26898039	NM_001006665	+	-2.95	-1.91	1.62	RPS6KA1	Homo sapiens ribosomal protein S6 kinase, 90kDa, polypeptide 1 (RPS6KA1), transcript variant 2, mRNA
chr1	27087416	27087536	NM_006015	+	-3.37	-2.27	1.58	ARID1A	Homo sapiens AT rich interactive domain 1A (SWI-like) (ARID1A), transcript variant 1, mRNA
chr1	27101549	27101640	NM_006015	+	-4.03	-2.84	2.03	ARID1A	Homo sapiens AT rich interactive domain 1A (SWI-like) (ARID1A), transcript variant 1, mRNA
chr1	27105908	27106119	NM_006015	+	-6.9	-5.39	1.83	ARID1A	Homo sapiens AT rich interactive domain 1A (SWI-like) (ARID1A), transcript variant 1, mRNA
chr1	27107374	27107494	NM_006015	+	-4.47	-3.23	1.73	ARID1A	Homo sapiens AT rich interactive domain 1A (SWI-like) (ARID1A), transcript variant 1, mRNA
chr1	27087418	27087539	NM_139135	+	-3.28	-2.19	1.57	ARID1A	Homo sapiens AT rich interactive domain 1A (SWI-like) (ARID1A), transcript variant 2, mRNA
chr1	27094332	27094393	NM_139135	+	-3.78	-2.63	1.96	ARID1A	Homo sapiens AT rich interactive domain 1A (SWI-like) (ARID1A), transcript variant 2, mRNA
chr1	27101516	27101577	NM_139135	+	-3.81	-2.65	2.12	ARID1A	Homo sapiens AT rich interactive domain 1A (SWI-like) (ARID1A), transcript variant 2, mRNA
chr1	27105906	27106116	NM_139135	+	-6.85	-5.35	1.83	ARID1A	Homo sapiens AT rich interactive domain 1A (SWI-like) (ARID1A), transcript variant 2, mRNA
chr1	27106594	27106805	NM_139135	+	-4.76	-3.49	2.06	ARID1A	Homo sapiens AT rich interactive domain 1A (SWI-like) (ARID1A), transcript variant 2, mRNA
chr1	27106864	27107134	NM_139135	+	-8.13	-6.51	2.28	ARID1A	Homo sapiens AT rich interactive domain 1A (SWI-like) (ARID1A), transcript variant 2, mRNA
chr1	27107373	27107493	NM_139135	+	-4.47	-3.23	1.73	ARID1A	Homo sapiens AT rich interactive domain 1A (SWI-like) (ARID1A), transcript variant 2, mRNA
chr1	27180507	27180657	NM_032283	+	-4.3	-3.07	2.45	ZDHHC18	Homo sapiens zinc finger, DHHC-type containing 18 (ZDHHC18), mRNA
chr1	27180955	27181105	NM_032283	+	-4.27	-3.05	2.38	ZDHHC18	Homo sapiens zinc finger, DHHC-type containing 18 (ZDHHC18), mRNA
chr1	27181463	27181613	NM_032283	+	-4.81	-3.53	2.66	ZDHHC18	Homo sapiens zinc finger, DHHC-type containing 18 (ZDHHC18), mRNA
chr1	27181971	27182062	NM_032283	+	-3.27	-2.18	2.8	ZDHHC18	Homo sapiens zinc finger, DHHC-type containing 18 (ZDHHC18), mRNA
chr1	27189632	27189782	NM_006142	+	-5.82	-4.43	2.39	SFN	Homo sapiens stratifin (SFN), mRNA
chr1	27189931	27190051	NM_006142	+	-9.27	-7.56	1.43	SFN	Homo sapiens stratifin (SFN), mRNA
chr1	27272648	27272857	NM_006600	+	-18.3	-16	2.05	NUDC	Homo sapiens nudC nuclear distribution protein (NUDC), mRNA
chr1	27614206	27614297	NM_001276252	+	-3.26	-2.17	1.73	WDTC1	Homo sapiens WD and tetratricopeptide repeats 1 (WDTC1), transcript variant 1, mRNA
chr1	27633118	27633179	NM_001276252	+	-3.33	-2.24	2.17	WDTC1	Homo sapiens WD and tetratricopeptide repeats 1 (WDTC1), transcript variant 1, mRNA
chr1	27633387	27633598	NM_001276252	+	-8.81	-7.13	2.59	WDTC1	Homo sapiens WD and tetratricopeptide repeats 1 (WDTC1), transcript variant 1, mRNA
chr1	27633986	27634196	NM_001276252	+	-9.12	-7.42	2.43	WDTC1	Homo sapiens WD and tetratricopeptide repeats 1 (WDTC1), transcript variant 1, mRNA
chr1	27614205	27614296	NM_015023	+	-3.36	-2.26	1.74	WDTC1	Homo sapiens WD and tetratricopeptide repeats 1 (WDTC1), transcript variant 2, mRNA
chr1	27633119	27633180	NM_015023	+	-3.33	-2.24	2.17	WDTC1	Homo sapiens WD and tetratricopeptide repeats 1 (WDTC1), transcript variant 2, mRNA
chr1	27633388	27633599	NM_015023	+	-8.78	-7.11	2.64	WDTC1	Homo sapiens WD and tetratricopeptide repeats 1 (WDTC1), transcript variant 2, mRNA
chr1	27633987	27634197	NM_015023	+	-9.12	-7.42	2.49	WDTC1	Homo sapiens WD and tetratricopeptide repeats 1 (WDTC1), transcript variant 2, mRNA
chr1	27651853	27652033	NR_033926	+	-5.53	-4.16	1.51	LOC644961	Homo sapiens actin, gamma 1 pseudogene (LOC644961), non-coding RNA
chr1	28586141	28586352	NM_031459	+	-6.09	-4.67	2.48	SESN2	Homo sapiens sestrin 2 (SESN2), mRNA
chr1	28607417	28607717	NM_031459	+	-6.34	-4.89	1.96	SESN2	Homo sapiens sestrin 2 (SESN2), mRNA
chr1	28607776	28607866	NM_031459	+	-2.56	-1.58	1.66	SESN2	Homo sapiens sestrin 2 (SESN2), mRNA
chr1	28661051	28661260	NM_001127350	+	-7.88	-6.29	2.75	MED18	Homo sapiens mediator complex subunit 18 (MED18), transcript variant 2, mRNA
chr1	28661054	28661262	NM_017638	+	-7.78	-6.19	2.77	MED18	Homo sapiens mediator complex subunit 18 (MED18), transcript variant 1, mRNA
chr1	28864484	28864783	NM_001048199	+	-12.6	-10.6	1.95	RCC1	Homo sapiens regulator of chromosome condensation 1 (RCC1), transcript variant 4, mRNA
chr1	28864487	28864785	NR_030725	+	-12.5	-10.5	1.95	RCC1	Homo sapiens regulator of chromosome condensation 1 (RCC1), transcript variant 5, non-coding RNA
chr1	28864489	28864757	NR_030726	+	-12.5	-10.6	1.95	RCC1	Homo sapiens regulator of chromosome condensation 1 (RCC1), transcript variant 6, non-coding RNA
chr1	28864481	28864751	NM_001048194	+	-12.7	-10.7	1.97	RCC1	Homo sapiens regulator of chromosome condensation 1 (RCC1), transcript variant 1, mRNA
chr1	28864486	28864785	NM_001048195	+	-12.6	-10.6	1.95	RCC1	Homo sapiens regulator of chromosome condensation 1 (RCC1), transcript variant 2, mRNA
chr1	28864482	28864752	NM_001269	+	-12.6	-10.6	1.95	RCC1	Homo sapiens regulator of chromosome condensation 1 (RCC1), transcript variant 3, mRNA
chr1	28920502	28920737	NM_152304	+	-4.84	-3.55	2.03	RAB42	Homo sapiens RAB42, member RAS oncogene family (RAB42), transcript variant 2, mRNA
chr1	28920491	28920731	NM_001193532	+	-5.1	-3.78	2.09	RAB42	Homo sapiens RAB42, member RAS oncogene family (RAB42), transcript variant 1, mRNA
chr1	29446168	29446259	NM_001166005	+	-3.68	-2.54	2.18	EPB41	Homo sapiens erythrocyte membrane protein band 4.1 (elliptocytosis 1, RH-linked) (EPB41), transcript variant 1, mRNA
chr1	29446168	29446259	NM_001166007	+	-3.68	-2.54	2.18	EPB41	Homo sapiens erythrocyte membrane protein band 4.1 (elliptocytosis 1, RH-linked) (EPB41), transcript variant 5, mRNA
chr1	29446167	29446258	NM_004437	+	-3.68	-2.54	2.18	EPB41	Homo sapiens erythrocyte membrane protein band 4.1 (elliptocytosis 1, RH-linked) (EPB41), transcript variant 6, mRNA
chr1	29446167	29446258	NM_203342	+	-3.68	-2.54	2.18	EPB41	Homo sapiens erythrocyte membrane protein band 4.1 (elliptocytosis 1, RH-linked) (EPB41), transcript variant 4, mRNA
chr1	29446168	29446259	NM_203343	+	-3.68	-2.54	2.18	EPB41	Homo sapiens erythrocyte membrane protein band 4.1 (elliptocytosis 1, RH-linked) (EPB41), transcript variant 2, mRNA
chr1	31837413	31837474	NM_001282570	+	-2.56	-1.58	1.76	ZCCHC17	Homo sapiens zinc finger, CCHC domain containing 17 (ZCCHC17), transcript variant 6, mRNA
chr1	31902295	31902356	NM_001199038	+	-3.26	-2.17	1.48	SERINC2	Homo sapiens serine incorporator 2 (SERINC2), transcript variant 4, mRNA
chr1	31902296	31902356	NM_178865	+	-3.26	-2.17	1.48	SERINC2	Homo sapiens serine incorporator 2 (SERINC2), transcript variant 1, mRNA
chr1	31902294	31902354	NM_001199039	+	-3.18	-2.11	1.47	SERINC2	Homo sapiens serine incorporator 2 (SERINC2), transcript variant 5, mRNA
chr1	31907197	31907497	NM_001199039	+	-6.2	-4.76	1.88	SERINC2	Homo sapiens serine incorporator 2 (SERINC2), transcript variant 5, mRNA
chr1	31902294	31902355	NM_018565	+	-3.18	-2.11	1.47	SERINC2	Homo sapiens serine incorporator 2 (SERINC2), transcript variant 2, mRNA
chr1	32050491	32050611	NM_001204414	+	-5.1	-3.78	1.93	TINAGL1	Homo sapiens tubulointerstitial nephritis antigen-like 1 (TINAGL1), transcript variant 2, mRNA
chr1	32050489	32050609	NM_022164	+	-5.22	-3.89	1.94	TINAGL1	Homo sapiens tubulointerstitial nephritis antigen-like 1 (TINAGL1), transcript variant 1, mRNA
chr1	32050492	32050612	NM_001204415	+	-5.27	-3.94	1.96	TINAGL1	Homo sapiens tubulointerstitial nephritis antigen-like 1 (TINAGL1), transcript variant 3, mRNA
chr1	32557343	32557523	NM_018056	+	-4.03	-2.84	1.96	TMEM39B	Homo sapiens transmembrane protein 39B (TMEM39B), mRNA
chr1	32636534	32636715	NM_012316	+	-9.46	-7.73	2.02	KPNA6	Homo sapiens karyopherin alpha 6 (importin alpha 7) (KPNA6), mRNA
chr1	32641598	32641778	NM_012316	+	-5.41	-4.06	2.72	KPNA6	Homo sapiens karyopherin alpha 6 (importin alpha 7) (KPNA6), mRNA
chr1	32660618	32660889	NM_175852	+	-11.3	-9.43	1.98	TXLNA	Homo sapiens taxilin alpha (TXLNA), mRNA
chr1	32661218	32661399	NM_175852	+	-6.84	-5.34	2.46	TXLNA	Homo sapiens taxilin alpha (TXLNA), mRNA
chr1	32661877	32661938	NM_175852	+	-2.87	-1.84	1.44	TXLNA	Homo sapiens taxilin alpha (TXLNA), mRNA
chr1	32663136	32663287	NM_175852	+	-6.35	-4.9	2.13	TXLNA	Homo sapiens taxilin alpha (TXLNA), mRNA
chr1	32663525	32663706	NM_175852	+	-10.1	-8.31	4.16	TXLNA	Homo sapiens taxilin alpha (TXLNA), mRNA
chr1	32697085	32697205	NM_003757	+	-4.3	-3.08	2.95	EIF3I	Homo sapiens eukaryotic translation initiation factor 3, subunit I (EIF3I), mRNA
chr1	32712936	32712997	NM_032648	+	-3.43	-2.32	1.64	FAM167B	Homo sapiens family with sequence similarity 167, member B (FAM167B), mRNA
chr1	32714191	32714401	NM_032648	+	-5.14	-3.82	2.61	FAM167B	Homo sapiens family with sequence similarity 167, member B (FAM167B), mRNA
chr1	32798626	32798716	NM_004964	+	-5.22	-3.89	1.89	HDAC1	Homo sapiens histone deacetylase 1 (HDAC1), mRNA
chr1	33238687	33238747	NM_020888	+	-4.6	-3.34	1.84	KIAA1522	Homo sapiens KIAA1522 (KIAA1522), transcript variant 1, mRNA
chr1	33239703	33239943	NM_020888	+	-6.11	-4.69	2.71	KIAA1522	Homo sapiens KIAA1522 (KIAA1522), transcript variant 1, mRNA
chr1	33240181	33240362	NM_020888	+	-6.44	-4.98	2.77	KIAA1522	Homo sapiens KIAA1522 (KIAA1522), transcript variant 1, mRNA
chr1	33238685	33238746	NM_001198972	+	-4.64	-3.38	1.83	KIAA1522	Homo sapiens KIAA1522 (KIAA1522), transcript variant 2, mRNA
chr1	33239702	33239943	NM_001198972	+	-6.11	-4.69	2.71	KIAA1522	Homo sapiens KIAA1522 (KIAA1522), transcript variant 2, mRNA
chr1	33240181	33240362	NM_001198972	+	-6.44	-4.98	2.77	KIAA1522	Homo sapiens KIAA1522 (KIAA1522), transcript variant 2, mRNA
chr1	33238664	33238755	NM_001198973	+	-4	-2.82	1.76	KIAA1522	Homo sapiens KIAA1522 (KIAA1522), transcript variant 3, mRNA
chr1	33239707	33239946	NM_001198973	+	-6.17	-4.74	2.71	KIAA1522	Homo sapiens KIAA1522 (KIAA1522), transcript variant 3, mRNA
chr1	33240153	33240363	NM_001198973	+	-6.44	-4.98	2.77	KIAA1522	Homo sapiens KIAA1522 (KIAA1522), transcript variant 3, mRNA
chr1	33764617	33764887	NM_152493	+	-4.33	-3.11	2.87	ZNF362	Homo sapiens zinc finger protein 362 (ZNF362), mRNA
chr1	33765393	33765484	NM_152493	+	-3.22	-2.14	3.83	ZNF362	Homo sapiens zinc finger protein 362 (ZNF362), mRNA
chr1	33944991	33945082	NM_145238	+	-2.93	-1.89	12.4	ZSCAN20	Homo sapiens zinc finger and SCAN domain containing 20 (ZSCAN20), mRNA
chr1	36031961	36032052	NM_001014839	+	-3.26	-2.18	2.36	NCDN	Homo sapiens neurochondrin (NCDN), transcript variant 1, mRNA
chr1	36025961	36026021	NM_001014841	+	-3.16	-2.09	1.87	NCDN	Homo sapiens neurochondrin (NCDN), transcript variant 2, mRNA
chr1	36031962	36032053	NM_001014841	+	-3.26	-2.18	2.36	NCDN	Homo sapiens neurochondrin (NCDN), transcript variant 2, mRNA
chr1	36026637	36026788	NM_014284	+	-4.29	-3.07	2.12	NCDN	Homo sapiens neurochondrin (NCDN), transcript variant 3, mRNA
chr1	36031961	36032051	NM_014284	+	-3.26	-2.18	2.36	NCDN	Homo sapiens neurochondrin (NCDN), transcript variant 3, mRNA
chr1	36558939	36559088	NM_017825	+	-3.31	-2.22	1.81	ADPRHL2	Homo sapiens ADP-ribosylhydrolase like 2 (ADPRHL2), mRNA
chr1	36646182	36646451	NM_001286365	+	-5.94	-4.53	2.54	MAP7D1	Homo sapiens MAP7 domain containing 1 (MAP7D1), transcript variant 2, mRNA
chr1	36641813	36642029	NM_001286366	+	-3.88	-2.71	1.91	MAP7D1	Homo sapiens MAP7 domain containing 1 (MAP7D1), transcript variant 3, mRNA
chr1	36646181	36646451	NM_001286366	+	-6.09	-4.67	2.54	MAP7D1	Homo sapiens MAP7 domain containing 1 (MAP7D1), transcript variant 3, mRNA
chr1	36641835	36641955	NM_018067	+	-3.78	-2.63	1.99	MAP7D1	Homo sapiens MAP7 domain containing 1 (MAP7D1), transcript variant 1, mRNA
chr1	36646182	36646451	NM_018067	+	-5.94	-4.53	2.53	MAP7D1	Homo sapiens MAP7 domain containing 1 (MAP7D1), transcript variant 1, mRNA
chr1	36752236	36752446	NM_005119	+	-4.15	-2.95	1.43	THRAP3	Homo sapiens thyroid hormone receptor associated protein 3 (THRAP3), mRNA
chr1	36752625	36752715	NM_005119	+	-2.91	-1.87	1.35	THRAP3	Homo sapiens thyroid hormone receptor associated protein 3 (THRAP3), mRNA
chr1	36755132	36755223	NM_005119	+	-2.77	-1.76	1.42	THRAP3	Homo sapiens thyroid hormone receptor associated protein 3 (THRAP3), mRNA
chr1	36769699	36769820	NM_005119	+	-4.51	-3.26	1.49	THRAP3	Homo sapiens thyroid hormone receptor associated protein 3 (THRAP3), mRNA
chr1	37941335	37941396	NM_025079	+	-2.64	-1.65	2.23	ZC3H12A	Homo sapiens zinc finger CCCH-type containing 12A (ZC3H12A), mRNA
chr1	38265883	38266151	NM_001031740	+	-6.54	-5.07	2.62	MANEAL	Homo sapiens mannosidase, endo-alpha-like (MANEAL), transcript variant 1, mRNA
chr1	38265878	38266147	NM_001113482	+	-7.09	-5.57	2.78	MANEAL	Homo sapiens mannosidase, endo-alpha-like (MANEAL), transcript variant 3, mRNA
chr1	38265868	38266139	NM_152496	+	-6.65	-5.17	2.69	MANEAL	Homo sapiens mannosidase, endo-alpha-like (MANEAL), transcript variant 2, mRNA
chr1	38274681	38274948	NM_001142726	+	-12.5	-10.6	2.73	C1ORF122	Homo sapiens chromosome 1 open reading frame 122 (C1orf122), transcript variant 2, mRNA
chr1	38274676	38274946	NM_198446	+	-12.1	-10.2	2.65	C1ORF122	Homo sapiens chromosome 1 open reading frame 122 (C1orf122), transcript variant 1, mRNA
chr1	39470932	39471082	NM_001136275	+	-4.21	-3	2.6	AKIRIN1	Homo sapiens akirin 1 (AKIRIN1), transcript variant 2, mRNA
chr1	39470927	39471078	NM_024595	+	-4.21	-3	2.6	AKIRIN1	Homo sapiens akirin 1 (AKIRIN1), transcript variant 1, mRNA
chr1	39500188	39500308	NM_001184979	+	-10.1	-8.34	3.02	NDUFS5	Homo sapiens NADH dehydrogenase (ubiquinone) Fe-S protein 5, 15kDa (NADH-coenzyme Q reductase) (NDUFS5), transcript variant 2, mRNA
chr1	39500193	39500308	NM_004552	+	-9.78	-8.02	2.97	NDUFS5	Homo sapiens NADH dehydrogenase (ubiquinone) Fe-S protein 5, 15kDa (NADH-coenzyme Q reductase) (NDUFS5), transcript variant 1, mRNA
chr1	41236589	41236649	NM_001142587	+	-3.42	-2.31	1.53	NFYC	Homo sapiens nuclear transcription factor Y, gamma (NFYC), transcript variant 3, mRNA
chr1	41236589	41236649	NM_001142588	+	-3.42	-2.31	1.53	NFYC	Homo sapiens nuclear transcription factor Y, gamma (NFYC), transcript variant 1, mRNA
chr1	41236586	41236677	NM_001142589	+	-3.52	-2.4	1.62	NFYC	Homo sapiens nuclear transcription factor Y, gamma (NFYC), transcript variant 4, mRNA
chr1	41236588	41236649	NM_014223	+	-3.42	-2.31	1.53	NFYC	Homo sapiens nuclear transcription factor Y, gamma (NFYC), transcript variant 2, mRNA
chr1	41236586	41236677	NM_001142590	+	-3.52	-2.4	1.62	NFYC	Homo sapiens nuclear transcription factor Y, gamma (NFYC), transcript variant 5, mRNA
chr1	43148124	43148274	NM_004559	+	-6.53	-5.07	1.21	YBX1	Homo sapiens Y box binding protein 1 (YBX1), mRNA
chr1	43903331	43903542	NM_015284	+	-4.01	-2.83	3.95	SZT2	Homo sapiens seizure threshold 2 homolog (mouse) (SZT2), mRNA
chr1	43907249	43907484	NM_015284	+	-3.71	-2.56	3.22	SZT2	Homo sapiens seizure threshold 2 homolog (mouse) (SZT2), mRNA
chr1	43916108	43916199	NM_015284	+	-3.41	-2.3	2.07	SZT2	Homo sapiens seizure threshold 2 homolog (mouse) (SZT2), mRNA
chr1	43917937	43918028	NM_015284	+	-3.75	-2.6	2.22	SZT2	Homo sapiens seizure threshold 2 homolog (mouse) (SZT2), mRNA
chr1	44069510	44069661	NM_002840	+	-6	-4.58	1.5	PTPRF	Homo sapiens protein tyrosine phosphatase, receptor type, F (PTPRF), transcript variant 1, mRNA
chr1	44087814	44087994	NM_002840	+	-6.18	-4.74	1.88	PTPRF	Homo sapiens protein tyrosine phosphatase, receptor type, F (PTPRF), transcript variant 1, mRNA
chr1	44088593	44088774	NM_002840	+	-7.62	-6.05	2.17	PTPRF	Homo sapiens protein tyrosine phosphatase, receptor type, F (PTPRF), transcript variant 1, mRNA
chr1	44069508	44069629	NM_130440	+	-6.4	-4.94	1.52	PTPRF	Homo sapiens protein tyrosine phosphatase, receptor type, F (PTPRF), transcript variant 2, mRNA
chr1	44084323	44084384	NM_130440	+	-3.5	-2.38	1.46	PTPRF	Homo sapiens protein tyrosine phosphatase, receptor type, F (PTPRF), transcript variant 2, mRNA
chr1	44087813	44087994	NM_130440	+	-6.18	-4.74	1.88	PTPRF	Homo sapiens protein tyrosine phosphatase, receptor type, F (PTPRF), transcript variant 2, mRNA
chr1	44088592	44088773	NM_130440	+	-7.49	-5.93	2.17	PTPRF	Homo sapiens protein tyrosine phosphatase, receptor type, F (PTPRF), transcript variant 2, mRNA
chr1	44170173	44170293	NM_014663	+	-4.38	-3.15	1.9	KDM4A	Homo sapiens lysine (K)-specific demethylase 4A (KDM4A), mRNA
chr1	44412924	44412985	NM_014652	+	-2.85	-1.83	1.62	IPO13	Homo sapiens importin 13 (IPO13), mRNA
chr1	44423669	44423789	NM_014652	+	-4.89	-3.6	2.08	IPO13	Homo sapiens importin 13 (IPO13), mRNA
chr1	44435801	44435891	NM_001039589	+	-2.92	-1.89	1.62	DPH2	Homo sapiens DPH2 homolog (S. cerevisiae) (DPH2), transcript variant 2, mRNA
chr1	44438329	44438449	NM_001039589	+	-2.99	-1.94	2.29	DPH2	Homo sapiens DPH2 homolog (S. cerevisiae) (DPH2), transcript variant 2, mRNA
chr1	44435801	44435891	NM_001384	+	-2.92	-1.89	1.62	DPH2	Homo sapiens DPH2 homolog (S. cerevisiae) (DPH2), transcript variant 1, mRNA
chr1	44438329	44438449	NM_001384	+	-2.99	-1.94	2.29	DPH2	Homo sapiens DPH2 homolog (S. cerevisiae) (DPH2), transcript variant 1, mRNA
chr1	44450548	44450727	NM_003780	+	-6.72	-5.24	1.48	B4GALT2	Homo sapiens UDP-Gal:betaGlcNAc beta 1,4- galactosyltransferase, polypeptide 2 (B4GALT2), transcript variant 2, mRNA
chr1	44450542	44450722	NM_030587	+	-7.17	-5.64	1.51	B4GALT2	Homo sapiens UDP-Gal:betaGlcNAc beta 1,4- galactosyltransferase, polypeptide 2 (B4GALT2), transcript variant 1, mRNA
chr1	44450542	44450723	NM_001005417	+	-7.22	-5.69	1.51	B4GALT2	Homo sapiens UDP-Gal:betaGlcNAc beta 1,4- galactosyltransferase, polypeptide 2 (B4GALT2), transcript variant 3, mRNA
chr1	44461839	44461930	NM_152499	+	-3.97	-2.79	2.01	CCDC24	Homo sapiens coiled-coil domain containing 24 (CCDC24), mRNA
chr1	44685515	44685773	NM_001034023	+	-5.29	-3.96	1.84	DMAP1	Homo sapiens DNA methyltransferase 1 associated protein 1 (DMAP1), transcript variant 2, mRNA
chr1	44685518	44685775	NM_001034024	+	-4.98	-3.68	1.8	DMAP1	Homo sapiens DNA methyltransferase 1 associated protein 1 (DMAP1), transcript variant 3, mRNA
chr1	44685514	44685773	NM_019100	+	-5.29	-3.96	1.84	DMAP1	Homo sapiens DNA methyltransferase 1 associated protein 1 (DMAP1), transcript variant 1, mRNA
chr1	45478583	45478644	NR_036510	+	-3.36	-2.26	1.6	UROD	Homo sapiens uroporphyrinogen decarboxylase (UROD), transcript variant 2, long non-coding RNA
chr1	45808932	45809052	NM_025077	+	-4.12	-2.92	2.34	TOE1	Homo sapiens target of EGR1, member 1 (nuclear) (TOE1), mRNA
chr1	46032579	46032669	NM_001202413	+	-4.76	-3.48	1.31	AKR1A1	Homo sapiens aldo-keto reductase family 1, member A1 (aldehyde reductase) (AKR1A1), transcript variant 4, mRNA
chr1	46032574	46032664	NM_001202414	+	-4.54	-3.29	1.3	AKR1A1	Homo sapiens aldo-keto reductase family 1, member A1 (aldehyde reductase) (AKR1A1), transcript variant 3, mRNA
chr1	46032574	46032664	NM_006066	+	-4.53	-3.29	1.3	AKR1A1	Homo sapiens aldo-keto reductase family 1, member A1 (aldehyde reductase) (AKR1A1), transcript variant 1, mRNA
chr1	46032579	46032669	NM_153326	+	-4.75	-3.47	1.31	AKR1A1	Homo sapiens aldo-keto reductase family 1, member A1 (aldehyde reductase) (AKR1A1), transcript variant 2, mRNA
chr1	46496944	46497105	NM_015112	+	-4.45	-3.21	1.88	MAST2	Homo sapiens microtubule associated serine/threonine kinase 2 (MAST2), mRNA
chr1	46497965	46498025	NM_015112	+	-3.85	-2.69	2.09	MAST2	Homo sapiens microtubule associated serine/threonine kinase 2 (MAST2), mRNA
chr1	46499791	46499852	NM_015112	+	-4.05	-2.86	1.54	MAST2	Homo sapiens microtubule associated serine/threonine kinase 2 (MAST2), mRNA
chr1	46500450	46500511	NM_015112	+	-2.94	-1.9	1.5	MAST2	Homo sapiens microtubule associated serine/threonine kinase 2 (MAST2), mRNA
chr1	46500600	46500810	NM_015112	+	-4.43	-3.19	1.76	MAST2	Homo sapiens microtubule associated serine/threonine kinase 2 (MAST2), mRNA
chr1	46743844	46743935	NM_001142548	+	-2.59	-1.6	1.55	RAD54L	Homo sapiens RAD54-like (S. cerevisiae) (RAD54L), transcript variant 2, mRNA
chr1	46743844	46743935	NM_003579	+	-2.59	-1.6	1.55	RAD54L	Homo sapiens RAD54-like (S. cerevisiae) (RAD54L), transcript variant 1, mRNA
chr1	46810655	46810806	NM_199044	+	-4.57	-3.32	2.45	NSUN4	Homo sapiens NOP2/Sun domain family, member 4 (NSUN4), transcript variant 1, mRNA
chr1	46810629	46810809	NR_045789	+	-4.33	-3.11	2.36	NSUN4	Homo sapiens NOP2/Sun domain family, member 4 (NSUN4), transcript variant 4, long non-coding RNA
chr1	46810654	46810805	NR_045790	+	-3.96	-2.78	2.24	NSUN4	Homo sapiens NOP2/Sun domain family, member 4 (NSUN4), transcript variant 5, long non-coding RNA
chr1	46810651	46810802	NM_001256127	+	-4.57	-3.32	2.45	NSUN4	Homo sapiens NOP2/Sun domain family, member 4 (NSUN4), transcript variant 2, mRNA
chr1	46810630	46810810	NM_001256128	+	-4.33	-3.11	2.36	NSUN4	Homo sapiens NOP2/Sun domain family, member 4 (NSUN4), transcript variant 3, mRNA
chr1	51434962	51435172	NM_001262	+	-5.48	-4.12	2.83	CDKN2C	Homo sapiens cyclin-dependent kinase inhibitor 2C (p18, inhibits CDK4) (CDKN2C), transcript variant 1, mRNA
chr1	62902949	62903039	NM_003368	+	-3.16	-2.09	1.53	USP1	Homo sapiens ubiquitin specific peptidase 1 (USP1), transcript variant 1, mRNA
chr1	71532505	71532686	NR_038420	+	-3.98	-2.8	1.87	ZRANB2-AS1	Homo sapiens ZRANB2 antisense RNA 1 (ZRANB2-AS1), long non-coding RNA
chr1	86047794	86047854	NM_001554	+	-2.89	-1.86	1.31	CYR61	Homo sapiens cysteine-rich, angiogenic inducer, 61 (CYR61), mRNA
chr1	87563559	87563679	NM_001134492	+	-3.27	-2.18	4.55	HS2ST1	Homo sapiens heparan sulfate 2-O-sulfotransferase 1 (HS2ST1), transcript variant 2, mRNA
chr1	90401034	90401095	NM_001134479	+	-2.96	-1.92	1.59	LRRC8D	Homo sapiens leucine rich repeat containing 8 family, member D (LRRC8D), transcript variant 1, mRNA
chr1	90401030	90401091	NM_018103	+	-2.96	-1.92	1.59	LRRC8D	Homo sapiens leucine rich repeat containing 8 family, member D (LRRC8D), transcript variant 2, mRNA
chr1	93811867	93812107	NM_001938	+	-6.13	-4.7	1.47	DR1	Homo sapiens down-regulator of transcription 1, TBP-binding (negative cofactor 2) (DR1), mRNA
chr1	107599445	107599535	NM_018137	+	-4.16	-2.96	2.82	PRMT6	Homo sapiens protein arginine methyltransferase 6 (PRMT6), mRNA
chr1	107600338	107600458	NM_018137	+	-5.29	-3.96	3.02	PRMT6	Homo sapiens protein arginine methyltransferase 6 (PRMT6), mRNA
chr1	109757526	109757646	NR_034072	+	-4.2	-2.99	1.7	SARS	Homo sapiens seryl-tRNA synthetase (SARS), transcript variant 2, long non-coding RNA
chr1	109780654	109780715	NM_006513	+	-3.55	-2.42	1.33	SARS	Homo sapiens seryl-tRNA synthetase (SARS), transcript variant 1, mRNA
chr1	109794167	109794378	NM_001408	+	-6.37	-4.92	2.31	CELSR2	Homo sapiens cadherin, EGF LAG seven-pass G-type receptor 2 (CELSR2), mRNA
chr1	109795005	109795186	NM_001408	+	-4.55	-3.3	1.79	CELSR2	Homo sapiens cadherin, EGF LAG seven-pass G-type receptor 2 (CELSR2), mRNA
chr1	109817179	109817450	NM_001408	+	-19.8	-17.5	4.76	CELSR2	Homo sapiens cadherin, EGF LAG seven-pass G-type receptor 2 (CELSR2), mRNA
chr1	109817718	109817779	NM_001408	+	-2.64	-1.65	2.25	CELSR2	Homo sapiens cadherin, EGF LAG seven-pass G-type receptor 2 (CELSR2), mRNA
chr1	110162674	110162885	NM_001257360	+	-5.06	-3.75	2.03	AMPD2	Homo sapiens adenosine monophosphate deaminase 2 (AMPD2), transcript variant 4, mRNA
chr1	110174256	110174467	NM_001257360	+	-9.51	-7.77	2.27	AMPD2	Homo sapiens adenosine monophosphate deaminase 2 (AMPD2), transcript variant 4, mRNA
chr1	110174259	110174468	NM_139156	+	-9.23	-7.51	2.24	AMPD2	Homo sapiens adenosine monophosphate deaminase 2 (AMPD2), transcript variant 2, mRNA
chr1	110174258	110174468	NM_004037	+	-9.79	-8.03	2.29	AMPD2	Homo sapiens adenosine monophosphate deaminase 2 (AMPD2), transcript variant 1, mRNA
chr1	110174260	110174469	NM_001257361	+	-9.23	-7.51	2.24	AMPD2	Homo sapiens adenosine monophosphate deaminase 2 (AMPD2), transcript variant 5, mRNA
chr1	110174259	110174469	NM_203404	+	-9.23	-7.51	2.24	AMPD2	Homo sapiens adenosine monophosphate deaminase 2 (AMPD2), transcript variant 3, mRNA
chr1	110465893	110465982	NM_172210	+	-3.43	-2.33	2.37	CSF1	Homo sapiens colony stimulating factor 1 (macrophage) (CSF1), transcript variant 2, mRNA
chr1	110465903	110465963	NM_172212	+	-3.37	-2.27	2.39	CSF1	Homo sapiens colony stimulating factor 1 (macrophage) (CSF1), transcript variant 4, mRNA
chr1	110465903	110465964	NM_000757	+	-3.37	-2.27	2.39	CSF1	Homo sapiens colony stimulating factor 1 (macrophage) (CSF1), transcript variant 1, mRNA
chr1	110471916	110472006	NM_000757	+	-2.82	-1.79	2.78	CSF1	Homo sapiens colony stimulating factor 1 (macrophage) (CSF1), transcript variant 1, mRNA
chr1	110472363	110472453	NM_000757	+	-3.61	-2.48	2.15	CSF1	Homo sapiens colony stimulating factor 1 (macrophage) (CSF1), transcript variant 1, mRNA
chr1	110472929	110473139	NM_000757	+	-4.85	-3.57	3.04	CSF1	Homo sapiens colony stimulating factor 1 (macrophage) (CSF1), transcript variant 1, mRNA
chr1	110472363	110472453	NM_172211	+	-3.61	-2.48	2.15	CSF1	Homo sapiens colony stimulating factor 1 (macrophage) (CSF1), transcript variant 3, mRNA
chr1	110472929	110473139	NM_172211	+	-4.85	-3.57	3.04	CSF1	Homo sapiens colony stimulating factor 1 (macrophage) (CSF1), transcript variant 3, mRNA
chr1	110581848	110582115	NR_073071	+	-4.05	-2.86	2.55	STRIP1	Homo sapiens striatin interacting protein 1 (STRIP1), transcript variant 3, long non-coding RNA
chr1	110882273	110882453	NM_001201545	+	-3.4	-2.3	1.76	RBM15	Homo sapiens RNA binding motif protein 15 (RBM15), transcript variant 2, mRNA
chr1	110882572	110882752	NM_001201545	+	-3.45	-2.34	1.98	RBM15	Homo sapiens RNA binding motif protein 15 (RBM15), transcript variant 2, mRNA
chr1	110882901	110883111	NM_001201545	+	-7.88	-6.28	2.04	RBM15	Homo sapiens RNA binding motif protein 15 (RBM15), transcript variant 2, mRNA
chr1	110883768	110883948	NM_001201545	+	-9.1	-7.39	3.01	RBM15	Homo sapiens RNA binding motif protein 15 (RBM15), transcript variant 2, mRNA
chr1	110884336	110884427	NM_001201545	+	-4.35	-3.13	2.15	RBM15	Homo sapiens RNA binding motif protein 15 (RBM15), transcript variant 2, mRNA
chr1	110882272	110882452	NM_022768	+	-3.51	-2.39	1.78	RBM15	Homo sapiens RNA binding motif protein 15 (RBM15), transcript variant 1, mRNA
chr1	110882570	110882750	NM_022768	+	-3.45	-2.34	2.04	RBM15	Homo sapiens RNA binding motif protein 15 (RBM15), transcript variant 1, mRNA
chr1	110882898	110883108	NM_022768	+	-8.26	-6.63	2.1	RBM15	Homo sapiens RNA binding motif protein 15 (RBM15), transcript variant 1, mRNA
chr1	110883763	110883973	NM_022768	+	-8.96	-7.27	2.98	RBM15	Homo sapiens RNA binding motif protein 15 (RBM15), transcript variant 1, mRNA
chr1	110884330	110884421	NM_022768	+	-3.95	-2.77	2.07	RBM15	Homo sapiens RNA binding motif protein 15 (RBM15), transcript variant 1, mRNA
chr1	110884688	110884868	NM_022768	+	-5.93	-4.52	2.28	RBM15	Homo sapiens RNA binding motif protein 15 (RBM15), transcript variant 1, mRNA
chr1	113238771	113238832	NM_001286072	+	-3.7	-2.56	1.4	MOV10	Homo sapiens Mov10, Moloney leukemia virus 10, homolog (mouse) (MOV10), transcript variant 3, mRNA
chr1	113239291	113239412	NM_001286072	+	-3.57	-2.45	1.42	MOV10	Homo sapiens Mov10, Moloney leukemia virus 10, homolog (mouse) (MOV10), transcript variant 3, mRNA
chr1	113242313	113242404	NM_001286072	+	-3.44	-2.33	1.68	MOV10	Homo sapiens Mov10, Moloney leukemia virus 10, homolog (mouse) (MOV10), transcript variant 3, mRNA
chr1	113243247	113243368	NM_001286072	+	-5.65	-4.28	2.83	MOV10	Homo sapiens Mov10, Moloney leukemia virus 10, homolog (mouse) (MOV10), transcript variant 3, mRNA
chr1	113238770	113238831	NM_020963	+	-3.49	-2.37	1.38	MOV10	Homo sapiens Mov10, Moloney leukemia virus 10, homolog (mouse) (MOV10), transcript variant 1, mRNA
chr1	113239290	113239411	NM_020963	+	-3.5	-2.38	1.41	MOV10	Homo sapiens Mov10, Moloney leukemia virus 10, homolog (mouse) (MOV10), transcript variant 1, mRNA
chr1	113242313	113242404	NM_020963	+	-3.44	-2.33	1.68	MOV10	Homo sapiens Mov10, Moloney leukemia virus 10, homolog (mouse) (MOV10), transcript variant 1, mRNA
chr1	113243247	113243368	NM_020963	+	-5.65	-4.28	2.83	MOV10	Homo sapiens Mov10, Moloney leukemia virus 10, homolog (mouse) (MOV10), transcript variant 1, mRNA
chr1	113239292	113239383	NM_001130079	+	-3.42	-2.31	1.4	MOV10	Homo sapiens Mov10, Moloney leukemia virus 10, homolog (mouse) (MOV10), transcript variant 2, mRNA
chr1	113242314	113242405	NM_001130079	+	-3.44	-2.33	1.68	MOV10	Homo sapiens Mov10, Moloney leukemia virus 10, homolog (mouse) (MOV10), transcript variant 2, mRNA
chr1	113243247	113243368	NM_001130079	+	-5.65	-4.28	2.83	MOV10	Homo sapiens Mov10, Moloney leukemia virus 10, homolog (mouse) (MOV10), transcript variant 2, mRNA
chr1	113499360	113499420	NR_103743	+	-4.14	-2.94	2.41	SLC16A1-AS1	Homo sapiens SLC16A1 antisense RNA 1 (SLC16A1-AS1), transcript variant 1, long non-coding RNA
chr1	113499360	113499420	NR_103744	+	-4.14	-2.94	2.41	SLC16A1-AS1	Homo sapiens SLC16A1 antisense RNA 1 (SLC16A1-AS1), transcript variant 2, long non-coding RNA
chr1	113667041	113667132	NM_014813	+	-3.05	-1.99	7.66	LRIG2	Homo sapiens leucine-rich repeats and immunoglobulin-like domains 2 (LRIG2), mRNA
chr1	114454262	114454382	NM_022836	+	-3.84	-2.68	2.34	DCLRE1B	Homo sapiens DNA cross-link repair 1B (DCLRE1B), mRNA
chr1	116206381	116206562	NM_001172411	+	-4.29	-3.07	2.18	VANGL1	Homo sapiens VANGL planar cell polarity protein 1 (VANGL1), transcript variant 3, mRNA
chr1	116234765	116234826	NM_001172411	+	-3.16	-2.09	1.97	VANGL1	Homo sapiens VANGL planar cell polarity protein 1 (VANGL1), transcript variant 3, mRNA
chr1	116235304	116235395	NM_001172411	+	-3.83	-2.67	2.39	VANGL1	Homo sapiens VANGL planar cell polarity protein 1 (VANGL1), transcript variant 3, mRNA
chr1	116206405	116206556	NM_138959	+	-4.42	-3.19	2.18	VANGL1	Homo sapiens VANGL planar cell polarity protein 1 (VANGL1), transcript variant 1, mRNA
chr1	116234701	116234792	NM_138959	+	-3.03	-1.98	1.95	VANGL1	Homo sapiens VANGL planar cell polarity protein 1 (VANGL1), transcript variant 1, mRNA
chr1	116235300	116235391	NM_138959	+	-3.8	-2.65	2.44	VANGL1	Homo sapiens VANGL planar cell polarity protein 1 (VANGL1), transcript variant 1, mRNA
chr1	116206402	116206553	NM_001172412	+	-4.35	-3.13	2.17	VANGL1	Homo sapiens VANGL planar cell polarity protein 1 (VANGL1), transcript variant 2, mRNA
chr1	116234698	116234789	NM_001172412	+	-3.03	-1.98	1.95	VANGL1	Homo sapiens VANGL planar cell polarity protein 1 (VANGL1), transcript variant 2, mRNA
chr1	116235298	116235389	NM_001172412	+	-3.8	-2.65	2.44	VANGL1	Homo sapiens VANGL planar cell polarity protein 1 (VANGL1), transcript variant 2, mRNA
chr1	116943533	116943624	NM_000701	+	-7.59	-6.02	1.29	ATP1A1	Homo sapiens ATPase, Na+/K+ transporting, alpha 1 polypeptide (ATP1A1), transcript variant 1, mRNA
chr1	116943534	116943625	NM_001160233	+	-7.64	-6.07	1.29	ATP1A1	Homo sapiens ATPase, Na+/K+ transporting, alpha 1 polypeptide (ATP1A1), transcript variant 3, mRNA
chr1	116931330	116931550	NM_001160234	+	-11.2	-9.31	1.57	ATP1A1	Homo sapiens ATPase, Na+/K+ transporting, alpha 1 polypeptide (ATP1A1), transcript variant 4, mRNA
chr1	116943537	116943627	NM_001160234	+	-8.02	-6.41	1.3	ATP1A1	Homo sapiens ATPase, Na+/K+ transporting, alpha 1 polypeptide (ATP1A1), transcript variant 4, mRNA
chr1	117487552	117487703	NM_020440	+	-4.11	-2.91	2.52	PTGFRN	Homo sapiens prostaglandin F2 receptor inhibitor (PTGFRN), mRNA
chr1	145509233	145509294	NM_005105	+	-6.19	-4.76	1.67	RBM8A	Homo sapiens RNA binding motif protein 8A (RBM8A), mRNA
chr1	145522622	145522803	NM_003846	+	-6.06	-4.64	2.47	PEX11B	Homo sapiens peroxisomal biogenesis factor 11 beta (PEX11B), transcript variant 1, mRNA
chr1	145522625	145522805	NR_073491	+	-5.82	-4.43	2.44	PEX11B	Homo sapiens peroxisomal biogenesis factor 11 beta (PEX11B), transcript variant 3, non-coding RNA
chr1	145522628	145522778	NR_073492	+	-6.3	-4.86	2.47	PEX11B	Homo sapiens peroxisomal biogenesis factor 11 beta (PEX11B), transcript variant 4, long non-coding RNA
chr1	145522632	145522781	NM_001184795	+	-6.27	-4.83	2.53	PEX11B	Homo sapiens peroxisomal biogenesis factor 11 beta (PEX11B), transcript variant 2, mRNA
chr1	145522608	145522786	NR_073493	+	-6.42	-4.96	2.46	PEX11B	Homo sapiens peroxisomal biogenesis factor 11 beta (PEX11B), transcript variant 5, non-coding RNA
chr1	147091852	147091943	NM_004326	+	-3.2	-2.12	3.69	BCL9	Homo sapiens B-cell CLL/lymphoma 9 (BCL9), mRNA
chr1	150266291	150266529	NM_018997	+	-7.58	-6.01	3.74	MRPS21	Homo sapiens mitochondrial ribosomal protein S21 (MRPS21), transcript variant 2, mRNA
chr1	150280643	150280733	NM_018997	+	-7.09	-5.57	1.5	MRPS21	Homo sapiens mitochondrial ribosomal protein S21 (MRPS21), transcript variant 2, mRNA
chr1	150280637	150280758	NM_031901	+	-7.43	-5.88	1.5	MRPS21	Homo sapiens mitochondrial ribosomal protein S21 (MRPS21), transcript variant 1, mRNA
chr1	150325466	150325526	NM_004698	+	-2.46	-1.49	1.78	PRPF3	Homo sapiens pre-mRNA processing factor 3 (PRPF3), mRNA
chr1	150445146	150445207	NM_015203	+	-3.15	-2.08	1.67	RPRD2	Homo sapiens regulation of nuclear pre-mRNA domain containing 2 (RPRD2), mRNA
chr1	150531463	150531614	NM_001288607	+	-3.79	-2.64	3.02	ADAMTSL4	Homo sapiens ADAMTS-like 4 (ADAMTSL4), transcript variant 3, mRNA
chr1	150531441	150531621	NM_001288608	+	-3.97	-2.79	3.09	ADAMTSL4	Homo sapiens ADAMTS-like 4 (ADAMTSL4), transcript variant 4, mRNA
chr1	150531464	150531615	NM_019032	+	-4.11	-2.91	3.27	ADAMTSL4	Homo sapiens ADAMTS-like 4 (ADAMTSL4), transcript variant 1, mRNA
chr1	150917439	150917529	NM_001243491	+	-3.48	-2.37	1.5	SETDB1	Homo sapiens SET domain, bifurcated 1 (SETDB1), transcript variant 3, mRNA
chr1	150917447	150917508	NM_001145415	+	-3.2	-2.12	1.47	SETDB1	Homo sapiens SET domain, bifurcated 1 (SETDB1), transcript variant 1, mRNA
chr1	150923013	150923103	NM_001145415	+	-4.85	-3.57	1.99	SETDB1	Homo sapiens SET domain, bifurcated 1 (SETDB1), transcript variant 1, mRNA
chr1	150933361	150933452	NM_001145415	+	-3.22	-2.14	1.71	SETDB1	Homo sapiens SET domain, bifurcated 1 (SETDB1), transcript variant 1, mRNA
chr1	150917446	150917507	NM_012432	+	-3.38	-2.28	1.49	SETDB1	Homo sapiens SET domain, bifurcated 1 (SETDB1), transcript variant 2, mRNA
chr1	150923011	150923102	NM_012432	+	-4.98	-3.68	2	SETDB1	Homo sapiens SET domain, bifurcated 1 (SETDB1), transcript variant 2, mRNA
chr1	150933389	150933449	NM_012432	+	-3.31	-2.22	1.69	SETDB1	Homo sapiens SET domain, bifurcated 1 (SETDB1), transcript variant 2, mRNA
chr1	151171320	151171530	NM_001135636	+	-9.99	-8.22	1.87	PIP5K1A	Homo sapiens phosphatidylinositol-4-phosphate 5-kinase, type I, alpha (PIP5K1A), transcript variant 3, mRNA
chr1	151171319	151171530	NM_001135637	+	-9.49	-7.75	1.85	PIP5K1A	Homo sapiens phosphatidylinositol-4-phosphate 5-kinase, type I, alpha (PIP5K1A), transcript variant 4, mRNA
chr1	151171319	151171529	NM_003557	+	-9.49	-7.75	1.83	PIP5K1A	Homo sapiens phosphatidylinositol-4-phosphate 5-kinase, type I, alpha (PIP5K1A), transcript variant 2, mRNA
chr1	151260370	151260580	NM_020832	+	-6.24	-4.8	2.21	ZNF687	Homo sapiens zinc finger protein 687 (ZNF687), mRNA
chr1	151373054	151373319	NM_002796	+	-7.58	-6.01	1.34	PSMB4	Homo sapiens proteasome (prosome, macropain) subunit, beta type, 4 (PSMB4), mRNA
chr1	153606754	153606814	NM_001206612	+	-6.29	-4.85	1.5	CHTOP	Homo sapiens chromatin target of PRMT1 (CHTOP), transcript variant 2, mRNA
chr1	153617743	153617863	NM_001206612	+	-4.69	-3.42	1.64	CHTOP	Homo sapiens chromatin target of PRMT1 (CHTOP), transcript variant 2, mRNA
chr1	153606754	153606814	NM_001244664	+	-6.29	-4.85	1.5	CHTOP	Homo sapiens chromatin target of PRMT1 (CHTOP), transcript variant 3, mRNA
chr1	153617772	153617862	NM_001244664	+	-4.69	-3.42	1.68	CHTOP	Homo sapiens chromatin target of PRMT1 (CHTOP), transcript variant 3, mRNA
chr1	153606753	153606813	NM_015607	+	-6.29	-4.85	1.5	CHTOP	Homo sapiens chromatin target of PRMT1 (CHTOP), transcript variant 1, mRNA
chr1	153617744	153617864	NM_015607	+	-5.06	-3.75	1.68	CHTOP	Homo sapiens chromatin target of PRMT1 (CHTOP), transcript variant 1, mRNA
chr1	153700626	153700716	NM_023015	+	-5.73	-4.35	2.67	INTS3	Homo sapiens integrator complex subunit 3 (INTS3), mRNA
chr1	153700835	153701135	NM_023015	+	-22	-19.6	2.21	INTS3	Homo sapiens integrator complex subunit 3 (INTS3), mRNA
chr1	153723577	153723698	NM_023015	+	-4.34	-3.11	1.48	INTS3	Homo sapiens integrator complex subunit 3 (INTS3), mRNA
chr1	153941407	153941557	NM_001255978	+	-4.03	-2.84	2.23	CREB3L4	Homo sapiens cAMP responsive element binding protein 3-like 4 (CREB3L4), transcript variant 2, mRNA
chr1	153941414	153941563	NM_130898	+	-3.68	-2.54	2.09	CREB3L4	Homo sapiens cAMP responsive element binding protein 3-like 4 (CREB3L4), transcript variant 1, mRNA
chr1	153941412	153941561	NM_001255979	+	-3.68	-2.54	2.09	CREB3L4	Homo sapiens cAMP responsive element binding protein 3-like 4 (CREB3L4), transcript variant 3, mRNA
chr1	154438132	154438253	NM_000565	+	-3.16	-2.09	2.96	IL6R	Homo sapiens interleukin 6 receptor (IL6R), transcript variant 1, mRNA
chr1	154438146	154438267	NM_181359	+	-3.22	-2.14	2.62	IL6R	Homo sapiens interleukin 6 receptor (IL6R), transcript variant 2, mRNA
chr1	154956332	154956541	NM_001184892	+	-5.26	-3.93	1.68	FLAD1	Homo sapiens flavin adenine dinucleotide synthetase 1 (FLAD1), transcript variant 4, mRNA
chr1	154960594	154960744	NM_001184892	+	-4.65	-3.38	1.53	FLAD1	Homo sapiens flavin adenine dinucleotide synthetase 1 (FLAD1), transcript variant 4, mRNA
chr1	154960981	154961280	NM_001184892	+	-7.1	-5.57	1.76	FLAD1	Homo sapiens flavin adenine dinucleotide synthetase 1 (FLAD1), transcript variant 4, mRNA
chr1	154990730	154990941	NM_001252406	+	-3.68	-2.54	1.84	ZBTB7B	Homo sapiens zinc finger and BTB domain containing 7B (ZBTB7B), transcript variant 3, mRNA
chr1	154990730	154990941	NM_001256455	+	-3.68	-2.54	1.84	ZBTB7B	Homo sapiens zinc finger and BTB domain containing 7B (ZBTB7B), transcript variant 5, mRNA
chr1	154990732	154990941	NR_045515	+	-3.68	-2.54	1.89	ZBTB7B	Homo sapiens zinc finger and BTB domain containing 7B (ZBTB7B), transcript variant 4, long non-coding RNA
chr1	154990731	154990941	NR_046206	+	-3.68	-2.54	1.91	ZBTB7B	Homo sapiens zinc finger and BTB domain containing 7B (ZBTB7B), transcript variant 2, long non-coding RNA
chr1	154990731	154990941	NR_049765	+	-3.68	-2.54	1.91	ZBTB7B	Homo sapiens zinc finger and BTB domain containing 7B (ZBTB7B), transcript variant 1, long non-coding RNA
chr1	155023138	155023317	NM_001143687	+	-4.19	-2.98	3.23	DCST1	Homo sapiens DC-STAMP domain containing 1 (DCST1), transcript variant 2, mRNA
chr1	155023137	155023317	NM_152494	+	-4.22	-3.01	3.11	DCST1	Homo sapiens DC-STAMP domain containing 1 (DCST1), transcript variant 1, mRNA
chr1	155100378	155100526	NM_004428	+	-5.75	-4.36	1.78	EFNA1	Homo sapiens ephrin-A1 (EFNA1), transcript variant 1, mRNA
chr1	155100378	155100499	NM_182685	+	-5.86	-4.46	1.79	EFNA1	Homo sapiens ephrin-A1 (EFNA1), transcript variant 2, mRNA
chr1	155108787	155108847	NM_001287591	+	-3.31	-2.22	1.26	SLC50A1	Homo sapiens solute carrier family 50 (sugar efflux transporter), member 1 (SLC50A1), transcript variant 9, mRNA
chr1	155110460	155110520	NM_001287589	+	-4.02	-2.83	1.26	SLC50A1	Homo sapiens solute carrier family 50 (sugar efflux transporter), member 1 (SLC50A1), transcript variant 7, mRNA
chr1	155289425	155289620	NM_001135822	+	-5.85	-4.45	1.25	FDPS	Homo sapiens farnesyl diphosphate synthase (FDPS), transcript variant 3, mRNA
chr1	155289428	155289623	NM_001242824	+	-5.8	-4.41	1.25	FDPS	Homo sapiens farnesyl diphosphate synthase (FDPS), transcript variant 4, mRNA
chr1	155289423	155289619	NM_001242825	+	-5.82	-4.42	1.25	FDPS	Homo sapiens farnesyl diphosphate synthase (FDPS), transcript variant 5, mRNA
chr1	155289428	155289623	NM_002004	+	-5.8	-4.41	1.25	FDPS	Homo sapiens farnesyl diphosphate synthase (FDPS), transcript variant 1, mRNA
chr1	155289427	155289622	NM_001135821	+	-5.8	-4.41	1.25	FDPS	Homo sapiens farnesyl diphosphate synthase (FDPS), transcript variant 2, mRNA
chr1	155296573	155296872	NM_001105203	+	-7.41	-5.86	2.19	RUSC1	Homo sapiens RUN and SH3 domain containing 1 (RUSC1), transcript variant 1, mRNA
chr1	155296571	155296870	NM_001105205	+	-7.61	-6.03	2.04	RUSC1	Homo sapiens RUN and SH3 domain containing 1 (RUSC1), transcript variant 3, mRNA
chr1	155294731	155294950	NM_001278227	+	-4.09	-2.9	1.75	RUSC1	Homo sapiens RUN and SH3 domain containing 1 (RUSC1), transcript variant 5, mRNA
chr1	155296575	155296873	NM_001278230	+	-7.63	-6.06	2.2	RUSC1	Homo sapiens RUN and SH3 domain containing 1 (RUSC1), transcript variant 8, mRNA
chr1	155533139	155533348	NR_027023	+	-4.03	-2.84	2.08	ASH1L-AS1	Homo sapiens ASH1L antisense RNA 1 (ASH1L-AS1), long non-coding RNA
chr1	156084520	156084701	NM_005572	+	-5.58	-4.21	1.26	LMNA	Homo sapiens lamin A/C (LMNA), transcript variant 2, mRNA
chr1	156084760	156084971	NM_005572	+	-13.8	-11.7	1.75	LMNA	Homo sapiens lamin A/C (LMNA), transcript variant 2, mRNA
chr1	156084520	156084700	NM_001282626	+	-5.58	-4.21	1.26	LMNA	Homo sapiens lamin A/C (LMNA), transcript variant 7, mRNA
chr1	156084759	156084969	NM_001282626	+	-13.9	-11.9	1.75	LMNA	Homo sapiens lamin A/C (LMNA), transcript variant 7, mRNA
chr1	156109162	156109462	NM_001282626	+	-10.6	-8.8	1.71	LMNA	Homo sapiens lamin A/C (LMNA), transcript variant 7, mRNA
chr1	156084520	156084700	NM_170707	+	-5.58	-4.21	1.26	LMNA	Homo sapiens lamin A/C (LMNA), transcript variant 1, mRNA
chr1	156084759	156084969	NM_170707	+	-13.9	-11.9	1.75	LMNA	Homo sapiens lamin A/C (LMNA), transcript variant 1, mRNA
chr1	156109162	156109462	NM_170707	+	-10.4	-8.6	1.69	LMNA	Homo sapiens lamin A/C (LMNA), transcript variant 1, mRNA
chr1	156084520	156084700	NM_170708	+	-5.58	-4.21	1.26	LMNA	Homo sapiens lamin A/C (LMNA), transcript variant 3, mRNA
chr1	156084759	156084969	NM_170708	+	-13.9	-11.9	1.75	LMNA	Homo sapiens lamin A/C (LMNA), transcript variant 3, mRNA
chr1	156109162	156109462	NM_170708	+	-10.6	-8.8	1.71	LMNA	Homo sapiens lamin A/C (LMNA), transcript variant 3, mRNA
chr1	156261432	156261522	NR_026678	+	-3.09	-2.03	2.39	TMEM79	Homo sapiens transmembrane protein 79 (TMEM79), transcript variant 2, long non-coding RNA
chr1	156261430	156261520	NM_032323	+	-2.79	-1.77	2.29	TMEM79	Homo sapiens transmembrane protein 79 (TMEM79), transcript variant 1, mRNA
chr1	156628402	156628463	NM_021948	+	-2.96	-1.92	4.79	BCAN	Homo sapiens brevican (BCAN), transcript variant 1, mRNA
chr1	156698531	156698800	NM_015997	+	-5.4	-4.05	2.15	RRNAD1	Homo sapiens ribosomal RNA adenine dimethylase domain containing 1 (RRNAD1), transcript variant 1, mRNA
chr1	156698859	156698920	NM_015997	+	-3.04	-1.99	1.38	RRNAD1	Homo sapiens ribosomal RNA adenine dimethylase domain containing 1 (RRNAD1), transcript variant 1, mRNA
chr1	156756759	156756879	NM_005973	+	-2.89	-1.86	1.32	PRCC	Homo sapiens papillary renal cell carcinoma (translocation-associated) (PRCC), mRNA
chr1	158065258	158065439	NM_001286349	+	-6.24	-4.8	2.37	KIRREL	Homo sapiens kin of IRRE like (Drosophila) (KIRREL), transcript variant 2, mRNA
chr1	158065737	158065798	NM_001286349	+	-2.95	-1.91	1.8	KIRREL	Homo sapiens kin of IRRE like (Drosophila) (KIRREL), transcript variant 2, mRNA
chr1	158066456	158066577	NM_001286349	+	-2.96	-1.92	1.55	KIRREL	Homo sapiens kin of IRRE like (Drosophila) (KIRREL), transcript variant 2, mRNA
chr1	158065258	158065438	NM_018240	+	-6.24	-4.8	2.37	KIRREL	Homo sapiens kin of IRRE like (Drosophila) (KIRREL), transcript variant 1, mRNA
chr1	158065737	158065798	NM_018240	+	-2.95	-1.91	1.8	KIRREL	Homo sapiens kin of IRRE like (Drosophila) (KIRREL), transcript variant 1, mRNA
chr1	158066456	158066577	NM_018240	+	-2.96	-1.92	1.55	KIRREL	Homo sapiens kin of IRRE like (Drosophila) (KIRREL), transcript variant 1, mRNA
chr1	160184715	160184894	NM_003768	+	-5.9	-4.49	1.68	PEA15	Homo sapiens phosphoprotein enriched in astrocytes 15 (PEA15), mRNA
chr1	160902757	160902877	NR_110695	+	-2.78	-1.76	1.69	LOC101928372	Homo sapiens uncharacterized LOC101928372 (LOC101928372), long non-coding RNA
chr1	161199161	161199341	NM_001286373	+	-3.63	-2.49	5.5	TOMM40L	Homo sapiens translocase of outer mitochondrial membrane 40 homolog (yeast)-like (TOMM40L), transcript variant 2, mRNA
chr1	161199163	161199343	NM_001286374	+	-3.63	-2.49	5.5	TOMM40L	Homo sapiens translocase of outer mitochondrial membrane 40 homolog (yeast)-like (TOMM40L), transcript variant 3, mRNA
chr1	161199169	161199319	NM_032174	+	-3.86	-2.69	5.74	TOMM40L	Homo sapiens translocase of outer mitochondrial membrane 40 homolog (yeast)-like (TOMM40L), transcript variant 1, mRNA
chr1	162326858	162326919	NM_014697	+	-3.6	-2.47	3.97	NOS1AP	Homo sapiens nitric oxide synthase 1 (neuronal) adaptor protein (NOS1AP), transcript variant 1, mRNA
chr1	162355860	162355950	NM_001085375	+	-3.19	-2.11	13.4	C1ORF226	Homo sapiens chromosome 1 open reading frame 226 (C1orf226), transcript variant 2, mRNA
chr1	162467834	162468014	NM_144624	+	-4.63	-3.37	2.41	UHMK1	Homo sapiens U2AF homology motif (UHM) kinase 1 (UHMK1), transcript variant 3, mRNA
chr1	162467834	162468014	NM_175866	+	-4.66	-3.4	2.5	UHMK1	Homo sapiens U2AF homology motif (UHM) kinase 1 (UHMK1), transcript variant 1, mRNA
chr1	164528985	164529046	NM_001204961	+	-2.53	-1.55	2	PBX1	Homo sapiens pre-B-cell leukemia homeobox 1 (PBX1), transcript variant 2, mRNA
chr1	164528984	164529074	NM_001204963	+	-2.7	-1.69	2	PBX1	Homo sapiens pre-B-cell leukemia homeobox 1 (PBX1), transcript variant 3, mRNA
chr1	164528984	164529075	NM_002585	+	-2.7	-1.69	2	PBX1	Homo sapiens pre-B-cell leukemia homeobox 1 (PBX1), transcript variant 1, mRNA
chr1	165877045	165877106	NM_012474	+	-4.53	-3.29	1.35	UCK2	Homo sapiens uridine-cytidine kinase 2 (UCK2), mRNA
chr1	165877525	165877616	NM_012474	+	-3.82	-2.66	2.04	UCK2	Homo sapiens uridine-cytidine kinase 2 (UCK2), mRNA
chr1	165877735	165877886	NM_012474	+	-4.09	-2.9	2.22	UCK2	Homo sapiens uridine-cytidine kinase 2 (UCK2), mRNA
chr1	165878814	165879055	NM_012474	+	-4.4	-3.17	1.88	UCK2	Homo sapiens uridine-cytidine kinase 2 (UCK2), mRNA
chr1	165879354	165879445	NM_012474	+	-3.57	-2.44	1.65	UCK2	Homo sapiens uridine-cytidine kinase 2 (UCK2), mRNA
chr1	166818263	166818354	NM_017542	+	-2.85	-1.83	1.69	POGK	Homo sapiens pogo transposable element with KRAB domain (POGK), mRNA
chr1	166819218	166819458	NM_017542	+	-8.2	-6.57	2.68	POGK	Homo sapiens pogo transposable element with KRAB domain (POGK), mRNA
chr1	167759595	167759746	NM_001146191	+	-6.05	-4.63	1.56	MPZL1	Homo sapiens myelin protein zero-like 1 (MPZL1), transcript variant 3, mRNA
chr1	167759595	167759746	NM_003953	+	-6.05	-4.63	1.56	MPZL1	Homo sapiens myelin protein zero-like 1 (MPZL1), transcript variant 1, mRNA
chr1	167759629	167759720	NM_024569	+	-6.12	-4.69	1.49	MPZL1	Homo sapiens myelin protein zero-like 1 (MPZL1), transcript variant 2, mRNA
chr1	168148170	168148229	NM_001031800	+	-2.89	-1.86	3.64	TIPRL	Homo sapiens TOR signaling pathway regulator (TIPRL), transcript variant 2, mRNA
chr1	169076035	169076096	NM_001677	+	-4.68	-3.41	1.69	ATP1B1	Homo sapiens ATPase, Na+/K+ transporting, beta 1 polypeptide (ATP1B1), mRNA
chr1	171753123	171753393	NM_014955	+	-8	-6.39	2.38	METTL13	Homo sapiens methyltransferase like 13 (METTL13), transcript variant 2, mRNA
chr1	171753126	171753396	NM_015935	+	-7.86	-6.26	2.38	METTL13	Homo sapiens methyltransferase like 13 (METTL13), transcript variant 1, mRNA
chr1	173793975	173794096	NM_018122	+	-4.71	-3.44	1.86	DARS2	Homo sapiens aspartyl-tRNA synthetase 2, mitochondrial (DARS2), mRNA
chr1	174969221	174969282	NM_014412	+	-2.99	-1.94	1.53	CACYBP	Homo sapiens calcyclin binding protein (CACYBP), transcript variant 1, mRNA
chr1	179064351	179064442	NM_022371	+	-3.83	-2.67	2.27	TOR3A	Homo sapiens torsin family 3, member A (TOR3A), mRNA
chr1	181057904	181058171	NM_016545	+	-8.2	-6.58	1.78	IER5	Homo sapiens immediate early response 5 (IER5), mRNA
chr1	181058407	181058468	NM_016545	+	-3.29	-2.2	2	IER5	Homo sapiens immediate early response 5 (IER5), mRNA
chr1	183096368	183096429	NM_002293	+	-3.94	-2.76	1.52	LAMC1	Homo sapiens laminin, gamma 1 (formerly LAMB2) (LAMC1), mRNA
chr1	183521143	183521204	NM_001174061	+	-3.02	-1.97	1.83	SMG7	Homo sapiens SMG7 nonsense mediated mRNA decay factor (SMG7), transcript variant 5, mRNA
chr1	183521293	183521443	NM_001174061	+	-4.42	-3.18	4.07	SMG7	Homo sapiens SMG7 nonsense mediated mRNA decay factor (SMG7), transcript variant 5, mRNA
chr1	183521682	183521742	NM_001174061	+	-2.62	-1.63	1.85	SMG7	Homo sapiens SMG7 nonsense mediated mRNA decay factor (SMG7), transcript variant 5, mRNA
chr1	183521143	183521203	NM_173156	+	-3.02	-1.97	1.86	SMG7	Homo sapiens SMG7 nonsense mediated mRNA decay factor (SMG7), transcript variant 1, mRNA
chr1	183521292	183521443	NM_173156	+	-4.42	-3.18	4.07	SMG7	Homo sapiens SMG7 nonsense mediated mRNA decay factor (SMG7), transcript variant 1, mRNA
chr1	183521681	183521742	NM_173156	+	-2.62	-1.63	1.85	SMG7	Homo sapiens SMG7 nonsense mediated mRNA decay factor (SMG7), transcript variant 1, mRNA
chr1	183521138	183521199	NM_201568	+	-2.86	-1.83	1.89	SMG7	Homo sapiens SMG7 nonsense mediated mRNA decay factor (SMG7), transcript variant 2, mRNA
chr1	183521288	183521469	NM_201568	+	-4.51	-3.26	4.19	SMG7	Homo sapiens SMG7 nonsense mediated mRNA decay factor (SMG7), transcript variant 2, mRNA
chr1	201750327	201750388	NM_001167738	+	-2.75	-1.74	1.95	NAV1	Homo sapiens neuron navigator 1 (NAV1), transcript variant 2, mRNA
chr1	201751433	201751494	NM_001167738	+	-2.76	-1.75	1.83	NAV1	Homo sapiens neuron navigator 1 (NAV1), transcript variant 2, mRNA
chr1	201857804	201857864	NM_198149	+	-3.45	-2.34	14.4	SHISA4	Homo sapiens shisa family member 4 (SHISA4), transcript variant 1, mRNA
chr1	201858624	201858683	NM_198149	+	-3.28	-2.19	2.04	SHISA4	Homo sapiens shisa family member 4 (SHISA4), transcript variant 1, mRNA
chr1	201972457	201972578	NM_020216	+	-5.58	-4.21	1.55	RNPEP	Homo sapiens arginyl aminopeptidase (aminopeptidase B) (RNPEP), mRNA
chr1	201975095	201975186	NM_020216	+	-5.11	-3.79	2.23	RNPEP	Homo sapiens arginyl aminopeptidase (aminopeptidase B) (RNPEP), mRNA
chr1	201984438	201984618	NM_001114309	+	-5.83	-4.44	2.04	ELF3	Homo sapiens E74-like factor 3 (ets domain transcription factor, epithelial-specific ) (ELF3), transcript variant 2, mRNA
chr1	201984676	201984945	NM_001114309	+	-7.18	-5.64	2.52	ELF3	Homo sapiens E74-like factor 3 (ets domain transcription factor, epithelial-specific ) (ELF3), transcript variant 2, mRNA
chr1	201984435	201984615	NM_004433	+	-5.58	-4.21	2.01	ELF3	Homo sapiens E74-like factor 3 (ets domain transcription factor, epithelial-specific ) (ELF3), transcript variant 1, mRNA
chr1	201984673	201984913	NM_004433	+	-7.32	-5.78	2.39	ELF3	Homo sapiens E74-like factor 3 (ets domain transcription factor, epithelial-specific ) (ELF3), transcript variant 1, mRNA
chr1	203276286	203276406	NM_006763	+	-4.29	-3.07	2.05	BTG2	Homo sapiens BTG family, member 2 (BTG2), mRNA
chr1	204095193	204095464	NM_005686	+	-8.28	-6.65	2.84	SOX13	Homo sapiens SRY (sex determining region Y)-box 13 (SOX13), mRNA
chr1	204096121	204096272	NM_005686	+	-3.77	-2.62	2.75	SOX13	Homo sapiens SRY (sex determining region Y)-box 13 (SOX13), mRNA
chr1	205210696	205210936	NM_014858	+	-5.74	-4.36	3.19	TMCC2	Homo sapiens transmembrane and coiled-coil domain family 2 (TMCC2), transcript variant 1, mRNA
chr1	205241185	205241455	NM_014858	+	-8.51	-6.85	3.69	TMCC2	Homo sapiens transmembrane and coiled-coil domain family 2 (TMCC2), transcript variant 1, mRNA
chr1	205210702	205210942	NM_001242925	+	-5.91	-4.51	3.67	TMCC2	Homo sapiens transmembrane and coiled-coil domain family 2 (TMCC2), transcript variant 2, mRNA
chr1	205241188	205241457	NM_001242925	+	-7.93	-6.33	3.56	TMCC2	Homo sapiens transmembrane and coiled-coil domain family 2 (TMCC2), transcript variant 2, mRNA
chr1	205497038	205497228	NM_002596	+	-3.56	-2.44	1.99	CDK18	Homo sapiens cyclin-dependent kinase 18 (CDK18), transcript variant 3, mRNA
chr1	205500552	205500672	NM_002596	+	-8.48	-6.83	2.4	CDK18	Homo sapiens cyclin-dependent kinase 18 (CDK18), transcript variant 3, mRNA
chr1	205501563	205501772	NM_002596	+	-7.08	-5.56	2.59	CDK18	Homo sapiens cyclin-dependent kinase 18 (CDK18), transcript variant 3, mRNA
chr1	205497033	205497284	NM_212502	+	-3	-1.95	1.84	CDK18	Homo sapiens cyclin-dependent kinase 18 (CDK18), transcript variant 2, mRNA
chr1	205500548	205500698	NM_212502	+	-8.48	-6.83	2.4	CDK18	Homo sapiens cyclin-dependent kinase 18 (CDK18), transcript variant 2, mRNA
chr1	205501562	205501772	NM_212502	+	-7.08	-5.56	2.59	CDK18	Homo sapiens cyclin-dependent kinase 18 (CDK18), transcript variant 2, mRNA
chr1	205497033	205497283	NM_212503	+	-3.07	-2.01	1.89	CDK18	Homo sapiens cyclin-dependent kinase 18 (CDK18), transcript variant 1, mRNA
chr1	205500548	205500698	NM_212503	+	-8.48	-6.83	2.4	CDK18	Homo sapiens cyclin-dependent kinase 18 (CDK18), transcript variant 1, mRNA
chr1	205501562	205501772	NM_212503	+	-7.08	-5.56	2.59	CDK18	Homo sapiens cyclin-dependent kinase 18 (CDK18), transcript variant 1, mRNA
chr1	206634409	206634500	NM_001170637	+	-4.06	-2.87	1.91	SRGAP2	Homo sapiens SLIT-ROBO Rho GTPase activating protein 2 (SRGAP2), transcript variant 3, mRNA
chr1	206634407	206634498	NM_015326	+	-4.71	-3.44	2.01	SRGAP2	Homo sapiens SLIT-ROBO Rho GTPase activating protein 2 (SRGAP2), transcript variant 1, mRNA
chr1	206905722	206905872	NM_004759	+	-7.72	-6.14	2.26	MAPKAPK2	Homo sapiens mitogen-activated protein kinase-activated protein kinase 2 (MAPKAPK2), transcript variant 1, mRNA
chr1	206906139	206906349	NM_004759	+	-5.61	-4.24	2.33	MAPKAPK2	Homo sapiens mitogen-activated protein kinase-activated protein kinase 2 (MAPKAPK2), transcript variant 1, mRNA
chr1	206906765	206906915	NM_004759	+	-7.63	-6.06	1.86	MAPKAPK2	Homo sapiens mitogen-activated protein kinase-activated protein kinase 2 (MAPKAPK2), transcript variant 1, mRNA
chr1	206906139	206906349	NM_032960	+	-5.61	-4.24	2.33	MAPKAPK2	Homo sapiens mitogen-activated protein kinase-activated protein kinase 2 (MAPKAPK2), transcript variant 2, mRNA
chr1	206906765	206906915	NM_032960	+	-7.63	-6.06	1.86	MAPKAPK2	Homo sapiens mitogen-activated protein kinase-activated protein kinase 2 (MAPKAPK2), transcript variant 2, mRNA
chr1	207925442	207925651	NM_002389	+	-18	-15.7	2.71	CD46	Homo sapiens CD46 molecule, complement regulatory protein (CD46), transcript variant a, mRNA
chr1	207925442	207925652	NM_153826	+	-18	-15.7	2.71	CD46	Homo sapiens CD46 molecule, complement regulatory protein (CD46), transcript variant d, mRNA
chr1	207925442	207925653	NM_172350	+	-18	-15.7	2.69	CD46	Homo sapiens CD46 molecule, complement regulatory protein (CD46), transcript variant n, mRNA
chr1	207925442	207925652	NM_172351	+	-18	-15.7	2.69	CD46	Homo sapiens CD46 molecule, complement regulatory protein (CD46), transcript variant c, mRNA
chr1	207925441	207925651	NM_172352	+	-17.7	-15.4	2.71	CD46	Homo sapiens CD46 molecule, complement regulatory protein (CD46), transcript variant e, mRNA
chr1	207925442	207925653	NM_172353	+	-18	-15.7	2.69	CD46	Homo sapiens CD46 molecule, complement regulatory protein (CD46), transcript variant f, mRNA
chr1	207925442	207925653	NM_172359	+	-18	-15.7	2.69	CD46	Homo sapiens CD46 molecule, complement regulatory protein (CD46), transcript variant b, mRNA
chr1	207925442	207925652	NM_172361	+	-18	-15.7	2.69	CD46	Homo sapiens CD46 molecule, complement regulatory protein (CD46), transcript variant l, mRNA
chr1	212209192	212209253	NM_016448	+	-3.23	-2.15	1.58	DTL	Homo sapiens denticleless E3 ubiquitin protein ligase homolog (Drosophila) (DTL), transcript variant 1, mRNA
chr1	212534787	212534937	NM_006243	+	-3.24	-2.16	1.94	PPP2R5A	Homo sapiens protein phosphatase 2, regulatory subunit B', alpha (PPP2R5A), transcript variant 1, mRNA
chr1	212534786	212534936	NM_001199756	+	-3.24	-2.16	1.94	PPP2R5A	Homo sapiens protein phosphatase 2, regulatory subunit B', alpha (PPP2R5A), transcript variant 2, mRNA
chr1	212788416	212788476	NM_001030287	+	-4.01	-2.83	1.57	ATF3	Homo sapiens activating transcription factor 3 (ATF3), transcript variant 3, mRNA
chr1	213031896	213032047	NM_014053	+	-4.96	-3.66	3.25	FLVCR1	Homo sapiens feline leukemia virus subgroup C cellular receptor 1 (FLVCR1), mRNA
chr1	213032316	213032407	NM_014053	+	-4.23	-3.01	3.83	FLVCR1	Homo sapiens feline leukemia virus subgroup C cellular receptor 1 (FLVCR1), mRNA
chr1	214837045	214837166	NM_016343	+	-5.24	-3.91	1.59	CENPF	Homo sapiens centromere protein F, 350/400kDa (CENPF), mRNA
chr1	222833539	222833630	NM_198551	+	-4.27	-3.05	2.39	MIA3	Homo sapiens melanoma inhibitory activity family, member 3 (MIA3), mRNA
chr1	223900356	223900447	NM_001748	+	-5.24	-3.91	2.67	CAPN2	Homo sapiens calpain 2, (m/II) large subunit (CAPN2), transcript variant 1, mRNA
chr1	224370939	224371119	NM_003676	+	-4.18	-2.97	2.31	DEGS1	Homo sapiens delta(4)-desaturase, sphingolipid 1 (DEGS1), mRNA
chr1	224380723	224380783	NM_003676	+	-4.66	-3.39	3.65	DEGS1	Homo sapiens delta(4)-desaturase, sphingolipid 1 (DEGS1), mRNA
chr1	227076610	227076671	NM_000447	+	-2.89	-1.86	1.95	PSEN2	Homo sapiens presenilin 2 (PSEN2), transcript variant 1, mRNA
chr1	227083535	227083685	NM_000447	+	-4.63	-3.37	2.43	PSEN2	Homo sapiens presenilin 2 (PSEN2), transcript variant 1, mRNA
chr1	227076609	227076669	NM_012486	+	-2.67	-1.67	1.86	PSEN2	Homo sapiens presenilin 2 (PSEN2), transcript variant 2, mRNA
chr1	227083535	227083685	NM_012486	+	-4.63	-3.37	2.43	PSEN2	Homo sapiens presenilin 2 (PSEN2), transcript variant 2, mRNA
chr1	227175036	227175127	NM_020247	+	-3.95	-2.77	2.07	ADCK3	Homo sapiens aarF domain containing kinase 3 (ADCK3), mRNA
chr1	227920658	227920748	NR_024485	+	-2.99	-1.94	1.73	LOC100130093	Homo sapiens uncharacterized LOC100130093 (LOC100130093), transcript variant 1, long non-coding RNA
chr1	227921133	227921312	NR_024485	+	-4.4	-3.16	2.34	LOC100130093	Homo sapiens uncharacterized LOC100130093 (LOC100130093), transcript variant 1, long non-coding RNA
chr1	227921668	227921817	NR_024485	+	-4.5	-3.26	2.67	LOC100130093	Homo sapiens uncharacterized LOC100130093 (LOC100130093), transcript variant 1, long non-coding RNA
chr1	227921127	227921307	NR_024486	+	-4.45	-3.21	2.49	LOC100130093	Homo sapiens uncharacterized LOC100130093 (LOC100130093), transcript variant 2, long non-coding RNA
chr1	227921665	227921816	NR_024486	+	-4.76	-3.49	2.58	LOC100130093	Homo sapiens uncharacterized LOC100130093 (LOC100130093), transcript variant 2, long non-coding RNA
chr1	228285627	228285837	NM_001024226	+	-30.2	-27.5	1.58	ARF1	Homo sapiens ADP-ribosylation factor 1 (ARF1), transcript variant 3, mRNA
chr1	228285624	228285835	NM_001658	+	-27.5	-24.8	1.52	ARF1	Homo sapiens ADP-ribosylation factor 1 (ARF1), transcript variant 4, mRNA
chr1	228285625	228285835	NM_001024227	+	-27.5	-24.8	1.52	ARF1	Homo sapiens ADP-ribosylation factor 1 (ARF1), transcript variant 1, mRNA
chr1	228285609	228285847	NM_001024228	+	-24.4	-21.9	1.56	ARF1	Homo sapiens ADP-ribosylation factor 1 (ARF1), transcript variant 2, mRNA
chr1	228336392	228336655	NM_001242840	+	-14.5	-12.5	1.58	GUK1	Homo sapiens guanylate kinase 1 (GUK1), transcript variant 5, mRNA
chr1	228363790	228363851	NM_001010867	+	-2.82	-1.79	2.87	IBA57	Homo sapiens IBA57, iron-sulfur cluster assembly homolog (S. cerevisiae) (IBA57), mRNA
chr1	228433273	228433334	NM_052843	+	-4.41	-3.17	1.59	OBSCN	Homo sapiens obscurin, cytoskeletal calmodulin and titin-interacting RhoGEF (OBSCN), transcript variant 1, mRNA
chr1	228433278	228433339	NM_001098623	+	-4.04	-2.85	1.56	OBSCN	Homo sapiens obscurin, cytoskeletal calmodulin and titin-interacting RhoGEF (OBSCN), transcript variant 2, mRNA
chr1	228558984	228559045	NM_001098623	+	-3.3	-2.21	4.31	OBSCN	Homo sapiens obscurin, cytoskeletal calmodulin and titin-interacting RhoGEF (OBSCN), transcript variant 2, mRNA
chr1	228564768	228564919	NM_001098623	+	-5.95	-4.54	2.96	OBSCN	Homo sapiens obscurin, cytoskeletal calmodulin and titin-interacting RhoGEF (OBSCN), transcript variant 2, mRNA
chr1	228433270	228433361	NM_001271223	+	-4.06	-2.87	1.55	OBSCN	Homo sapiens obscurin, cytoskeletal calmodulin and titin-interacting RhoGEF (OBSCN), transcript variant IC, mRNA
chr1	228558740	228558921	NM_001271223	+	-4.94	-3.65	2.35	OBSCN	Homo sapiens obscurin, cytoskeletal calmodulin and titin-interacting RhoGEF (OBSCN), transcript variant IC, mRNA
chr1	228564763	228564943	NM_001271223	+	-6.06	-4.64	2.73	OBSCN	Homo sapiens obscurin, cytoskeletal calmodulin and titin-interacting RhoGEF (OBSCN), transcript variant IC, mRNA
chr1	228682546	228682636	NM_001010858	+	-14.6	-12.5	1.61	RNF187	Homo sapiens ring finger protein 187 (RNF187), mRNA
chr1	229771717	229771807	NM_014777	+	-2.74	-1.73	1.86	URB2	Homo sapiens URB2 ribosome biogenesis 2 homolog (S. cerevisiae) (URB2), mRNA
chr1	229772940	229773121	NM_014777	+	-3.47	-2.36	2.48	URB2	Homo sapiens URB2 ribosome biogenesis 2 homolog (S. cerevisiae) (URB2), mRNA
chr1	229773597	229773747	NM_014777	+	-4.27	-3.05	1.95	URB2	Homo sapiens URB2 ribosome biogenesis 2 homolog (S. cerevisiae) (URB2), mRNA
chr1	230415929	230416139	NM_001291866	+	-19.5	-17.2	1.81	GALNT2	Homo sapiens polypeptide N-acetylgalactosaminyltransferase 2 (GALNT2), transcript variant 2, mRNA
chr1	230417396	230417487	NM_001291866	+	-6.33	-4.88	1.65	GALNT2	Homo sapiens polypeptide N-acetylgalactosaminyltransferase 2 (GALNT2), transcript variant 2, mRNA
chr1	230415340	230415640	NM_004481	+	-41.8	-38.7	1.82	GALNT2	Homo sapiens polypeptide N-acetylgalactosaminyltransferase 2 (GALNT2), transcript variant 1, mRNA
chr1	230415937	230416117	NM_004481	+	-18.5	-16.2	1.88	GALNT2	Homo sapiens polypeptide N-acetylgalactosaminyltransferase 2 (GALNT2), transcript variant 1, mRNA
chr1	230417398	230417488	NM_004481	+	-6.3	-4.86	1.67	GALNT2	Homo sapiens polypeptide N-acetylgalactosaminyltransferase 2 (GALNT2), transcript variant 1, mRNA
chr1	233515066	233515306	NM_032435	+	-8.67	-7	3	KIAA1804	Homo sapiens mixed lineage kinase 4 (KIAA1804), mRNA
chr1	236646368	236646608	NM_145861	+	-37.6	-34.6	2.11	EDARADD	Homo sapiens EDAR-associated death domain (EDARADD), transcript variant A, mRNA
chr1	236647024	236647204	NM_145861	+	-5.85	-4.46	1.31	EDARADD	Homo sapiens EDAR-associated death domain (EDARADD), transcript variant A, mRNA
chr1	236646368	236646608	NM_080738	+	-37.6	-34.6	2.11	EDARADD	Homo sapiens EDAR-associated death domain (EDARADD), transcript variant B, mRNA
chr1	236647024	236647204	NM_080738	+	-5.85	-4.46	1.31	EDARADD	Homo sapiens EDAR-associated death domain (EDARADD), transcript variant B, mRNA
chr1	237064491	237064552	NM_000254	+	-2.84	-1.81	1.95	MTR	Homo sapiens 5-methyltetrahydrofolate-homocysteine methyltransferase (MTR), transcript variant 1, mRNA
chr1	237064492	237064553	NM_001291939	+	-2.84	-1.81	1.95	NA	NA
chr1	237064467	237064528	NM_001291940	+	-3.02	-1.97	1.98	NA	NA
chr1	244217678	244217768	NM_205768	+	-3.27	-2.18	2.08	ZBTB18	Homo sapiens zinc finger and BTB domain containing 18 (ZBTB18), transcript variant 1, mRNA
chr1	244217641	244217732	NM_006352	+	-3.33	-2.24	2.12	ZBTB18	Homo sapiens zinc finger and BTB domain containing 18 (ZBTB18), transcript variant 2, mRNA
chr1	244868929	244869049	NM_016076	+	-4.55	-3.3	1.63	DESI2	Homo sapiens desumoylating isopeptidase 2 (DESI2), mRNA
chr1	245530189	245530310	NM_018012	+	-4.56	-3.31	2.21	KIF26B	Homo sapiens kinesin family member 26B (KIF26B), mRNA
chr1	245582910	245583001	NM_018012	+	-4.85	-3.56	2.44	KIF26B	Homo sapiens kinesin family member 26B (KIF26B), mRNA
chr1	245848903	245849174	NM_018012	+	-6.73	-5.24	3.25	KIF26B	Homo sapiens kinesin family member 26B (KIF26B), mRNA
chr1	245849743	245849864	NM_018012	+	-3.11	-2.05	1.84	KIF26B	Homo sapiens kinesin family member 26B (KIF26B), mRNA
chr1	245850103	245850254	NM_018012	+	-5.3	-3.97	2.39	KIF26B	Homo sapiens kinesin family member 26B (KIF26B), mRNA
chr1	249141497	249141707	NM_024836	+	-4.06	-2.87	1.79	ZNF672	Homo sapiens zinc finger protein 672 (ZNF672), mRNA
chr1	249142126	249142217	NM_024836	+	-4.05	-2.86	1.98	ZNF672	Homo sapiens zinc finger protein 672 (ZNF672), mRNA
chr1	249142485	249142636	NM_024836	+	-3.95	-2.77	1.73	ZNF672	Homo sapiens zinc finger protein 672 (ZNF672), mRNA
chr1	249143324	249143564	NM_024836	+	-5.37	-4.02	2.54	ZNF672	Homo sapiens zinc finger protein 672 (ZNF672), mRNA
chr1	879671	879911	NM_015658	-	-30.3	-27.5	1.88	NOC2L	Homo sapiens nucleolar complex associated 2 homolog (S. cerevisiae) (NOC2L), mRNA
chr1	1152465	1152645	NM_016176	-	-6.9	-5.4	2.01	SDF4	Homo sapiens stromal cell derived factor 4 (SDF4), transcript variant 2, mRNA
chr1	1154007	1154292	NM_016176	-	-10.2	-8.39	1.52	SDF4	Homo sapiens stromal cell derived factor 4 (SDF4), transcript variant 2, mRNA
chr1	1152465	1152644	NM_016547	-	-6.9	-5.4	2.01	SDF4	Homo sapiens stromal cell derived factor 4 (SDF4), transcript variant 1, mRNA
chr1	1154009	1154293	NM_016547	-	-9.5	-7.76	1.49	SDF4	Homo sapiens stromal cell derived factor 4 (SDF4), transcript variant 1, mRNA
chr1	1190569	1190808	NM_058167	-	-12.8	-10.8	2.95	UBE2J2	Homo sapiens ubiquitin-conjugating enzyme E2, J2 (UBE2J2), transcript variant 2, mRNA
chr1	1190579	1190790	NM_194315	-	-12.3	-10.4	2.95	UBE2J2	Homo sapiens ubiquitin-conjugating enzyme E2, J2 (UBE2J2), transcript variant 1, mRNA
chr1	1190580	1190791	NM_194457	-	-12.6	-10.6	2.95	UBE2J2	Homo sapiens ubiquitin-conjugating enzyme E2, J2 (UBE2J2), transcript variant 4, mRNA
chr1	1190575	1190814	NM_194458	-	-12.3	-10.3	2.99	UBE2J2	Homo sapiens ubiquitin-conjugating enzyme E2, J2 (UBE2J2), transcript variant 3, mRNA
chr1	1227852	1228062	NM_030649	-	-5.65	-4.28	1.91	ACAP3	Homo sapiens ArfGAP with coiled-coil, ankyrin repeat and PH domains 3 (ACAP3), mRNA
chr1	1228747	1228808	NM_030649	-	-3.47	-2.36	2.77	ACAP3	Homo sapiens ArfGAP with coiled-coil, ankyrin repeat and PH domains 3 (ACAP3), mRNA
chr1	1309109	1309383	NM_001127229	-	-25.3	-22.7	2.08	AURKAIP1	Homo sapiens aurora kinase A interacting protein 1 (AURKAIP1), transcript variant 2, mRNA
chr1	1309109	1309387	NM_017900	-	-25.4	-22.8	2.03	AURKAIP1	Homo sapiens aurora kinase A interacting protein 1 (AURKAIP1), transcript variant 1, mRNA
chr1	1309110	1309382	NM_001127230	-	-25.3	-22.7	2.03	AURKAIP1	Homo sapiens aurora kinase A interacting protein 1 (AURKAIP1), transcript variant 3, mRNA
chr1	1322407	1322618	NM_030937	-	-13.1	-11.1	2.38	CCNL2	Homo sapiens cyclin L2 (CCNL2), transcript variant 1, mRNA
chr1	1334448	1334538	NM_030937	-	-4.13	-2.93	1.62	CCNL2	Homo sapiens cyclin L2 (CCNL2), transcript variant 1, mRNA
chr1	1334452	1334542	NM_001039577	-	-4.32	-3.1	1.63	CCNL2	Homo sapiens cyclin L2 (CCNL2), transcript variant 2, mRNA
chr1	1534163	1534223	NM_001242659	-	-3.64	-2.5	1.57	C1ORF233	Homo sapiens chromosome 1 open reading frame 233 (C1orf233), mRNA
chr1	1534491	1534581	NM_001242659	-	-3.62	-2.49	1.73	C1ORF233	Homo sapiens chromosome 1 open reading frame 233 (C1orf233), mRNA
chr1	1572069	1572347	NM_001291345	-	-4.85	-3.56	1.84	CDK11B	Homo sapiens cyclin-dependent kinase 11B (CDK11B), transcript variant 10, mRNA
chr1	1572072	1572350	NM_001787	-	-5.27	-3.94	1.85	CDK11B	Homo sapiens cyclin-dependent kinase 11B (CDK11B), transcript variant 1, mRNA
chr1	1572069	1572347	NM_033486	-	-4.85	-3.56	1.84	CDK11B	Homo sapiens cyclin-dependent kinase 11B (CDK11B), transcript variant 2, mRNA
chr1	1572072	1572350	NM_033487	-	-5.27	-3.94	1.85	CDK11B	Homo sapiens cyclin-dependent kinase 11B (CDK11B), transcript variant 3, mRNA
chr1	1572075	1572353	NM_033489	-	-5.18	-3.86	1.83	CDK11B	Homo sapiens cyclin-dependent kinase 11B (CDK11B), transcript variant 5, mRNA
chr1	1572073	1572351	NM_033490	-	-5.39	-4.04	1.86	CDK11B	Homo sapiens cyclin-dependent kinase 11B (CDK11B), transcript variant 6, mRNA
chr1	1572060	1572338	NM_033488	-	-5.45	-4.1	1.91	NA	NA
chr1	1573133	1573223	NM_033488	-	-2.93	-1.89	1.48	NA	NA
chr1	1572062	1572340	NM_033492	-	-5.12	-3.8	1.86	NA	NA
chr1	1573137	1573227	NM_033492	-	-2.87	-1.84	1.47	NA	NA
chr1	1572063	1572341	NM_033493	-	-5	-3.7	1.85	NA	NA
chr1	1573138	1573228	NM_033493	-	-2.82	-1.8	1.47	NA	NA
chr1	1594491	1594581	NM_001110781	-	-2.86	-1.83	2.02	SLC35E2B	Homo sapiens solute carrier family 35, member E2B (SLC35E2B), transcript variant 2, mRNA
chr1	1594700	1594850	NM_001110781	-	-3.39	-2.29	2.95	SLC35E2B	Homo sapiens solute carrier family 35, member E2B (SLC35E2B), transcript variant 2, mRNA
chr1	1594491	1594581	NM_001290264	-	-2.86	-1.83	2.02	SLC35E2B	Homo sapiens solute carrier family 35, member E2B (SLC35E2B), transcript variant 1, mRNA
chr1	1594700	1594850	NM_001290264	-	-3.39	-2.29	2.95	SLC35E2B	Homo sapiens solute carrier family 35, member E2B (SLC35E2B), transcript variant 1, mRNA
chr1	1683120	1683270	NM_001198995	-	-3.49	-2.38	2.8	NADK	Homo sapiens NAD kinase (NADK), transcript variant 4, mRNA
chr1	1683689	1683870	NM_001198995	-	-5.15	-3.83	1.98	NADK	Homo sapiens NAD kinase (NADK), transcript variant 4, mRNA
chr1	1683119	1683270	NM_023018	-	-3.49	-2.38	2.8	NADK	Homo sapiens NAD kinase (NADK), transcript variant 1, mRNA
chr1	1683688	1683869	NM_023018	-	-5.38	-4.04	1.98	NADK	Homo sapiens NAD kinase (NADK), transcript variant 1, mRNA
chr1	1683088	1683268	NM_001198993	-	-3.49	-2.38	6.22	NADK	Homo sapiens NAD kinase (NADK), transcript variant 2, mRNA
chr1	1683685	1683865	NM_001198993	-	-5.38	-4.04	1.99	NADK	Homo sapiens NAD kinase (NADK), transcript variant 2, mRNA
chr1	1683119	1683270	NM_001198994	-	-3.49	-2.38	2.8	NADK	Homo sapiens NAD kinase (NADK), transcript variant 3, mRNA
chr1	1683688	1683868	NM_001198994	-	-5.38	-4.04	1.98	NADK	Homo sapiens NAD kinase (NADK), transcript variant 3, mRNA
chr1	1716962	1717142	NM_001282538	-	-5.68	-4.3	1.33	GNB1	Homo sapiens guanine nucleotide binding protein (G protein), beta polypeptide 1 (GNB1), transcript variant 3, mRNA
chr1	1721882	1722002	NM_001282538	-	-5.84	-4.44	1.28	GNB1	Homo sapiens guanine nucleotide binding protein (G protein), beta polypeptide 1 (GNB1), transcript variant 3, mRNA
chr1	1716963	1717143	NM_001282539	-	-5.75	-4.36	1.34	GNB1	Homo sapiens guanine nucleotide binding protein (G protein), beta polypeptide 1 (GNB1), transcript variant 2, mRNA
chr1	1721887	1721948	NM_001282539	-	-6.01	-4.59	1.28	GNB1	Homo sapiens guanine nucleotide binding protein (G protein), beta polypeptide 1 (GNB1), transcript variant 2, mRNA
chr1	1716962	1717142	NM_002074	-	-5.68	-4.3	1.33	GNB1	Homo sapiens guanine nucleotide binding protein (G protein), beta polypeptide 1 (GNB1), transcript variant 1, mRNA
chr1	1721880	1722000	NM_002074	-	-6.18	-4.74	1.29	GNB1	Homo sapiens guanine nucleotide binding protein (G protein), beta polypeptide 1 (GNB1), transcript variant 1, mRNA
chr1	2116192	2116252	NM_001256945	-	-3.08	-2.01	2.1	C1ORF86	Homo sapiens chromosome 1 open reading frame 86 (C1orf86), transcript variant 3, mRNA
chr1	2116575	2116782	NM_001256945	-	-7.82	-6.23	2.2	C1ORF86	Homo sapiens chromosome 1 open reading frame 86 (C1orf86), transcript variant 3, mRNA
chr1	2116197	2116258	NM_001282671	-	-3.26	-2.18	2.13	C1ORF86	Homo sapiens chromosome 1 open reading frame 86 (C1orf86), transcript variant 7, mRNA
chr1	2116556	2116767	NM_001282671	-	-7.08	-5.56	2.15	C1ORF86	Homo sapiens chromosome 1 open reading frame 86 (C1orf86), transcript variant 7, mRNA
chr1	2116196	2116256	NM_001282672	-	-3.26	-2.18	2.13	C1ORF86	Homo sapiens chromosome 1 open reading frame 86 (C1orf86), transcript variant 8, mRNA
chr1	2116583	2116762	NM_001282672	-	-7.36	-5.81	2.21	C1ORF86	Homo sapiens chromosome 1 open reading frame 86 (C1orf86), transcript variant 8, mRNA
chr1	2116196	2116256	NM_001282673	-	-3.26	-2.18	2.13	C1ORF86	Homo sapiens chromosome 1 open reading frame 86 (C1orf86), transcript variant 10, mRNA
chr1	2116583	2116763	NM_001282673	-	-7.36	-5.81	2.21	C1ORF86	Homo sapiens chromosome 1 open reading frame 86 (C1orf86), transcript variant 10, mRNA
chr1	2116194	2116255	NM_001146310	-	-3.21	-2.13	2.11	C1ORF86	Homo sapiens chromosome 1 open reading frame 86 (C1orf86), transcript variant 1, mRNA
chr1	2116580	2116788	NM_001146310	-	-7.36	-5.81	2.21	C1ORF86	Homo sapiens chromosome 1 open reading frame 86 (C1orf86), transcript variant 1, mRNA
chr1	2282721	2282812	NR_024489	-	-3.63	-2.49	5.5	LOC100129534	Homo sapiens small nuclear ribonucleoprotein polypeptide N pseudogene (LOC100129534), non-coding RNA
chr1	2336388	2336537	NM_002617	-	-5.3	-3.96	1.78	PEX10	Homo sapiens peroxisomal biogenesis factor 10 (PEX10), transcript variant 2, mRNA
chr1	2336654	2336744	NM_002617	-	-3.32	-2.23	1.34	PEX10	Homo sapiens peroxisomal biogenesis factor 10 (PEX10), transcript variant 2, mRNA
chr1	2336388	2336537	NM_153818	-	-5.3	-3.96	1.78	PEX10	Homo sapiens peroxisomal biogenesis factor 10 (PEX10), transcript variant 1, mRNA
chr1	2336655	2336744	NM_153818	-	-3.32	-2.23	1.34	PEX10	Homo sapiens peroxisomal biogenesis factor 10 (PEX10), transcript variant 1, mRNA
chr1	3406544	3406605	NM_001409	-	-2.32	-1.37	2.58	MEGF6	Homo sapiens multiple EGF-like-domains 6 (MEGF6), mRNA
chr1	3406694	3406875	NM_001409	-	-4.54	-3.29	2.42	MEGF6	Homo sapiens multiple EGF-like-domains 6 (MEGF6), mRNA
chr1	3662855	3662976	NR_033712	-	-2.82	-1.8	2.01	TP73-AS1	Homo sapiens TP73 antisense RNA 1 (TP73-AS1), transcript variant 5, long non-coding RNA
chr1	3659632	3659723	NR_033708	-	-2.99	-1.94	2.11	TP73-AS1	Homo sapiens TP73 antisense RNA 1 (TP73-AS1), transcript variant 4, long non-coding RNA
chr1	3662198	3662289	NR_033708	-	-3.23	-2.15	1.87	TP73-AS1	Homo sapiens TP73 antisense RNA 1 (TP73-AS1), transcript variant 4, long non-coding RNA
chr1	3663397	3663607	NR_033708	-	-5.61	-4.24	3.19	TP73-AS1	Homo sapiens TP73 antisense RNA 1 (TP73-AS1), transcript variant 4, long non-coding RNA
chr1	3654847	3654937	NR_033709	-	-2.71	-1.7	2.32	TP73-AS1	Homo sapiens TP73 antisense RNA 1 (TP73-AS1), transcript variant 3, long non-coding RNA
chr1	3663398	3663608	NR_033709	-	-5.25	-3.92	3.17	TP73-AS1	Homo sapiens TP73 antisense RNA 1 (TP73-AS1), transcript variant 3, long non-coding RNA
chr1	3654847	3654938	NR_033710	-	-2.71	-1.7	2.32	TP73-AS1	Homo sapiens TP73 antisense RNA 1 (TP73-AS1), transcript variant 2, long non-coding RNA
chr1	3663398	3663608	NR_033710	-	-5.25	-3.92	3.17	TP73-AS1	Homo sapiens TP73 antisense RNA 1 (TP73-AS1), transcript variant 2, long non-coding RNA
chr1	3654853	3654944	NR_033711	-	-3.21	-2.13	2.27	TP73-AS1	Homo sapiens TP73 antisense RNA 1 (TP73-AS1), transcript variant 1, long non-coding RNA
chr1	3663397	3663608	NR_033711	-	-5.25	-3.92	3.17	TP73-AS1	Homo sapiens TP73 antisense RNA 1 (TP73-AS1), transcript variant 1, long non-coding RNA
chr1	6284272	6284422	NM_012405	-	-5.79	-4.4	2.26	ICMT	Homo sapiens isoprenylcysteine carboxyl methyltransferase (ICMT), mRNA
chr1	6285049	6285110	NM_012405	-	-4.47	-3.23	1.54	ICMT	Homo sapiens isoprenylcysteine carboxyl methyltransferase (ICMT), mRNA
chr1	6314048	6314108	NM_207370	-	-3.67	-2.53	3.35	GPR153	Homo sapiens G protein-coupled receptor 153 (GPR153), mRNA
chr1	6399561	6399621	NM_181866	-	-4.36	-3.13	1.69	ACOT7	Homo sapiens acyl-CoA thioesterase 7 (ACOT7), transcript variant hBACHd, mRNA
chr1	6399565	6399625	NM_181864	-	-4.53	-3.28	1.71	ACOT7	Homo sapiens acyl-CoA thioesterase 7 (ACOT7), transcript variant hBACHb, mRNA
chr1	6399566	6399626	NM_007274	-	-4.97	-3.67	1.78	ACOT7	Homo sapiens acyl-CoA thioesterase 7 (ACOT7), transcript variant hBACHa, mRNA
chr1	6528496	6528557	NM_001265593	-	-2.71	-1.7	2.22	PLEKHG5	Homo sapiens pleckstrin homology domain containing, family G (with RhoGef domain) member 5 (PLEKHG5), transcript variant 7, mRNA
chr1	6528019	6528259	NM_001042665	-	-3.48	-2.37	3.69	PLEKHG5	Homo sapiens pleckstrin homology domain containing, family G (with RhoGef domain) member 5 (PLEKHG5), transcript variant 5, mRNA
chr1	6528497	6528558	NM_001042665	-	-2.86	-1.83	2.27	PLEKHG5	Homo sapiens pleckstrin homology domain containing, family G (with RhoGef domain) member 5 (PLEKHG5), transcript variant 5, mRNA
chr1	6528044	6528254	NM_001042664	-	-3.48	-2.37	3.56	PLEKHG5	Homo sapiens pleckstrin homology domain containing, family G (with RhoGef domain) member 5 (PLEKHG5), transcript variant 4, mRNA
chr1	6528491	6528552	NM_001042664	-	-2.64	-1.64	2.15	PLEKHG5	Homo sapiens pleckstrin homology domain containing, family G (with RhoGef domain) member 5 (PLEKHG5), transcript variant 4, mRNA
chr1	6528492	6528553	NM_001265594	-	-2.64	-1.64	2.15	PLEKHG5	Homo sapiens pleckstrin homology domain containing, family G (with RhoGef domain) member 5 (PLEKHG5), transcript variant 8, mRNA
chr1	6528080	6528261	NM_020631	-	-3.48	-2.37	3.69	PLEKHG5	Homo sapiens pleckstrin homology domain containing, family G (with RhoGef domain) member 5 (PLEKHG5), transcript variant 1, mRNA
chr1	6528500	6528561	NM_020631	-	-2.99	-1.94	2.23	PLEKHG5	Homo sapiens pleckstrin homology domain containing, family G (with RhoGef domain) member 5 (PLEKHG5), transcript variant 1, mRNA
chr1	6528081	6528261	NM_001265592	-	-3.48	-2.37	3.69	PLEKHG5	Homo sapiens pleckstrin homology domain containing, family G (with RhoGef domain) member 5 (PLEKHG5), transcript variant 6, mRNA
chr1	6528500	6528561	NM_001265592	-	-2.99	-1.94	2.23	PLEKHG5	Homo sapiens pleckstrin homology domain containing, family G (with RhoGef domain) member 5 (PLEKHG5), transcript variant 6, mRNA
chr1	6528079	6528260	NM_001042663	-	-3.48	-2.37	3.69	PLEKHG5	Homo sapiens pleckstrin homology domain containing, family G (with RhoGef domain) member 5 (PLEKHG5), transcript variant 3, mRNA
chr1	6528499	6528559	NM_001042663	-	-2.99	-1.94	2.27	PLEKHG5	Homo sapiens pleckstrin homology domain containing, family G (with RhoGef domain) member 5 (PLEKHG5), transcript variant 3, mRNA
chr1	6528080	6528261	NM_198681	-	-3.48	-2.37	3.69	PLEKHG5	Homo sapiens pleckstrin homology domain containing, family G (with RhoGef domain) member 5 (PLEKHG5), transcript variant 2, mRNA
chr1	6528500	6528561	NM_198681	-	-2.99	-1.94	2.23	PLEKHG5	Homo sapiens pleckstrin homology domain containing, family G (with RhoGef domain) member 5 (PLEKHG5), transcript variant 2, mRNA
chr1	6659208	6659419	NM_014851	-	-4.7	-3.43	1.73	KLHL21	Homo sapiens kelch-like family member 21 (KLHL21), mRNA
chr1	6695334	6695515	NM_018198	-	-5.15	-3.83	1.65	DNAJC11	Homo sapiens DnaJ (Hsp40) homolog, subfamily C, member 11 (DNAJC11), mRNA
chr1	8413569	8413749	NM_001042682	-	-5.41	-4.06	2.87	RERE	Homo sapiens arginine-glutamic acid dipeptide (RE) repeats (RERE), transcript variant 3, mRNA
chr1	8418827	8418888	NM_001042682	-	-2.47	-1.5	1.43	RERE	Homo sapiens arginine-glutamic acid dipeptide (RE) repeats (RERE), transcript variant 3, mRNA
chr1	8420636	8420726	NM_001042682	-	-3.8	-2.65	1.57	RERE	Homo sapiens arginine-glutamic acid dipeptide (RE) repeats (RERE), transcript variant 3, mRNA
chr1	8413573	8413754	NM_001042681	-	-5.41	-4.06	2.93	RERE	Homo sapiens arginine-glutamic acid dipeptide (RE) repeats (RERE), transcript variant 2, mRNA
chr1	8420621	8420712	NM_001042681	-	-3.38	-2.28	1.52	RERE	Homo sapiens arginine-glutamic acid dipeptide (RE) repeats (RERE), transcript variant 2, mRNA
chr1	8413569	8413750	NM_012102	-	-5.41	-4.06	2.87	RERE	Homo sapiens arginine-glutamic acid dipeptide (RE) repeats (RERE), transcript variant 1, mRNA
chr1	8420637	8420728	NM_012102	-	-3.69	-2.54	1.56	RERE	Homo sapiens arginine-glutamic acid dipeptide (RE) repeats (RERE), transcript variant 1, mRNA
chr1	8927184	8927274	NM_001201483	-	-9.58	-7.84	1.12	ENO1	Homo sapiens enolase 1, (alpha) (ENO1), transcript variant 2, mRNA
chr1	8927182	8927273	NM_001428	-	-10.5	-8.7	1.13	ENO1	Homo sapiens enolase 1, (alpha) (ENO1), transcript variant 1, mRNA
chr1	9789406	9789616	NM_001009566	-	-11.4	-9.55	1.78	CLSTN1	Homo sapiens calsyntenin 1 (CLSTN1), transcript variant 1, mRNA
chr1	9789675	9789944	NM_001009566	-	-9.89	-8.12	3.83	CLSTN1	Homo sapiens calsyntenin 1 (CLSTN1), transcript variant 1, mRNA
chr1	9801161	9801281	NM_001009566	-	-3.1	-2.04	1.38	CLSTN1	Homo sapiens calsyntenin 1 (CLSTN1), transcript variant 1, mRNA
chr1	9789406	9789616	NM_014944	-	-11.4	-9.55	1.78	CLSTN1	Homo sapiens calsyntenin 1 (CLSTN1), transcript variant 2, mRNA
chr1	9789675	9789944	NM_014944	-	-9.89	-8.12	3.83	CLSTN1	Homo sapiens calsyntenin 1 (CLSTN1), transcript variant 2, mRNA
chr1	9801161	9801281	NM_014944	-	-3.1	-2.04	1.38	CLSTN1	Homo sapiens calsyntenin 1 (CLSTN1), transcript variant 2, mRNA
chr1	11115864	11115953	NM_003132	-	-5.56	-4.19	1.29	SRM	Homo sapiens spermidine synthase (SRM), mRNA
chr1	11189812	11189873	NM_004958	-	-3.71	-2.57	1.71	MTOR	Homo sapiens mechanistic target of rapamycin (serine/threonine kinase) (MTOR), mRNA
chr1	11303263	11303354	NM_004958	-	-2.98	-1.93	1.83	MTOR	Homo sapiens mechanistic target of rapamycin (serine/threonine kinase) (MTOR), mRNA
chr1	11714532	11714770	NM_012168	-	-6.81	-5.31	3.06	FBXO2	Homo sapiens F-box protein 2 (FBXO2), mRNA
chr1	11734565	11734831	NM_006341	-	-12.1	-10.2	1.82	MAD2L2	Homo sapiens MAD2 mitotic arrest deficient-like 2 (yeast) (MAD2L2), transcript variant 2, mRNA
chr1	11734566	11734832	NM_001127325	-	-12.1	-10.2	1.82	MAD2L2	Homo sapiens MAD2 mitotic arrest deficient-like 2 (yeast) (MAD2L2), transcript variant 1, mRNA
chr1	11848059	11848240	NM_005957	-	-5.57	-4.2	2.63	MTHFR	Homo sapiens methylenetetrahydrofolate reductase (NAD(P)H) (MTHFR), mRNA
chr1	11849346	11849406	NM_005957	-	-2.72	-1.71	1.72	MTHFR	Homo sapiens methylenetetrahydrofolate reductase (NAD(P)H) (MTHFR), mRNA
chr1	11849704	11849795	NM_005957	-	-2.61	-1.62	2	MTHFR	Homo sapiens methylenetetrahydrofolate reductase (NAD(P)H) (MTHFR), mRNA
chr1	11982719	11982869	NM_138346	-	-9.07	-7.37	1.62	KIAA2013	Homo sapiens KIAA2013 (KIAA2013), mRNA
chr1	16270003	16270202	NM_001242884	-	-4.86	-3.57	2.31	ZBTB17	Homo sapiens zinc finger and BTB domain containing 17 (ZBTB17), transcript variant 1, mRNA
chr1	16270010	16270210	NM_001287603	-	-5.33	-3.99	2.45	ZBTB17	Homo sapiens zinc finger and BTB domain containing 17 (ZBTB17), transcript variant 3, mRNA
chr1	16270003	16270203	NM_001287604	-	-4.86	-3.57	2.31	ZBTB17	Homo sapiens zinc finger and BTB domain containing 17 (ZBTB17), transcript variant 4, mRNA
[truncated: 12,479 more rows]

## Sheet: VIRMA_R1_Peak_anno
chr	chromStart	chromEnd	name	strand	log(p)	log(fdr)	fold_enrchment	gene name	description
[truncated: 13,125 more rows]

[truncated: 3 more sheets: VIRMA_R2_Peak_anno, Ctrl_VIRMA_R1_Peak_overlap_anno, Ctrl_VIRMA_R2_Peak_overlap_anno]
