# Supplementary material for: VIRMA mediates preferential m6A mRNA methylation in 3′UTR and near stop codon and associates with alternative polyadenylation
Source: Cell Discov. 2018 Feb 27;4:10. doi: 10.1038/s41421-018-0019-0 (PMC5826926; doi:10.1038/s41421-018-0019-0)
Supplement: Supplementary file 4 — Table S4 [file 41421_2018_19_MOESM4_ESM.xlsx]

## Sheet: gene_exp_diff_Vir_Ctrl_2rep
gene_id	gene	locus	m6A peaks in Vir	m6A peaks in Ctrl	Vir (Rep1)	Ctrl (Rep1)	log2(Ctrl/Vir) (Rep1)	log2(Vir/Ctrl) (Rep1)	p_value (Rep1)	q_value (Rep1)	Vir (Rep2)	Ctrl (Rep2)	log2(Ctrl/Vir (Rep2)	log2(Vir/Ctrl) (Rep2)	p_value (Rep2)	q_value (Rep2)	annotation
NM_000014	A2M	chr12:9217772-9268558	0	1	16.8632	0.246997	-6.09324	6.09324	0.0235	0.998217	17.377	0.254388	-6.09401	6.09401	0.03315	0.998264	Homo sapiens alpha-2-macroglobulin (A2M), mRNA####NM_000014
NM_000015	NAT2	chr8:18248754-18258723	0	0	0	0	0	0	1	1	0	0	0	0	1	1	Homo sapiens N-acetyltransferase 2 (arylamine N-acetyltransferase) (NAT2), mRNA####NM_000015
NM_000016	ACADM	chr1:76190031-76229363	0	0	11.2793	15.7488	0.481563	-0.481563	0.3366	0.998217	12.5671	14.7834	0.234325	-0.234325	0.6577	0.998264	Homo sapiens acyl-CoA dehydrogenase, C-4 to C-12 straight chain (ACADM), transcript variant 1, mRNA####NM_000016
NM_000017	ACADS	chr12:121163570-121177811	4	3	16.5639	17.1724	0.0520501	-0.0520501	0.91775	0.998217	14.4423	15.4176	0.0942848	-0.0942848	0.85845	0.998264	Homo sapiens acyl-CoA dehydrogenase, C-2 to C-3 short chain (ACADS), mRNA####NM_000017
NM_000018	ACADVL	chr17:7093209-7128586	2	2	5.45342	23.8282	2.12743	-2.12743	0.42105	0.998217	24.9981	47.7464	0.933572	-0.933572	0.57955	0.998264	Homo sapiens acyl-CoA dehydrogenase, very long chain (ACADVL), transcript variant 1, mRNA####NM_000018
NM_000019	ACAT1	chr11:107992257-108018891	0	0	56.7993	83.4954	0.555824	-0.555824	0.21685	0.998217	60.3104	93.876	0.63835	-0.63835	0.15835	0.998264	Homo sapiens acetyl-CoA acetyltransferase 1 (ACAT1), mRNA####NM_000019
NM_000020	ACVRL1	chr12:52301201-52317145	0	0	6.24956e-05	6.12947e-05	-0.0279914	0.0279914	1	1	9.49294e-05	9.33765e-05	-0.0237953	0.0237953	1	1	Homo sapiens activin A receptor type II-like 1 (ACVRL1), transcript variant 1, mRNA####NM_000020
NM_000021	PSEN1	chr14:73603142-73690399	0	0	3.86001	4.59649	0.251929	-0.251929	0.68555	0.998217	4.16984	5.86577	0.49233	-0.49233	0.40565	0.998264	Homo sapiens presenilin 1 (PSEN1), transcript variant 1, mRNA####NM_000021
NM_000022	ADA	chr20:43248162-43280376	1	1	54.019	35.6139	-0.601026	0.601026	0.20235	0.998217	51.6371	38.5137	-0.423038	0.423038	0.3729	0.998264	Homo sapiens adenosine deaminase (ADA), mRNA####NM_000022
NM_000023	SGCA	chr17:48243365-48253293	0	0	0.0674502	0	#NAME?	#NAME?	1	1	0.134622	0.102173	-0.397906	0.397906	1	1	Homo sapiens sarcoglycan, alpha (50kDa dystrophin-associated glycoprotein) (SGCA), transcript variant 1, mRNA####NM_000023
NM_000024	ADRB2	chr5:148206155-148208197	0	0	4.32135	1.93328	-1.16043	1.16043	0.12035	0.998217	3.77965	1.91586	-0.980262	0.980262	0.2051	0.998264	Homo sapiens adrenoceptor beta 2, surface (ADRB2), mRNA####NM_000024
NM_000025	ADRB3	chr8:37820513-37824184	0	0	0	0	0	0	1	1	0	0	0	0	1	1	Homo sapiens adrenoceptor beta 3 (ADRB3), mRNA####NM_000025
NM_000026	ADSL	chr22:40742503-40762575	0	0	30.9329	41.1215	0.410749	-0.410749	0.41615	0.998217	26.328	44.4909	0.756914	-0.756914	0.14135	0.998264	Homo sapiens adenylosuccinate lyase (ADSL), transcript variant 1, mRNA####NM_000026
NM_000027	AGA	chr4:178351928-178363657	0	0	4.84055	1.60361	-1.59384	1.59384	0.0958	0.998217	4.81212	3.41213	-0.495998	0.495998	0.4918	0.998264	Homo sapiens aspartylglucosaminidase (AGA), transcript variant 1, mRNA####NM_000027
NM_000028	AGL	chr1:100315639-100389579	0	0	0.0778912	0.105366	0.435875	-0.435875	1	1	0.310956	0.24767	-0.328291	0.328291	1	1	Homo sapiens amylo-alpha-1, 6-glucosidase, 4-alpha-glucanotransferase (AGL), transcript variant 4, mRNA####NM_000028
NM_000029	AGT	chr1:230838271-230850336	0	1	11.432	2.23457	-2.35501	2.35501	0.00175	0.402995	10.849	1.9399	-2.48351	2.48351	0.0036	0.589526	Homo sapiens angiotensinogen (serpin peptidase inhibitor, clade A, member 8) (AGT), mRNA####NM_000029
NM_000030	AGXT	chr2:241808161-241818536	0	0	0.412118	0.10512	-1.97102	1.97102	0.2028	0.998217	0.250979	0.150368	-0.739065	0.739065	1	1	Homo sapiens alanine-glyoxylate aminotransferase (AGXT), mRNA####NM_000030
NM_000031	ALAD	chr9:116148591-116163618	3	3	18.6038	24.9738	0.424822	-0.424822	0.36545	0.998217	16.6083	23.3022	0.488564	-0.488564	0.28585	0.998264	Homo sapiens aminolevulinate dehydratase (ALAD), mRNA####NM_000031
NM_000032	ALAS2	chrX:55035487-55057497	0	0	0	0	0	0	1	1	0	0	0	0	1	1	Homo sapiens aminolevulinate, delta-, synthase 2 (ALAS2), transcript variant 1, mRNA####NM_000032
NM_000033	ABCD1	chrX:152990322-153010216	6	6	19.5832	18.6222	-0.0725925	0.0725925	0.8753	0.998217	18.1702	16.9247	-0.102438	0.102438	0.81785	0.998264	Homo sapiens ATP-binding cassette, sub-family D (ALD), member 1 (ABCD1), mRNA####NM_000033
NM_000034	ALDOA	chr16:30064410-30081741	2	3	6.23268	5.5975	-0.15507	0.15507	0.9274	0.998217	4.29707	5.25412	0.290097	-0.290097	0.89815	0.998264	Homo sapiens aldolase A, fructose-bisphosphate (ALDOA), transcript variant 1, mRNA####NM_000034
NM_000035	ALDOB	chr9:104182841-104198062	0	0	0	0	0	0	1	1	0	0.0188658	inf	#VALUE!	1	1	Homo sapiens aldolase B, fructose-bisphosphate (ALDOB), mRNA####NM_000035
NM_000036	AMPD1	chr1:115215719-115238239	0	0	0	0	0	0	1	1	0	0	0	0	1	1	Homo sapiens adenosine monophosphate deaminase 1 (AMPD1), transcript variant 1, mRNA####NM_000036
NM_000037	ANK1	chr8:41510743-41754280	0	0	0.176387	0.180249	0.0312448	-0.0312448	1	1	0	0.717408	inf	#VALUE!	0.1089	0.998264	Homo sapiens ankyrin 1, erythrocytic (ANK1), transcript variant 3, mRNA####NM_000037
NM_000038	APC	chr5:112043201-112181936	0	1	3.64368	3.81292	0.0654966	-0.0654966	0.91865	0.998217	9.46935	3.49206	-1.43919	1.43919	0.01475	0.998264	Homo sapiens adenomatous polyposis coli (APC), transcript variant 3, mRNA####NM_000038
NM_000039	APOA1	chr11:116706468-116708338	0	0	0.0360499	0	#NAME?	#NAME?	1	1	0	0	0	0	1	1	Homo sapiens apolipoprotein A-I (APOA1), mRNA####NM_000039
NM_000040	APOC3	chr11:116700623-116703787	0	0	0	0	0	0	1	1	0	0	0	0	1	1	Homo sapiens apolipoprotein C-III (APOC3), mRNA####NM_000040
NM_000041	APOE	chr19:45409038-45412650	0	0	0.946984	0.938452	-0.0130562	0.0130562	0.9786	0.998217	0.768205	0.859139	0.161399	-0.161399	0.8885	0.998264	Homo sapiens apolipoprotein E (APOE), mRNA####NM_000041
NM_000042	APOH	chr17:64208146-64225556	0	0	0	0.0367472	inf	#VALUE!	1	1	0	0	0	0	1	1	Homo sapiens apolipoprotein H (beta-2-glycoprotein I) (APOH), mRNA####NM_000042
NM_000043	FAS	chr10:90694830-90775542	0	0	2.76371	2.34371	-0.237815	0.237815	0.8395	0.998217	2.68512	2.85077	0.0863679	-0.0863679	0.9433	0.998264	Homo sapiens Fas cell surface death receptor (FAS), transcript variant 1, mRNA####NM_000043
NM_000044	AR	chrX:66763873-66950461	0	2	5.7844	2.0816	-1.47447	1.47447	0.00605	0.765184	5.67983	2.0704	-1.45594	1.45594	0.0068	0.842685	Homo sapiens androgen receptor (AR), transcript variant 1, mRNA####NM_000044
NM_000045	ARG1	chr6:131894343-131949379	0	0	0	0	0	0	1	1	0	0	0	0	1	1	Homo sapiens arginase 1 (ARG1), transcript variant 2, mRNA####NM_000045
NM_000046	ARSB	chr5:78073036-78282357	0	0	3.89349	2.37317	-0.714246	0.714246	0.21265	0.998217	3.75724	2.22071	-0.75865	0.75865	0.20455	0.998264	Homo sapiens arylsulfatase B (ARSB), transcript variant 1, mRNA####NM_000046
NM_000047	ARSE	chrX:2852672-2886351	0	0	0.0742975	1.01392e-05	-12.8392	12.8392	1	1	1.38331e-05	1.47727e-05	0.094809	-0.094809	1	1	Homo sapiens arylsulfatase E (chondrodysplasia punctata 1) (ARSE), transcript variant 2, mRNA####NM_000047
NM_000048	ASL	chr7:65540775-65558329	1	2	14.4614	9.93917	-0.541013	0.541013	0.3319	0.998217	13.6223	7.15728	-0.928488	0.928488	0.12305	0.998264	Homo sapiens argininosuccinate lyase (ASL), transcript variant 2, mRNA####NM_000048
NM_000049	ASPA	chr17:3377403-3402700	0	0	0	0	0	0	1	1	0	0	0	0	1	1	Homo sapiens aspartoacylase (ASPA), transcript variant 1, mRNA####NM_000049
NM_000050	ASS1	chr9:133320093-133376661	3	4	13.74	34.8757	1.34383	-1.34383	0.68825	0.998217	16.9367	33.9312	1.00246	-1.00246	0.7135	0.998264	Homo sapiens argininosuccinate synthase 1 (ASS1), transcript variant 1, mRNA####NM_000050
NM_000051	ATM	chr11:108093558-108239826	0	0	5.52616	6.42404	0.217202	-0.217202	0.63365	0.998217	5.51346	7.04049	0.352718	-0.352718	0.44575	0.998264	Homo sapiens ataxia telangiectasia mutated (ATM), mRNA####NM_000051
NM_000052	ATP7A	chrX:77166152-77305892	0	0	3.19331	1.9071	-0.743677	0.743677	0.2014	0.998217	3.22344	2.31598	-0.476979	0.476979	0.3908	0.998264	Homo sapiens ATPase, Cu++ transporting, alpha polypeptide (ATP7A), transcript variant 1, mRNA####NM_000052
NM_000053	ATP7B	chr13:52506805-52585630	0	1	2.72557	2.85937	0.0691413	-0.0691413	0.90535	0.998217	3.12725	1.64542	-0.926441	0.926441	0.17815	0.998264	Homo sapiens ATPase, Cu++ transporting, beta polypeptide (ATP7B), transcript variant 1, mRNA####NM_000053
NM_000054	AVPR2	chrX:153167984-153172620	1	0	0.263569	0.720332	1.45048	-1.45048	0.34125	0.998217	0.185735	0.224495	0.273433	-0.273433	1	1	Homo sapiens arginine vasopressin receptor 2 (AVPR2), transcript variant 1, mRNA####NM_000054
NM_000055	BCHE	chr3:165490691-165555253	0	0	0	0	0	0	1	1	0	0	0	0	1	1	Homo sapiens butyrylcholinesterase (BCHE), mRNA####NM_000055
NM_000056	BCKDHB	chr6:80816343-81055987	0	0	5.74208	3.31519	-0.792485	0.792485	0.3888	0.998217	5.70339	3.34966	-0.767805	0.767805	0.4354	0.998264	Homo sapiens branched chain keto acid dehydrogenase E1, beta polypeptide (BCKDHB), transcript variant 2, mRNA####NM_000056
NM_000057	BLM	chr15:91260557-91358692	0	0	5.32909	7.45427	0.484179	-0.484179	0.3656	0.998217	6.31702	7.42643	0.233423	-0.233423	0.65395	0.998264	Homo sapiens Bloom syndrome, RecQ helicase-like (BLM), transcript variant 1, mRNA####NM_000057
NM_000059	BRCA2	chr13:32889616-32973809	0	0	1.39364	2.05711	0.56176	-0.56176	0.32495	0.998217	1.55522	2.23412	0.522587	-0.522587	0.34805	0.998264	Homo sapiens breast cancer 2, early onset (BRCA2), mRNA####NM_000059
NM_000060	BTD	chr3:15602210-15687328	0	0	4.68976	7.22258	0.623	-0.623	0.5351	0.998217	6.54475	7.9821	0.286431	-0.286431	0.7615	0.998264	Homo sapiens biotinidase (BTD), transcript variant 3, mRNA####NM_000060
NM_000061	BTK	chrX:100604434-100645784	0	0	0	0	0	0	1	1	0	0.034783	inf	#VALUE!	1	1	Homo sapiens Bruton agammaglobulinemia tyrosine kinase (BTK), transcript variant 1, mRNA####NM_000061
NM_000062	SERPING1	chr11:57365026-57382326	0	0	0	8.32679e-05	inf	#VALUE!	1	1	0	2.98827e-05	inf	#VALUE!	1	1	Homo sapiens serpin peptidase inhibitor, clade G (C1 inhibitor), member 1 (SERPING1), transcript variant 1, mRNA####NM_000062
NM_000063	C2	chr6_ssto_hap7:3228013-3246161	0	0	0.101604	0	#NAME?	#NAME?	1	1	0.0917841	0.000442558	-7.69623	7.69623	1	1	Homo sapiens complement component 2 (C2), transcript variant 1, mRNA####NM_000063
NM_000064	C3	chr19:6677845-6720662	3	6	155.54	32.4258	-2.26207	2.26207	5e-05	0.0339028	148.841	31.1404	-2.25691	2.25691	5e-05	0.0327514	Homo sapiens complement component 3 (C3), mRNA####NM_000064
NM_000065	C6	chr5:41142247-41261540	0	0	0	0	0	0	1	1	0	0	0	0	1	1	Homo sapiens complement component 6 (C6), transcript variant 1, mRNA####NM_000065
NM_000066	C8B	chr1:57394882-57431813	0	0	0	0	0	0	1	1	0	0	0	0	1	1	Homo sapiens complement component 8, beta polypeptide (C8B), transcript variant 1, mRNA####NM_000066
NM_000067	CA2	chr8:86376130-86393721	0	0	0	0	0	0	1	1	0	0	0	0	1	1	Homo sapiens carbonic anhydrase II (CA2), mRNA####NM_000067
NM_000068	CACNA1A	chr19:13317255-13617274	0	0	0.0144828	0.014525	0.00420087	-0.00420087	1	1	0.0165685	0.0208459	0.331324	-0.331324	1	1	Homo sapiens calcium channel, voltage-dependent, P/Q type, alpha 1A subunit (CACNA1A), transcript variant 1, mRNA####NM_000068
NM_000069	CACNA1S	chr1:201008639-201081694	0	0	0.00837506	0	#NAME?	#NAME?	1	1	0.0167584	0.0140566	-0.253638	0.253638	1	1	Homo sapiens calcium channel, voltage-dependent, L type, alpha 1S subunit (CACNA1S), mRNA####NM_000069
NM_000070	CAPN3	chr15:42651697-42704515	0	0	1.16121e-06	0.00302226	11.3458	-11.3458	1	1	0	0.00466627	inf	#VALUE!	1	1	Homo sapiens calpain 3, (p94) (CAPN3), transcript variant 1, mRNA####NM_000070
NM_000071	CBS	chr21:44473300-44496472	2	2	4.43979	11.3097	1.349	-1.349	0.3872	0.998217	8.87185	16.6525	0.908434	-0.908434	0.4823	0.998264	Homo sapiens cystathionine-beta-synthase (CBS), transcript variant 1, mRNA####NM_000071
NM_000072	CD36	chr7:80231503-80308593	0	0	0	0	0	0	1	1	0	0	0	0	1	1	Homo sapiens CD36 molecule (thrombospondin receptor) (CD36), transcript variant 3, mRNA####NM_000072
NM_000073	CD3G	chr11:118215058-118224497	0	0	0.248212	0.264759	0.0931094	-0.0931094	1	1	0.225759	0.113617	-0.990604	0.990604	1	1	Homo sapiens CD3g molecule, gamma (CD3-TCR complex) (CD3G), mRNA####NM_000073
NM_000074	CD40LG	chrX:135730335-135742549	0	0	0.0153329	0.0449765	1.55254	-1.55254	1	1	0	0	0	0	1	1	Homo sapiens CD40 ligand (CD40LG), mRNA####NM_000074
NM_000075	CDK4	chr12:58138783-58146230	2	3	85.5438	87.9961	0.0407765	-0.0407765	0.92545	0.998217	83.5849	85.847	0.0385263	-0.0385263	0.93235	0.998264	Homo sapiens cyclin-dependent kinase 4 (CDK4), mRNA####NM_000075
NM_000076	CDKN1C	chr11:2904447-2906995	1	3	1.6348	2.14642	0.39282	-0.39282	0.8128	0.998217	0.16053	1.042	2.69844	-2.69844	0.3945	0.998264	Homo sapiens cyclin-dependent kinase inhibitor 1C (p57, Kip2) (CDKN1C), transcript variant 1, mRNA####NM_000076
NM_000077	CDKN2A	chr9:21967137-21994490	1	1	45.0854	40.6169	-0.150579	0.150579	0.8749	0.998217	36.8727	41.1502	0.158346	-0.158346	0.8636	0.998264	Homo sapiens cyclin-dependent kinase inhibitor 2A (CDKN2A), transcript variant 1, mRNA####NM_000077
NM_000078	CETP	chr16:56995834-57017756	0	0	2.374	0.460026	-2.36753	2.36753	0.02615	0.998217	1.11419	0.463407	-1.26565	1.26565	0.34445	0.998264	Homo sapiens cholesteryl ester transfer protein, plasma (CETP), transcript variant 1, mRNA####NM_000078
NM_000079	CHRNA1	chr2:175612322-175629200	0	0	0	0	0	0	1	1	0	0	0	0	1	1	Homo sapiens cholinergic receptor, nicotinic, alpha 1 (muscle) (CHRNA1), transcript variant 2, mRNA####NM_000079
NM_000080	CHRNE	chr17:4736634-4806369	1	0	0.022142	0.0974249	2.1375	-2.1375	1	1	0.044306	0.0743258	0.746362	-0.746362	1	1	Homo sapiens cholinergic receptor, nicotinic, epsilon (muscle) (CHRNE), mRNA####NM_000080
NM_000081	LYST	chr1:235824330-236047008	0	0	1.61944	1.36929	-0.242065	0.242065	0.6722	0.998217	1.73255	1.32436	-0.387606	0.387606	0.48145	0.998264	Homo sapiens lysosomal trafficking regulator (LYST), transcript variant 1, mRNA####NM_000081
NM_000082	ERCC8	chr5:60169658-60240905	0	0	0.233375	0.28413	0.283902	-0.283902	1	1	0.2301	2.58152	3.48789	-3.48789	0.24855	0.998264	Homo sapiens excision repair cross-complementation group 8 (ERCC8), transcript variant 1, mRNA####NM_000082
NM_000083	CLCN1	chr7:143013218-143049097	0	0	3.67595e-05	0	#NAME?	#NAME?	1	1	5.57476e-05	0	#NAME?	#NAME?	1	1	Homo sapiens chloride channel, voltage-sensitive 1 (CLCN1), transcript variant 1, mRNA####NM_000083
NM_000084	CLCN5	chrX:49687224-49863892	0	0	0.000253551	0.434765	10.7437	-10.7437	0.08195	0.998217	0.45557	0.845046	0.891357	-0.891357	0.43475	0.998264	Homo sapiens chloride channel, voltage-sensitive 5 (CLCN5), transcript variant 3, mRNA####NM_000084
NM_000085	CLCNKB	chr1:16370230-16383821	0	0	2.60716e-06	0.0696494	14.7053	-14.7053	1	1	4.17353e-06	0.0654457	13.9367	-13.9367	1	1	Homo sapiens chloride channel, voltage-sensitive Kb (CLCNKB), transcript variant 1, mRNA####NM_000085
NM_000086	CLN3	chr16:28477973-28503623	3	3	19.7707	16.1949	-0.287826	0.287826	0.59575	0.998217	20.0121	16.9461	-0.239921	0.239921	0.6533	0.998264	Homo sapiens ceroid-lipofuscinosis, neuronal 3 (CLN3), transcript variant 2, mRNA####NM_000086
NM_000087	CNGA1	chr4:47937993-48014961	0	0	0.0113495	0	#NAME?	#NAME?	1	1	0	0.0517791	inf	#VALUE!	1	1	Homo sapiens cyclic nucleotide gated channel alpha 1 (CNGA1), transcript variant 2, mRNA####NM_000087
NM_000088	COL1A1	chr17:48261456-48279000	2	3	52.2749	26.3439	-0.988652	0.988652	0.0337	0.998217	47.8955	23.6208	-1.01983	1.01983	0.03115	0.998264	Homo sapiens collagen, type I, alpha 1 (COL1A1), mRNA####NM_000088
NM_000089	COL1A2	chr7:94023872-94060544	0	0	0.00479635	0	#NAME?	#NAME?	1	1	0	0	0	0	1	1	Homo sapiens collagen, type I, alpha 2 (COL1A2), mRNA####NM_000089
NM_000090	COL3A1	chr2:189839098-189877472	0	0	0.00472466	0	#NAME?	#NAME?	1	1	0	0.00792982	inf	#VALUE!	1	1	Homo sapiens collagen, type III, alpha 1 (COL3A1), mRNA####NM_000090
NM_000091	COL4A3	chr2:228029280-228222552	0	0	1.11376	3.24383	1.54226	-1.54226	0.13935	0.998217	1.02567	3.01641	1.55626	-1.55626	0.2504	0.998264	Homo sapiens collagen, type IV, alpha 3 (Goodpasture antigen) (COL4A3), mRNA####NM_000091
NM_000092	COL4A4	chr2:227867426-228029275	0	0	1.44616	3.22672	1.15784	-1.15784	0.03755	0.998217	1.36554	3.064	1.16595	-1.16595	0.0427	0.998264	Homo sapiens collagen, type IV, alpha 4 (COL4A4), mRNA####NM_000092
NM_000093	COL5A1	chr9:137533650-137764464	6	5	118.38	104.988	-0.173194	0.173194	0.7402	0.998217	106.027	96.5072	-0.135726	0.135726	0.79975	0.998264	Homo sapiens collagen, type V, alpha 1 (COL5A1), transcript variant 1, mRNA####NM_000093
NM_000094	COL7A1	chr3:48601505-48632593	2	2	41.5575	68.575	0.722573	-0.722573	0.12365	0.998217	36.7007	59.6832	0.701519	-0.701519	0.1349	0.998264	Homo sapiens collagen, type VII, alpha 1 (COL7A1), mRNA####NM_000094
NM_000095	COMP	chr19:18893582-18902114	0	0	0.222208	1.46657	2.72247	-2.72247	0.03485	0.998217	0.133391	1.08156	3.01938	-3.01938	0.0482	0.998264	Homo sapiens cartilage oligomeric matrix protein (COMP), mRNA####NM_000095
NM_000096	CP	chr3:148847370-148939832	0	0	0.0174711	0.0187829	0.10445	-0.10445	1	1	0	0.0282059	inf	#VALUE!	1	1	Homo sapiens ceruloplasmin (ferroxidase) (CP), transcript variant 1, mRNA####NM_000096
NM_000097	CPOX	chr3:98298289-98312455	1	2	11.0971	10.2509	-0.114426	0.114426	0.82765	0.998217	10.8133	10.7267	-0.011607	0.011607	0.981	0.998264	Homo sapiens coproporphyrinogen oxidase (CPOX), mRNA####NM_000097
NM_000098	CPT2	chr1:53662100-53686289	0	0	11.5112	13.7904	0.260625	-0.260625	0.6165	0.998217	11.5688	13.8375	0.258345	-0.258345	0.63465	0.998264	Homo sapiens carnitine palmitoyltransferase 2 (CPT2), mRNA####NM_000098
NM_000099	CST3	chr20:23608533-23618685	1	2	125.654	126.603	0.010849	-0.010849	0.9798	0.998217	113.246	117.556	0.0538876	-0.0538876	0.90095	0.998264	Homo sapiens cystatin C (CST3), transcript variant 1, mRNA####NM_000099
NM_000100	CSTB	chr21:45193545-45196256	1	1	105.902	88.1657	-0.264441	0.264441	0.56135	0.998217	105.887	87.9609	-0.267587	0.267587	0.5661	0.998264	Homo sapiens cystatin B (stefin B) (CSTB), mRNA####NM_000100
NM_000101	CYBA	chr16:88709696-88717492	3	1	294.821	256.096	-0.203157	0.203157	0.6486	0.998217	259.903	232.141	-0.162971	0.162971	0.7136	0.998264	Homo sapiens cytochrome b-245, alpha polypeptide (CYBA), mRNA####NM_000101
NM_000102	CYP17A1	chr10:104590287-104597290	0	0	0.224885	0.17591	-0.35435	0.35435	1	1	0.179997	0.100652	-0.838601	0.838601	1	1	Homo sapiens cytochrome P450, family 17, subfamily A, polypeptide 1 (CYP17A1), mRNA####NM_000102
NM_000103	CYP19A1	chr15:51500253-51630795	0	0	0.421985	5.89413	3.80401	-3.80401	0.0003	0.133145	0.332922	6.77487	4.34694	-4.34694	0.001	0.279585	Homo sapiens cytochrome P450, family 19, subfamily A, polypeptide 1 (CYP19A1), transcript variant 1, mRNA####NM_000103
NM_000104	CYP1B1	chr2:38294745-38303323	3	2	27.5887	36.2742	0.394868	-0.394868	0.3817	0.998217	27.6781	37.5552	0.440268	-0.440268	0.333	0.998264	Homo sapiens cytochrome P450, family 1, subfamily B, polypeptide 1 (CYP1B1), mRNA####NM_000104
NM_000106	CYP2D6	chr22:42522500-42526883	0	0	8.25906e-06	0	#NAME?	#NAME?	1	1	0	1.14416e-05	inf	#VALUE!	1	1	Homo sapiens cytochrome P450, family 2, subfamily D, polypeptide 6 (CYP2D6), transcript variant 1, mRNA####NM_000106
NM_000107	DDB2	chr11:47236492-47260769	2	1	69.2951	106.936	0.625925	-0.625925	0.16835	0.998217	71.6856	109.164	0.606746	-0.606746	0.17765	0.998264	Homo sapiens damage-specific DNA binding protein 2, 48kDa (DDB2), mRNA####NM_000107
NM_000108	DLD	chr7:107531551-107561643	0	0	25.8251	25.9604	0.00753822	-0.00753822	0.98445	0.998217	27.9269	28.5708	0.0328848	-0.0328848	0.9388	0.998264	Homo sapiens dihydrolipoamide dehydrogenase (DLD), transcript variant 1, mRNA####NM_000108
NM_000109	DMD	chrX:31137344-33357726	1	1	0.00032953	0	#NAME?	#NAME?	1	1	0	0	0	0	1	1	Homo sapiens dystrophin (DMD), transcript variant Dp427c, mRNA####NM_000109
NM_000110	DPYD	chr1:97543299-98386615	0	0	1.7624	2.05233	0.219725	-0.219725	0.7504	0.998217	1.94921	1.94873	-0.00035509	0.00035509	0.99375	0.998497	Homo sapiens dihydropyrimidine dehydrogenase (DPYD), transcript variant 1, mRNA####NM_000110
NM_000111	SLC26A3	chr7:107405911-107443678	0	0	0	0	0	0	1	1	0.0185785	0	#NAME?	#NAME?	1	1	Homo sapiens solute carrier family 26 (anion exchanger), member 3 (SLC26A3), mRNA####NM_000111
NM_000112	SLC26A2	chr5:149340299-149366963	0	0	4.89584	6.91996	0.499208	-0.499208	0.29695	0.998217	4.97128	7.21594	0.53757	-0.53757	0.2593	0.998264	Homo sapiens solute carrier family 26 (anion exchanger), member 2 (SLC26A2), mRNA####NM_000112
NM_000113	TOR1A	chr9:132575220-132586441	0	1	24.8454	32.9346	0.406625	-0.406625	0.37855	0.998217	25.4095	33.5012	0.398845	-0.398845	0.39745	0.998264	Homo sapiens torsin family 1, member A (torsin A) (TOR1A), mRNA####NM_000113
NM_000114	EDN3	chr20:57875498-57901047	0	0	0	0	0	0	1	1	0.113876	0	#NAME?	#NAME?	1	1	Homo sapiens endothelin 3 (EDN3), transcript variant 1, mRNA####NM_000114
NM_000115	EDNRB	chr13:78393071-78549664	0	0	0.271054	0.026947	-3.33039	3.33039	1	1	0.142795	0.0205519	-2.7966	2.7966	1	1	Homo sapiens endothelin receptor type B (EDNRB), transcript variant 1, mRNA####NM_000115
NM_000116	TAZ	chrX:153626570-153650063	2	3	0.570821	2.17069	1.92704	-1.92704	0.5408	0.998217	2.21658	0.864104	-1.35906	1.35906	0.662	0.998264	Homo sapiens tafazzin (TAZ), transcript variant 1, mRNA####NM_000116
NM_000117	EMD	chrX:153607596-153609883	1	2	73.3524	88.7653	0.275151	-0.275151	0.54685	0.998217	74.2475	91.8644	0.307164	-0.307164	0.49285	0.998264	Homo sapiens emerin (EMD), mRNA####NM_000117
NM_000118	ENG	chr9:130577290-130617052	5	5	1.1413	2.53302	1.15018	-1.15018	0.6291	0.998217	1.42167	2.38069	0.743792	-0.743792	0.7011	0.998264	Homo sapiens endoglin (ENG), transcript variant 2, mRNA####NM_000118
NM_000119	EPB42	chr15:43489425-43513323	0	0	8.21276e-05	8.30782e-05	0.0166041	-0.0166041	1	1	0	6.59364e-07	inf	#VALUE!	1	1	Homo sapiens erythrocyte membrane protein band 4.2 (EPB42), transcript variant 1, mRNA####NM_000119
NM_000120	EPHX1	chr1:225997775-226070420	0	2	0.338633	0.488097	0.527443	-0.527443	0.8426	0.998217	0.675154	0.285967	-1.23937	1.23937	0.6721	0.998264	Homo sapiens epoxide hydrolase 1, microsomal (xenobiotic) (EPHX1), transcript variant 1, mRNA####NM_000120
NM_000121	EPOR	chr19:11487880-11495018	2	2	11.2045	8.34136	-0.425727	0.425727	0.4423	0.998217	10.6072	7.37873	-0.523594	0.523594	0.3701	0.998264	Homo sapiens erythropoietin receptor (EPOR), transcript variant 1, mRNA####NM_000121
NM_000122	ERCC3	chr2:128014865-128051752	1	3	22.2291	20.5745	-0.111592	0.111592	0.8126	0.998217	21.9064	21.0913	-0.054705	0.054705	0.90385	0.998264	Homo sapiens excision repair cross-complementation group 3 (ERCC3), mRNA####NM_000122
NM_000123	ERCC5	chr13:103436630-103528351	0	0	12.419	9.11824	-0.445719	0.445719	0.57565	0.998217	13.0382	7.93518	-0.716406	0.716406	0.37985	0.998264	Homo sapiens excision repair cross-complementation group 5 (ERCC5), mRNA####NM_000123
NM_000124	ERCC6	chr10:50662525-50747584	1	0	3.44753	3.69827	0.101287	-0.101287	0.8612	0.998217	4.10483	4.23635	0.0455	-0.0455	0.93285	0.998264	Homo sapiens excision repair cross-complementation group 6 (ERCC6), mRNA####NM_000124
NM_000125	ESR1	chr6:152011630-152424408	0	0	0.00226551	0.00574801	1.34323	-1.34323	1	1	0.00140298	5.88399e-07	-11.2194	11.2194	1	1	Homo sapiens estrogen receptor 1 (ESR1), transcript variant 1, mRNA####NM_000125
NM_000126	ETFA	chr15:76508628-76603810	0	1	88.2322	168.164	0.930496	-0.930496	0.0488	0.998217	85.3644	180.736	1.08217	-1.08217	0.02	0.998264	Homo sapiens electron-transfer-flavoprotein, alpha polypeptide (ETFA), transcript variant 1, mRNA####NM_000126
NM_000127	EXT1	chr8:118811601-119124058	2	0	10.3096	15.0511	0.545888	-0.545888	0.26685	0.998217	10.8526	15.8969	0.550709	-0.550709	0.2628	0.998264	Homo sapiens exostosin glycosyltransferase 1 (EXT1), mRNA####NM_000127
NM_000128	F11	chr4:187187117-187422212	0	0	0	0	0	0	1	1	0	0	0	0	1	1	Homo sapiens coagulation factor XI (F11), mRNA####NM_000128
NM_000129	F13A1	chr6:6144310-6320924	0	0	0	0	0	0	1	1	0.0136581	0	#NAME?	#NAME?	1	1	Homo sapiens coagulation factor XIII, A1 polypeptide (F13A1), mRNA####NM_000129
NM_000130	F5	chr1:169481191-169555769	0	0	0.183653	0.216303	0.236067	-0.236067	1	1	0.233857	0.270879	0.212025	-0.212025	1	1	Homo sapiens coagulation factor V (proaccelerin, labile factor) (F5), mRNA####NM_000130
NM_000131	F7	chr13:113760101-113774995	0	0	1.37608e-05	0.14578	13.3709	-13.3709	1	1	2.11318e-06	0	#NAME?	#NAME?	1	1	Homo sapiens coagulation factor VII (serum prothrombin conversion accelerator) (F7), transcript variant 1, mRNA####NM_000131
NM_000132	F8	chrX:154064063-154250998	0	0	0.0574129	0.307661	2.4219	-2.4219	0.4114	0.998217	0.115814	0.264995	1.19415	-1.19415	1	1	Homo sapiens coagulation factor VIII, procoagulant component (F8), transcript variant 1, mRNA####NM_000132
NM_000133	F9	chrX:138612894-138645617	0	0	0	0	0	0	1	1	0	0	0	0	1	1	Homo sapiens coagulation factor IX (F9), mRNA####NM_000133
NM_000134	FABP2	chr4:120238404-120243316	0	0	0.0244269	0.0358261	0.552541	-0.552541	1	1	0.048878	0.0409978	-0.253638	0.253638	1	1	Homo sapiens fatty acid binding protein 2, intestinal (FABP2), mRNA####NM_000134
NM_000135	FANCA	chr16:89773540-89883065	6	9	15.0932	19.2812	0.353291	-0.353291	0.6141	0.998217	13.027	18.1635	0.479529	-0.479529	0.4788	0.998264	Homo sapiens Fanconi anemia, complementation group A (FANCA), transcript variant 1, mRNA####NM_000135
NM_000136	FANCC	chr9:97861335-98079991	4	2	6.40888	7.90793	0.303228	-0.303228	0.5617	0.998217	6.67652	8.32813	0.318896	-0.318896	0.54065	0.998264	Homo sapiens Fanconi anemia, complementation group C (FANCC), transcript variant 1, mRNA####NM_000136
NM_000137	FAH	chr15:80445232-80478924	0	2	18.2195	16.4655	-0.146038	0.146038	0.77935	0.998217	17.3814	15.8424	-0.133761	0.133761	0.79795	0.998264	Homo sapiens fumarylacetoacetate hydrolase (fumarylacetoacetase) (FAH), mRNA####NM_000137
NM_000138	FBN1	chr15:48700502-48937985	0	0	2.41241	1.76273	-0.452667	0.452667	0.4143	0.998217	2.4658	1.78738	-0.464205	0.464205	0.38255	0.998264	Homo sapiens fibrillin 1 (FBN1), mRNA####NM_000138
NM_000139	MS4A2	chr11:59856136-59865940	0	0	0	0	0	0	1	1	0	0	0	0	1	1	Homo sapiens membrane-spanning 4-domains, subfamily A, member 2 (MS4A2), transcript variant 1, mRNA####NM_000139
NM_000140	FECH	chr18:55212072-55253969	0	1	6.2698	5.27818	-0.24838	0.24838	0.6164	0.998217	7.0203	4.7513	-0.563211	0.563211	0.2592	0.998264	Homo sapiens ferrochelatase (FECH), transcript variant 2, mRNA####NM_000140
NM_000141	FGFR2	chr10:123237843-123357972	0	0	0	0	0	0	1	1	0	0	0	0	1	1	Homo sapiens fibroblast growth factor receptor 2 (FGFR2), transcript variant 1, mRNA####NM_000141
NM_000142	FGFR3	chr4:1795038-1810599	4	7	14.9327	12.2215	-0.289054	0.289054	0.5552	0.998217	12.7209	9.06544	-0.48875	0.48875	0.3538	0.998264	Homo sapiens fibroblast growth factor receptor 3 (FGFR3), transcript variant 1, mRNA####NM_000142
NM_000143	FH	chr1:241660856-241683085	0	0	99.8938	96.5945	-0.0484534	0.0484534	0.91295	0.998217	105.638	105.623	-0.000212903	0.000212903	0.99925	0.999337	Homo sapiens fumarate hydratase (FH), mRNA####NM_000143
NM_000144	FXN	chr9:71650478-71715094	0	0	1.27636	1.34995	0.0808621	-0.0808621	0.91005	0.998217	1.2749	1.04548	-0.286221	0.286221	0.7034	0.998264	Homo sapiens frataxin (FXN), transcript variant 1, mRNA####NM_000144
NM_000145	FSHR	chr2:49189295-49381666	0	0	0	0	0	0	1	1	0	0	0	0	1	1	Homo sapiens follicle stimulating hormone receptor (FSHR), transcript variant 1, mRNA####NM_000145
NM_000146	FTL	chr19:49468565-49470136	1	2	5574.71	3425.63	-0.702526	0.702526	0.3033	0.998217	5519.35	3434.39	-0.684447	0.684447	0.3129	0.998264	Homo sapiens ferritin, light polypeptide (FTL), mRNA####NM_000146
NM_000147	FUCA1	chr1:24171571-24194859	0	1	7.45515	3.58091	-1.05791	1.05791	0.1055	0.998217	7.1584	3.52808	-1.02075	1.02075	0.127	0.998264	Homo sapiens fucosidase, alpha-L- 1, tissue (FUCA1), mRNA####NM_000147
NM_000148	FUT1	chr19:49251267-49258647	4	0	2.72488	12.1073	2.15161	-2.15161	0.00055	0.213103	2.7695	12.4031	2.16301	-2.16301	0.0007	0.246895	Homo sapiens fucosyltransferase 1 (galactoside 2-alpha-L-fucosyltransferase, H blood group) (FUT1), mRNA####NM_000148
NM_000149	FUT3	chr19:5842898-5858250	0	0	0	0	0	0	1	1	0	0	0	0	1	1	Homo sapiens fucosyltransferase 3 (galactoside 3(4)-L-fucosyltransferase, Lewis blood group) (FUT3), transcript variant 1, mRNA####NM_000149
NM_000150	FUT6	chr19:5830636-5839742	0	0	5.04537e-05	0	#NAME?	#NAME?	1	1	0	0	0	0	1	1	Homo sapiens fucosyltransferase 6 (alpha (1,3) fucosyltransferase) (FUT6), transcript variant 1, mRNA####NM_000150
NM_000151	G6PC	chr17:41052813-41066450	0	0	0	0	0	0	1	1	0	0	0	0	1	1	Homo sapiens glucose-6-phosphatase, catalytic subunit (G6PC), transcript variant 1, mRNA####NM_000151
NM_000152	GAA	chr17:78075354-78093679	4	4	1.7367	2.94995	0.764343	-0.764343	0.4822	0.998217	0.875833	2.47725	1.50001	-1.50001	0.623	0.998264	Homo sapiens glucosidase, alpha; acid (GAA), transcript variant 1, mRNA####NM_000152
NM_000153	GALC	chr14:88399357-88460009	0	0	0	0	0	0	1	1	0	0	0	0	1	1	Homo sapiens galactosylceramidase (GALC), transcript variant 1, mRNA####NM_000153
NM_000154	GALK1	chr17:73754017-73761280	2	2	45.5967	57.9775	0.346563	-0.346563	0.4596	0.998217	36.1153	49.6061	0.457909	-0.457909	0.32685	0.998264	Homo sapiens galactokinase 1 (GALK1), mRNA####NM_000154
NM_000155	GALT	chr9:34646585-34650595	2	2	36.9585	45.1255	0.288038	-0.288038	0.5428	0.998217	35.4578	46.4383	0.389212	-0.389212	0.4123	0.998264	Homo sapiens galactose-1-phosphate uridylyltransferase (GALT), transcript variant 1, mRNA####NM_000155
NM_000156	GAMT	chr19:1397024-1401569	2	2	46.4857	63.8836	0.458657	-0.458657	0.3495	0.998217	39.2024	59.2745	0.59647	-0.59647	0.22905	0.998264	Homo sapiens guanidinoacetate N-methyltransferase (GAMT), transcript variant 1, mRNA####NM_000156
NM_000157	GBA	chr1:155204238-155214653	2	1	15.4666	11.1531	-0.47171	0.47171	0.3739	0.998217	16.5456	10.3688	-0.674191	0.674191	0.2051	0.998264	Homo sapiens glucosidase, beta, acid (GBA), transcript variant 1, mRNA####NM_000157
NM_000158	GBE1	chr3:81538849-81810950	0	0	4.86571	5.0233	0.0459849	-0.0459849	0.93695	0.998217	6.4563	5.71948	-0.174824	0.174824	0.7605	0.998264	Homo sapiens glucan (1,4-alpha-), branching enzyme 1 (GBE1), mRNA####NM_000158
NM_000159	GCDH	chr19:13001942-13030086	1	2	19.4462	16.4235	-0.243724	0.243724	0.67305	0.998217	16.9116	15.2991	-0.14456	0.14456	0.8142	0.998264	Homo sapiens glutaryl-CoA dehydrogenase (GCDH), transcript variant 1, mRNA####NM_000159
NM_000160	GCGR	chr17:79762007-79771889	0	0	0.972596	2.45671	1.33681	-1.33681	0.14805	0.998217	0.621689	2.17653	1.80776	-1.80776	0.07385	0.998264	Homo sapiens glucagon receptor (GCGR), mRNA####NM_000160
NM_000161	GCH1	chr14:55308723-55369542	0	1	2.54309	2.44736	-0.0553584	0.0553584	0.9415	0.998217	2.2789	2.32046	0.0260707	-0.0260707	0.9758	0.998264	Homo sapiens GTP cyclohydrolase 1 (GCH1), transcript variant 1, mRNA####NM_000161
NM_000162	GCK	chr7:44183869-44229022	0	0	0	0	0	0	1	1	0	0	0	0	1	1	Homo sapiens glucokinase (hexokinase 4) (GCK), transcript variant 1, mRNA####NM_000162
NM_000163	GHR	chr5:42423876-42721980	0	0	0	0	0	0	1	1	0	0	0	0	1	1	Homo sapiens growth hormone receptor (GHR), transcript variant 1, mRNA####NM_000163
NM_000164	GIPR	chr19:46171501-46185717	0	0	0.603836	0.644092	0.0931094	-0.0931094	0.9351	0.998217	0.356989	0.66797	0.903903	-0.903903	0.43685	0.998264	Homo sapiens gastric inhibitory polypeptide receptor (GIPR), mRNA####NM_000164
NM_000165	GJA1	chr6:121756744-121770873	0	0	0.1195	0.187786	0.652077	-0.652077	1	1	0.170799	0.128936	-0.405642	0.405642	1	1	Homo sapiens gap junction protein, alpha 1, 43kDa (GJA1), mRNA####NM_000165
NM_000166	GJB1	chrX:70430034-70948962	0	0	0	0	0	0	1	1	0	0	0	0	1	1	Homo sapiens gap junction protein, beta 1, 32kDa (GJB1), transcript variant 2, mRNA####NM_000166
NM_000167	GK	chrX:30671475-30749577	0	0	0.000450866	0	#NAME?	#NAME?	1	1	0.633012	8.26428e-05	-12.9031	12.9031	0.061	0.998264	Homo sapiens glycerol kinase (GK), transcript variant 2, mRNA####NM_000167
NM_000168	GLI3	chr7:42000547-42276618	0	1	5.98632	6.6947	0.16135	-0.16135	0.7313	0.998217	5.67734	6.93373	0.288415	-0.288415	0.5486	0.998264	Homo sapiens GLI family zinc finger 3 (GLI3), mRNA####NM_000168
NM_000169	GLA	chrX:100645877-100669128	0	1	18.415	13.5195	-0.445848	0.445848	0.73785	0.998217	20.8739	14.2624	-0.549482	0.549482	0.7593	0.998264	Homo sapiens galactosidase, alpha (GLA), mRNA####NM_000169
NM_000170	GLDC	chr9:6532463-6645692	0	0	0.0277117	0.0609657	1.1375	-1.1375	1	1	0.0138627	0.0697664	2.33132	-2.33132	1	1	Homo sapiens glycine dehydrogenase (decarboxylating) (GLDC), mRNA####NM_000170
NM_000171	GLRA1	chr5:151202073-151304397	0	0	0	0	0	0	1	1	0	0	0	0	1	1	Homo sapiens glycine receptor, alpha 1 (GLRA1), transcript variant 2, mRNA####NM_000171
NM_000172	GNAT1	chr3:50229042-50235129	0	0	0.000837666	0	#NAME?	#NAME?	1	1	0.0221031	0.0185393	-0.253667	0.253667	1	1	Homo sapiens guanine nucleotide binding protein (G protein), alpha transducing activity polypeptide 1 (GNAT1), transcript variant 2, mRNA####NM_000172
NM_000173	GP1BA	chr17:4835591-4838325	0	0	0.456682	2.74299	2.58649	-2.58649	0.0119	0.998217	0.456908	2.50022	2.45208	-2.45208	0.02345	0.998264	Homo sapiens glycoprotein Ib (platelet), alpha polypeptide (GP1BA), mRNA####NM_000173
NM_000174	GP9	chr3:128779644-128781253	0	0	0	0	0	0	1	1	0	0	0	0	1	1	Homo sapiens glycoprotein IX (platelet) (GP9), mRNA####NM_000174
NM_000175	GPI	chr19:34855644-34893318	3	4	130.54	113.86	-0.197233	0.197233	0.6742	0.998217	128.2	110.64	-0.212518	0.212518	0.659	0.998264	Homo sapiens glucose-6-phosphate isomerase (GPI), transcript variant 2, mRNA####NM_000175
NM_000176	NR3C1	chr5:142657495-142815077	1	2	0	0	0	0	1	1	0	0	0	0	1	1	Homo sapiens nuclear receptor subfamily 3, group C, member 1 (glucocorticoid receptor) (NR3C1), transcript variant 1, mRNA####NM_000176
NM_000177	GSN	chr9:124030379-124095120	3	2	0	0	0	0	1	1	0	0	0	0	1	1	Homo sapiens gelsolin (GSN), transcript variant 1, mRNA####NM_000177
NM_000178	GSS	chr20:33516235-33543601	3	2	78.8193	98.3435	0.31928	-0.31928	0.4734	0.998217	77.0903	95.1881	0.304232	-0.304232	0.4951	0.998264	Homo sapiens glutathione synthetase (GSS), mRNA####NM_000178
NM_000179	MSH6	chr2:48010220-48132932	0	2	43.6836	35.5158	-0.298631	0.298631	0.60305	0.998217	36.1567	34.5431	-0.0658641	0.0658641	0.91685	0.998264	Homo sapiens mutS homolog 6 (MSH6), transcript variant 1, mRNA####NM_000179
NM_000180	GUCY2D	chr17:7905987-7923658	0	0	0.0365242	0.0749963	1.03797	-1.03797	1	1	0.0292338	0.0490414	0.746362	-0.746362	1	1	Homo sapiens guanylate cyclase 2D, membrane (retina-specific) (GUCY2D), mRNA####NM_000180
NM_000181	GUSB	chr7:65425671-65447301	2	1	71.618	34.8423	-1.03948	1.03948	0.021	0.998217	70.2884	35.7342	-0.975982	0.975982	0.0338	0.998264	Homo sapiens glucuronidase, beta (GUSB), transcript variant 1, mRNA####NM_000181
NM_000182	HADHA	chr2:26413503-26467594	1	1	184.791	146.666	-0.333364	0.333364	0.48635	0.998217	189.866	150.629	-0.333981	0.333981	0.48725	0.998264	Homo sapiens hydroxyacyl-CoA dehydrogenase/3-ketoacyl-CoA thiolase/enoyl-CoA hydratase (trifunctional protein), alpha subunit (HADHA), mRNA####NM_000182
NM_000183	HADHB	chr2:26467615-26513333	0	0	55.4393	54.0726	-0.0360111	0.0360111	0.93435	0.998217	58.0935	58.14	0.00115382	-0.00115382	0.9973	0.998794	Homo sapiens hydroxyacyl-CoA dehydrogenase/3-ketoacyl-CoA thiolase/enoyl-CoA hydratase (trifunctional protein), beta subunit (HADHB), transcript variant 1, mRNA####NM_000183
NM_000184	HBG2	chr11:5274420-5276011	0	0	0	0	0	0	1	1	0	0	0	0	1	1	Homo sapiens hemoglobin, gamma G (HBG2), mRNA####NM_000184
NM_000185	SERPIND1	chr22:21061978-21213100	0	0	0.061915	0.0908087	0.552541	-0.552541	1	1	0.0495566	0.124701	1.33132	-1.33132	1	1	Homo sapiens serpin peptidase inhibitor, clade D (heparin cofactor), member 1 (SERPIND1), mRNA####NM_000185
NM_000186	CFH	chr1:196621007-196716634	0	0	0.0127326	0	#NAME?	#NAME?	1	1	0	0	0	0	1	1	Homo sapiens complement factor H (CFH), transcript variant 1, mRNA####NM_000186
NM_000187	HGD	chr3:120347014-120401418	0	0	0.1383	0.0202839	-2.76939	2.76939	1	1	0.221389	0	#NAME?	#NAME?	1	1	Homo sapiens homogentisate 1,2-dioxygenase (HGD), mRNA####NM_000187
NM_000188	HK1	chr10:71029755-71161637	1	1	80.7832	53.8679	-0.58463	0.58463	0.18955	0.998217	77.3357	54.1428	-0.514365	0.514365	0.2427	0.998264	Homo sapiens hexokinase 1 (HK1), transcript variant 1, mRNA####NM_000188
NM_000189	HK2	chr2:75059781-75120481	5	7	26.8957	16.6742	-0.689758	0.689758	0.12875	0.998217	26.8183	16.8117	-0.673758	0.673758	0.1425	0.998264	Homo sapiens hexokinase 2 (HK2), mRNA####NM_000189
NM_000190	HMBS	chr11:118955586-118964259	1	2	50.328	47.7876	-0.0747251	0.0747251	0.8754	0.998217	45.7319	44.8206	-0.0290373	0.0290373	0.95245	0.998264	Homo sapiens hydroxymethylbilane synthase (HMBS), transcript variant 1, mRNA####NM_000190
NM_000191	HMGCL	chr1:24128366-24151949	2	1	5.42613	4.67394	-0.215284	0.215284	0.8134	0.998217	6.09244	9.45221	0.633631	-0.633631	0.37915	0.998264	Homo sapiens 3-hydroxymethyl-3-methylglutaryl-CoA lyase (HMGCL), transcript variant 1, mRNA####NM_000191
NM_000192	TBX5	chr12:114791734-114850637	0	0	0	0	0	0	1	1	2.29102e-06	0	#NAME?	#NAME?	1	1	Homo sapiens T-box 5 (TBX5), transcript variant 1, mRNA####NM_000192
NM_000193	SHH	chr7:155595557-155604967	0	0	0.200261	0.106806	-0.906891	0.906891	1	1	0.255004	0.030556	-3.06099	3.06099	1	1	Homo sapiens sonic hedgehog (SHH), mRNA####NM_000193
NM_000194	HPRT1	chrX:133594174-133634698	0	1	24.463	26.4706	0.113792	-0.113792	0.8165	0.998217	26.9102	29.2878	0.122147	-0.122147	0.80105	0.998264	Homo sapiens hypoxanthine phosphoribosyltransferase 1 (HPRT1), mRNA####NM_000194
NM_000195	HPS1	chr10:100175954-100206704	0	3	3.29646	1.98562	-0.731327	0.731327	0.3289	0.998217	3.50021	1.87398	-0.901338	0.901338	0.2262	0.998264	Homo sapiens Hermansky-Pudlak syndrome 1 (HPS1), transcript variant 1, mRNA####NM_000195
NM_000196	HSD11B2	chr16:67465035-67471454	0	0	4.51018	3.90783	-0.206817	0.206817	0.7585	0.998217	3.18699	2.89802	-0.137124	0.137124	0.86915	0.998264	Homo sapiens hydroxysteroid (11-beta) dehydrogenase 2 (HSD11B2), mRNA####NM_000196
NM_000197	HSD17B3	chr9:98997588-99064434	0	0	0	0.0787907	inf	#VALUE!	1	1	0	0.0450823	inf	#VALUE!	1	1	Homo sapiens hydroxysteroid (17-beta) dehydrogenase 3 (HSD17B3), mRNA####NM_000197
NM_000198	HSD3B2	chr1:119957553-119965662	0	0	0.0330899	0	#NAME?	#NAME?	1	1	0	0	0	0	1	1	Homo sapiens hydroxy-delta-5-steroid dehydrogenase, 3 beta- and steroid delta-isomerase 2 (HSD3B2), transcript variant 1, mRNA####NM_000198
NM_000199	SGSH	chr17:78143790-78194199	4	4	20.6703	14.3153	-0.530001	0.530001	0.2851	0.998217	19.2772	12.1474	-0.666247	0.666247	0.1892	0.998264	Homo sapiens N-sulfoglucosamine sulfohydrolase (SGSH), mRNA####NM_000199
NM_000200	HTN3	chr4:70894129-70902255	0	0	0	0	0	0	1	1	0	0	0	0	1	1	Homo sapiens histatin 3 (HTN3), mRNA####NM_000200
NM_000201	ICAM1	chr19:10381516-10397291	1	2	20.0658	16.5211	-0.280423	0.280423	0.54565	0.998217	17.48	17.1147	-0.0304714	0.0304714	0.94935	0.998264	Homo sapiens intercellular adhesion molecule 1 (ICAM1), mRNA####NM_000201
NM_000202	IDS	chrX:148560294-148586884	0	1	2.96257	2.69634	-0.135848	0.135848	0.83795	0.998217	2.87679	2.50885	-0.197434	0.197434	0.78565	0.998264	Homo sapiens iduronate 2-sulfatase (IDS), transcript variant 1, mRNA####NM_000202
NM_000203	IDUA	chr4:972860-998345	1	2	7.56608	8.10401	0.0990906	-0.0990906	0.8667	0.998217	6.06631	5.74025	-0.0797054	0.0797054	0.90505	0.998264	Homo sapiens iduronidase, alpha-L- (IDUA), transcript variant 1, mRNA####NM_000203
NM_000204	CFI	chr4:110661847-110723335	0	0	0.804051	0.149749	-2.42474	2.42474	0.0666	0.998217	0.485223	0.0856831	-2.50157	2.50157	0.1325	0.998264	Homo sapiens complement factor I (CFI), mRNA####NM_000204
NM_000206	IL2RG	chrX:70327253-70331481	0	0	0.450734	0.302993	-0.57299	0.57299	0.64085	0.998217	0.526117	0.315211	-0.739065	0.739065	0.5591	0.998264	Homo sapiens interleukin 2 receptor, gamma (IL2RG), mRNA####NM_000206
NM_000207	INS	chr11:2150341-2182439	0	0	0	0	0	0	1	1	0	0	0	0	1	1	Homo sapiens insulin (INS), transcript variant 1, mRNA####NM_000207
NM_000208	INSR	chr19:7112265-7294011	0	0	0.800057	2.26093	1.49874	-1.49874	0.16635	0.998217	1.12618	1.76567	0.648774	-0.648774	0.5042	0.998264	Homo sapiens insulin receptor (INSR), transcript variant 1, mRNA####NM_000208
NM_000209	PDX1	chr13:28403895-28500451	0	0	0	0.0463886	inf	#VALUE!	1	1	0	0	0	0	1	1	Homo sapiens pancreatic and duodenal homeobox 1 (PDX1), mRNA####NM_000209
NM_000210	ITGA6	chr2:173292313-173371181	0	0	0.888423	1.42485	0.681496	-0.681496	0.4848	0.998217	0.306155	0.000148402	-11.0105	11.0105	1	1	Homo sapiens integrin, alpha 6 (ITGA6), transcript variant 2, mRNA####NM_000210
NM_000211	ITGB2	chr21:46305867-46349595	0	0	0	0.00030369	inf	#VALUE!	1	1	0	0.000528493	inf	#VALUE!	1	1	Homo sapiens integrin, beta 2 (complement component 3 receptor 3 and 4 subunit) (ITGB2), transcript variant 1, mRNA####NM_000211
NM_000212	ITGB3	chr17:45331207-45401267	0	0	0.106502	0.140583	0.400538	-0.400538	1	1	0.138521	0.232377	0.746362	-0.746362	1	1	Homo sapiens integrin, beta 3 (platelet glycoprotein IIIa, antigen CD61) (ITGB3), mRNA####NM_000212
NM_000213	ITGB4	chr17:73717515-73753899	0	0	0	0	0	0	1	1	0	0	0	0	1	1	Homo sapiens integrin, beta 4 (ITGB4), transcript variant 1, mRNA####NM_000213
NM_000214	JAG1	chr20:10618331-10654694	0	0	2.62571	6.83433	1.38009	-1.38009	0.01405	0.998217	2.55788	7.06708	1.46617	-1.46617	0.00845	0.881769	Homo sapiens jagged 1 (JAG1), mRNA####NM_000214
NM_000215	JAK3	chr19:17935592-17958841	1	3	6.92412	5.659	-0.291085	0.291085	0.5591	0.998217	6.58356	5.0573	-0.380502	0.380502	0.4718	0.998264	Homo sapiens Janus kinase 3 (JAK3), mRNA####NM_000215
NM_000216	KAL1	chrX:8496914-8700227	0	0	3.37216	3.98065	0.23933	-0.23933	0.64595	0.998217	3.68054	3.8418	0.0618634	-0.0618634	0.9096	0.998264	Homo sapiens Kallmann syndrome 1 sequence (KAL1), mRNA####NM_000216
NM_000217	KCNA1	chr12:5019072-5027422	0	0	0	0	0	0	1	1	0	0	0	0	1	1	Homo sapiens potassium voltage-gated channel, shaker-related subfamily, member 1 (episodic ataxia with myokymia) (KCNA1), mRNA####NM_000217
NM_000218	KCNQ1	chr11:2466220-2870340	3	0	1.66695	3.71299	1.15537	-1.15537	0.44445	0.998217	2.35231	3.70519	0.655469	-0.655469	0.7394	0.998264	Homo sapiens potassium voltage-gated channel, KQT-like subfamily, member 1 (KCNQ1), transcript variant 1, mRNA####NM_000218
NM_000219	KCNE1	chr21:35818985-35884573	0	0	0.0519082	0.0435008	-0.254919	0.254919	1	1	0	0.0463848	inf	#VALUE!	1	1	Homo sapiens potassium voltage-gated channel, Isk-related family, member 1 (KCNE1), transcript variant 2, mRNA####NM_000219
NM_000220	KCNJ1	chr11:128707908-128737268	0	0	0	0	0	0	1	1	0	0	0	0	1	1	Homo sapiens potassium inwardly-rectifying channel, subfamily J, member 1 (KCNJ1), transcript variant 1, mRNA####NM_000220
NM_000221	KHK	chr2:27309610-27341995	2	3	10.5848	9.24494	-0.195254	0.195254	0.71925	0.998217	9.75051	8.94898	-0.123756	0.123756	0.8218	0.998264	Homo sapiens ketohexokinase (fructokinase) (KHK), transcript variant a, mRNA####NM_000221
NM_000222	KIT	chr4:55524094-55606881	0	0	0	0	0	0	1	1	0	0.00420006	inf	#VALUE!	1	1	Homo sapiens v-kit Hardy-Zuckerman 4 feline sarcoma viral oncogene homolog (KIT), transcript variant 1, mRNA####NM_000222
NM_000223	KRT12	chr17:39017429-39023462	0	0	0.0838152	1.08587	3.6955	-3.6955	0.0419	0.998217	0.0838568	1.52397	4.18377	-4.18377	0.09535	0.998264	Homo sapiens keratin 12 (KRT12), mRNA####NM_000223
NM_000224	KRT18	chr12:53290970-53346685	2	2	37.0875	46.9421	0.33995	-0.33995	0.85475	0.998217	35.7678	51.856	0.535848	-0.535848	0.78585	0.998264	Homo sapiens keratin 18 (KRT18), transcript variant 1, mRNA####NM_000224
NM_000226	KRT9	chr17:39722093-39728310	0	0	0.0479164	0.0175693	-1.44746	1.44746	1	1	0.0958803	0.0201056	-2.25364	2.25364	1	1	Homo sapiens keratin 9 (KRT9), mRNA####NM_000226
NM_000227	LAMA3	chr18:21269561-21535029	0	0	1.47546	0.611031	-1.27185	1.27185	0.5108	0.998217	1.24763	0.844395	-0.563199	0.563199	0.78715	0.998264	Homo sapiens laminin, alpha 3 (LAMA3), transcript variant 2, mRNA####NM_000227
NM_000228	LAMB3	chr1:209788217-209825820	4	0	0.00314242	9.39879	11.5464	-11.5464	0.18805	0.998217	2.0216	9.01897	2.15746	-2.15746	0.0093	0.931056	Homo sapiens laminin, beta 3 (LAMB3), transcript variant 1, mRNA####NM_000228
NM_000229	LCAT	chr16:67973786-68002597	1	0	7.79602	10.1028	0.373942	-0.373942	0.8459	0.998217	7.76221	8.1523	0.0707399	-0.0707399	0.97025	0.998264	Homo sapiens lecithin-cholesterol acyltransferase (LCAT), mRNA####NM_000229
NM_000230	LEP	chr7:127881330-127897682	0	0	0.077491	0	#NAME?	#NAME?	1	1	0.0930353	0.013006	-2.8386	2.8386	1	1	Homo sapiens leptin (LEP), mRNA####NM_000230
NM_000231	SGCG	chr13:23755059-23899304	0	0	0.0172142	0	#NAME?	#NAME?	1	1	0	0.0577841	inf	#VALUE!	1	1	Homo sapiens sarcoglycan, gamma (35kDa dystrophin-associated glycoprotein) (SGCG), mRNA####NM_000231
NM_000232	SGCB	chr4:52886860-52904485	0	0	3.49343	1.88768	-0.888032	0.888032	0.15405	0.998217	3.51969	1.9853	-0.826088	0.826088	0.1854	0.998264	Homo sapiens sarcoglycan, beta (43kDa dystrophin-associated glycoprotein) (SGCB), mRNA####NM_000232
NM_000233	LHCGR	chr2:48757063-49003656	0	0	0	0	0	0	1	1	0.0172987	0.0290196	0.746361	-0.746361	1	1	Homo sapiens luteinizing hormone/choriogonadotropin receptor (LHCGR), mRNA####NM_000233
NM_000234	LIG1	chr19:48618701-48673860	4	4	34.6188	39.4709	0.189236	-0.189236	0.7025	0.998217	33.2304	34.4547	0.0521974	-0.0521974	0.91725	0.998264	Homo sapiens ligase I, DNA, ATP-dependent (LIG1), transcript variant 1, mRNA####NM_000234
NM_000235	LIPA	chr10:90973325-91011796	0	1	3.38911	2.48758	-0.446163	0.446163	0.679	0.998217	4.45756	1.23817	-1.84805	1.84805	0.2177	0.998264	Homo sapiens lipase A, lysosomal acid, cholesterol esterase (LIPA), transcript variant 2, mRNA####NM_000235
NM_000236	LIPC	chr15:58724174-58861073	0	0	0	0	0	0	1	1	0.0357004	0.0299448	-0.253638	0.253638	1	1	Homo sapiens lipase, hepatic (LIPC), mRNA####NM_000236
NM_000237	LPL	chr8:19796581-19824770	1	1	36.6486	227.877	2.63642	-2.63642	5e-05	0.0339028	37.0405	246.468	2.73422	-2.73422	5e-05	0.0327514	Homo sapiens lipoprotein lipase (LPL), mRNA####NM_000237
NM_000238	KCNH2	chr7:150642043-150675402	0	2	0.38948	0.568613	0.545897	-0.545897	0.74685	0.998217	0.52654	0.554519	0.0746944	-0.0746944	0.9589	0.998264	Homo sapiens potassium voltage-gated channel, subfamily H (eag-related), member 2 (KCNH2), transcript variant 1, mRNA####NM_000238
NM_000239	LYZ	chr12:69742133-69748013	0	0	0.742493	0.474688	-0.645398	0.645398	0.53985	0.998217	0.609527	0.862748	0.501249	-0.501249	0.65565	0.998264	Homo sapiens lysozyme (LYZ), mRNA####NM_000239
NM_000240	MAOA	chrX:43514154-43606071	0	0	0.569906	0.228531	-1.31833	1.31833	0.173	0.998217	0.769975	0.286004	-1.42878	1.42878	0.16075	0.998264	Homo sapiens monoamine oxidase A (MAOA), transcript variant 1, mRNA####NM_000240
NM_000242	MBL2	chr10:54525139-54531460	0	0	0	0	0	0	1	1	0	0	0	0	1	1	Homo sapiens mannose-binding lectin (protein C) 2, soluble (MBL2), mRNA####NM_000242
NM_000243	MEFV	chr16:3292027-3306627	0	0	3.73054e-06	0.0555689	13.8626	-13.8626	1	1	0.0480421	0.0890486	0.890294	-0.890294	1	1	Homo sapiens Mediterranean fever (MEFV), transcript variant 1, mRNA####NM_000243
NM_000244	MEN1	chr11:64570985-64578766	5	5	0	0	0	0	1	1	0	0	0	0	1	1	Homo sapiens multiple endocrine neoplasia I (MEN1), transcript variant 1, mRNA####NM_000244
NM_000245	MET	chr7:116312458-116438440	0	1	41.3469	25.321	-0.707445	0.707445	0.1181	0.998217	43.4114	28.6777	-0.598145	0.598145	0.18705	0.998264	Homo sapiens met proto-oncogene (MET), transcript variant 2, mRNA####NM_000245
NM_000246	CIITA	chr16:10971054-11018840	0	0	0.0510459	0	#NAME?	#NAME?	1	1	0.0169473	0	#NAME?	#NAME?	1	1	Homo sapiens class II, major histocompatibility complex, transactivator (CIITA), transcript variant 2, mRNA####NM_000246
NM_000247	MICA	chr6_ssto_hap7:2701358-2716891	0	0	0	0	0	0	1	1	0	0	0	0	1	1	Homo sapiens MHC class I polypeptide-related sequence A (MICA), transcript variant 1*001, mRNA####NM_000247
NM_000248	MITF	chr3:69788585-70017488	0	0	0.229477	0.638665	1.47671	-1.47671	0.506	0.998217	0.281523	0.769989	1.45158	-1.45158	0.632	0.998264	Homo sapiens microphthalmia-associated transcription factor (MITF), transcript variant 4, mRNA####NM_000248
NM_000249	MLH1	chr3:37034840-37092337	0	0	0.710029	6.27032	3.14259	-3.14259	0.20195	0.998217	1.60461	2.19488	0.451915	-0.451915	0.8136	0.998264	Homo sapiens mutL homolog 1 (MLH1), transcript variant 1, mRNA####NM_000249
NM_000250	MPO	chr17:56347216-56358296	0	0	0	0	0	0	1	1	0	0	0	0	1	1	Homo sapiens myeloperoxidase (MPO), mRNA####NM_000250
NM_000251	MSH2	chr2:47630205-47710367	0	1	25.3786	25.8304	0.0254599	-0.0254599	0.9536	0.998217	29.2009	27.4273	-0.0904035	0.0904035	0.8482	0.998264	Homo sapiens mutS homolog 2 (MSH2), transcript variant 1, mRNA####NM_000251
NM_000252	MTM1	chrX:149737046-149841616	0	0	3.15283	3.78545	0.26382	-0.26382	0.66555	0.998217	4.2677	3.86499	-0.142994	0.142994	0.8102	0.998264	Homo sapiens myotubularin 1 (MTM1), mRNA####NM_000252
NM_000253	MTTP	chr4:100485239-100545154	0	0	0.0449884	0.0848353	0.915111	-0.915111	1	1	0.0385806	0.0215737	-0.838601	0.838601	1	1	Homo sapiens microsomal triglyceride transfer protein (MTTP), mRNA####NM_000253
NM_000254	MTR	chr1:236958580-237067281	1	1	16.5502	14.635	-0.177428	0.177428	0.68395	0.998217	17.8045	15.2985	-0.218853	0.218853	0.62035	0.998264	Homo sapiens 5-methyltetrahydrofolate-homocysteine methyltransferase (MTR), transcript variant 1, mRNA####NM_000254
NM_000255	MUT	chr6:49398072-49431041	0	0	6.84407	9.12272	0.414608	-0.414608	0.4133	0.998217	7.37002	9.64271	0.387771	-0.387771	0.4485	0.998264	Homo sapiens methylmalonyl CoA mutase (MUT), mRNA####NM_000255
NM_000256	MYBPC3	chr11:47352956-47374253	0	0	0.0311098	0	#NAME?	#NAME?	1	1	0.0373503	0.0104429	-1.8386	1.8386	1	1	Homo sapiens myosin binding protein C, cardiac (MYBPC3), mRNA####NM_000256
NM_000257	MYH7	chr14:23881946-23904870	0	0	0	0	0	0	1	1	0	0	0	0	1	1	Homo sapiens myosin, heavy chain 7, cardiac muscle, beta (MYH7), mRNA####NM_000257
NM_000258	MYL3	chr3:46899356-46904973	0	0	0	0	0	0	1	1	0	0	0	0	1	1	Homo sapiens myosin, light chain 3, alkali; ventricular, skeletal, slow (MYL3), mRNA####NM_000258
NM_000259	MYO5A	chr15:52599479-52821247	0	0	1.42114	2.04045	0.521834	-0.521834	0.4665	0.998217	2.39736	2.74706	0.196444	-0.196444	0.7378	0.998264	Homo sapiens myosin VA (heavy chain 12, myoxin) (MYO5A), transcript variant 1, mRNA####NM_000259
NM_000260	MYO7A	chr11:76839309-76926286	0	0	0.554383	0.000134468	-12.0094	12.0094	0.07835	0.998217	0.409593	0.361078	-0.181879	0.181879	1	1	Homo sapiens myosin VIIA (MYO7A), transcript variant 1, mRNA####NM_000260
NM_000261	MYOC	chr1:171604556-171621773	0	0	0	0	0	0	1	1	0	0	0	0	1	1	Homo sapiens myocilin, trabecular meshwork inducible glucocorticoid response (MYOC), mRNA####NM_000261
NM_000262	NAGA	chr22:42454337-42466846	3	4	17.6712	14.6958	-0.266002	0.266002	0.5728	0.998217	17.6374	14.2702	-0.305633	0.305633	0.5181	0.998264	Homo sapiens N-acetylgalactosaminidase, alpha- (NAGA), mRNA####NM_000262
NM_000263	NAGLU	chr17:40687950-40696466	3	3	34.5573	18.8414	-0.875089	0.875089	0.06185	0.998217	30.455	18.0978	-0.750868	0.750868	0.12095	0.998264	Homo sapiens N-acetylglucosaminidase, alpha (NAGLU), mRNA####NM_000263
NM_000264	PTCH1	chr9:98205263-98279247	0	0	0.487175	0.23768	-1.03542	1.03542	0.4882	0.998217	0.170608	0.295905	0.794451	-0.794451	1	1	Homo sapiens patched 1 (PTCH1), transcript variant 1b, mRNA####NM_000264
NM_000265	NCF1	chr7:74188308-74203720	0	0	0	0	0	0	1	1	0	0	0	0	1	1	Homo sapiens neutrophil cytosolic factor 1 (NCF1), mRNA####NM_000265
NM_000266	NDP	chrX:43808023-43832921	0	0	0.0138915	0	#NAME?	#NAME?	1	1	0	0	0	0	1	1	Homo sapiens Norrie disease (pseudoglioma) (NDP), mRNA####NM_000266
NM_000267	NF1	chr17:29421944-29704695	0	1	4.81897	4.92701	0.0319886	-0.0319886	0.96115	0.998217	4.30173	3.39795	-0.340255	0.340255	0.67435	0.998264	Homo sapiens neurofibromin 1 (NF1), transcript variant 2, mRNA####NM_000267
NM_000268	NF2	chr22:29999544-30094589	4	3	9.28718	8.40713	-0.143627	0.143627	0.7825	0.998217	8.58298	9.33858	0.121724	-0.121724	0.80655	0.998264	Homo sapiens neurofibromin 2 (merlin) (NF2), transcript variant 1, mRNA####NM_000268
NM_000269	NME1	chr17:49230896-49249105	1	1	321.389	343.615	0.0964734	-0.0964734	0.9093	0.998217	326.912	352.675	0.109435	-0.109435	0.89265	0.998264	Homo sapiens NME/NM23 nucleoside diphosphate kinase 1 (NME1), transcript variant 2, mRNA####NM_000269
NM_000270	PNP	chr14:20937537-20946165	2	1	67.0765	41.374	-0.697084	0.697084	0.12095	0.998217	65.4641	44.9263	-0.543145	0.543145	0.23435	0.998264	Homo sapiens purine nucleoside phosphorylase (PNP), mRNA####NM_000270
NM_000271	NPC1	chr18:21083433-21166581	0	1	14.8657	15.2875	0.0403722	-0.0403722	0.936	0.998217	14.6671	16.3487	0.156593	-0.156593	0.7486	0.998264	Homo sapiens Niemann-Pick disease, type C1 (NPC1), mRNA####NM_000271
NM_000272	NPHP1	chr2:110880913-110962639	0	0	0.0707889	0.101198	0.515588	-0.515588	1	1	1.78862e-05	0.118527	12.6941	-12.6941	1	1	Homo sapiens nephronophthisis 1 (juvenile) (NPHP1), transcript variant 1, mRNA####NM_000272
NM_000273	GPR143	chrX:9693452-9734005	0	0	0.0837052	0.0245535	-1.76939	1.76939	1	1	0.26799	0.028098	-3.25364	3.25364	1	1	Homo sapiens G protein-coupled receptor 143 (GPR143), mRNA####NM_000273
NM_000274	OAT	chr10:126085871-126107545	0	0	30.2287	24.0013	-0.332808	0.332808	0.48395	0.998217	31.607	26.9554	-0.229673	0.229673	0.6149	0.998264	Homo sapiens ornithine aminotransferase (OAT), transcript variant 1, mRNA####NM_000274
NM_000275	OCA2	chr15:28000022-28344458	0	0	0.0595872	0	#NAME?	#NAME?	1	1	0.136267	0	#NAME?	#NAME?	1	1	Homo sapiens oculocutaneous albinism II (OCA2), mRNA####NM_000275
NM_000276	OCRL	chrX:128674251-128726530	0	1	0.00116389	5.21001	12.1281	-12.1281	0.15685	0.998217	2.42696	2.4324	0.00323165	-0.00323165	0.9971	0.998755	Homo sapiens oculocerebrorenal syndrome of Lowe (OCRL), transcript variant a, mRNA####NM_000276
NM_000277	PAH	chr12:103232103-103311381	0	0	0	0	0	0	1	1	0	0	0	0	1	1	Homo sapiens phenylalanine hydroxylase (PAH), mRNA####NM_000277
NM_000278	PAX2	chr10:102505467-102589698	0	0	0.00160003	0.00208582	0.382514	-0.382514	1	1	0	0	0	0	1	1	Homo sapiens paired box 2 (PAX2), transcript variant b, mRNA####NM_000278
NM_000280	PAX6	chr11:31806339-31908587	0	0	0.146684	1.35612	3.20871	-3.20871	0.23355	0.998217	0	0.879272	inf	#VALUE!	0.10765	0.998264	Homo sapiens paired box 6 (PAX6), transcript variant 1, mRNA####NM_000280
NM_000281	PCBD1	chr10:72643264-72648543	0	1	40.5986	37.5606	-0.112209	0.112209	0.82455	0.998217	40.674	39.8188	-0.0306545	0.0306545	0.9496	0.998264	Homo sapiens pterin-4 alpha-carbinolamine dehydratase/dimerization cofactor of hepatocyte nuclear factor 1 alpha (PCBD1), transcript variant 1, mRNA####NM_000281
NM_000282	PCCA	chr13:100741268-101241046	0	0	3.55767	4.16701	0.228079	-0.228079	0.76745	0.998217	2.53694	3.76734	0.570457	-0.570457	0.5275	0.998264	Homo sapiens propionyl CoA carboxylase, alpha polypeptide (PCCA), transcript variant 1, mRNA####NM_000282
NM_000283	PDE6B	chr4:619362-664681	0	0	9.17346e-07	0	#NAME?	#NAME?	1	1	0	0	0	0	1	1	Homo sapiens phosphodiesterase 6B, cGMP-specific, rod, beta (PDE6B), transcript variant 1, mRNA####NM_000283
NM_000284	PDHA1	chrX:19362010-19533379	1	1	101.175	123.988	0.293345	-0.293345	0.54155	0.998217	103.821	130.521	0.330192	-0.330192	0.4783	0.998264	Homo sapiens pyruvate dehydrogenase (lipoamide) alpha 1 (PDHA1), transcript variant 1, mRNA####NM_000284
NM_000285	PEPD	chr19:33877854-34012799	1	3	18.3097	13.157	-0.476777	0.476777	0.40835	0.998217	13.9011	19.8597	0.514641	-0.514641	0.3416	0.998264	Homo sapiens peptidase D (PEPD), transcript variant 1, mRNA####NM_000285
NM_000286	PEX12	chr17:33901813-33905656	0	0	3.5867	4.59555	0.357578	-0.357578	0.58485	0.998217	3.7296	5.1913	0.477075	-0.477075	0.4623	0.998264	Homo sapiens peroxisomal biogenesis factor 12 (PEX12), mRNA####NM_000286
NM_000287	PEX6	chr6:42928499-42946981	4	3	27.2348	19.3383	-0.493988	0.493988	0.27455	0.998217	25.5945	17.8413	-0.520612	0.520612	0.25965	0.998264	Homo sapiens peroxisomal biogenesis factor 6 (PEX6), mRNA####NM_000287
NM_000288	PEX7	chr6:137143701-137235072	0	0	3.14673	2.55126	-0.302642	0.302642	0.7094	0.998217	3.4416	2.75553	-0.320753	0.320753	0.69635	0.998264	Homo sapiens peroxisomal biogenesis factor 7 (PEX7), mRNA####NM_000288
NM_000289	PFKM	chr12:48436680-48540187	1	2	8.07734	7.68002	-0.0727691	0.0727691	0.9681	0.998217	5.58248	10.8855	0.963433	-0.963433	0.43245	0.998264	Homo sapiens phosphofructokinase, muscle (PFKM), transcript variant 4, mRNA####NM_000289
NM_000290	PGAM2	chr7:44102325-44105186	0	0	2.06599	1.79562	-0.202346	0.202346	0.8466	0.998217	1.99045	1.66955	-0.253638	0.253638	0.8167	0.998264	Homo sapiens phosphoglycerate mutase 2 (muscle) (PGAM2), mRNA####NM_000290
NM_000291	PGK1	chrX:77359665-77382324	2	2	354.766	406.961	0.198024	-0.198024	0.6935	0.998217	365.111	420.936	0.205267	-0.205267	0.6819	0.998264	Homo sapiens phosphoglycerate kinase 1 (PGK1), mRNA####NM_000291
NM_000292	PHKA2	chrX:18908413-19002480	2	2	12.8555	11.1297	-0.207967	0.207967	0.6556	0.998217	12.5496	11.7378	-0.0964841	0.0964841	0.83385	0.998264	Homo sapiens phosphorylase kinase, alpha 2 (liver) (PHKA2), mRNA####NM_000292
NM_000293	PHKB	chr16:47495209-47735434	0	0	0.103621	0	#NAME?	#NAME?	1	1	0.800833	0	#NAME?	#NAME?	0.1808	0.998264	Homo sapiens phosphorylase kinase, beta (PHKB), transcript variant 1, mRNA####NM_000293
NM_000294	PHKG2	chr16:30759619-30787628	2	5	4.7559	3.79541	-0.325462	0.325462	0.8401	0.998217	4.03779	3.70575	-0.1238	0.1238	0.9244	0.998264	Homo sapiens phosphorylase kinase, gamma 2 (testis) (PHKG2), transcript variant 1, mRNA####NM_000294
NM_000295	SERPINA1	chr14:94843083-94857029	0	0	0.00166786	0	#NAME?	#NAME?	1	1	0.00205979	0	#NAME?	#NAME?	1	1	Homo sapiens serpin peptidase inhibitor, clade A (alpha-1 antiproteinase, antitrypsin), member 1 (SERPINA1), transcript variant 1, mRNA####NM_000295
NM_000296	PKD1	chr16:2097989-2185899	23	13	4.72592	3.80029	-0.314488	0.314488	0.7456	0.998217	2.55375	1.91501	-0.415266	0.415266	0.7663	0.998264	Homo sapiens polycystic kidney disease 1 (autosomal dominant) (PKD1), transcript variant 2, mRNA####NM_000296
NM_000297	PKD2	chr4:88928798-88998931	0	0	4.57485	3.48638	-0.391994	0.391994	0.49115	0.998217	5.27932	3.97246	-0.410318	0.410318	0.44865	0.998264	Homo sapiens polycystic kidney disease 2 (autosomal dominant) (PKD2), mRNA####NM_000297
NM_000298	PKLR	chr1:155247217-155271225	0	0	0	0.00370853	inf	#VALUE!	1	1	0	0.00106077	inf	#VALUE!	1	1	Homo sapiens pyruvate kinase, liver and RBC (PKLR), transcript variant 1, mRNA####NM_000298
NM_000299	PKP1	chr1:201252579-201302121	0	0	0.000431402	0	#NAME?	#NAME?	1	1	0.000639139	0.000648368	0.0206838	-0.0206838	1	1	Homo sapiens plakophilin 1 (ectodermal dysplasia/skin fragility syndrome) (PKP1), transcript variant 1b, mRNA####NM_000299
NM_000300	PLA2G2A	chr1:20301923-20306932	0	0	0	0	0	0	1	1	0	0	0	0	1	1	Homo sapiens phospholipase A2, group IIA (platelets, synovial fluid) (PLA2G2A), transcript variant 1, mRNA####NM_000300
NM_000301	PLG	chr6:161123224-161175085	0	0	0.3372	0.0219804	-3.93931	3.93931	0.13055	0.998217	0.194923	0.0880371	-1.14672	1.14672	1	1	Homo sapiens plasminogen (PLG), transcript variant 1, mRNA####NM_000301
NM_000302	PLOD1	chr1:11994723-12035599	4	5	81.0935	69.3746	-0.225179	0.225179	0.6108	0.998217	78.8267	67.334	-0.227349	0.227349	0.61175	0.998264	Homo sapiens procollagen-lysine, 2-oxoglutarate 5-dioxygenase 1 (PLOD1), mRNA####NM_000302
NM_000303	PMM2	chr16:8891669-8943194	2	2	21.8293	25.7409	0.237801	-0.237801	0.6186	0.998217	21.5571	24.6891	0.195713	-0.195713	0.68765	0.998264	Homo sapiens phosphomannomutase 2 (PMM2), mRNA####NM_000303
NM_000304	PMP22	chr17:15133093-15168674	0	0	0.00323119	8.60258	11.3785	-11.3785	0.1523	0.998217	0.000268998	1.58479	12.5244	-12.5244	0.25495	0.998264	Homo sapiens peripheral myelin protein 22 (PMP22), transcript variant 1, mRNA####NM_000304
NM_000305	PON2	chr7:95034173-95064384	0	1	72.21	57.3949	-0.331276	0.331276	0.4677	0.998217	73.3077	63.5907	-0.205147	0.205147	0.65405	0.998264	Homo sapiens paraoxonase 2 (PON2), transcript variant 1, mRNA####NM_000305
NM_000306	POU1F1	chr3:87308782-87325737	0	0	0	0	0	0	1	1	0	0	0	0	1	1	Homo sapiens POU class 1 homeobox 1 (POU1F1), transcript variant alpha, mRNA####NM_000306
NM_000307	POU3F4	chrX:82763268-82764775	0	0	0	0	0	0	1	1	0	0	0	0	1	1	Homo sapiens POU class 3 homeobox 4 (POU3F4), mRNA####NM_000307
NM_000308	CTSA	chr20:44517110-44541003	2	2	135.677	55.8652	-1.28015	1.28015	0.03155	0.998217	135.646	53.0786	-1.35364	1.35364	0.0225	0.998264	Homo sapiens cathepsin A (CTSA), transcript variant 1, mRNA####NM_000308
NM_000309	PPOX	chr1:161136180-161141010	3	1	1.34131	0.608237	-1.14094	1.14094	0.58525	0.998217	0	0.965748	inf	#VALUE!	0.2081	0.998264	Homo sapiens protoporphyrinogen oxidase (PPOX), transcript variant 1, mRNA####NM_000309
NM_000310	PPT1	chr1:40538381-40563142	0	0	38.4551	29.2081	-0.396804	0.396804	0.37125	0.998217	40.5435	30.2493	-0.422567	0.422567	0.3493	0.998264	Homo sapiens palmitoyl-protein thioesterase 1 (PPT1), transcript variant 1, mRNA####NM_000310
NM_000312	PROC	chr2:128175995-128186822	0	0	0.174335	0.0697339	-1.32193	1.32193	1	1	0.0634259	0.0266001	-1.25364	1.25364	1	1	Homo sapiens protein C (inactivator of coagulation factors Va and VIIIa) (PROC), mRNA####NM_000312
NM_000313	PROS1	chr3:93591880-93692934	0	0	14.13	7.3456	-0.943804	0.943804	0.07015	0.998217	15.5137	8.75365	-0.825582	0.825582	0.09315	0.998264	Homo sapiens protein S (alpha) (PROS1), mRNA####NM_000313
NM_000314	PTEN	chr10:89623194-89728532	0	2	8.76423	8.48035	-0.0475041	0.0475041	0.91875	0.998217	8.93226	8.6925	-0.0392532	0.0392532	0.9402	0.998264	Homo sapiens phosphatase and tensin homolog (PTEN), mRNA####NM_000314
NM_000315	PTH	chr11:13513600-13517567	0	0	0	0	0	0	1	1	0	0	0	0	1	1	Homo sapiens parathyroid hormone (PTH), mRNA####NM_000315
NM_000316	PTH1R	chr3:46919235-46945289	0	0	2.87873e-05	2.89173e-05	0.0065006	-0.0065006	1	1	4.26604e-05	4.14845e-05	-0.0403255	0.0403255	1	1	Homo sapiens parathyroid hormone 1 receptor (PTH1R), transcript variant 1, mRNA####NM_000316
NM_000317	PTS	chr11:112097087-112104695	0	0	15.8448	35.1346	1.14888	-1.14888	0.04535	0.998217	20.4065	34.4627	0.756012	-0.756012	0.1855	0.998264	Homo sapiens 6-pyruvoyltetrahydropterin synthase (PTS), mRNA####NM_000317
NM_000318	PEX2	chr8:77892493-77913280	0	0	3.23614	2.73945	-0.240385	0.240385	0.7124	0.998217	4.0014	3.42195	-0.225684	0.225684	0.7094	0.998264	Homo sapiens peroxisomal biogenesis factor 2 (PEX2), transcript variant 1, mRNA####NM_000318
NM_000319	PEX5	chr12:7341758-7371169	3	4	3.82898	2.96265	-0.370074	0.370074	0.7987	0.998217	2.18647	3.37719	0.627219	-0.627219	0.6822	0.998264	Homo sapiens peroxisomal biogenesis factor 5 (PEX5), transcript variant 2, mRNA####NM_000319
NM_000320	QDPR	chr4:17488015-17513857	1	1	22.0818	15.9026	-0.473598	0.473598	0.36855	0.998217	21.1787	16.1151	-0.3942	0.3942	0.4591	0.998264	Homo sapiens quinoid dihydropteridine reductase (QDPR), mRNA####NM_000320
NM_000321	RB1	chr13:48877882-49056026	0	0	13.6465	14.7224	0.109489	-0.109489	0.8101	0.998217	15.338	16.71	0.123606	-0.123606	0.78525	0.998264	Homo sapiens retinoblastoma 1 (RB1), mRNA####NM_000321
NM_000322	PRPH2	chr6:42664332-42690358	0	0	0.0884719	0.0389276	-1.18442	1.18442	1	1	0.0177032	0.0445471	1.33132	-1.33132	1	1	Homo sapiens peripherin 2 (retinal degeneration, slow) (PRPH2), mRNA####NM_000322
NM_000324	RHAG	chr6:49572889-49604587	0	0	0	0	0	0	1	1	0	0.0243163	inf	#VALUE!	1	1	Homo sapiens Rh-associated glycoprotein (RHAG), mRNA####NM_000324
NM_000325	PITX2	chr4:111538579-111563279	0	0	0.731476	0.757107	0.0496862	-0.0496862	0.9623	0.998217	0.25823	0.505395	0.968754	-0.968754	0.62145	0.998264	Homo sapiens paired-like homeodomain 2 (PITX2), transcript variant 3, mRNA####NM_000325
NM_000326	RLBP1	chr15:89753097-89764922	0	0	0	0	0	0	1	1	0	0	0	0	1	1	Homo sapiens retinaldehyde binding protein 1 (RLBP1), mRNA####NM_000326
NM_000327	ROM1	chr11:62369690-62382592	1	0	2.26794	2.18836	-0.0515303	0.0515303	0.6636	0.998217	2.03022	2.0535	0.0164507	-0.0164507	0.68385	0.998264	Homo sapiens retinal outer segment membrane protein 1 (ROM1), mRNA####NM_000327
NM_000328	RPGR	chrX:38128422-38186788	0	0	1.83783	2.62616	0.514948	-0.514948	0.50195	0.998217	2.01321	2.81104	0.481605	-0.481605	0.5195	0.998264	Homo sapiens retinitis pigmentosa GTPase regulator (RPGR), transcript variant A, mRNA####NM_000328
NM_000329	RPE65	chr1:68894506-68915642	0	0	0	0	0	0	1	1	0	0	0	0	1	1	Homo sapiens retinal pigment epithelium-specific protein 65kDa (RPE65), mRNA####NM_000329
NM_000330	RS1	chrX:18443724-18690223	0	0	0.026551	0.0519219	0.967579	-0.967579	1	1	0.0177094	0.0445629	1.33132	-1.33132	1	1	Homo sapiens retinoschisin 1 (RS1), mRNA####NM_000330
NM_000331	SAA1	chr11:18287807-18291523	0	0	0	0.529123	inf	#VALUE!	0.2276	0.998217	0.126047	0.000604478	-7.70406	7.70406	1	1	Homo sapiens serum amyloid A1 (SAA1), transcript variant 1, mRNA####NM_000331
NM_000332	ATXN1	chr6:16299342-16761721	5	2	0.000164587	8.5847e-05	-0.939007	0.939007	1	1	0.000129809	0.000104587	-0.311687	0.311687	1	1	Homo sapiens ataxin 1 (ATXN1), transcript variant 1, mRNA####NM_000332
NM_000333	ATXN7	chr3:63850232-63989136	0	1	1.6392	0.561904	-1.5446	1.5446	0.1904	0.998217	1.54158	0.839326	-0.877104	0.877104	0.4334	0.998264	Homo sapiens ataxin 7 (ATXN7), transcript variant SCA7a, mRNA####NM_000333
NM_000334	SCN4A	chr17:62015913-62050278	0	0	1.26169	1.01198	-0.318176	0.318176	0.616	0.998217	1.29519	0.909908	-0.509368	0.509368	0.4449	0.998264	Homo sapiens sodium channel, voltage-gated, type IV, alpha subunit (SCN4A), mRNA####NM_000334
NM_000335	SCN5A	chr3:38589552-38691164	0	0	0	0	0	0	1	1	0	0	0	0	1	1	Homo sapiens sodium channel, voltage-gated, type V, alpha subunit (SCN5A), transcript variant 2, mRNA####NM_000335
NM_000336	SCNN1B	chr16:23313590-23392620	0	0	0.0208742	0	#NAME?	#NAME?	1	1	0	0	0	0	1	1	Homo sapiens sodium channel, non-voltage-gated 1, beta subunit (SCNN1B), mRNA####NM_000336
NM_000337	SGCD	chr5:155753766-156194798	0	0	0	0	0	0	1	1	0	0	0	0	1	1	Homo sapiens sarcoglycan, delta (35kDa dystrophin-associated glycoprotein) (SGCD), transcript variant 1, mRNA####NM_000337
NM_000338	SLC12A1	chr15:48498497-48596275	0	0	0.0027719	0.0121963	2.1375	-2.1375	1	1	0.0221862	0.00465232	-2.25364	2.25364	1	1	Homo sapiens solute carrier family 12 (sodium/potassium/chloride transporter), member 1 (SLC12A1), transcript variant 1, mRNA####NM_000338
NM_000339	SLC12A3	chr16:56899118-56949762	0	0	3.28039e-05	2.98656e-05	-0.135379	0.135379	1	1	0.000502728	0.00338303	2.75046	-2.75046	1	1	Homo sapiens solute carrier family 12 (sodium/chloride transporter), member 3 (SLC12A3), transcript variant 1, mRNA####NM_000339
NM_000340	SLC2A2	chr3:170714136-170744768	0	0	0	0	0	0	1	1	0	0	0	0	1	1	Homo sapiens solute carrier family 2 (facilitated glucose transporter), member 2 (SLC2A2), transcript variant 1, mRNA####NM_000340
NM_000341	SLC3A1	chr2:44502596-44589001	0	0	0.0236072	0.0346238	0.552541	-0.552541	1	1	0.0236189	0.019811	-0.253638	0.253638	1	1	Homo sapiens solute carrier family 3 (amino acid transporter heavy chain), member 1 (SLC3A1), mRNA####NM_000341
NM_000342	SLC4A1	chr17:42325757-42345502	0	0	0.0525894	0.069418	0.400538	-0.400538	1	1	0.0736617	0.0882655	0.260935	-0.260935	1	1	Homo sapiens solute carrier family 4 (anion exchanger), member 1 (Diego blood group) (SLC4A1), mRNA####NM_000342
NM_000343	SLC5A1	chr22:32439018-32509011	0	0	0	0	0	0	1	1	2.59435e-05	0	#NAME?	#NAME?	1	1	Homo sapiens solute carrier family 5 (sodium/glucose cotransporter), member 1 (SLC5A1), transcript variant 1, mRNA####NM_000343
NM_000344	SMN1	chr5:70220767-70248842	0	0	0	0	0	0	1	1	0	0	0	0	1	1	Homo sapiens survival of motor neuron 1, telomeric (SMN1), transcript variant d, mRNA####NM_000344
NM_000345	SNCA	chr4:90645249-90763142	0	0	0	0	0	0	1	1	0	0	0	0	1	1	Homo sapiens synuclein, alpha (non A4 component of amyloid precursor) (SNCA), transcript variant 1, mRNA####NM_000345
NM_000346	SOX9	chr17:70117160-70122560	0	0	1.59358	2.41582	0.600238	-0.600238	0.3873	0.998217	1.31301	2.00037	0.607385	-0.607385	0.43945	0.998264	Homo sapiens SRY (sex determining region Y)-box 9 (SOX9), mRNA####NM_000346
NM_000347	SPTB	chr14:65213000-65289866	0	0	1.08218	0.500831	-1.11154	1.11154	0.3634	0.998217	0.925783	0.335303	-1.46521	1.46521	0.29735	0.998264	Homo sapiens spectrin, beta, erythrocytic (SPTB), transcript variant 2, mRNA####NM_000347
NM_000348	SRD5A2	chr2:31749655-31806040	0	0	0	0	0	0	1	1	0	0	0	0	1	1	Homo sapiens steroid-5-alpha-reductase, alpha polypeptide 2 (3-oxo-5 alpha-steroid delta 4-dehydrogenase alpha 2) (SRD5A2), mRNA####NM_000348
NM_000349	STAR	chr8:38000217-38008600	0	0	0.100265	0.0441164	-1.18442	1.18442	1	1	0.160503	0.185111	0.205793	-0.205793	1	1	Homo sapiens steroidogenic acute regulatory protein (STAR), mRNA####NM_000349
NM_000350	ABCA4	chr1:94458393-94586705	0	0	0.0736497	0.10802	0.552541	-0.552541	1	1	0.0631596	0.0941812	0.576437	-0.576437	1	1	Homo sapiens ATP-binding cassette, sub-family A (ABC1), member 4 (ABCA4), mRNA####NM_000350
NM_000351	STS	chrX:7137471-7272682	1	0	4.70116	6.12364	0.381374	-0.381374	0.452	0.998217	5.09207	6.70206	0.396352	-0.396352	0.4291	0.998264	Homo sapiens steroid sulfatase (microsomal), isozyme S (STS), mRNA####NM_000351
NM_000352	ABCC8	chr11:17414431-17498392	0	0	0	0	0	0	1	1	0	0	0	0	1	1	Homo sapiens ATP-binding cassette, sub-family C (CFTR/MRP), member 8 (ABCC8), transcript variant 2, mRNA####NM_000352
NM_000353	TAT	chr16:71598918-71610998	0	0	0.185876	0.186528	0.00505323	-0.00505323	1	1	0.0587268	0.147776	1.33132	-1.33132	1	1	Homo sapiens tyrosine aminotransferase (TAT), mRNA####NM_000353
NM_000354	SERPINA7	chrX:105277189-105282718	0	0	0	0	0	0	1	1	0	0	0	0	1	1	Homo sapiens serpin peptidase inhibitor, clade A (alpha-1 antiproteinase, antitrypsin), member 7 (SERPINA7), mRNA####NM_000354
NM_000355	TCN2	chr22:31003069-31023047	0	0	8.28151e-05	0.0784398	9.88748	-9.88748	1	1	0.000121077	0.000120733	-0.00410737	0.00410737	1	1	Homo sapiens transcobalamin II (TCN2), transcript variant 1, mRNA####NM_000355
NM_000356	TCOF1	chr5:149737201-149779871	4	6	0	0.0022966	inf	#VALUE!	1	1	0.00174228	0.00146731	-0.247806	0.247806	1	1	Homo sapiens Treacher Collins-Franceschetti syndrome 1 (TCOF1), transcript variant 2, mRNA####NM_000356
NM_000358	TGFBI	chr5:135364583-135399507	0	0	0	0.140835	inf	#VALUE!	1	1	0	0.306214	inf	#VALUE!	1	1	Homo sapiens transforming growth factor, beta-induced, 68kDa (TGFBI), mRNA####NM_000358
NM_000359	TGM1	chr14:24718319-24732416	0	0	1.04834	1.19589	0.189971	-0.189971	0.8417	0.998217	1.28195	1.15673	-0.148285	0.148285	0.875	0.998264	Homo sapiens transglutaminase 1 (TGM1), mRNA####NM_000359
NM_000360	TH	chr11:2185158-2193035	0	0	0	0	0	0	1	1	0	0	0	0	1	1	Homo sapiens tyrosine hydroxylase (TH), transcript variant 2, mRNA####NM_000360
NM_000361	THBD	chr20:23026269-23030301	0	0	0	0	0	0	1	1	0	0	0	0	1	1	Homo sapiens thrombomodulin (THBD), mRNA####NM_000361
NM_000362	TIMP3	chr22:32908539-33454377	0	1	8.73779	5.53393	-0.658963	0.658963	0.18565	0.998217	9.08273	5.64238	-0.686823	0.686823	0.1659	0.998264	Homo sapiens TIMP metallopeptidase inhibitor 3 (TIMP3), mRNA####NM_000362
NM_000363	TNNI3	chr19:55663135-55669100	0	0	1.9218	5.63727	1.55254	-1.55254	0.1102	0.998217	1.72655	4.60789	1.41621	-1.41621	0.1771	0.998264	Homo sapiens troponin I type 3 (cardiac) (TNNI3), mRNA####NM_000363
NM_000364	TNNT2	chr1:201328135-201346828	0	0	0	6.38839e-07	inf	#VALUE!	1	1	0	0	0	0	1	1	Homo sapiens troponin T type 2 (cardiac) (TNNT2), transcript variant 1, mRNA####NM_000364
NM_000365	TPI1	chr12:6976583-6982521	3	3	260.894	298.016	0.191927	-0.191927	0.687	0.998217	246.668	293.935	0.252927	-0.252927	0.5893	0.998264	Homo sapiens triosephosphate isomerase 1 (TPI1), transcript variant 1, mRNA####NM_000365
NM_000366	TPM1	chr15:63334837-63364113	1	1	13.8742	16.5159	0.251457	-0.251457	0.8141	0.998217	10.6118	17.2264	0.698954	-0.698954	0.5798	0.998264	Homo sapiens tropomyosin 1 (alpha) (TPM1), transcript variant 5, mRNA####NM_000366
NM_000367	TPMT	chr6:18128544-18155374	0	0	9.20883	10.1117	0.13493	-0.13493	0.7932	0.998217	10.4451	11.6127	0.152867	-0.152867	0.7603	0.998264	Homo sapiens thiopurine S-methyltransferase (TPMT), mRNA####NM_000367
NM_000368	TSC1	chr9:135766734-135820020	1	2	6.41463	5.43105	-0.240135	0.240135	0.66485	0.998217	7.89069	5.25182	-0.587334	0.587334	0.2879	0.998264	Homo sapiens tuberous sclerosis 1 (TSC1), transcript variant 1, mRNA####NM_000368
NM_000369	TSHR	chr14:81421868-81612646	0	0	0.00595207	0.0114148	0.939442	-0.939442	1	1	0.0467182	0.0113044	-2.0471	2.0471	1	1	Homo sapiens thyroid stimulating hormone receptor (TSHR), transcript variant 1, mRNA####NM_000369
NM_000370	TTPA	chr8:63972047-63998612	0	0	0.257166	0.377177	0.552541	-0.552541	0.599	0.998217	0.247002	0.41436	0.746362	-0.746362	1	1	Homo sapiens tocopherol (alpha) transfer protein (TTPA), mRNA####NM_000370
NM_000371	TTR	chr18:29171729-29178986	0	0	0.0345058	0	#NAME?	#NAME?	1	1	0	0	0	0	1	1	Homo sapiens transthyretin (TTR), mRNA####NM_000371
NM_000372	TYR	chr11:88911039-89028927	0	0	0.0134212	0	#NAME?	#NAME?	1	1	0.0268556	0	#NAME?	#NAME?	1	1	Homo sapiens tyrosinase (TYR), mRNA####NM_000372
NM_000373	UMPS	chr3:124449212-124468119	0	0	6.48753	5.53725	-0.228498	0.228498	0.64865	0.998217	6.08443	5.92025	-0.0394654	0.0394654	0.93755	0.998264	Homo sapiens uridine monophosphate synthetase (UMPS), transcript variant 1, mRNA####NM_000373
NM_000374	UROD	chr1:45477804-45481341	2	2	51.2844	52.2248	0.0262144	-0.0262144	0.95675	0.998217	52.5482	46.583	-0.173836	0.173836	0.72245	0.998264	Homo sapiens uroporphyrinogen decarboxylase (UROD), transcript variant 1, mRNA####NM_000374
NM_000375	UROS	chr10:127477146-127511837	0	1	19.7659	13.3481	-0.566375	0.566375	0.2966	0.998217	19.9496	14.3636	-0.473937	0.473937	0.38175	0.998264	Homo sapiens uroporphyrinogen III synthase (UROS), mRNA####NM_000375
NM_000376	VDR	chr12:48235319-48298814	0	2	7.87363	3.44809	-1.19123	1.19123	0.03335	0.998217	7.33547	3.05659	-1.26297	1.26297	0.03695	0.998264	Homo sapiens vitamin D (1,25- dihydroxyvitamin D3) receptor (VDR), transcript variant 1, mRNA####NM_000376
NM_000377	WAS	chrX:48542185-48549817	0	0	0.476197	0.743481	0.642739	-0.642739	0.5442	0.998217	0.491802	0.489859	-0.00571094	0.00571094	0.96805	0.998264	Homo sapiens Wiskott-Aldrich syndrome (WAS), mRNA####NM_000377
NM_000378	WT1	chr11:32409321-32457081	0	0	0	0	0	0	1	1	0	0	0	0	1	1	Homo sapiens Wilms tumor 1 (WT1), transcript variant A, mRNA####NM_000378
NM_000379	XDH	chr2:31557187-31637611	0	0	0.0271807	0	#NAME?	#NAME?	1	1	0.0181294	0.0152066	-0.253638	0.253638	1	1	Homo sapiens xanthine dehydrogenase (XDH), mRNA####NM_000379
NM_000380	XPA	chr9:100437190-100459691	0	0	6.68529	11.9114	0.833279	-0.833279	0.19795	0.998217	8.34579	12.4061	0.571934	-0.571934	0.35725	0.998264	Homo sapiens xeroderma pigmentosum, complementation group A (XPA), transcript variant 1, mRNA####NM_000380
NM_000381	MID1	chrX:10413349-10851809	0	0	1.94923	1.96324	0.0103356	-0.0103356	0.9914	0.998217	2.34647	3.32256	0.501804	-0.501804	0.56425	0.998264	Homo sapiens midline 1 (Opitz/BBB syndrome) (MID1), transcript variant 1, mRNA####NM_000381
NM_000382	ALDH3A2	chr17:19552063-19580908	1	2	24.7561	27.3244	0.142411	-0.142411	0.7639	0.998217	27.4475	30.3545	0.145239	-0.145239	0.756	0.998264	Homo sapiens aldehyde dehydrogenase 3 family, member A2 (ALDH3A2), transcript variant 2, mRNA####NM_000382
NM_000383	AIRE	chr21:45705720-45718102	0	0	0.131141	0.244797	0.900464	-0.900464	1	1	0.16699	0.160077	-0.0609934	0.0609934	1	1	Homo sapiens autoimmune regulator (AIRE), mRNA####NM_000383
NM_000384	APOB	chr2:21224300-21266945	0	0	0	0	0	0	1	1	0	0.00301184	inf	#VALUE!	1	1	Homo sapiens apolipoprotein B (APOB), mRNA####NM_000384
NM_000386	BLMH	chr17:28575212-28619184	0	2	26.7639	24.0861	-0.152089	0.152089	0.7418	0.998217	27.4199	25.6405	-0.0967969	0.0967969	0.83345	0.998264	Homo sapiens bleomycin hydrolase (BLMH), mRNA####NM_000386
NM_000387	SLC25A20	chr3:48894355-48936426	1	2	11.9707	16.4502	0.458599	-0.458599	0.406	0.998217	13.0277	15.7453	0.273341	-0.273341	0.6073	0.998264	Homo sapiens solute carrier family 25 (carnitine/acylcarnitine translocase), member 20 (SLC25A20), mRNA####NM_000387
NM_000388	CASR	chr3:121902529-122005344	0	0	0	0	0	0	1	1	0	0	0	0	1	1	Homo sapiens calcium-sensing receptor (CASR), transcript variant 2, mRNA####NM_000388
NM_000389	CDKN1A	chr6:36644236-36655116	2	2	19.9364	29.7828	0.579072	-0.579072	0.4505	0.998217	24.9439	39.0767	0	0	1	1	Homo sapiens cyclin-dependent kinase inhibitor 1A (p21, Cip1) (CDKN1A), transcript variant 1, mRNA####NM_000389
NM_000390	CHM	chrX:85116184-85302566	0	0	7.04921	6.65284	-0.0834911	0.0834911	0.86125	0.998217	7.53467	7.30717	-0.0442322	0.0442322	0.929	0.998264	Homo sapiens choroideremia (Rab escort protein 1) (CHM), transcript variant 1, mRNA####NM_000390
NM_000391	TPP1	chr11:6633996-6640692	3	3	58.2031	21.7538	-1.41983	1.41983	0.0019	0.421627	58.6824	22.1868	-1.40322	1.40322	0.00315	0.551274	Homo sapiens tripeptidyl peptidase I (TPP1), mRNA####NM_000391
NM_000392	ABCC2	chr10:101542354-101611949	0	0	0.986215	0.628891	-0.649093	0.649093	0.4065	0.998217	1.23934	0.75166	-0.721417	0.721417	0.3491	0.998264	Homo sapiens ATP-binding cassette, sub-family C (CFTR/MRP), member 2 (ABCC2), mRNA####NM_000392
NM_000393	COL5A2	chr2:189896640-190044605	0	0	0.148524	0.043567	-1.76939	1.76939	1	1	0.126308	0.0623203	-1.01917	1.01917	1	1	Homo sapiens collagen, type V, alpha 2 (COL5A2), mRNA####NM_000393
NM_000394	CRYAA	chr21:44589117-44592920	0	0	0.0265746	0.116928	2.1375	-2.1375	1	1	0	0.133808	inf	#VALUE!	1	1	Homo sapiens crystallin, alpha A (CRYAA), mRNA####NM_000394
NM_000395	CSF2RB	chr22:37309674-37336479	0	0	0.0215207	0	#NAME?	#NAME?	1	1	0.0215313	0	#NAME?	#NAME?	1	1	Homo sapiens colony stimulating factor 2 receptor, beta, low-affinity (granulocyte-macrophage) (CSF2RB), mRNA####NM_000395
NM_000396	CTSK	chr1:150768683-150780917	0	0	1.02647	0.843983	-0.2824	0.2824	0.7951	0.998217	1.02697	0.861404	-0.253638	0.253638	0.8172	0.998264	Homo sapiens cathepsin K (CTSK), mRNA####NM_000396
NM_000397	CYBB	chrX:37639269-37672714	0	0	1.33556	0.55203	-1.27462	1.27462	0.1396	0.998217	1.56702	0.601152	-1.38222	1.38222	0.09955	0.998264	Homo sapiens cytochrome b-245, beta polypeptide (CYBB), mRNA####NM_000397
NM_000398	CYB5R3	chr22:43013845-43045405	3	5	33.4756	70.0433	1.06514	-1.06514	0.14085	0.998217	12.6593	57.2304	2.17658	-2.17658	0.0321	0.998264	Homo sapiens cytochrome b5 reductase 3 (CYB5R3), transcript variant 1, mRNA####NM_000398
NM_000399	EGR2	chr10:64571755-64578927	0	0	0	0	0	0	1	1	0	0	0	0	1	1	Homo sapiens early growth response 2 (EGR2), transcript variant 1, mRNA####NM_000399
NM_000400	ERCC2	chr19:45843997-45873845	4	3	28.5862	28.5392	-0.00237718	0.00237718	0.9957	0.998532	27.9378	27.741	-0.0101989	0.0101989	0.98355	0.998264	Homo sapiens excision repair cross-complementation group 2 (ERCC2), transcript variant 1, mRNA####NM_000400
NM_000401	EXT2	chr11:44117098-44266980	0	2	18.8971	14.8601	-0.346719	0.346719	0.51225	0.998217	22.8345	15.1455	-0.592329	0.592329	0.25415	0.998264	Homo sapiens exostosin glycosyltransferase 2 (EXT2), transcript variant 1, mRNA####NM_000401
NM_000402	G6PD	chrX:153759604-153793261	3	3	5.84333	7.96694	0.447236	-0.447236	0.67735	0.998217	5.42347	5.69658	0.0708793	-0.0708793	0.81065	0.998264	Homo sapiens glucose-6-phosphate dehydrogenase (G6PD), transcript variant 1, mRNA####NM_000402
NM_000403	GALE	chr1:24122088-24127294	2	2	13.8017	9.69561	-0.509438	0.509438	0.56985	0.998217	0.778849	1.27074	0.706255	-0.706255	0.60405	0.998264	Homo sapiens UDP-galactose-4-epimerase (GALE), transcript variant 1, mRNA####NM_000403
NM_000404	GLB1	chr3:33038099-33138694	0	1	68.6912	47.5708	-0.530049	0.530049	0.27475	0.998217	68.2191	44.2626	-0.624085	0.624085	0.21205	0.998264	Homo sapiens galactosidase, beta 1 (GLB1), transcript variant 1, mRNA####NM_000404
NM_000405	GM2A	chr5:150632612-150649953	2	2	25.7413	15.2448	-0.755771	0.755771	0.10475	0.998217	26.8258	15.7947	-0.76418	0.76418	0.09415	0.998264	Homo sapiens GM2 ganglioside activator (GM2A), transcript variant 1, mRNA####NM_000405
NM_000406	GNRHR	chr4:68603098-68621804	0	0	0	0	0	0	1	1	0	0.0223239	inf	#VALUE!	1	1	Homo sapiens gonadotropin-releasing hormone receptor (GNRHR), transcript variant 1, mRNA####NM_000406
NM_000407	GP1BB	chr22:19701986-19712297	1	1	5.33971	2.75799	-0.953141	0.953141	0.50105	0.998217	4.44776	2.85383	-0.640178	0.640178	0.3297	0.998264	Homo sapiens glycoprotein Ib (platelet), beta polypeptide (GP1BB), mRNA####NM_000407
NM_000408	GPD2	chr2:157291964-157442915	0	0	8.41936	10.4655	0.313858	-0.313858	0.529	0.998217	8.49902	11.1137	0.386968	-0.386968	0.45205	0.998264	Homo sapiens glycerol-3-phosphate dehydrogenase 2 (mitochondrial) (GPD2), transcript variant 2, mRNA####NM_000408
NM_000409	GUCA1A	chr6:42123143-42147794	0	0	0	0	0	0	1	1	0	0	0	0	1	1	Homo sapiens guanylate cyclase activator 1A (retina) (GUCA1A), mRNA####NM_000409
NM_000410	HFE	chr6:26087508-26095469	0	0	3.10115	0.535881	-2.53282	2.53282	0.12685	0.998217	5.50258	1.75045	-1.65239	1.65239	0.0696	0.998264	Homo sapiens hemochromatosis (HFE), transcript variant 1, mRNA####NM_000410
NM_000411	HLCS	chr21:38123188-38362545	2	2	10.0922	10.5334	0.0617358	-0.0617358	0.8975	0.998217	9.60249	9.66213	0.00893234	-0.00893234	0.9851	0.998264	Homo sapiens holocarboxylase synthetase (biotin-(proprionyl-CoA-carboxylase (ATP-hydrolysing)) ligase) (HLCS), transcript variant 1, mRNA####NM_000411
NM_000412	HRG	chr3:186383746-186396023	0	0	0.0416513	0	#NAME?	#NAME?	1	1	0.0277813	0	#NAME?	#NAME?	1	1	Homo sapiens histidine-rich glycoprotein (HRG), mRNA####NM_000412
NM_000413	HSD17B1	chr17:40703983-40707232	2	2	6.50597	8.20475	0.334695	-0.334695	0.5838	0.998217	5.62158	7.8174	0.475714	-0.475714	0.43695	0.998264	Homo sapiens hydroxysteroid (17-beta) dehydrogenase 1 (HSD17B1), mRNA####NM_000413
NM_000414	HSD17B4	chr5:118788137-118878030	0	0	60.6297	51.9095	-0.224024	0.224024	0.60845	0.998217	63.4694	56.0532	-0.179264	0.179264	0.6852	0.998264	Homo sapiens hydroxysteroid (17-beta) dehydrogenase 4 (HSD17B4), transcript variant 2, mRNA####NM_000414
NM_000415	IAPP	chr12:21417533-21548371	0	0	0.0986675	0.103366	0.0671142	-0.0671142	1	1	0.0564094	0.047315	-0.253636	0.253636	1	1	Homo sapiens islet amyloid polypeptide (IAPP), mRNA####NM_000415
NM_000416	IFNGR1	chr6:137518620-137540567	0	0	11.7323	8.62278	-0.444257	0.444257	0.43905	0.998217	13.3553	9.36431	-0.512171	0.512171	0.3422	0.998264	Homo sapiens interferon gamma receptor 1 (IFNGR1), mRNA####NM_000416
NM_000417	IL2RA	chr10:6052656-6104333	0	0	0.00829199	0	#NAME?	#NAME?	1	1	0.0165922	0	#NAME?	#NAME?	1	1	Homo sapiens interleukin 2 receptor, alpha (IL2RA), mRNA####NM_000417
NM_000418	IL4R	chr16:27325229-27376099	3	3	1.3204	2.20897	0.742393	-0.742393	0.53645	0.998217	0.757763	1.26495	0.739265	-0.739265	0.6571	0.998264	Homo sapiens interleukin 4 receptor (IL4R), transcript variant 1, mRNA####NM_000418
NM_000419	ITGA2B	chr17:42449549-42466873	0	4	6.958	9.43267	0.438993	-0.438993	0.39885	0.998217	6.27489	9.09349	0.535244	-0.535244	0.3337	0.998264	Homo sapiens integrin, alpha 2b (platelet glycoprotein IIb of IIb/IIIa complex, antigen CD41) (ITGA2B), mRNA####NM_000419
NM_000420	KEL	chr7:142638200-142659503	0	0	0.159898	0.187614	0.230613	-0.230613	1	1	0.0213303	0.178914	3.06829	-3.06829	1	1	Homo sapiens Kell blood group, metallo-endopeptidase (KEL), mRNA####NM_000420
NM_000421	KRT10	chr17:38974368-38992526	0	0	8.70829	34.4754	1.9851	-1.9851	0.00095	0.289869	10.2486	37.3734	1.86658	-1.86658	0.00155	0.378035	Homo sapiens keratin 10 (KRT10), mRNA####NM_000421
NM_000422	KRT17	chr17:39775691-39780882	4	4	56.8113	90.0619	0.664738	-0.664738	0.144	0.998217	50.5645	84.4577	0.740103	-0.740103	0.10385	0.998264	Homo sapiens keratin 17 (KRT17), mRNA####NM_000422
NM_000423	KRT2	chr12:53038341-53045959	0	0	0	0	0	0	1	1	0	0	0	0	1	1	Homo sapiens keratin 2 (KRT2), mRNA####NM_000423
NM_000424	KRT5	chr12:52908358-52914243	0	0	0.0356976	0	#NAME?	#NAME?	1	1	0.0238102	0	#NAME?	#NAME?	1	1	Homo sapiens keratin 5 (KRT5), mRNA####NM_000424
NM_000425	L1CAM	chrX:153126968-153151628	8	5	1.05605	0.679814	-0.635462	0.635462	0.81455	0.998217	0	0	0	0	1	1	Homo sapiens L1 cell adhesion molecule (L1CAM), transcript variant 1, mRNA####NM_000425
NM_000426	LAMA2	chr6:129204285-129837710	0	0	0	0.00577979	inf	#VALUE!	1	1	0.00525696	0.00220471	-1.25364	1.25364	1	1	Homo sapiens laminin, alpha 2 (LAMA2), transcript variant 1, mRNA####NM_000426
NM_000427	LOR	chr1:153232178-153234600	0	0	0	0	0	0	1	1	0	0	0	0	1	1	Homo sapiens loricrin (LOR), mRNA####NM_000427
NM_000428	LTBP2	chr14:74964885-75079034	0	1	1.9411	2.07928	0.0992096	-0.0992096	0.8644	0.998217	1.6937	1.94773	0.201616	-0.201616	0.72365	0.998264	Homo sapiens latent transforming growth factor beta binding protein 2 (LTBP2), mRNA####NM_000428
NM_000429	MAT1A	chr10:82031575-82049434	0	0	0.327802	0.0343411	-3.25481	3.25481	0.1288	0.998217	0.0624694	0	#NAME?	#NAME?	1	1	Homo sapiens methionine adenosyltransferase I, alpha (MAT1A), mRNA####NM_000429
NM_000430	PAFAH1B1	chr17:2496922-2588909	0	1	19.1302	27.0285	0.498629	-0.498629	0.2675	0.998217	19.2967	29.2412	0.599643	-0.599643	0.1808	0.998264	Homo sapiens platelet-activating factor acetylhydrolase 1b, regulatory subunit 1 (45kDa) (PAFAH1B1), mRNA####NM_000430
NM_000431	MVK	chr12:110011499-110035071	1	1	8.67979	8.44097	-0.0402503	0.0402503	0.96115	0.998217	5.86716	0.0105373	-9.12101	9.12101	0.18565	0.998264	Homo sapiens mevalonate kinase (MVK), transcript variant 1, mRNA####NM_000431
NM_000432	MYL2	chr12:111348623-111358404	0	0	0	0	0	0	1	1	0	0	0	0	1	1	Homo sapiens myosin, light chain 2, regulatory, cardiac, slow (MYL2), mRNA####NM_000432
NM_000433	NCF2	chr1:183524696-183560056	0	0	5.7156e-06	0	#NAME?	#NAME?	1	1	0	0	0	0	1	1	Homo sapiens neutrophil cytosolic factor 2 (NCF2), transcript variant 1, mRNA####NM_000433
NM_000434	NEU1	chr6_ssto_hap7:3159576-3163457	0	0	57.86	26.253	-1.14008	1.14008	0.01805	0.998217	55.4393	28.5609	-0.956867	0.956867	0.0437	0.998264	Homo sapiens sialidase 1 (lysosomal sialidase) (NEU1), mRNA####NM_000434
NM_000435	NOTCH3	chr19:15270443-15311792	0	3	3.60311	2.57011	-0.487411	0.487411	0.3534	0.998217	3.16977	2.29109	-0.468342	0.468342	0.39985	0.998264	Homo sapiens notch 3 (NOTCH3), mRNA####NM_000435
NM_000436	OXCT1	chr5:41730166-41872338	0	1	21.3191	45.6296	1.09783	-1.09783	0.014	0.998217	23.6466	50.0669	1.08222	-1.08222	0.0158	0.998264	Homo sapiens 3-oxoacid CoA transferase 1 (OXCT1), mRNA####NM_000436
NM_000437	PAFAH2	chr1:26286257-26324648	0	0	5.72427	4.55575	-0.329403	0.329403	0.572	0.998217	5.57912	5.06444	-0.139634	0.139634	0.80755	0.998264	Homo sapiens platelet-activating factor acetylhydrolase 2, 40kDa (PAFAH2), mRNA####NM_000437
NM_000438	PAX3	chr2:223064605-223169936	0	0	0	0	0	0	1	1	0	0	0	0	1	1	Homo sapiens paired box 3 (PAX3), transcript variant PAX3A, mRNA####NM_000438
NM_000439	PCSK1	chr5:95726039-95768985	0	0	0.368111	0.215998	-0.769122	0.769122	0.54735	0.998217	1.71087e-05	0.370602	14.4029	-14.4029	1	1	Homo sapiens proprotein convertase subtilisin/kexin type 1 (PCSK1), transcript variant 1, mRNA####NM_000439
NM_000440	PDE6A	chr5:149237518-149324356	0	0	0.307704	0.282904	-0.121231	0.121231	0.95005	0.998217	0.303262	0.346867	0.193821	-0.193821	1	1	Homo sapiens phosphodiesterase 6A, cGMP-specific, rod, alpha (PDE6A), mRNA####NM_000440
NM_000441	SLC26A4	chr7:107296960-107358252	0	0	0.0634413	0.0930472	0.552541	-0.552541	1	1	0.0846303	0.0621128	-0.446284	0.446284	1	1	Homo sapiens solute carrier family 26 (anion exchanger), member 4 (SLC26A4), mRNA####NM_000441
NM_000442	PECAM1	chr17:62396776-62407083	0	0	0.105801	0.0948289	-0.157952	0.157952	1	1	0.117615	0.16771	0.511896	-0.511896	1	1	Homo sapiens platelet/endothelial cell adhesion molecule 1 (PECAM1), mRNA####NM_000442
NM_000443	ABCB4	chr7:87031360-87105019	0	0	3.4476e-05	0	#NAME?	#NAME?	1	1	0	0	0	0	1	1	Homo sapiens ATP-binding cassette, sub-family B (MDR/TAP), member 4 (ABCB4), transcript variant A, mRNA####NM_000443
NM_000444	PHEX	chrX:22050561-22269427	0	0	0.150701	0.104388	-0.529735	0.529735	1	1	0.134043	0.154595	0.205793	-0.205793	1	1	Homo sapiens phosphate regulating endopeptidase homolog, X-linked (PHEX), transcript variant 1, mRNA####NM_000444
NM_000445	PLEC	chr8:144989314-145050913	13	6	16.0124	8.02786	-0.996099	0.996099	0.2183	0.998217	11.4738	9.49908	-0.272479	0.272479	0.7301	0.998264	Homo sapiens plectin (PLEC), transcript variant 1, mRNA####NM_000445
NM_000446	PON1	chr7:94927668-94953884	0	0	0.048406	0.0946606	0.967579	-0.967579	1	1	0.0322867	0.0541627	0.746362	-0.746362	1	1	Homo sapiens paraoxonase 1 (PON1), mRNA####NM_000446
NM_000447	PSEN2	chr1:227058272-227083804	4	4	15.0389	14.0207	-0.101143	0.101143	0.85355	0.998217	21.171	7.7987	-1.44079	1.44079	0.0235	0.998264	Homo sapiens presenilin 2 (PSEN2), transcript variant 1, mRNA####NM_000447
NM_000448	RAG1	chr11:36589562-36601310	0	0	0.137093	0.361925	1.40054	-1.40054	0.1641	0.998217	0.109729	0.414171	1.91629	-1.91629	1	1	Homo sapiens recombination activating gene 1 (RAG1), mRNA####NM_000448
NM_000449	RFX5	chr1:151313115-151319769	3	6	4.75268	2.97454	-0.676073	0.676073	0.7263	0.998217	8.58496	2.9957	-1.51892	1.51892	0.42105	0.998264	Homo sapiens regulatory factor X, 5 (influences HLA class II expression) (RFX5), transcript variant 1, mRNA####NM_000449
NM_000450	SELE	chr1:169691780-169703220	0	0	0.00680335	0	#NAME?	#NAME?	1	1	0	0	0	0	1	1	Homo sapiens selectin E (SELE), mRNA####NM_000450
NM_000451	SHOX	chrY:535078-570146	0	0	0	0	0	0	1	1	0	0	0	0	1	1	Homo sapiens short stature homeobox (SHOX), transcript variant 1, mRNA####NM_000451
NM_000452	SLC10A2	chr13:103696347-103719196	0	0	0	0	0	0	1	1	0.013979	0	#NAME?	#NAME?	1	1	Homo sapiens solute carrier family 10 (sodium/bile acid cotransporter), member 2 (SLC10A2), mRNA####NM_000452
NM_000453	SLC5A5	chr19:17982781-18005983	0	0	0.903612	1.72723	0.934687	-0.934687	0.27785	0.998217	0.563185	1.85226	1.7176	-1.7176	0.0795	0.998264	Homo sapiens solute carrier family 5 (sodium/iodide cotransporter), member 5 (SLC5A5), mRNA####NM_000453
NM_000454	SOD1	chr21:33031934-33041243	0	0	224.639	248.776	0.147239	-0.147239	0.74365	0.998217	225.44	244.302	0.115921	-0.115921	0.8003	0.998264	Homo sapiens superoxide dismutase 1, soluble (SOD1), mRNA####NM_000454
NM_000455	STK11	chr19:1205797-1228434	0	1	1.67479	1.45473	-0.203222	0.203222	0.7998	0.998217	1.23638	1.33724	0.113144	-0.113144	0.89275	0.998264	Homo sapiens serine/threonine kinase 11 (STK11), mRNA####NM_000455
NM_000456	SUOX	chr12:56391042-56399309	1	2	2.16514	3.36412	0.63577	-0.63577	0.56255	0.998217	1.06479	0.8148	-0.386049	0.386049	0.8455	0.998264	Homo sapiens sulfite oxidase (SUOX), transcript variant 1, mRNA####NM_000456
NM_000457	HNF4A	chr20:42984440-43061485	0	0	0	0.128157	inf	#VALUE!	1	1	1.20201e-05	0	#NAME?	#NAME?	1	1	Homo sapiens hepatocyte nuclear factor 4, alpha (HNF4A), transcript variant 2, mRNA####NM_000457
NM_000458	HNF1B	chr17:36046433-36105096	0	0	0	0	0	0	1	1	0.000190113	0	#NAME?	#NAME?	1	1	Homo sapiens HNF1 homeobox B (HNF1B), transcript variant 1, mRNA####NM_000458
NM_000459	TEK	chr9:27109138-27230176	0	0	8.3465e-07	0	#NAME?	#NAME?	1	1	0	0	0	0	1	1	Homo sapiens TEK tyrosine kinase, endothelial (TEK), transcript variant 1, mRNA####NM_000459
NM_000460	THPO	chr3:184089722-184097476	0	0	0.000471728	0	#NAME?	#NAME?	1	1	1.73217e-05	0.903054	15.6699	-15.6699	0.12085	0.998264	Homo sapiens thrombopoietin (THPO), transcript variant 1, mRNA####NM_000460
NM_000461	THRB	chr3:24158644-24541502	0	0	0.249739	0	#NAME?	#NAME?	1	1	0.000157157	0.139532	9.79417	-9.79417	1	1	Homo sapiens thyroid hormone receptor, beta (THRB), transcript variant 1, mRNA####NM_000461
NM_000462	UBE3A	chr15:25582395-25684175	1	1	0.8932	4.8766	2.44882	-2.44882	0.10205	0.998217	1.10756	2.79676	1.33637	-1.33637	0.37745	0.998264	Homo sapiens ubiquitin protein ligase E3A (UBE3A), transcript variant 2, mRNA####NM_000462
NM_000463	UGT1A1	chr2:234526290-234681951	0	0	0.0607857	0.18427	1.60002	-1.60002	1	1	0	0.249692	inf	#VALUE!	1	1	Homo sapiens UDP glucuronosyltransferase 1 family, polypeptide A1 (UGT1A1), mRNA####NM_000463
NM_000465	BARD1	chr2:215590369-215674435	0	0	2.74061	2.61113	-0.0698239	0.0698239	0.90695	0.998217	2.19865	2.58472	0.23339	-0.23339	0.71895	0.998264	Homo sapiens BRCA1 associated RING domain 1 (BARD1), transcript variant 1, mRNA####NM_000465
NM_000466	PEX1	chr7:92116336-92157845	0	0	6.96921	6.03864	-0.206772	0.206772	0.6932	0.998217	7.52335	6.68602	-0.170229	0.170229	0.7483	0.998264	Homo sapiens peroxisomal biogenesis factor 1 (PEX1), transcript variant 1, mRNA####NM_000466
NM_000474	TWIST1	chr7:19155090-19157295	0	0	1.17884	0.125287	-3.23406	3.23406	0.0377	0.998217	1.7435	0.143373	-3.60414	3.60414	0.05085	0.998264	Homo sapiens twist family bHLH transcription factor 1 (TWIST1), mRNA####NM_000474
NM_000475	NR0B1	chrX:30322538-30327495	0	0	0	0	0	0	1	1	0	0	0	0	1	1	Homo sapiens nuclear receptor subfamily 0, group B, member 1 (NR0B1), mRNA####NM_000475
NM_000476	AK1	chr9:130628758-130640022	3	3	48.7174	41.5887	-0.228247	0.228247	0.60595	0.998217	48.6689	42.0218	-0.211859	0.211859	0.63445	0.998264	Homo sapiens adenylate kinase 1 (AK1), mRNA####NM_000476
NM_000477	ALB	chr4:74269971-74287129	0	0	0.0122254	0	#NAME?	#NAME?	1	1	0	0.0615569	inf	#VALUE!	1	1	Homo sapiens albumin (ALB), mRNA####NM_000477
NM_000478	ALPL	chr1:21835857-21904905	2	0	0.59626	5.79134	3.27988	-3.27988	0.0039	0.595366	0	7.7526	inf	#VALUE!	0.1085	0.998264	Homo sapiens alkaline phosphatase, liver/bone/kidney (ALPL), transcript variant 1, mRNA####NM_000478
NM_000479	AMH	chr19:2249112-2252072	0	1	1.97821	2.24159	0.180326	-0.180326	0.83095	0.998217	1.73575	1.64076	-0.0811942	0.0811942	0.927	0.998264	Homo sapiens anti-Mullerian hormone (AMH), mRNA####NM_000479
NM_000480	AMPD3	chr11:10471867-10529126	0	0	9.64327e-06	0	#NAME?	#NAME?	1	1	1.11961e-05	0	#NAME?	#NAME?	1	1	Homo sapiens adenosine monophosphate deaminase 3 (AMPD3), transcript variant 1, mRNA####NM_000480
NM_000481	AMT	chr3:49454210-49466757	0	0	0.00306295	1.38989	8.82583	-8.82583	0.1629	0.998217	0.00463141	0.00464949	0.00561913	-0.00561913	1	1	Homo sapiens aminomethyltransferase (AMT), transcript variant 1, mRNA####NM_000481
NM_000482	APOA4	chr11:116691417-116694011	0	0	0.0198873	0	#NAME?	#NAME?	1	1	0	0	0	0	1	1	Homo sapiens apolipoprotein A-IV (APOA4), mRNA####NM_000482
NM_000483	APOC2	chr19:45445494-45452822	0	0	0	0	0	0	1	1	0	0	0	0	1	1	Homo sapiens apolipoprotein C-II (APOC2), mRNA####NM_000483
NM_000484	APP	chr21:27252860-27543446	2	3	41.9639	18.1342	-1.21043	1.21043	0.43225	0.998217	48.0447	19.7753	-1.28068	1.28068	0.4419	0.998264	Homo sapiens amyloid beta (A4) precursor protein (APP), transcript variant 1, mRNA####NM_000484
NM_000485	APRT	chr16:88875876-88878342	3	1	127.669	128.604	0.0105314	-0.0105314	0.9829	0.998217	118.207	106.692	-0.147864	0.147864	0.7911	0.998264	Homo sapiens adenine phosphoribosyltransferase (APRT), transcript variant 1, mRNA####NM_000485
NM_000486	AQP2	chr12:50344523-50359465	0	0	0.00628301	0	#NAME?	#NAME?	1	1	0.0251445	0.0105453	-1.25364	1.25364	1	1	Homo sapiens aquaporin 2 (collecting duct) (AQP2), mRNA####NM_000486
NM_000487	ARSA	chr22:51061181-51066601	2	4	1.08426	2.34105	1.11045	-1.11045	0.2503	0.998217	2.02119	1.92098	-0.0733589	0.0733589	0.92825	0.998264	Homo sapiens arylsulfatase A (ARSA), transcript variant 1, mRNA####NM_000487
NM_000488	SERPINC1	chr1:173872941-173886516	0	0	0.0895266	0.0262612	-1.76939	1.76939	1	1	0.0716568	0	#NAME?	#NAME?	1	1	Homo sapiens serpin peptidase inhibitor, clade C (antithrombin), member 1 (SERPINC1), mRNA####NM_000488
NM_000489	ATRX	chrX:76760355-77041755	0	0	21.6442	17.1475	-0.335984	0.335984	0.47055	0.998217	23.136	18.6588	-0.310288	0.310288	0.51805	0.998264	Homo sapiens alpha thalassemia/mental retardation syndrome X-linked (ATRX), transcript variant 1, mRNA####NM_000489
NM_000490	AVP	chr20:3063201-3065370	0	0	0	0	0	0	1	1	0	0	0	0	1	1	Homo sapiens arginine vasopressin (AVP), mRNA####NM_000490
NM_000491	C1QB	chr1:22979681-22988029	0	0	0	0	0	0	1	1	0	0	0	0	1	1	Homo sapiens complement component 1, q subcomponent, B chain (C1QB), mRNA####NM_000491
NM_000492	CFTR	chr7:117120016-117308718	0	0	0.00421367	0.0185402	2.1375	-2.1375	1	1	0	0	0	0	1	1	Homo sapiens cystic fibrosis transmembrane conductance regulator (ATP-binding cassette sub-family C, member 7) (CFTR), mRNA####NM_000492
NM_000493	COL10A1	chr6:116421998-116566853	0	0	0.194235	0.201789	0.0550414	-0.0550414	1	1	0.178137	0.176585	-0.0126304	0.0126304	1	1	Homo sapiens collagen, type X, alpha 1 (COL10A1), mRNA####NM_000493
NM_000494	COL17A1	chr10:105791045-105845638	0	0	0.0323385	0.0338784	0.0671142	-0.0671142	1	1	0.0554649	0.0155076	-1.8386	1.8386	1	1	Homo sapiens collagen, type XVII, alpha 1 (COL17A1), mRNA####NM_000494
NM_000495	COL4A5	chrX:107683073-107940775	1	8	14.3989	6.72363	-1.09865	1.09865	0.02135	0.998217	13.7842	6.8066	-1.01801	1.01801	0.0358	0.998264	Homo sapiens collagen, type IV, alpha 5 (COL4A5), transcript variant 1, mRNA####NM_000495
NM_000496	CRYBB2	chr22:25615611-25627836	0	0	9.47544	14.9462	0.657511	-0.657511	0.36045	0.998217	9.3907	17.0287	0.858665	-0.858665	0.23685	0.998264	Homo sapiens crystallin, beta B2 (CRYBB2), mRNA####NM_000496
NM_000497	CYP11B1	chr8:143953772-143961236	0	0	0	0	0	0	1	1	0	0	0	0	1	1	Homo sapiens cytochrome P450, family 11, subfamily B, polypeptide 1 (CYP11B1), transcript variant 1, mRNA####NM_000497
NM_000498	CYP11B2	chr8:143991974-143999259	0	0	0	0	0	0	1	1	0	0	0	0	1	1	Homo sapiens cytochrome P450, family 11, subfamily B, polypeptide 2 (CYP11B2), mRNA####NM_000498
NM_000499	CYP1A1	chr15:75011882-75017877	1	1	6.04661	3.53515	-0.774353	0.774353	0.2182	0.998217	5.90408	3.57466	-0.723905	0.723905	0.27095	0.998264	Homo sapiens cytochrome P450, family 1, subfamily A, polypeptide 1 (CYP1A1), mRNA####NM_000499
NM_000500	CYP21A2	chr6_ssto_hap7:3306068-3368931	0	0	0	0	0	0	1	1	0.033194	9.26844e-07	-15.1282	15.1282	1	1	Homo sapiens cytochrome P450, family 21, subfamily A, polypeptide 2 (CYP21A2), transcript variant 1, mRNA####NM_000500
NM_000501	ELN	chr7:73442118-73484236	0	0	0	0	0	0	1	1	0	0	0	0	1	1	Homo sapiens elastin (ELN), transcript variant 1, mRNA####NM_000501
NM_000502	EPX	chr17:56270088-56282535	0	0	0.0198774	0.0437302	1.1375	-1.1375	1	1	0.0198872	0.0333619	0.746362	-0.746362	1	1	Homo sapiens eosinophil peroxidase (EPX), mRNA####NM_000502
NM_000503	EYA1	chr8:72109667-72274467	0	0	0	0	0	0	1	1	0	0.0607753	inf	#VALUE!	1	1	Homo sapiens eyes absent homolog 1 (Drosophila) (EYA1), transcript variant EYA1C, mRNA####NM_000503
NM_000504	F10	chr13:113777112-113803843	0	0	0.71259	1.01763	0.514067	-0.514067	0.6309	0.998217	0.78799	0.535054	-0.558493	0.558493	0.6213	0.998264	Homo sapiens coagulation factor X (F10), mRNA####NM_000504
NM_000505	F12	chr5:176829138-176836577	2	1	12.1571	12.8522	0.0802137	-0.0802137	0.8799	0.998217	11.0672	11.4618	0.0505441	-0.0505441	0.92675	0.998264	Homo sapiens coagulation factor XII (Hageman factor) (F12), mRNA####NM_000505
NM_000506	F2	chr11:46740742-46761056	0	0	0.0691498	0	#NAME?	#NAME?	1	1	0.110694	0.023212	-2.25364	2.25364	1	1	Homo sapiens coagulation factor II (thrombin) (F2), mRNA####NM_000506
NM_000507	FBP1	chr9:97365420-97402531	0	0	3.60658e-05	3.74416e-05	0.0540097	-0.0540097	1	1	5.59342e-05	5.7896e-05	0.049733	-0.049733	1	1	Homo sapiens fructose-1,6-bisphosphatase 1 (FBP1), transcript variant 1, mRNA####NM_000507
NM_000508	FGA	chr4:155504279-155511897	0	0	0.00723709	0	#NAME?	#NAME?	1	1	0	0	0	0	1	1	Homo sapiens fibrinogen alpha chain (FGA), transcript variant alpha-E, mRNA####NM_000508
NM_000509	FGG	chr4:155525285-155533902	0	0	0.0342865	0.175959	2.35953	-2.35953	1	1	0.0342354	0.143805	2.07055	-2.07055	1	1	Homo sapiens fibrinogen gamma chain (FGG), transcript variant gamma-A, mRNA####NM_000509
NM_000510	FSHB	chr11:30252562-30256824	0	0	0	0	0	0	1	1	0	0	0	0	1	1	Homo sapiens follicle stimulating hormone, beta polypeptide (FSHB), transcript variant 1, mRNA####NM_000510
NM_000511	FUT2	chr19:49199227-49209191	0	0	0	0	0	0	1	1	0.00858669	0	#NAME?	#NAME?	1	1	Homo sapiens fucosyltransferase 2 (secretor status included) (FUT2), transcript variant 1, mRNA####NM_000511
NM_000512	GALNS	chr16:88880141-88923374	3	2	15.1316	15.3891	0.0243529	-0.0243529	0.96305	0.998217	15.1159	14.038	-0.106726	0.106726	0.83035	0.998264	Homo sapiens galactosamine (N-acetyl)-6-sulfate sulfatase (GALNS), mRNA####NM_000512
NM_000513	OPN1MW	chrX:153485202-153523564	0	0	0	0	0	0	1	1	0	0	0	0	1	1	Homo sapiens opsin 1 (cone pigments), medium-wave-sensitive (OPN1MW), mRNA####NM_000513
NM_000514	GDNF	chr5:37812778-37839782	0	0	0	0	0	0	1	1	0	0	0	0	1	1	Homo sapiens glial cell derived neurotrophic factor (GDNF), transcript variant 1, mRNA####NM_000514
NM_000515	GH1	chr17:61994562-61996198	0	0	0	0	0	0	1	1	0	0	0	0	1	1	Homo sapiens growth hormone 1 (GH1), transcript variant 1, mRNA####NM_000515
NM_000516	GNAS	chr20:57393972-57486250	2	3	0	0	0	0	1	1	0	0	0	0	1	1	Homo sapiens GNAS complex locus (GNAS), transcript variant 1, mRNA####NM_000516
NM_000517	HBA2	chr16:222845-223709	0	0	0.24927	0.365595	0.552541	-0.552541	0.76825	0.998217	0.37409	0.418371	0.161399	-0.161399	1	1	Homo sapiens hemoglobin, alpha 2 (HBA2), mRNA####NM_000517
NM_000518	HBB	chr11:5246695-5248301	0	0	0	0	0	0	1	1	0	0	0	0	1	1	Homo sapiens hemoglobin, beta (HBB), mRNA####NM_000518
NM_000519	HBD	chr11:5254058-5255858	0	0	0	0	0	0	1	1	0	0	0	0	1	1	Homo sapiens hemoglobin, delta (HBD), mRNA####NM_000519
NM_000520	HEXA	chr15:72635777-72671129	1	2	47.2904	36.2545	-0.383388	0.383388	0.3976	0.998217	46.2395	38.353	-0.26979	0.26979	0.55475	0.998264	Homo sapiens hexosaminidase A (alpha polypeptide) (HEXA), mRNA####NM_000520
NM_000521	HEXB	chr5:73980968-74072737	0	1	39.4748	37.0217	-0.0925614	0.0925614	0.889	0.998217	41.7621	39.3522	-0.08575	0.08575	0.89315	0.998264	Homo sapiens hexosaminidase B (beta polypeptide) (HEXB), mRNA####NM_000521
NM_000522	HOXA13	chr7:27236498-27239725	0	0	2.41112	1.63336	-0.561858	0.561858	0.48925	0.998217	2.22841	1.74211	-0.355176	0.355176	0.64865	0.998264	Homo sapiens homeobox A13 (HOXA13), mRNA####NM_000522
NM_000523	HOXD13	chr2:176957531-176960666	0	0	0.035294	0	#NAME?	#NAME?	1	1	0.023541	0	#NAME?	#NAME?	1	1	Homo sapiens homeobox D13 (HOXD13), mRNA####NM_000523
NM_000524	HTR1A	chr5:63255874-63258119	0	0	0	0	0	0	1	1	0	0	0	0	1	1	Homo sapiens 5-hydroxytryptamine (serotonin) receptor 1A, G protein-coupled (HTR1A), mRNA####NM_000524
NM_000525	KCNJ11	chr11:17406795-17410878	0	0	0.833291	0.422616	-0.979473	0.979473	0.3319	0.998217	0.778118	0.509765	-0.610158	0.610158	0.51265	0.998264	Homo sapiens potassium inwardly-rectifying channel, subfamily J, member 11 (KCNJ11), transcript variant 1, mRNA####NM_000525
NM_000526	KRT14	chr17:39738530-39743147	0	0	0.244197	0	#NAME?	#NAME?	1	1	0.174513	0	#NAME?	#NAME?	1	1	Homo sapiens keratin 14 (KRT14), mRNA####NM_000526
NM_000527	LDLR	chr19:11200037-11244505	9	7	32.513	41.6051	0.355743	-0.355743	0.51175	0.998217	24.4627	41.0085	0.74534	-0.74534	0.1972	0.998264	Homo sapiens low density lipoprotein receptor (LDLR), transcript variant 1, mRNA####NM_000527
NM_000528	MAN2B1	chr19:12757321-12777591	2	6	26.4551	20.3529	-0.378312	0.378312	0.40385	0.998217	21.9918	19.0362	-0.208222	0.208222	0.6557	0.998264	Homo sapiens mannosidase, alpha, class 2B, member 1 (MAN2B1), transcript variant 1, mRNA####NM_000528
NM_000529	MC2R	chr18:13882042-13915706	0	0	0	0	0	0	1	1	0	0	0	0	1	1	Homo sapiens melanocortin 2 receptor (adrenocorticotropic hormone) (MC2R), mRNA####NM_000529
NM_000530	MPZ	chr1:161274524-161279762	0	0	0.242495	0.73224	1.59436	-1.59436	0.1856	0.998217	0.228344	1.02947	2.17263	-2.17263	0.1119	0.998264	Homo sapiens myelin protein zero (MPZ), mRNA####NM_000530
NM_000531	OTC	chrX:38211735-38280703	0	0	0	0.0253874	inf	#VALUE!	1	1	0	0	0	0	1	1	Homo sapiens ornithine carbamoyltransferase (OTC), mRNA####NM_000531
NM_000532	PCCB	chr3:135969166-136049013	0	2	70.7174	73.7668	0.0609052	-0.0609052	0.8912	0.998217	70.8097	71.5147	0.0142941	-0.0142941	0.97435	0.998264	Homo sapiens propionyl CoA carboxylase, beta polypeptide (PCCB), transcript variant 1, mRNA####NM_000532
NM_000533	PLP1	chrX:103031438-103047547	0	0	7.27819e-05	0	#NAME?	#NAME?	1	1	0	0	0	0	1	1	Homo sapiens proteolipid protein 1 (PLP1), transcript variant 1, mRNA####NM_000533
NM_000534	PMS1	chr2:190634992-190742355	0	0	4.28113	4.14137	-0.0478847	0.0478847	0.94745	0.998217	4.31956	3.77482	-0.194476	0.194476	0.80915	0.998264	Homo sapiens PMS1 postmeiotic segregation increased 1 (S. cerevisiae) (PMS1), transcript variant 1, mRNA####NM_000534
NM_000535	PMS2	chr7:6012869-6048737	0	1	9.16753	8.36796	-0.131657	0.131657	0.8458	0.998217	11.1625	12.9056	0.209342	-0.209342	0.73185	0.998264	Homo sapiens PMS2 postmeiotic segregation increased 2 (S. cerevisiae) (PMS2), transcript variant 1, mRNA####NM_000535
NM_000536	RAG2	chr11:36613492-36680841	0	0	0	0	0	0	1	1	0	0	0	0	1	1	Homo sapiens recombination activating gene 2 (RAG2), transcript variant 1, mRNA####NM_000536
NM_000537	REN	chr1:204123943-204135465	0	0	0.118851	0.0871571	-0.447459	0.447459	1	1	0.317092	0.0997387	-1.66868	1.66868	1	1	Homo sapiens renin (REN), mRNA####NM_000537
NM_000538	RFXAP	chr13:37393338-37403740	0	0	2.53474	5.50655	1.11931	-1.11931	0.0888	0.998217	2.44066	5.56576	1.18931	-1.18931	0.0684	0.998264	Homo sapiens regulatory factor X-associated protein (RFXAP), mRNA####NM_000538
NM_000539	RHO	chr3:129247481-129254187	0	0	0.00974097	0	#NAME?	#NAME?	1	1	0	0	0	0	1	1	Homo sapiens rhodopsin (RHO), mRNA####NM_000539
NM_000540	RYR1	chr19:38924339-39078204	0	1	0.0209014	0.0211655	0.0181156	-0.0181156	1	1	0.0321073	0.0326039	0.022145	-0.022145	1	1	Homo sapiens ryanodine receptor 1 (skeletal) (RYR1), transcript variant 1, mRNA####NM_000540
NM_000541	SAG	chr2:234216308-234255701	0	0	0.0323333	0	#NAME?	#NAME?	1	1	0.0323494	0	#NAME?	#NAME?	1	1	Homo sapiens S-antigen; retina and pineal gland (arrestin) (SAG), mRNA####NM_000541
NM_000542	SFTPB	chr2:85884439-85895864	0	0	0.014424	0.0105776	-0.447459	0.447459	1	1	0	0	0	0	1	1	Homo sapiens surfactant protein B (SFTPB), transcript variant 1, mRNA####NM_000542
NM_000543	SMPD1	chr11:6411643-6416228	2	3	26.5833	15.424	-0.785342	0.785342	0.10145	0.998217	23.6209	13.642	-0.792012	0.792012	0.1158	0.998264	Homo sapiens sphingomyelin phosphodiesterase 1, acid lysosomal (SMPD1), transcript variant 1, mRNA####NM_000543
NM_000544	TAP2	chr6_ssto_hap7:4220532-4237371	0	0	16.0338	10.1176	-0.664247	0.664247	0.2537	0.998217	16.0033	10.6835	-0.582983	0.582983	0.3033	0.998264	Homo sapiens transporter 2, ATP-binding cassette, sub-family B (MDR/TAP) (TAP2), transcript variant 1, B allele, mRNA####NM_000544
NM_000545	HNF1A	chr12:121416548-121454305	0	0	0.378666	0.495009	0.386531	-0.386531	0.81665	0.998217	0.214136	0.33159	0.630877	-0.630877	1	1	Homo sapiens HNF1 homeobox A (HNF1A), mRNA####NM_000545
NM_000546	TP53	chr17:7571719-7606820	1	3	31.0326	40.696	0.391102	-0.391102	0.4458	0.998217	33.4693	39.8738	0.252601	-0.252601	0.62085	0.998264	Homo sapiens tumor protein p53 (TP53), transcript variant 1, mRNA####NM_000546
NM_000547	TPO	chr2:1417232-1546499	0	0	0	0	0	0	1	1	0	0	0	0	1	1	Homo sapiens thyroid peroxidase (TPO), transcript variant 1, mRNA####NM_000547
NM_000548	TSC2	chr16:2097989-2185899	4	8	1.2853	0.342829	-1.90654	1.90654	0.5995	0.998217	0.919369	0.41214	-1.15751	1.15751	0.71535	0.998264	Homo sapiens tuberous sclerosis 2 (TSC2), transcript variant 1, mRNA####NM_000548
NM_000549	TSHB	chr1:115572444-115576930	0	0	0	0	0	0	1	1	0	0	0	0	1	1	Homo sapiens thyroid stimulating hormone, beta (TSHB), transcript variant 1, mRNA####NM_000549
NM_000550	TYRP1	chr9:12693385-12710266	0	0	0.16825	0.0274185	-2.61738	2.61738	1	1	0.0748148	0.062753	-0.253638	0.253638	1	1	Homo sapiens tyrosinase-related protein 1 (TYRP1), mRNA####NM_000550
NM_000551	VHL	chr3:10183318-10195354	0	1	14.7161	16.1922	0.1379	-0.1379	0.7555	0.998217	15.1897	17.7928	0.228204	-0.228204	0.61765	0.998264	Homo sapiens von Hippel-Lindau tumor suppressor, E3 ubiquitin protein ligase (VHL), transcript variant 1, mRNA####NM_000551
NM_000552	VWF	chr12:6058039-6233836	0	0	0.0578841	0.0466932	-0.309955	0.309955	1	1	0.0289564	0.0194304	-0.575567	0.575567	1	1	Homo sapiens von Willebrand factor (VWF), mRNA####NM_000552
NM_000553	WRN	chr8:30853320-31031277	0	0	4.0107	5.02314	0.324735	-0.324735	0.54435	0.998217	4.3824	5.17344	0.239402	-0.239402	0.6447	0.998264	Homo sapiens Werner syndrome, RecQ helicase-like (WRN), mRNA####NM_000553
NM_000554	CRX	chr19:48325098-48346586	0	0	0.111338	0.154701	0.474539	-0.474539	1	1	0.128982	0.127857	-0.0126304	0.0126304	1	1	Homo sapiens cone-rod homeobox (CRX), mRNA####NM_000554
NM_000555	DCX	chrX:110537006-110664835	0	0	0	0	0	0	1	1	0	0	0	0	1	1	Homo sapiens doublecortin (DCX), transcript variant 1, mRNA####NM_000555
NM_000557	GDF5	chr20:34021144-34025970	0	0	0	0.0516914	inf	#VALUE!	1	1	0.0705233	0.0197178	-1.8386	1.8386	1	1	Homo sapiens growth differentiation factor 5 (GDF5), mRNA####NM_000557
NM_000558	HBA1	chr16:226678-227520	0	0	0.0671788	0.492644	2.87447	-2.87447	0.2945	0.998217	0	0	0	0	1	1	Homo sapiens hemoglobin, alpha 1 (HBA1), mRNA####NM_000558
NM_000559	HBG1	chr11:5269501-5271087	0	0	0	0	0	0	1	1	0	0	0	0	1	1	Homo sapiens hemoglobin, gamma A (HBG1), mRNA####NM_000559
NM_000560	CD53	chr1:111413820-111442558	0	0	0	0.0135125	inf	#VALUE!	1	1	0	0.0875897	inf	#VALUE!	1	1	Homo sapiens CD53 molecule (CD53), transcript variant 2, mRNA####NM_000560
NM_000561	GSTM1	chr1:110230417-110236367	0	0	1.92062e-05	2.01718e-05	0.0707636	-0.0707636	1	1	0	0	0	0	1	1	Homo sapiens glutathione S-transferase mu 1 (GSTM1), transcript variant 1, mRNA####NM_000561
NM_000562	C8A	chr1:57320442-57383894	0	0	0	0	0	0	1	1	0	0	0	0	1	1	Homo sapiens complement component 8, alpha polypeptide (C8A), mRNA####NM_000562
NM_000564	IL5RA	chr3:3108007-3152058	0	0	0	0	0	0	1	1	0	0	0	0	1	1	Homo sapiens interleukin 5 receptor, alpha (IL5RA), transcript variant 1, mRNA####NM_000564
NM_000565	IL6R	chr1:154377668-154441926	1	3	2.36012	1.92058	-0.297323	0.297323	0.6902	0.998217	2.69428	2.61201	-0.0447435	0.0447435	0.94125	0.998264	Homo sapiens interleukin 6 receptor (IL6R), transcript variant 1, mRNA####NM_000565
NM_000566	FCGR1A	chr1:149754244-149783928	0	0	0	0	0	0	1	1	0	0	0	0	1	1	Homo sapiens Fc fragment of IgG, high affinity Ia, receptor (CD64) (FCGR1A), mRNA####NM_000566
NM_000567	CRP	chr1:159682078-159684379	0	0	0	0	0	0	1	1	0	0	0	0	1	1	Homo sapiens C-reactive protein, pentraxin-related (CRP), mRNA####NM_000567
NM_000569	FCGR3A	chr1:161511550-161520413	0	0	0	0	0	0	1	1	0	0	0	0	1	1	Homo sapiens Fc fragment of IgG, low affinity IIIa, receptor (CD16a) (FCGR3A), transcript variant 1, mRNA####NM_000569
NM_000570	FCGR3B	chr1:161592987-161601753	0	0	2.29229e-05	0	#NAME?	#NAME?	1	1	3.62947e-05	0	#NAME?	#NAME?	1	1	Homo sapiens Fc fragment of IgG, low affinity IIIb, receptor (CD16b) (FCGR3B), transcript variant 2, mRNA####NM_000570
NM_000572	IL10	chr1:206940947-206945839	0	0	0.157755	0.205665	0.382616	-0.382616	1	1	0.17537	0.264774	0.594358	-0.594358	1	1	Homo sapiens interleukin 10 (IL10), mRNA####NM_000572
NM_000573	CR1	chr1:207669472-207815110	0	0	0	0	0	0	1	1	0	0	0	0	1	1	Homo sapiens complement component (3b/4b) receptor 1 (Knops blood group) (CR1), transcript variant F, mRNA####NM_000573
NM_000574	CD55	chr1:207494816-207534311	0	0	107.997	347.245	1.68496	-1.68496	0.0029	0.50205	115.731	367.53	1.66708	-1.66708	0.00215	0.432376	Homo sapiens CD55 molecule, decay accelerating factor for complement (Cromer blood group) (CD55), transcript variant 1, mRNA####NM_000574
NM_000575	IL1A	chr2:113531491-113542971	0	0	0.0916876	0.0672376	-0.447459	0.447459	1	1	0.0366932	0.0769437	1.06829	-1.06829	1	1	Homo sapiens interleukin 1, alpha (IL1A), mRNA####NM_000575
NM_000576	IL1B	chr2:113587336-113594356	0	0	0.0772126	0.0849339	0.137504	-0.137504	1	1	0.0772509	0.0323982	-1.25364	1.25364	1	1	Homo sapiens interleukin 1, beta (IL1B), mRNA####NM_000576
NM_000577	IL1RN	chr2:113875469-113891593	0	0	0	0	0	0	1	1	0	0	0	0	1	1	Homo sapiens interleukin 1 receptor antagonist (IL1RN), transcript variant 3, mRNA####NM_000577
NM_000578	SLC11A1	chr2:219246751-219261617	0	0	0.260157	0.652676	1.32698	-1.32698	0.19005	0.998217	0.19179	0.631987	1.72037	-1.72037	0.1092	0.998264	Homo sapiens solute carrier family 11 (proton-coupled divalent metal ion transporter), member 1 (SLC11A1), mRNA####NM_000578
NM_000579	CCR5	chr3:46411632-46417697	0	0	1.69291e-05	0	#NAME?	#NAME?	1	1	0	0	0	0	1	1	Homo sapiens chemokine (C-C motif) receptor 5 (gene/pseudogene) (CCR5), transcript variant A, mRNA####NM_000579
NM_000581	GPX1	chr3:49394608-49395791	1	2	177.465	188.024	0.0833773	-0.0833773	0.8495	0.998217	164.473	168.644	0.0361331	-0.0361331	0.93245	0.998264	Homo sapiens glutathione peroxidase 1 (GPX1), transcript variant 1, mRNA####NM_000581
NM_000582	SPP1	chr4:88896801-88904563	0	0	2.06323e-06	0	#NAME?	#NAME?	1	1	0	0	0	0	1	1	Homo sapiens secreted phosphoprotein 1 (SPP1), transcript variant 2, mRNA####NM_000582
NM_000583	GC	chr4:72607410-72671237	0	0	0	0	0	0	1	1	0	0	0	0	1	1	Homo sapiens group-specific component (vitamin D binding protein) (GC), transcript variant 1, mRNA####NM_000583
NM_000584	CXCL8	chr4:74606222-74609433	0	0	0	0	0	0	1	1	0	0	0	0	1	1	Homo sapiens chemokine (C-X-C motif) ligand 8 (CXCL8), mRNA####NM_000584
NM_000585	IL15	chr4:142557748-142655140	0	0	0	0	0	0	1	1	0.352992	0	#NAME?	#NAME?	1	1	Homo sapiens interleukin 15 (IL15), transcript variant 3, mRNA####NM_000585
NM_000586	IL2	chr4:123372625-123377650	0	0	0	0	0	0	1	1	0	0	0	0	1	1	Homo sapiens interleukin 2 (IL2), mRNA####NM_000586
NM_000587	C7	chr5:40909598-40983042	0	0	0.0721253	0.0769337	0.0931094	-0.0931094	1	1	0.0524808	0.0660296	0.331324	-0.331324	1	1	Homo sapiens complement component 7 (C7), mRNA####NM_000587
NM_000588	IL3	chr5:131396346-131398896	0	0	0	0	0	0	1	1	0	0	0	0	1	1	Homo sapiens interleukin 3 (IL3), mRNA####NM_000588
NM_000589	IL4	chr5:132009677-132018370	0	0	0	0	0	0	1	1	0	0	0	0	1	1	Homo sapiens interleukin 4 (IL4), transcript variant 1, mRNA####NM_000589
NM_000590	IL9	chr5:135227934-135231516	0	0	0	0	0	0	1	1	0	0	0	0	1	1	Homo sapiens interleukin 9 (IL9), mRNA####NM_000590
NM_000591	CD14	chr5:140011312-140013286	0	0	0.000188664	0.432532	11.1628	-11.1628	0.0869	0.998217	0.237011	0.242633	0.0338225	-0.0338225	1	1	Homo sapiens CD14 molecule (CD14), transcript variant 1, mRNA####NM_000591
NM_000593	TAP1	chr6_ssto_hap7:4239266-4252521	0	0	25.0666	26.1003	0.0582992	-0.0582992	0.9266	0.998217	23.5695	25.4747	0.112144	-0.112144	0.86565	0.998264	Homo sapiens transporter 1, ATP-binding cassette, sub-family B (MDR/TAP) (TAP1), mRNA####NM_000593
NM_000594	TNF	chr6_ssto_hap7:2874144-2876913	0	0	0.0169801	0.0249041	0.552541	-0.552541	1	1	0.067954	0	#NAME?	#NAME?	1	1	Homo sapiens tumor necrosis factor (TNF), mRNA####NM_000594
NM_000595	LTA	chr6_ssto_hap7:2870676-2872901	0	0	0.0827039	0	#NAME?	#NAME?	1	1	0	0.0345466	inf	#VALUE!	1	1	Homo sapiens lymphotoxin alpha (LTA), transcript variant 2, mRNA####NM_000595
NM_000596	IGFBP1	chr7:45927958-45933267	0	0	0	0	0	0	1	1	0	0.028992	inf	#VALUE!	1	1	Homo sapiens insulin-like growth factor binding protein 1 (IGFBP1), mRNA####NM_000596
NM_000597	IGFBP2	chr2:217498126-217529158	0	0	0	0.0299063	inf	#VALUE!	1	1	0.0408016	0	#NAME?	#NAME?	1	1	Homo sapiens insulin-like growth factor binding protein 2, 36kDa (IGFBP2), mRNA####NM_000597
NM_000598	IGFBP3	chr7:45951843-45960871	0	0	2.00059	18.3675	3.19865	-3.19865	5e-05	0.0339028	1.94667	19.4349	3.31957	-3.31957	5e-05	0.0327514	Homo sapiens insulin-like growth factor binding protein 3 (IGFBP3), transcript variant 2, mRNA####NM_000598
NM_000599	IGFBP5	chr2:217536827-217560272	0	5	11.8023	3.4778	-1.76283	1.76283	0.00095	0.289869	11.7999	3.12553	-1.9166	1.9166	0.00085	0.267966	Homo sapiens insulin-like growth factor binding protein 5 (IGFBP5), mRNA####NM_000599
NM_000600	IL6	chr7:22766765-22771621	0	0	0.586262	5.53296	3.23843	-3.23843	0.01845	0.998217	0.918083	5.21935	2.50717	-2.50717	0.0214	0.998264	Homo sapiens interleukin 6 (IL6), mRNA####NM_000600
NM_000601	HGF	chr7:81331443-81399452	0	0	0	0	0	0	1	1	0.00952397	0	#NAME?	#NAME?	1	1	Homo sapiens hepatocyte growth factor (hepapoietin A; scatter factor) (HGF), transcript variant 1, mRNA####NM_000601
NM_000602	SERPINE1	chr7:100770369-100782547	4	2	11.8353	32.4475	1.45501	-1.45501	0.00285	0.500493	11.1968	31.9513	1.51278	-1.51278	0.00325	0.560222	Homo sapiens serpin peptidase inhibitor, clade E (nexin, plasminogen activator inhibitor type 1), member 1 (SERPINE1), mRNA####NM_000602
NM_000603	NOS3	chr7:150688143-150721586	0	0	0.247695	0.132911	-0.898109	0.898109	1	1	0.229685	0.131816	-0.801126	0.801126	1	1	Homo sapiens nitric oxide synthase 3 (endothelial cell) (NOS3), transcript variant 1, mRNA####NM_000603
NM_000605	IFNA2	chr9:21384253-21385396	0	0	0	0	0	0	1	1	0	0	0	0	1	1	Homo sapiens interferon, alpha 2 (IFNA2), mRNA####NM_000605
NM_000606	C8G	chr9:139839697-139841426	0	0	2.48715	3.64782	0.552541	-0.552541	0.57965	0.998217	3.04548	3.48905	0.196164	-0.196164	0.82555	0.998264	Homo sapiens complement component 8, gamma polypeptide (C8G), mRNA####NM_000606
NM_000607	ORM1	chr9:117085302-117088759	0	0	0	0	0	0	1	1	0	0	0	0	1	1	Homo sapiens orosomucoid 1 (ORM1), mRNA####NM_000607
NM_000608	ORM2	chr9:117092068-117095536	0	0	0	0	0	0	1	1	0	0	0	0	1	1	Homo sapiens orosomucoid 2 (ORM2), mRNA####NM_000608
NM_000609	CXCL12	chr10:44865600-44880545	0	0	0	0	0	0	1	1	0	0	0	0	1	1	Homo sapiens chemokine (C-X-C motif) ligand 12 (CXCL12), transcript variant 2, mRNA####NM_000609
NM_000610	CD44	chr11:35160416-35253949	1	1	0.770434	0.28453	-1.43709	1.43709	0.6447	0.998217	0.387232	0	#NAME?	#NAME?	1	1	Homo sapiens CD44 molecule (Indian blood group) (CD44), transcript variant 1, mRNA####NM_000610
NM_000611	CD59	chr11:33724555-33758025	3	5	27.5884	6.48939	-2.08791	2.08791	0.0694	0.998217	23.2062	32.9345	0.505088	-0.505088	0.4731	0.998264	Homo sapiens CD59 molecule, complement regulatory protein (CD59), transcript variant 2, mRNA####NM_000611
NM_000612	IGF2	chr11:2150341-2182439	1	1	0.963053	4.85878	2.33491	-2.33491	0.0092	0.963828	0.779023	4.72134	2.59946	-2.59946	0.01095	0.998264	Homo sapiens insulin-like growth factor 2 (somatomedin A) (IGF2), transcript variant 1, mRNA####NM_000612
NM_000613	HPX	chr11:6452267-6462254	0	0	0	0.0258169	inf	#VALUE!	1	1	0.140889	0	#NAME?	#NAME?	1	1	Homo sapiens hemopexin (HPX), mRNA####NM_000613
NM_000614	CNTF	chr11:58346586-58393205	0	0	0.316487	0.0357136	-3.1476	3.1476	0.4226	0.998217	0.361894	0.11051	-1.7114	1.7114	1	1	Homo sapiens ciliary neurotrophic factor (CNTF), mRNA####NM_000614
NM_000615	NCAM1	chr11:112831968-113149158	0	0	0	0	0	0	1	1	0	0	0	0	1	1	Homo sapiens neural cell adhesion molecule 1 (NCAM1), transcript variant 1, mRNA####NM_000615
NM_000616	CD4	chr12:6898637-6929976	0	0	0	0	0	0	1	1	0	0	0	0	1	1	Homo sapiens CD4 molecule (CD4), transcript variant 1, mRNA####NM_000616
NM_000617	SLC11A2	chr12:51373565-51422058	0	2	0	0.0017659	inf	#VALUE!	1	1	0.00155778	0	#NAME?	#NAME?	1	1	Homo sapiens solute carrier family 11 (proton-coupled divalent metal ion transporter), member 2 (SLC11A2), transcript variant 4, mRNA####NM_000617
NM_000618	IGF1	chr12:102789644-102874378	0	0	0	0.310588	inf	#VALUE!	0.10355	0.998217	0	0.314105	inf	#VALUE!	1	1	Homo sapiens insulin-like growth factor 1 (somatomedin C) (IGF1), transcript variant 4, mRNA####NM_000618
NM_000619	IFNG	chr12:68548549-68553521	0	0	0	0	0	0	1	1	0	0	0	0	1	1	Homo sapiens interferon, gamma (IFNG), mRNA####NM_000619
NM_000620	NOS1	chr12:117645946-117799607	0	0	0	0	0	0	1	1	0	0	0	0	1	1	Homo sapiens nitric oxide synthase 1 (neuronal) (NOS1), transcript variant 1, mRNA####NM_000620
NM_000621	HTR2A	chr13:47405676-47471211	0	0	0	0	0	0	1	1	0	0	0	0	1	1	Homo sapiens 5-hydroxytryptamine (serotonin) receptor 2A, G protein-coupled (HTR2A), transcript variant 1, mRNA####NM_000621
NM_000623	BDKRB2	chr14:96671134-96710666	0	0	4.87866	1.2843	-1.92551	1.92551	0.00785	0.887123	4.83101	1.08127	-2.15959	2.15959	0.0088	0.908778	Homo sapiens bradykinin receptor B2 (BDKRB2), mRNA####NM_000623
NM_000624	SERPINA5	chr14:95047705-95059457	0	0	0.128804	0.0171739	-2.90689	2.90689	1	1	0.0937224	0.0786123	-0.253638	0.253638	1	1	Homo sapiens serpin peptidase inhibitor, clade A (alpha-1 antiproteinase, antitrypsin), member 5 (SERPINA5), mRNA####NM_000624
NM_000625	NOS2	chr17:26083791-26127555	0	0	0.0624062	0.0732233	0.230613	-0.230613	1	1	0.087412	0.0314226	-1.47603	1.47603	1	1	Homo sapiens nitric oxide synthase 2, inducible (NOS2), mRNA####NM_000625
NM_000626	CD79B	chr17:62006097-62009704	0	0	2.06669	0.550817	-1.90768	1.90768	0.0891	0.998217	1.23044	0.106099	-3.53569	3.53569	0.2569	0.998264	Homo sapiens CD79b molecule, immunoglobulin-associated beta (CD79B), transcript variant 1, mRNA####NM_000626
NM_000627	LTBP1	chr2:33172368-33624575	2	1	0	0	0	0	1	1	0	0	0	0	1	1	Homo sapiens latent transforming growth factor beta binding protein 1 (LTBP1), transcript variant 2, mRNA####NM_000627
NM_000628	IL10RB	chr21:34638664-34669539	0	1	12.5667	10.5291	-0.255222	0.255222	0.64135	0.998217	13.6538	11.7866	-0.212162	0.212162	0.7066	0.998264	Homo sapiens interleukin 10 receptor, beta (IL10RB), mRNA####NM_000628
NM_000629	IFNAR1	chr21:34697213-34732128	0	0	3.34547	3.8868	0.216372	-0.216372	0.6952	0.998217	3.58894	3.99953	0.156274	-0.156274	0.7781	0.998264	Homo sapiens interferon (alpha, beta and omega) receptor 1 (IFNAR1), mRNA####NM_000629
NM_000631	NCF4	chr22:37257029-37274059	0	0	0	0	0	0	1	1	0	0	0	0	1	1	Homo sapiens neutrophil cytosolic factor 4, 40kDa (NCF4), transcript variant 1, mRNA####NM_000631
NM_000632	ITGAM	chr16:31271287-31344213	0	0	0	0.00807176	inf	#VALUE!	1	1	0.0110233	0	#NAME?	#NAME?	1	1	Homo sapiens integrin, alpha M (complement component 3 receptor 3 subunit) (ITGAM), transcript variant 2, mRNA####NM_000632
NM_000633	BCL2	chr18:60790578-60986613	1	1	4.3517	2.95936	-0.556294	0.556294	0.3092	0.998217	4.63739	3.10823	-0.57722	0.57722	0.3039	0.998264	Homo sapiens B-cell CLL/lymphoma 2 (BCL2), transcript variant alpha, mRNA####NM_000633
NM_000634	CXCR1	chr2:219027567-219031716	0	0	0	0	0	0	1	1	0	0	0	0	1	1	Homo sapiens chemokine (C-X-C motif) receptor 1 (CXCR1), mRNA####NM_000634
NM_000635	RFX2	chr19:5978413-6110664	0	1	2.51817	0.500028	-2.3323	2.3323	0.1433	0.998217	2.03474	2.85098	0.486613	-0.486613	0.52765	0.998264	Homo sapiens regulatory factor X, 2 (influences HLA class II expression) (RFX2), transcript variant 1, mRNA####NM_000635
NM_000636	SOD2	chr6:160100148-160114353	0	1	30.4904	28.2446	-0.110383	0.110383	0.8679	0.998217	34.8023	31.1806	-0.15853	0.15853	0.8028	0.998264	Homo sapiens superoxide dismutase 2, mitochondrial (SOD2), transcript variant 1, mRNA####NM_000636
NM_000637	GSR	chr8:30535579-30585486	0	0	38.418	32.1079	-0.258856	0.258856	0.56725	0.998217	33.1728	30.3377	-0.128891	0.128891	0.774	0.998264	Homo sapiens glutathione reductase (GSR), transcript variant 1, mRNA####NM_000637
NM_000638	VTN	chr17:26694298-26697373	0	0	5.918	1.1689	-2.33995	2.33995	0.0198	0.998217	5.87004	1.39456	-2.07356	2.07356	0.01585	0.998264	Homo sapiens vitronectin (VTN), mRNA####NM_000638
NM_000639	FASLG	chr1:172628184-172636012	0	0	0	0	0	0	1	1	0	0	0	0	1	1	Homo sapiens Fas ligand (TNF superfamily, member 6) (FASLG), mRNA####NM_000639
NM_000640	IL13RA2	chrX:114238537-114252207	0	0	0	0	0	0	1	1	0	0	0	0	1	1	Homo sapiens interleukin 13 receptor, alpha 2 (IL13RA2), mRNA####NM_000640
NM_000641	IL11	chr19:55875749-55881831	0	0	0.666333	1.8198	1.44946	-1.44946	0.1435	0.998217	0.666671	1.92824	1.53224	-1.53224	0.133	0.998264	Homo sapiens interleukin 11 (IL11), transcript variant 1, mRNA####NM_000641
NM_000642	AGL	chr1:100315639-100389579	0	0	2.87227	3.39547	0.241421	-0.241421	0.66245	0.998217	2.58287	3.86118	0.580064	-0.580064	0.31415	0.998264	Homo sapiens amylo-alpha-1, 6-glucosidase, 4-alpha-glucanotransferase (AGL), transcript variant 1, mRNA####NM_000642
NM_000643	AGL	chr1:100315639-100389579	0	0	0.000596716	0.000438912	-0.443114	0.443114	1	1	0.00168792	0.000797601	-1.08151	1.08151	1	1	Homo sapiens amylo-alpha-1, 6-glucosidase, 4-alpha-glucanotransferase (AGL), transcript variant 3, mRNA####NM_000643
NM_000644	AGL	chr1:100315639-100389579	0	0	0.000999307	0	#NAME?	#NAME?	1	1	0.140147	6.31842e-05	-11.1151	11.1151	1	1	Homo sapiens amylo-alpha-1, 6-glucosidase, 4-alpha-glucanotransferase (AGL), transcript variant 2, mRNA####NM_000644
NM_000645	AGL	chr1:100315639-100389579	0	0	0.107612	0.344075	1.67689	-1.67689	0.48415	0.998217	0.11898	0	#NAME?	#NAME?	1	1	Homo sapiens amylo-alpha-1, 6-glucosidase, 4-alpha-glucanotransferase (AGL), transcript variant 5, mRNA####NM_000645
NM_000646	AGL	chr1:100315639-100389579	0	0	0.0415961	0.137276	1.72256	-1.72256	1	1	0.388712	0.149297	-1.38051	1.38051	1	1	Homo sapiens amylo-alpha-1, 6-glucosidase, 4-alpha-glucanotransferase (AGL), transcript variant 6, mRNA####NM_000646
NM_000651	CR1	chr1:207669472-207815110	0	0	0	0	0	0	1	1	0	0	0	0	1	1	Homo sapiens complement component (3b/4b) receptor 1 (Knops blood group) (CR1), transcript variant S, mRNA####NM_000651
NM_000655	SELL	chr1:169659805-169680843	0	0	0	1.06441e-05	inf	#VALUE!	1	1	1.62283e-05	0	#NAME?	#NAME?	1	1	Homo sapiens selectin L (SELL), transcript variant 1, mRNA####NM_000655
NM_000657	BCL2	chr18:60790578-60986613	0	1	2.97506	3.32642	0.161055	-0.161055	0.92225	0.998217	2.11974	4.25655	1.0058	-1.0058	0.5791	0.998264	Homo sapiens B-cell CLL/lymphoma 2 (BCL2), transcript variant beta, mRNA####NM_000657
NM_000660	TGFB1	chr19:41836435-41859838	1	2	40.6294	32.2585	-0.332842	0.332842	0.46075	0.998217	38.5278	31.9815	-0.268663	0.268663	0.5532	0.998264	Homo sapiens transforming growth factor, beta 1 (TGFB1), mRNA####NM_000660
NM_000661	RPL9	chr4:39046450-39640481	0	0	100.115	136.43	0.4465	-0.4465	0.79235	0.998217	116.867	147.893	0.339683	-0.339683	0.79205	0.998264	Homo sapiens ribosomal protein L9 (RPL9), transcript variant 1, mRNA####NM_000661
NM_000662	NAT1	chr8:18027970-18081198	0	0	0	0.000182233	inf	#VALUE!	1	1	0.0747557	0.000156044	-8.90409	8.90409	1	1	Homo sapiens N-acetyltransferase 1 (arylamine N-acetyltransferase) (NAT1), transcript variant 5, mRNA####NM_000662
NM_000663	ABAT	chr16:8768443-8878432	0	0	0	0.0544446	inf	#VALUE!	1	1	0	0	0	0	1	1	Homo sapiens 4-aminobutyrate aminotransferase (ABAT), transcript variant 2, mRNA####NM_000663
NM_000665	ACHE	chr7:100487614-100493592	0	0	0	3.2353e-06	inf	#VALUE!	1	1	0	0	0	0	1	1	Homo sapiens acetylcholinesterase (Yt blood group) (ACHE), transcript variant E4-E6, mRNA####NM_000665
NM_000666	ACY1	chr3:52009041-52023218	1	3	43.4482	38.9533	-0.15755	0.15755	0.77115	0.998217	46.8032	36.5865	-0.355297	0.355297	0.50215	0.998264	Homo sapiens aminoacylase 1 (ACY1), transcript variant 1, mRNA####NM_000666
NM_000667	ADH1A	chr4:100010007-100222513	0	0	0	0	0	0	1	1	0	0	0	0	1	1	Homo sapiens alcohol dehydrogenase 1A (class I), alpha polypeptide (ADH1A), mRNA####NM_000667
NM_000668	ADH1B	chr4:100227543-100242599	0	0	0	0	0	0	1	1	0	0	0	0	1	1	Homo sapiens alcohol dehydrogenase 1B (class I), beta polypeptide (ADH1B), transcript variant 1, mRNA####NM_000668
NM_000669	ADH1C	chr4:100257648-100274202	0	0	0	0	0	0	1	1	0	0	0	0	1	1	Homo sapiens alcohol dehydrogenase 1C (class I), gamma polypeptide (ADH1C), mRNA####NM_000669
NM_000670	ADH4	chr4:100010007-100222513	0	0	0.0422146	0.0206382	-1.03242	1.03242	1	1	0.028157	0.0944699	1.74636	-1.74636	1	1	Homo sapiens alcohol dehydrogenase 4 (class II), pi polypeptide (ADH4), mRNA####NM_000670
NM_000671	ADH5	chr4:99992129-100009939	0	1	30.4162	29.1465	-0.0615184	0.0615184	0.89205	0.998217	31.3912	31.7265	0.0153285	-0.0153285	0.971	0.998264	Homo sapiens alcohol dehydrogenase 5 (class III), chi polypeptide (ADH5), mRNA####NM_000671
NM_000672	ADH6	chr4:100010007-100222513	0	0	0	0	0	0	1	1	0	0.0350535	inf	#VALUE!	1	1	Homo sapiens alcohol dehydrogenase 6 (class V) (ADH6), transcript variant 2, mRNA####NM_000672
NM_000673	ADH7	chr4:100333417-100356667	0	0	0	0	0	0	1	1	0	0	0	0	1	1	Homo sapiens alcohol dehydrogenase 7 (class IV), mu or sigma polypeptide (ADH7), transcript variant 2, mRNA####NM_000673
NM_000674	ADORA1	chr1:203096835-203136533	0	1	0.145283	3.09324e-05	-12.1975	12.1975	1	1	4.67772e-05	4.71393e-05	0.011127	-0.011127	1	1	Homo sapiens adenosine A1 receptor (ADORA1), transcript variant 1, mRNA####NM_000674
NM_000675	ADORA2A	chr22:24666784-24890783	0	0	0	0	0	0	1	1	0	0	0	0	1	1	Homo sapiens adenosine A2a receptor (ADORA2A), transcript variant 3, mRNA####NM_000675
NM_000676	ADORA2B	chr17:15848230-15879210	0	0	0.118868	0.108962	-0.125531	0.125531	1	1	0.0594635	0.0997534	0.746362	-0.746362	1	1	Homo sapiens adenosine A2b receptor (ADORA2B), mRNA####NM_000676
NM_000677	ADORA3	chr1:112025969-112106597	0	0	0	0	0	0	1	1	0	0	0	0	1	1	Homo sapiens adenosine A3 receptor (ADORA3), transcript variant 2, mRNA####NM_000677
NM_000678	ADRA1D	chr20:4201277-4229659	0	0	0.101446	0.0595149	-0.769387	0.769387	1	1	0.0405984	0.119186	1.55372	-1.55372	1	1	Homo sapiens adrenoceptor alpha 1D (ADRA1D), mRNA####NM_000678
NM_000679	ADRA1B	chr5:159343739-159400017	1	0	2.88752	7.5766	1.39172	-1.39172	0.05105	0.998217	3.04742	7.11621	1.22352	-1.22352	0.0803	0.998264	Homo sapiens adrenoceptor alpha 1B (ADRA1B), mRNA####NM_000679
NM_000680	ADRA1A	chr8:26605666-26722922	0	0	0	0	0	0	1	1	0	0	0	0	1	1	Homo sapiens adrenoceptor alpha 1A (ADRA1A), transcript variant 1, mRNA####NM_000680
NM_000681	ADRA2A	chr10:112836789-112840662	0	0	0.163369	0.0399348	-2.03242	2.03242	1	1	0.245176	0.137099	-0.838601	0.838601	1	1	Homo sapiens adrenoceptor alpha 2A (ADRA2A), mRNA####NM_000681
NM_000682	ADRA2B	chr2:96778622-96781984	0	0	0.039543	0.0347979	-0.184425	0.184425	1	1	0.0158251	0.0132737	-0.253638	0.253638	1	1	Homo sapiens adrenoceptor alpha 2B (ADRA2B), mRNA####NM_000682
NM_000683	ADRA2C	chr4:3768295-3770253	2	2	19.224	14.0559	-0.45174	0.45174	0.3773	0.998217	17.4099	12.213	-0.511488	0.511488	0.33355	0.998264	Homo sapiens adrenoceptor alpha 2C (ADRA2C), mRNA####NM_000683
NM_000684	ADRB1	chr10:115803805-115806667	0	0	0.930249	0.633947	-0.553254	0.553254	0.576	0.998217	0.770891	0.678148	-0.184926	0.184926	0.84735	0.998264	Homo sapiens adrenoceptor beta 1 (ADRB1), mRNA####NM_000684
NM_000685	AGTR1	chr3:148415657-148460790	0	0	0	0	0	0	1	1	0	0	0	0	1	1	Homo sapiens angiotensin II receptor, type 1 (AGTR1), transcript variant 1, mRNA####NM_000685
NM_000686	AGTR2	chrX:115301957-115306225	0	0	0	0	0	0	1	1	0	0	0	0	1	1	Homo sapiens angiotensin II receptor, type 2 (AGTR2), mRNA####NM_000686
NM_000687	AHCY	chr20:32868070-32899608	3	2	214.252	253.555	0.242987	-0.242987	0.5991	0.998217	206.074	250.057	0.279092	-0.279092	0.5514	0.998264	Homo sapiens adenosylhomocysteinase (AHCY), transcript variant 1, mRNA####NM_000687
NM_000688	ALAS1	chr3:52232098-52248343	1	4	13.116	10.7426	-0.287981	0.287981	0.76085	0.998217	14.7692	9.17075	-0.68748	0.68748	0.4491	0.998264	Homo sapiens aminolevulinate, delta-, synthase 1 (ALAS1), transcript variant 1, mRNA####NM_000688
NM_000689	ALDH1A1	chr9:75515577-75568233	0	0	0	0	0	0	1	1	0.0230842	0	#NAME?	#NAME?	1	1	Homo sapiens aldehyde dehydrogenase 1 family, member A1 (ALDH1A1), mRNA####NM_000689
NM_000690	ALDH2	chr12:112204690-112247789	0	0	0.0941991	2.46894e-05	-11.8976	11.8976	1	1	0.268941	0.835513	1.63537	-1.63537	0.14135	0.998264	Homo sapiens aldehyde dehydrogenase 2 family (mitochondrial) (ALDH2), transcript variant 1, mRNA####NM_000690
NM_000691	ALDH3A1	chr17:19641297-19651746	2	2	18.6566	35.9962	0.94816	-0.94816	0.0631	0.998217	17.4956	32.7952	0.90649	-0.90649	0.0831	0.998264	Homo sapiens aldehyde dehydrogenase 3 family, member A1 (ALDH3A1), transcript variant 2, mRNA####NM_000691
NM_000692	ALDH1B1	chr9:38392660-38398662	1	2	24.078	27.045	0.167645	-0.167645	0.71375	0.998217	23.7848	25.9762	0.127149	-0.127149	0.78505	0.998264	Homo sapiens aldehyde dehydrogenase 1 family, member B1 (ALDH1B1), mRNA####NM_000692
NM_000693	ALDH1A3	chr15:101420008-101456830	0	3	5.45647	5.94368	0.123389	-0.123389	0.8238	0.998217	4.99602	6.20304	0.312196	-0.312196	0.5827	0.998264	Homo sapiens aldehyde dehydrogenase 1 family, member A3 (ALDH1A3), mRNA####NM_000693
NM_000694	ALDH3B1	chr11:67776016-67796749	5	3	16.4946	18.8752	0.194497	-0.194497	0.795	0.998217	5.67216	6.11235	0.107828	-0.107828	0.93375	0.998264	Homo sapiens aldehyde dehydrogenase 3 family, member B1 (ALDH3B1), transcript variant 1, mRNA####NM_000694
NM_000695	ALDH3B2	chr11:67429632-67448685	0	0	2.82951e-05	2.75714e-05	-0.0373784	0.0373784	1	1	4.1093e-05	4.19826e-05	0.0309001	-0.0309001	1	1	Homo sapiens aldehyde dehydrogenase 3 family, member B2 (ALDH3B2), transcript variant 1, mRNA####NM_000695
NM_000696	ALDH9A1	chr1:165631448-165667900	1	0	18.2317	20.2942	0.154618	-0.154618	0.75035	0.998217	18.5673	21.398	0.204716	-0.204716	0.6728	0.998264	Homo sapiens aldehyde dehydrogenase 9 family, member A1 (ALDH9A1), mRNA####NM_000696
NM_000697	ALOX12	chr17:6888441-6915653	0	0	0.823268	0.850324	0.0466501	-0.0466501	0.96465	0.998217	0.765671	0.739535	-0.0501051	0.0501051	0.96895	0.998264	Homo sapiens arachidonate 12-lipoxygenase (ALOX12), mRNA####NM_000697
NM_000698	ALOX5	chr10:45869623-45941567	0	0	7.41913e-05	2.97951	15.2935	-15.2935	0.1964	0.998217	0	1.39091	inf	#VALUE!	5e-05	0.0327514	Homo sapiens arachidonate 5-lipoxygenase (ALOX5), transcript variant 1, mRNA####NM_000698
NM_000699	AMY2A	chr1:104159998-104168400	0	0	0	0	0	0	1	1	0	0	0	0	1	1	Homo sapiens amylase, alpha 2A (pancreatic) (AMY2A), mRNA####NM_000699
NM_000700	ANXA1	chr9:75766780-75785307	0	0	1.27506	6.49934	2.34972	-2.34972	0.0193	0.998217	1.21296	7.22706	2.57488	-2.57488	0.01675	0.998264	Homo sapiens annexin A1 (ANXA1), mRNA####NM_000700
NM_000701	ATP1A1	chr1:116915794-116961244	5	6	39.1308	55.181	0.495867	-0.495867	0.58945	0.998217	36.3075	55.1082	0.601998	-0.601998	0.54335	0.998264	Homo sapiens ATPase, Na+/K+ transporting, alpha 1 polypeptide (ATP1A1), transcript variant 1, mRNA####NM_000701
NM_000702	ATP1A2	chr1:160085519-160113374	0	0	0.0855782	0.0906495	0.0830557	-0.0830557	1	1	0.0665938	0.0638371	-0.0609934	0.0609934	1	1	Homo sapiens ATPase, Na+/K+ transporting, alpha 2 polypeptide (ATP1A2), mRNA####NM_000702
NM_000704	ATP4A	chr19:36041094-36054560	0	0	0.0148884	0	#NAME?	#NAME?	1	1	0.0297915	0	#NAME?	#NAME?	1	1	Homo sapiens ATPase, H+/K+ exchanging, alpha polypeptide (ATP4A), mRNA####NM_000704
NM_000705	ATP4B	chr13:114303121-114312513	0	0	0	0.0283332	inf	#VALUE!	1	1	0	0.0648465	inf	#VALUE!	1	1	Homo sapiens ATPase, H+/K+ exchanging, beta polypeptide (ATP4B), mRNA####NM_000705
NM_000706	AVPR1A	chr12:63536538-63546590	0	0	0.0163722	0.0192101	0.230613	-0.230613	1	1	0.0524171	0.0164874	-1.66868	1.66868	1	1	Homo sapiens arginine vasopressin receptor 1A (AVPR1A), mRNA####NM_000706
NM_000707	AVPR1B	chr1:206224282-206231482	0	0	0.0159193	0	#NAME?	#NAME?	1	1	0	0	0	0	1	1	Homo sapiens arginine vasopressin receptor 1B (AVPR1B), mRNA####NM_000707
NM_000709	BCKDHA	chr19:41903693-41930910	2	3	35.3937	63.6071	0.845694	-0.845694	0.0635	0.998217	31.8014	53.8345	0.759441	-0.759441	0.1051	0.998264	Homo sapiens branched chain keto acid dehydrogenase E1, alpha polypeptide (BCKDHA), transcript variant 1, mRNA####NM_000709
NM_000710	BDKRB1	chr14:96722546-96731100	0	1	0.910818	0.233777	-1.96203	1.96203	0.1335	0.998217	1.50359	0.229306	-2.71307	2.71307	0.08225	0.998264	Homo sapiens bradykinin receptor B1 (BDKRB1), mRNA####NM_000710
NM_000712	BLVRA	chr7:43798271-43846941	2	2	90.9218	66.9877	-0.440731	0.440731	0.3468	0.998217	92.4951	70.5837	-0.390042	0.390042	0.4	0.998264	Homo sapiens biliverdin reductase A (BLVRA), transcript variant 1, mRNA####NM_000712
NM_000713	BLVRB	chr19:40953690-40971725	1	1	144.803	150.277	0.053536	-0.053536	0.901	0.998217	128.811	133.962	0.0565631	-0.0565631	0.9007	0.998264	Homo sapiens biliverdin reductase B (flavin reductase (NADPH)) (BLVRB), mRNA####NM_000713
NM_000714	TSPO	chr22:43547519-43559248	1	1	18.7433	30.9752	0.724734	-0.724734	0.52375	0.998217	23.6497	30.1059	0.348224	-0.348224	0.72825	0.998264	Homo sapiens translocator protein (18kDa) (TSPO), transcript variant PBR, mRNA####NM_000714
NM_000715	C4BPA	chr1:207277606-207318317	0	0	13.5968	16.3848	0.269087	-0.269087	0.60245	0.998217	14.7801	18.4211	0.317702	-0.317702	0.524	0.998264	Homo sapiens complement component 4 binding protein, alpha (C4BPA), mRNA####NM_000715
NM_000716	C4BPB	chr1:207262211-207273337	0	0	0.727259	1.07348	0.561754	-0.561754	0.6917	0.998217	0.454837	1.26837	1.47956	-1.47956	0.57485	0.998264	Homo sapiens complement component 4 binding protein, beta (C4BPB), transcript variant 1, mRNA####NM_000716
NM_000717	CA4	chr17:58227301-58236906	0	0	0.131474	0	#NAME?	#NAME?	1	1	0	0	0	0	1	1	Homo sapiens carbonic anhydrase IV (CA4), mRNA####NM_000717
NM_000718	CACNA1B	chr9:140772240-141019076	0	0	8.10133e-05	8.03011e-05	-0.0127405	0.0127405	1	1	0.000122236	0.000122543	0.00362438	-0.00362438	1	1	Homo sapiens calcium channel, voltage-dependent, N type, alpha 1B subunit (CACNA1B), transcript variant 1, mRNA####NM_000718
NM_000719	CACNA1C	chr12:2162415-2807115	0	0	0.649165	0.00133099	-8.92995	8.92995	0.14655	0.998217	9.89457e-05	0.000771293	2.96257	-2.96257	1	1	Homo sapiens calcium channel, voltage-dependent, L type, alpha 1C subunit (CACNA1C), transcript variant 18, mRNA####NM_000719
NM_000720	CACNA1D	chr3:53529075-53846492	0	1	5.24192	3.76694	-0.476701	0.476701	0.45175	0.998217	6.71369	4.13325	-0.699827	0.699827	0.2351	0.998264	Homo sapiens calcium channel, voltage-dependent, L type, alpha 1D subunit (CACNA1D), transcript variant 1, mRNA####NM_000720
NM_000721	CACNA1E	chr1:181452685-181775921	0	0	0.00142223	7.15302e-06	-7.63539	7.63539	1	1	2.82954e-07	3.38737e-06	3.58152	-3.58152	1	1	Homo sapiens calcium channel, voltage-dependent, R type, alpha 1E subunit (CACNA1E), transcript variant 3, mRNA####NM_000721
NM_000722	CACNA2D1	chr7:81579417-82073031	0	0	4.92876	3.53343	-0.480156	0.480156	0.40175	0.998217	5.45609	4.11301	-0.407672	0.407672	0.4727	0.998264	Homo sapiens calcium channel, voltage-dependent, alpha 2/delta subunit 1 (CACNA2D1), mRNA####NM_000722
NM_000723	CACNB1	chr17:37329708-37353956	0	1	5.5482	5.6418	0.024134	-0.024134	0.9647	0.998217	4.95776	4.88597	-0.0210425	0.0210425	0.9713	0.998264	Homo sapiens calcium channel, voltage-dependent, beta 1 subunit (CACNB1), transcript variant 1, mRNA####NM_000723
NM_000724	CACNB2	chr10:18429605-18830688	0	0	0	0	0	0	1	1	0	0	0	0	1	1	Homo sapiens calcium channel, voltage-dependent, beta 2 subunit (CACNB2), transcript variant 1, mRNA####NM_000724
NM_000725	CACNB3	chr12:49208214-49222726	5	2	3.06223	1.80882	-0.759533	0.759533	0.59575	0.998217	3.01601	1.89441	-0.670894	0.670894	0.62795	0.998264	Homo sapiens calcium channel, voltage-dependent, beta 3 subunit (CACNB3), transcript variant 1, mRNA####NM_000725
NM_000726	CACNB4	chr2:152689285-152955593	0	0	0.016178	0.462917	4.83865	-4.83865	0.2419	0.998217	0.00844396	0.566734	6.06861	-6.06861	0.24825	0.998264	Homo sapiens calcium channel, voltage-dependent, beta 4 subunit (CACNB4), transcript variant 2, mRNA####NM_000726
NM_000727	CACNG1	chr17:65040651-65052911	0	0	0.0672686	0.0657738	-0.0324215	0.0324215	1	1	0	0.0752686	inf	#VALUE!	1	1	Homo sapiens calcium channel, voltage-dependent, gamma subunit 1 (CACNG1), mRNA####NM_000727
NM_000728	CALCB	chr11:15095145-15100177	0	0	0	0	0	0	1	1	0	0.0506989	inf	#VALUE!	1	1	Homo sapiens calcitonin-related polypeptide beta (CALCB), mRNA####NM_000728
NM_000729	CCK	chr3:42299317-42307662	0	0	0	0	0	0	1	1	0	0	0	0	1	1	Homo sapiens cholecystokinin (CCK), transcript variant 1, mRNA####NM_000729
NM_000730	CCKAR	chr4:26483017-26492042	0	0	0	0	0	0	1	1	0	0	0	0	1	1	Homo sapiens cholecystokinin A receptor (CCKAR), mRNA####NM_000730
NM_000732	CD3D	chr11:118209788-118213459	0	0	0	0	0	0	1	1	0	0	0	0	1	1	Homo sapiens CD3d molecule, delta (CD3-TCR complex) (CD3D), transcript variant 1, mRNA####NM_000732
NM_000733	CD3E	chr11:118175294-118186890	0	0	0.0381638	0	#NAME?	#NAME?	1	1	0	0	0	0	1	1	Homo sapiens CD3e molecule, epsilon (CD3-TCR complex) (CD3E), mRNA####NM_000733
NM_000734	CD247	chr1:167399876-167487847	0	0	0.0254955	0.024929	-0.0324215	0.0324215	1	1	0.0170054	0.0142638	-0.253638	0.253638	1	1	Homo sapiens CD247 molecule (CD247), transcript variant 2, mRNA####NM_000734
NM_000735	CGA	chr6:87795215-87804865	0	1	6102.65	2134.29	-1.51568	1.51568	0.02425	0.998217	6461.12	2291.3	-1.49562	1.49562	0.03445	0.998264	Homo sapiens glycoprotein hormones, alpha polypeptide (CGA), transcript variant 2, mRNA####NM_000735
NM_000737	CGB	chr19:49526125-49527632	0	0	0	0.0512457	inf	#VALUE!	1	1	0	0.0586433	inf	#VALUE!	1	1	Homo sapiens chorionic gonadotropin, beta polypeptide (CGB), mRNA####NM_000737
NM_000738	CHRM1	chr11:62676150-62689012	0	0	0.209801	0.0699335	-1.58496	1.58496	1	1	0.17174	0.0320115	-2.42356	2.42356	1	1	Homo sapiens cholinergic receptor, muscarinic 1 (CHRM1), mRNA####NM_000738
NM_000739	CHRM2	chr7:136553398-136849088	0	0	9.63465e-06	0	#NAME?	#NAME?	1	1	0	0	0	0	1	1	Homo sapiens cholinergic receptor, muscarinic 2 (CHRM2), transcript variant 4, mRNA####NM_000739
NM_000740	CHRM3	chr1:239792372-240072717	0	0	0.69787	0.576644	-0.275278	0.275278	0.7825	0.998217	0.727718	0.643388	-0.17769	0.17769	0.8536	0.998264	Homo sapiens cholinergic receptor, muscarinic 3 (CHRM3), mRNA####NM_000740
NM_000741	CHRM4	chr11:46406639-46408107	0	0	0.573081	1.18832	1.05211	-1.05211	0.3334	0.998217	0.790848	1.29352	0.709836	-0.709836	0.5346	0.998264	Homo sapiens cholinergic receptor, muscarinic 4 (CHRM4), mRNA####NM_000741
NM_000742	CHRNA2	chr8:27317277-27336813	0	0	0	0	0	0	1	1	0	0.000942926	inf	#VALUE!	1	1	Homo sapiens cholinergic receptor, nicotinic, alpha 2 (neuronal) (CHRNA2), transcript variant 1, mRNA####NM_000742
NM_000743	CHRNA3	chr15:78857861-78913637	0	0	0.312794	0.223501	-0.484934	0.484934	0.3144	0.998217	0.272828	0.161535	-0.756139	0.756139	1	1	Homo sapiens cholinergic receptor, nicotinic, alpha 3 (neuronal) (CHRNA3), transcript variant 1, mRNA####NM_000743
NM_000744	CHRNA4	chr20:61974661-62002529	0	0	0.000268254	0.000235941	-0.18517	0.18517	1	1	0.000356277	0.000331844	-0.102491	0.102491	1	1	Homo sapiens cholinergic receptor, nicotinic, alpha 4 (neuronal) (CHRNA4), transcript variant 1, mRNA####NM_000744
NM_000745	CHRNA5	chr15:78857861-78913637	0	0	3.70355	2.61416	-0.502564	0.502564	0.4367	0.998217	4.18044	3.05283	-0.453508	0.453508	0.4654	0.998264	Homo sapiens cholinergic receptor, nicotinic, alpha 5 (neuronal) (CHRNA5), mRNA####NM_000745
NM_000746	CHRNA7	chr15:32322685-32462384	0	0	0.119106	0.151261	0.344793	-0.344793	1	1	0.0910938	3.513e-05	-11.3404	11.3404	1	1	Homo sapiens cholinergic receptor, nicotinic, alpha 7 (neuronal) (CHRNA7), transcript variant 1, mRNA####NM_000746
NM_000747	CHRNB1	chr17:7348405-7360932	0	0	1.48761	1.7225	0.211504	-0.211504	0.7969	0.998217	1.9024	1.87729	-0.0191732	0.0191732	0.9808	0.998264	Homo sapiens cholinergic receptor, nicotinic, beta 1 (muscle) (CHRNB1), mRNA####NM_000747
NM_000748	CHRNB2	chr1:154540256-154552353	0	0	0.176642	0.139502	-0.340544	0.340544	1	1	0.172198	0.0988249	-0.801126	0.801126	1	1	Homo sapiens cholinergic receptor, nicotinic, beta 2 (neuronal) (CHRNB2), mRNA####NM_000748
NM_000749	CHRNB3	chr8:42552561-42592209	0	0	0	0	0	0	1	1	0	0	0	0	1	1	Homo sapiens cholinergic receptor, nicotinic, beta 3 (neuronal) (CHRNB3), mRNA####NM_000749
NM_000750	CHRNB4	chr15:78916635-78933587	0	0	0.0509826	0.0373631	-0.44839	0.44839	1	1	0.0445298	0.0430472	-0.0488527	0.0488527	1	1	Homo sapiens cholinergic receptor, nicotinic, beta 4 (neuronal) (CHRNB4), transcript variant 1, mRNA####NM_000750
NM_000751	CHRND	chr2:233390869-233401375	1	1	6.69258	5.9021	-0.181336	0.181336	0.7505	0.998217	7.37077	5.82376	-0.339864	0.339864	0.55175	0.998264	Homo sapiens cholinergic receptor, nicotinic, delta (muscle) (CHRND), transcript variant 1, mRNA####NM_000751
NM_000754	COMT	chr22:19863040-20004309	3	3	4.67133	2.74367	-0.767725	0.767725	0.64075	0.998217	3.52255	3.28978	-0.098633	0.098633	0.67705	0.998264	Homo sapiens catechol-O-methyltransferase (COMT), transcript variant 1, mRNA####NM_000754
NM_000755	CRAT	chr9:131857072-131873070	4	2	43.3939	46.3608	0.0954126	-0.0954126	0.8303	0.998217	43.9079	44.534	0.0204254	-0.0204254	0.9634	0.998264	Homo sapiens carnitine O-acetyltransferase (CRAT), transcript variant 1, mRNA####NM_000755
NM_000756	CRH	chr8:67088611-67090846	0	0	0.0203078	0	#NAME?	#NAME?	1	1	0	0	0	0	1	1	Homo sapiens corticotropin releasing hormone (CRH), mRNA####NM_000756
NM_000757	CSF1	chr1:110453232-110473616	4	0	3.94989	6.50086	0.718819	-0.718819	0.19655	0.998217	4.02495	5.59232	0.474475	-0.474475	0.41035	0.998264	Homo sapiens colony stimulating factor 1 (macrophage) (CSF1), transcript variant 1, mRNA####NM_000757
NM_000758	CSF2	chr5:131409484-131411863	0	0	0	0	0	0	1	1	0	0	0	0	1	1	Homo sapiens colony stimulating factor 2 (granulocyte-macrophage) (CSF2), mRNA####NM_000758
NM_000759	CSF3	chr17:38171613-38174066	0	0	0.209488	0	#NAME?	#NAME?	1	1	0.00551349	0.00808712	0.55266	-0.55266	1	1	Homo sapiens colony stimulating factor 3 (granulocyte) (CSF3), transcript variant 1, mRNA####NM_000759
NM_000760	CSF3R	chr1:36931643-36948915	0	0	0.239192	4.06873e-06	-15.8432	15.8432	1	1	0.0854243	5.04143e-06	-14.0485	14.0485	1	1	Homo sapiens colony stimulating factor 3 receptor (granulocyte) (CSF3R), transcript variant 1, mRNA####NM_000760
NM_000761	CYP1A2	chr15:75041183-75048941	0	0	0.290513	0.313298	0.108934	-0.108934	0.91445	0.998217	0.290657	0.229456	-0.341101	0.341101	1	1	Homo sapiens cytochrome P450, family 1, subfamily A, polypeptide 2 (CYP1A2), mRNA####NM_000761
NM_000762	CYP2A6	chr19:41349442-41356352	0	0	0.0160112	0.0469661	1.55254	-1.55254	1	1	0.0320383	0	#NAME?	#NAME?	1	1	Homo sapiens cytochrome P450, family 2, subfamily A, polypeptide 6 (CYP2A6), mRNA####NM_000762
NM_000764	CYP2A7	chr19:41381343-41388657	0	0	0	0	0	0	1	1	0	0	0	0	1	1	Homo sapiens cytochrome P450, family 2, subfamily A, polypeptide 7 (CYP2A7), transcript variant 1, mRNA####NM_000764
NM_000765	CYP3A7	chr7:99282301-99332823	0	0	0.0998621	0.0195062	-2.35601	2.35601	1	1	0.0904103	0	#NAME?	#NAME?	1	1	Homo sapiens cytochrome P450, family 3, subfamily A, polypeptide 7 (CYP3A7), mRNA####NM_000765
NM_000766	CYP2A13	chr19:41594355-41602100	0	0	0	0	0	0	1	1	0.0321206	0	#NAME?	#NAME?	1	1	Homo sapiens cytochrome P450, family 2, subfamily A, polypeptide 13 (CYP2A13), mRNA####NM_000766
NM_000767	CYP2B6	chr19:41497203-41524301	0	0	0.0438476	0.0900338	1.03797	-1.03797	1	1	0.0526432	0.117749	1.1614	-1.1614	1	1	Homo sapiens cytochrome P450, family 2, subfamily B, polypeptide 6 (CYP2B6), mRNA####NM_000767
NM_000769	CYP2C19	chr10:96522462-96612671	0	0	0.0196835	0	#NAME?	#NAME?	1	1	0	0	0	0	1	1	Homo sapiens cytochrome P450, family 2, subfamily C, polypeptide 19 (CYP2C19), mRNA####NM_000769
NM_000770	CYP2C8	chr10:96796528-96829254	0	0	0	2.44602e-05	inf	#VALUE!	1	1	0	0	0	0	1	1	Homo sapiens cytochrome P450, family 2, subfamily C, polypeptide 8 (CYP2C8), transcript variant 1, mRNA####NM_000770
NM_000771	CYP2C9	chr10:96698414-96749148	0	0	0	0	0	0	1	1	0	0	0	0	1	1	Homo sapiens cytochrome P450, family 2, subfamily C, polypeptide 9 (CYP2C9), mRNA####NM_000771
NM_000772	CYP2C18	chr10:96443250-96495947	0	0	0	0	0	0	1	1	3.16987e-05	3.10968e-05	-0.0276564	0.0276564	1	1	Homo sapiens cytochrome P450, family 2, subfamily C, polypeptide 18 (CYP2C18), transcript variant 1, mRNA####NM_000772
NM_000773	CYP2E1	chr10:135340866-135352620	0	0	0	0.0250403	inf	#VALUE!	1	1	0	0	0	0	1	1	Homo sapiens cytochrome P450, family 2, subfamily E, polypeptide 1 (CYP2E1), mRNA####NM_000773
NM_000774	CYP2F1	chr19:41620352-41634281	0	0	0.246385	0.33878	0.459432	-0.459432	0.74115	0.998217	0.215694	0.439376	1.02647	-1.02647	1	1	Homo sapiens cytochrome P450, family 2, subfamily F, polypeptide 1 (CYP2F1), mRNA####NM_000774
NM_000775	CYP2J2	chr1:60358979-60392423	0	0	0	0	0	0	1	1	0	0	0	0	1	1	Homo sapiens cytochrome P450, family 2, subfamily J, polypeptide 2 (CYP2J2), mRNA####NM_000775
NM_000777	CYP3A5	chr7:99245811-99277649	0	0	0	0	0	0	1	1	0.064434	0	#NAME?	#NAME?	1	1	Homo sapiens cytochrome P450, family 3, subfamily A, polypeptide 5 (CYP3A5), transcript variant 1, mRNA####NM_000777
NM_000778	CYP4A11	chr1:47394845-47407156	0	0	0.0957345	0.0936071	-0.0324215	0.0324215	1	1	0.170279	0.16068	-0.0837135	0.0837135	1	1	Homo sapiens cytochrome P450, family 4, subfamily A, polypeptide 11 (CYP4A11), mRNA####NM_000778
NM_000779	CYP4B1	chr1:47264669-47285021	0	0	0.0192471	0	#NAME?	#NAME?	1	1	0.0128378	0	#NAME?	#NAME?	1	1	Homo sapiens cytochrome P450, family 4, subfamily B, polypeptide 1 (CYP4B1), transcript variant 2, mRNA####NM_000779
NM_000780	CYP7A1	chr8:59402736-59412720	0	0	0	0	0	0	1	1	0	0.0156941	inf	#VALUE!	1	1	Homo sapiens cytochrome P450, family 7, subfamily A, polypeptide 1 (CYP7A1), mRNA####NM_000780
NM_000781	CYP11A1	chr15:74630102-74660081	0	0	2.72386	2.71552	-0.00442098	0.00442098	0.9964	0.998532	2.52432	2.55522	0.0175569	-0.0175569	0.9853	0.998264	Homo sapiens cytochrome P450, family 11, subfamily A, polypeptide 1 (CYP11A1), transcript variant 1, mRNA####NM_000781
NM_000782	CYP24A1	chr20:52769987-52790516	0	0	0.016313	2.12575e-05	-9.58383	9.58383	1	1	3.28427e-05	0.219006	12.7031	-12.7031	1	1	Homo sapiens cytochrome P450, family 24, subfamily A, polypeptide 1 (CYP24A1), transcript variant 1, mRNA####NM_000782
NM_000783	CYP26A1	chr10:94833231-94837641	0	0	0.0130051	0	#NAME?	#NAME?	1	1	0	0	0	0	1	1	Homo sapiens cytochrome P450, family 26, subfamily A, polypeptide 1 (CYP26A1), transcript variant 1, mRNA####NM_000783
NM_000784	CYP27A1	chr2:219646471-219680016	0	0	0.526071	0.210428	-1.32193	1.32193	0.2838	0.998217	0.430635	0.240805	-0.838601	0.838601	1	1	Homo sapiens cytochrome P450, family 27, subfamily A, polypeptide 1 (CYP27A1), mRNA####NM_000784
NM_000785	CYP27B1	chr12:58156116-58160976	0	0	4.56201	1.79709	-1.34401	1.34401	0.0798	0.998217	4.00605	1.81781	-1.13998	1.13998	0.1422	0.998264	Homo sapiens cytochrome P450, family 27, subfamily B, polypeptide 1 (CYP27B1), mRNA####NM_000785
NM_000786	CYP51A1	chr7:91741462-91764059	1	2	31.6077	31.7401	0.00602824	-0.00602824	0.9903	0.998217	34.5313	36.2447	0.0698629	-0.0698629	0.87735	0.998264	Homo sapiens cytochrome P450, family 51, subfamily A, polypeptide 1 (CYP51A1), transcript variant 1, mRNA####NM_000786
NM_000787	DBH	chr9:136501484-136524466	0	0	0.0390859	0.0716574	0.874469	-0.874469	1	1	0.0977631	0.0492009	-0.990604	0.990604	1	1	Homo sapiens dopamine beta-hydroxylase (dopamine beta-monooxygenase) (DBH), mRNA####NM_000787
NM_000788	DCK	chr4:71859264-71896629	0	2	12.4724	11.1527	-0.161347	0.161347	0.75435	0.998217	13.2383	12.4484	-0.0887631	0.0887631	0.85945	0.998264	Homo sapiens deoxycytidine kinase (DCK), mRNA####NM_000788
NM_000789	ACE	chr17:61554421-61575741	0	0	0.0104814	0.107611	3.35992	-3.35992	1	1	0	0.0492348	inf	#VALUE!	1	1	Homo sapiens angiotensin I converting enzyme (ACE), transcript variant 1, mRNA####NM_000789
NM_000790	DDC	chr7:50526133-50633154	0	0	0	0	0	0	1	1	0	0	0	0	1	1	Homo sapiens dopa decarboxylase (aromatic L-amino acid decarboxylase) (DDC), transcript variant 2, mRNA####NM_000790
NM_000791	DHFR	chr5:79922044-80172634	0	0	0.244061	0	#NAME?	#NAME?	1	1	0	0	0	0	1	1	Homo sapiens dihydrofolate reductase (DHFR), transcript variant 1, mRNA####NM_000791
NM_000792	DIO1	chr1:54359860-54376759	0	0	0	0	0	0	1	1	0	5.18775e-06	inf	#VALUE!	1	1	Homo sapiens deiodinase, iodothyronine, type I (DIO1), transcript variant 1, mRNA####NM_000792
NM_000793	DIO2	chr14:80663867-80921810	0	1	0.535697	0.412117	-0.378365	0.378365	0.81245	0.998217	0.390942	0.523079	0.420073	-0.420073	0.6185	0.998264	Homo sapiens deiodinase, iodothyronine, type II (DIO2), transcript variant 2, mRNA####NM_000793
NM_000794	DRD1	chr5:174867674-174871163	0	0	0.00788115	0	#NAME?	#NAME?	1	1	0	0	0	0	1	1	Homo sapiens dopamine receptor D1 (DRD1), mRNA####NM_000794
NM_000795	DRD2	chr11:113280316-113346001	0	0	0	0	0	0	1	1	0.000144662	0	#NAME?	#NAME?	1	1	Homo sapiens dopamine receptor D2 (DRD2), transcript variant 1, mRNA####NM_000795
NM_000796	DRD3	chr3:113847498-113918254	0	0	0	0	0	0	1	1	0	0	0	0	1	1	Homo sapiens dopamine receptor D3 (DRD3), transcript variant a, mRNA####NM_000796
NM_000797	DRD4	chr11:637304-640705	0	0	0.539267	0.822563	0.609125	-0.609125	0.5678	0.998217	0.172651	0.651672	1.91629	-1.91629	0.1991	0.998264	Homo sapiens dopamine receptor D4 (DRD4), mRNA####NM_000797
NM_000798	DRD5	chr4:9783257-9785633	0	0	0	0	0	0	1	1	0	0	0	0	1	1	Homo sapiens dopamine receptor D5 (DRD5), mRNA####NM_000798
NM_000799	EPO	chr7:100318422-100321323	0	0	0.0221839	0.0650727	1.55254	-1.55254	1	1	0.0443897	0.0372331	-0.253638	0.253638	1	1	Homo sapiens erythropoietin (EPO), mRNA####NM_000799
NM_000800	FGF1	chr5:141971742-142077635	0	0	0	0	0	0	1	1	0	0	0	0	1	1	Homo sapiens fibroblast growth factor 1 (acidic) (FGF1), transcript variant 1, mRNA####NM_000800
NM_000801	FKBP1A	chr20:1290554-1373816	0	0	16.5526	16.9157	0.0313069	-0.0313069	0.96035	0.998217	12.3199	13.6479	0.147691	-0.147691	0.8481	0.998264	Homo sapiens FK506 binding protein 1A, 12kDa (FKBP1A), transcript variant 1, mRNA####NM_000801
NM_000802	FOLR1	chr11:71900601-71907367	1	0	13.5619	40.0274	1.56143	-1.56143	0.0107	0.998217	14.696	41.6858	1.50413	-1.50413	0.00925	0.930112	Homo sapiens folate receptor 1 (adult) (FOLR1), transcript variant 2, mRNA####NM_000802
NM_000803	FOLR2	chr11:71927818-71932994	0	0	0	0	0	0	1	1	0	0	0	0	1	1	Homo sapiens folate receptor 2 (fetal) (FOLR2), transcript variant 1, mRNA####NM_000803
NM_000804	FOLR3	chr11:71846770-71850934	0	0	0	0	0	0	1	1	0.0779897	0	#NAME?	#NAME?	1	1	Homo sapiens folate receptor 3 (gamma) (FOLR3), mRNA####NM_000804
NM_000805	GAST	chr17:39868577-39872221	0	0	0	0	0	0	1	1	0	0	0	0	1	1	Homo sapiens gastrin (GAST), mRNA####NM_000805
NM_000806	GABRA1	chr5:161274196-161326965	0	0	0	0	0	0	1	1	0	0	0	0	1	1	Homo sapiens gamma-aminobutyric acid (GABA) A receptor, alpha 1 (GABRA1), transcript variant 1, mRNA####NM_000806
NM_000807	GABRA2	chr4:46251580-46392056	0	0	0	0	0	0	1	1	0	0	0	0	1	1	Homo sapiens gamma-aminobutyric acid (GABA) A receptor, alpha 2 (GABRA2), transcript variant 1, mRNA####NM_000807
NM_000808	GABRA3	chrX:151335633-151619831	0	0	5.31257	1.85924	-1.5147	1.5147	0.0359	0.998217	5.28616	2.24132	-1.23787	1.23787	0.08125	0.998264	Homo sapiens gamma-aminobutyric acid (GABA) A receptor, alpha 3 (GABRA3), mRNA####NM_000808
NM_000809	GABRA4	chr4:46920916-46996424	0	0	0	0	0	0	1	1	0	0	0	0	1	1	Homo sapiens gamma-aminobutyric acid (GABA) A receptor, alpha 4 (GABRA4), transcript variant 1, mRNA####NM_000809
NM_000810	GABRA5	chr15:27111865-27194357	0	0	0	0	0	0	1	1	0	0	0	0	1	1	Homo sapiens gamma-aminobutyric acid (GABA) A receptor, alpha 5 (GABRA5), transcript variant 1, mRNA####NM_000810
NM_000811	GABRA6	chr5:161112657-161129598	0	0	0	0	0	0	1	1	0.0215883	0	#NAME?	#NAME?	1	1	Homo sapiens gamma-aminobutyric acid (GABA) A receptor, alpha 6 (GABRA6), mRNA####NM_000811
NM_000812	GABRB1	chr4:47033294-47428447	0	0	0	0	0	0	1	1	0	0.0208871	inf	#VALUE!	1	1	Homo sapiens gamma-aminobutyric acid (GABA) A receptor, beta 1 (GABRB1), mRNA####NM_000812
NM_000813	GABRB2	chr5:160715435-160975130	0	0	0	0	0	0	1	1	0	0	0	0	1	1	Homo sapiens gamma-aminobutyric acid (GABA) A receptor, beta 2 (GABRB2), transcript variant 2, mRNA####NM_000813
NM_000814	GABRB3	chr15:26788693-27018935	0	0	3.07084e-07	0	#NAME?	#NAME?	1	1	0	0	0	0	1	1	Homo sapiens gamma-aminobutyric acid (GABA) A receptor, beta 3 (GABRB3), transcript variant 1, mRNA####NM_000814
NM_000815	GABRD	chr1:1950767-1962192	0	0	0.856274	0.532148	-0.686246	0.686246	0.51725	0.998217	0.842178	0.438456	-0.941694	0.941694	0.3964	0.998264	Homo sapiens gamma-aminobutyric acid (GABA) A receptor, delta (GABRD), mRNA####NM_000815
NM_000816	GABRG2	chr5:161494647-161582545	0	0	0	0	0	0	1	1	0	0	0	0	1	1	Homo sapiens gamma-aminobutyric acid (GABA) A receptor, gamma 2 (GABRG2), transcript variant 2, mRNA####NM_000816
NM_000817	GAD1	chr2:171673199-171717659	0	0	1.07753	0.487236	-1.14504	1.14504	0.3555	0.998217	0.782555	0.605734	-0.369509	0.369509	0.7647	0.998264	Homo sapiens glutamate decarboxylase 1 (brain, 67kDa) (GAD1), transcript variant GAD67, mRNA####NM_000817
NM_000818	GAD2	chr10:26505235-26593491	0	0	0	0	0	0	1	1	0	0	0	0	1	1	Homo sapiens glutamate decarboxylase 2 (pancreatic islets and brain, 65kDa) (GAD2), transcript variant 1, mRNA####NM_000818
NM_000819	GART	chr21:34876237-34915198	0	1	45.2716	50.2374	0.150155	-0.150155	0.7885	0.998217	46.3235	50.4184	0.122206	-0.122206	0.82365	0.998264	Homo sapiens phosphoribosylglycinamide formyltransferase, phosphoribosylglycinamide synthetase, phosphoribosylaminoimidazole synthetase (GART), transcript variant 1, mRNA####NM_000819
NM_000820	GAS6	chr13:114518582-114567046	3	3	26.8138	15.1297	-0.825589	0.825589	0.1356	0.998217	25.14	12.8452	-0.968761	0.968761	0.0757	0.998264	Homo sapiens growth arrest-specific 6 (GAS6), transcript variant 1, mRNA####NM_000820
NM_000821	GGCX	chr2:85766100-85788657	0	2	5.02895	4.73163	-0.0879195	0.0879195	0.955	0.998217	5.81301	4.07292	-0.513221	0.513221	0.8134	0.998264	Homo sapiens gamma-glutamyl carboxylase (GGCX), transcript variant 1, mRNA####NM_000821
NM_000823	GHRHR	chr7:31003635-31019146	0	0	0	0	0	0	1	1	0	0	0	0	1	1	Homo sapiens growth hormone releasing hormone receptor (GHRHR), mRNA####NM_000823
NM_000824	GLRB	chr4:157997276-158093242	0	0	0	0	0	0	1	1	0	0	0	0	1	1	Homo sapiens glycine receptor, beta (GLRB), transcript variant 1, mRNA####NM_000824
NM_000825	GNRH1	chr8:25276773-25282556	0	0	0.661693	0.590939	-0.163153	0.163153	0.87985	0.998217	0.539331	0.83988	0.63901	-0.63901	0.5307	0.998264	Homo sapiens gonadotropin-releasing hormone 1 (luteinizing-releasing hormone) (GNRH1), transcript variant 1, mRNA####NM_000825
NM_000826	GRIA2	chr4:158141735-158287226	0	0	0	0	0	0	1	1	0	0	0	0	1	1	Homo sapiens glutamate receptor, ionotropic, AMPA 2 (GRIA2), transcript variant 1, mRNA####NM_000826
NM_000827	GRIA1	chr5:152870083-153193429	0	0	0	0	0	0	1	1	0	0	0	0	1	1	Homo sapiens glutamate receptor, ionotropic, AMPA 1 (GRIA1), transcript variant 1, mRNA####NM_000827
NM_000828	GRIA3	chrX:122318095-122624766	0	0	0	0	0	0	1	1	0	0	0	0	1	1	Homo sapiens glutamate receptor, ionotropic, AMPA 3 (GRIA3), transcript variant 2, mRNA####NM_000828
NM_000829	GRIA4	chr11:105480799-105852819	0	0	0.00470863	0	#NAME?	#NAME?	1	1	0.0188439	0	#NAME?	#NAME?	1	1	Homo sapiens glutamate receptor, ionotropic, AMPA 4 (GRIA4), transcript variant 1, mRNA####NM_000829
NM_000830	GRIK1	chr21:30909253-31312282	0	0	0	0	0	0	1	1	0	0	0	0	1	1	Homo sapiens glutamate receptor, ionotropic, kainate 1 (GRIK1), transcript variant 1, mRNA####NM_000830
NM_000831	GRIK3	chr1:37261127-37499844	0	0	0	0	0	0	1	1	0.00554331	0	#NAME?	#NAME?	1	1	Homo sapiens glutamate receptor, ionotropic, kainate 3 (GRIK3), mRNA####NM_000831
NM_000832	GRIN1	chr9:140033608-140064491	0	0	0.0266834	0.128278	2.26526	-2.26526	1	1	0.0400377	0.112735	1.4935	-1.4935	1	1	Homo sapiens glutamate receptor, ionotropic, N-methyl D-aspartate 1 (GRIN1), transcript variant NR1-1, mRNA####NM_000832
NM_000833	GRIN2A	chr16:9847264-10276611	0	0	0	0	0	0	1	1	0	0	0	0	1	1	Homo sapiens glutamate receptor, ionotropic, N-methyl D-aspartate 2A (GRIN2A), transcript variant 2, mRNA####NM_000833
NM_000834	GRIN2B	chr12:13714409-14133022	0	0	0.0130597	0	#NAME?	#NAME?	1	1	0	0	0	0	1	1	Homo sapiens glutamate receptor, ionotropic, N-methyl D-aspartate 2B (GRIN2B), mRNA####NM_000834
NM_000835	GRIN2C	chr17:72838161-72856966	0	0	0.0217423	0.0406068	0.901217	-0.901217	1	1	0.0366007	0.0368318	0.00908041	-0.00908041	1	1	Homo sapiens glutamate receptor, ionotropic, N-methyl D-aspartate 2C (GRIN2C), transcript variant 1, mRNA####NM_000835
NM_000836	GRIN2D	chr19:48898131-48948188	0	1	5.83883	2.84705	-1.03621	1.03621	0.07515	0.998217	5.39708	2.76933	-0.962642	0.962642	0.09795	0.998264	Homo sapiens glutamate receptor, ionotropic, N-methyl D-aspartate 2D (GRIN2D), mRNA####NM_000836
NM_000837	GRINA	chr8:145064225-145067583	3	3	0.447434	0.656416	0.552937	-0.552937	0.8417	0.998217	0	0.754116	inf	#VALUE!	0.12455	0.998264	Homo sapiens glutamate receptor, ionotropic, N-methyl D-aspartate-associated protein 1 (glutamate binding) (GRINA), transcript variant 1, mRNA####NM_000837
NM_000839	GRM2	chr3:51741080-51752625	0	0	1.77376e-07	2.37019e-07	0.418186	-0.418186	1	1	0	0	0	0	1	1	Homo sapiens glutamate receptor, metabotropic 2 (GRM2), transcript variant 1, mRNA####NM_000839
NM_000840	GRM3	chr7:86273229-86494192	0	0	0.0431027	0.0270931	-0.669851	0.669851	1	1	0.073927	0	#NAME?	#NAME?	1	1	Homo sapiens glutamate receptor, metabotropic 3 (GRM3), mRNA####NM_000840
NM_000841	GRM4	chr6:33986419-34123399	0	0	0	3.20426e-06	inf	#VALUE!	1	1	0	0	0	0	1	1	Homo sapiens glutamate receptor, metabotropic 4 (GRM4), transcript variant 1, mRNA####NM_000841
NM_000842	GRM5	chr11:88237743-88796816	0	0	0	0	0	0	1	1	0	0	0	0	1	1	Homo sapiens glutamate receptor, metabotropic 5 (GRM5), transcript variant b, mRNA####NM_000842
NM_000843	GRM6	chr5:178405329-178422124	0	0	0.130404	0.117223	-0.153728	0.153728	1	1	0.101008	0.141205	0.483327	-0.483327	1	1	Homo sapiens glutamate receptor, metabotropic 6 (GRM6), mRNA####NM_000843
NM_000844	GRM7	chr3:6902801-7783218	0	0	0.46224	0.000112641	-12.0027	12.0027	0.0561	0.998217	0.00307176	0.116723	5.24789	-5.24789	1	1	Homo sapiens glutamate receptor, metabotropic 7 (GRM7), transcript variant 1, mRNA####NM_000844
NM_000845	GRM8	chr7:126078651-126892428	0	0	0.0146822	0	#NAME?	#NAME?	1	1	0.0294826	0	#NAME?	#NAME?	1	1	Homo sapiens glutamate receptor, metabotropic 8 (GRM8), transcript variant 1, mRNA####NM_000845
NM_000846	GSTA2	chr6:52614884-52628361	0	0	0	0	0	0	1	1	0	0	0	0	1	1	Homo sapiens glutathione S-transferase alpha 2 (GSTA2), mRNA####NM_000846
NM_000847	GSTA3	chr6:52761438-52774496	0	0	0	0.0516795	inf	#VALUE!	1	1	0.282028	0.0591398	-2.25364	2.25364	1	1	Homo sapiens glutathione S-transferase alpha 3 (GSTA3), mRNA####NM_000847
NM_000848	GSTM2	chr1:110210643-110226619	0	0	0.074612	0.636601	3.09291	-3.09291	0.28245	0.998217	0.186834	0.597064	1.67613	-1.67613	0.4386	0.998264	Homo sapiens glutathione S-transferase mu 2 (muscle) (GSTM2), transcript variant 1, mRNA####NM_000848
NM_000849	GSTM3	chr1:110276553-110283660	0	2	26.8166	37.1622	0.470708	-0.470708	0.2904	0.998217	28.0256	38.4558	0.456454	-0.456454	0.30715	0.998264	Homo sapiens glutathione S-transferase mu 3 (brain) (GSTM3), transcript variant 1, mRNA####NM_000849
NM_000850	GSTM4	chr1:110198697-110208123	0	0	39.0504	47.6437	0.28695	-0.28695	0.6058	0.998217	47.9992	52.5032	0.129394	-0.129394	0.8041	0.998264	Homo sapiens glutathione S-transferase mu 4 (GSTM4), transcript variant 1, mRNA####NM_000850
NM_000851	GSTM5	chr1:110254863-110260890	0	0	0.0182855	0	#NAME?	#NAME?	1	1	0	0.0306902	inf	#VALUE!	1	1	Homo sapiens glutathione S-transferase mu 5 (GSTM5), mRNA####NM_000851
NM_000852	GSTP1	chr11:67351065-67354124	1	1	494.302	509.85	0.0446799	-0.0446799	0.92515	0.998217	474.757	492.307	0.0523669	-0.0523669	0.9081	0.998264	Homo sapiens glutathione S-transferase pi 1 (GSTP1), mRNA####NM_000852
NM_000853	GSTT1	chr22:24376138-24384284	0	1	35.1366	35.6541	0.021094	-0.021094	0.96575	0.998217	31.5335	31.3477	-0.00852596	0.00852596	0.9865	0.998264	Homo sapiens glutathione S-transferase theta 1 (GSTT1), mRNA####NM_000853
NM_000854	GSTT2	chr22:24322313-24326106	0	0	0.000434983	0.000434591	-0.00129937	0.00129937	1	1	0.000653225	0.000647872	-0.0118722	0.0118722	1	1	Homo sapiens glutathione S-transferase theta 2 (GSTT2), mRNA####NM_000854
NM_000855	GUCY1A2	chr11:106544737-106889171	0	0	0.000791102	0	#NAME?	#NAME?	1	1	0.0052688	0	#NAME?	#NAME?	1	1	Homo sapiens guanylate cyclase 1, soluble, alpha 2 (GUCY1A2), transcript variant 2, mRNA####NM_000855
NM_000856	GUCY1A3	chr4:156587861-156658214	0	0	0	0	0	0	1	1	0	0	0	0	1	1	Homo sapiens guanylate cyclase 1, soluble, alpha 3 (GUCY1A3), transcript variant 1, mRNA####NM_000856
NM_000857	GUCY1B3	chr4:156680125-156728783	0	0	0	0	0	0	1	1	0	0	0	0	1	1	Homo sapiens guanylate cyclase 1, soluble, beta 3 (GUCY1B3), mRNA####NM_000857
NM_000858	GUK1	chr1:228327784-228336655	2	2	18.3583	12.9592	-0.502453	0.502453	0.70765	0.998217	16.3508	13.1	-0.319792	0.319792	0.81535	0.998264	Homo sapiens guanylate kinase 1 (GUK1), transcript variant 2, mRNA####NM_000858
NM_000859	HMGCR	chr5:74632992-74657926	0	0	18.295	30.474	0.736131	-0.736131	0.10985	0.998217	16.5427	32.3448	0.967335	-0.967335	0.03805	0.998264	Homo sapiens 3-hydroxy-3-methylglutaryl-CoA reductase (HMGCR), transcript variant 1, mRNA####NM_000859
NM_000860	HPGD	chr4:175411327-175444049	0	0	0	0	0	0	1	1	0	0	0	0	1	1	Homo sapiens hydroxyprostaglandin dehydrogenase 15-(NAD) (HPGD), transcript variant 1, mRNA####NM_000860
NM_000861	HRH1	chr3:11178778-11304939	0	0	0	0	0	0	1	1	0	0	0	0	1	1	Homo sapiens histamine receptor H1 (HRH1), transcript variant 4, mRNA####NM_000861
NM_000862	HSD3B1	chr1:120049825-120057681	0	0	0	0	0	0	1	1	0	0	0	0	1	1	Homo sapiens hydroxy-delta-5-steroid dehydrogenase, 3 beta- and steroid delta-isomerase 1 (HSD3B1), mRNA####NM_000862
NM_000863	HTR1B	chr6:78171947-78173120	0	0	0	0	0	0	1	1	0	0	0	0	1	1	Homo sapiens 5-hydroxytryptamine (serotonin) receptor 1B, G protein-coupled (HTR1B), mRNA####NM_000863
NM_000864	HTR1D	chr1:23518387-23521222	0	0	1.27205	1.29483	0.0256106	-0.0256106	0.97435	0.998217	1.06373	1.27462	0.260935	-0.260935	0.77695	0.998264	Homo sapiens 5-hydroxytryptamine (serotonin) receptor 1D, G protein-coupled (HTR1D), mRNA####NM_000864
NM_000865	HTR1E	chr6:87647023-87726397	0	0	0	0	0	0	1	1	0.0271033	0	#NAME?	#NAME?	1	1	Homo sapiens 5-hydroxytryptamine (serotonin) receptor 1E, G protein-coupled (HTR1E), mRNA####NM_000865
NM_000866	HTR1F	chr3:88031725-88042919	0	0	0	0	0	0	1	1	0	0	0	0	1	1	Homo sapiens 5-hydroxytryptamine (serotonin) receptor 1F, G protein-coupled (HTR1F), mRNA####NM_000866
NM_000867	HTR2B	chr2:231921577-232037540	0	0	0.0492633	0.054227	0.138496	-0.138496	1	1	0.246439	0.0620123	-1.9906	1.9906	1	1	Homo sapiens 5-hydroxytryptamine (serotonin) receptor 2B, G protein-coupled (HTR2B), mRNA####NM_000867
NM_000868	HTR2C	chrX:113818550-114144624	0	0	0	0	0	0	1	1	0	0	0	0	1	1	Homo sapiens 5-hydroxytryptamine (serotonin) receptor 2C, G protein-coupled (HTR2C), transcript variant 2, mRNA####NM_000868
NM_000869	HTR3A	chr11:113845796-113861034	0	0	0	0	0	0	1	1	0	0	0	0	1	1	Homo sapiens 5-hydroxytryptamine (serotonin) receptor 3A, ionotropic (HTR3A), transcript variant 2, mRNA####NM_000869
NM_000870	HTR4	chr5:147830594-148034090	0	0	0	0	0	0	1	1	0	0	0	0	1	1	Homo sapiens 5-hydroxytryptamine (serotonin) receptor 4, G protein-coupled (HTR4), transcript variant b, mRNA####NM_000870
NM_000871	HTR6	chr1:19991779-20007459	0	0	0.164724	0.0230091	-2.83978	2.83978	1	1	0.156958	0.0658266	-1.25364	1.25364	1	1	Homo sapiens 5-hydroxytryptamine (serotonin) receptor 6, G protein-coupled (HTR6), mRNA####NM_000871
NM_000872	HTR7	chr10:92500575-92617671	0	0	0	0	0	0	1	1	0	0	0	0	1	1	Homo sapiens 5-hydroxytryptamine (serotonin) receptor 7, adenylate cyclase-coupled (HTR7), transcript variant a, mRNA####NM_000872
NM_000873	ICAM2	chr17:62075710-62097994	0	0	0	0	0	0	1	1	0	0	0	0	1	1	Homo sapiens intercellular adhesion molecule 2 (ICAM2), transcript variant 5, mRNA####NM_000873
NM_000874	IFNAR2	chr21:34602199-34636818	0	0	0.706797	0.629566	-0.16694	0.16694	0.53075	0.998217	1.12703	0.573139	-0.975562	0.975562	0.64655	0.998264	Homo sapiens interferon (alpha, beta and omega) receptor 2 (IFNAR2), transcript variant 2, mRNA####NM_000874
NM_000875	IGF1R	chr15:99191767-99507759	6	11	21.2606	31.0072	0.544422	-0.544422	0.3289	0.998217	18.1551	31.0515	0.774287	-0.774287	0.1802	0.998264	Homo sapiens insulin-like growth factor 1 receptor (IGF1R), transcript variant 1, mRNA####NM_000875
NM_000876	IGF2R	chr6:160390130-160527583	3	5	50.4175	31.555	-0.676057	0.676057	0.1465	0.998217	50.6871	30.6436	-0.726032	0.726032	0.12955	0.998264	Homo sapiens insulin-like growth factor 2 receptor (IGF2R), mRNA####NM_000876
NM_000877	IL1R1	chr2:102686835-102796334	0	0	4.46015e-05	4.39827e-05	-0.0201539	0.0201539	1	1	6.59389e-05	0.223277	11.7254	-11.7254	1	1	Homo sapiens interleukin 1 receptor, type I (IL1R1), transcript variant 1, mRNA####NM_000877
NM_000878	IL2RB	chr22:37521879-37545962	0	0	0.188663	0.314871	0.738954	-0.738954	0.48815	0.998217	0.182247	0.229298	0.331324	-0.331324	1	1	Homo sapiens interleukin 2 receptor, beta (IL2RB), mRNA####NM_000878
NM_000879	IL5	chr5:131877135-131879214	0	0	0	0.059874	inf	#VALUE!	1	1	0.0816868	0	#NAME?	#NAME?	1	1	Homo sapiens interleukin 5 (IL5), mRNA####NM_000879
NM_000880	IL7	chr8:79645006-79717758	0	0	0	0	0	0	1	1	0	0	0	0	1	1	Homo sapiens interleukin 7 (IL7), transcript variant 1, mRNA####NM_000880
NM_000882	IL12A	chr3:159631189-159924879	0	0	0	0	0	0	1	1	0	0	0	0	1	1	Homo sapiens interleukin 12A (IL12A), mRNA####NM_000882
NM_000883	IMPDH1	chr7:128032330-128050036	3	3	5.99189	2.30696	-1.37702	1.37702	0.47515	0.998217	3.80594	1.81914	-1.065	1.065	0.6156	0.998264	Homo sapiens IMP (inosine 5'-monophosphate) dehydrogenase 1 (IMPDH1), transcript variant 1, mRNA####NM_000883
NM_000884	IMPDH2	chr3:49061761-49066875	1	2	286.445	268.386	-0.0939508	0.0939508	0.8431	0.998217	282.369	264.586	-0.0938428	0.0938428	0.84415	0.998264	Homo sapiens IMP (inosine 5'-monophosphate) dehydrogenase 2 (IMPDH2), mRNA####NM_000884
NM_000885	ITGA4	chr2:182321618-182521834	0	0	0	0	0	0	1	1	0	0	0	0	1	1	Homo sapiens integrin, alpha 4 (antigen CD49D, alpha 4 subunit of VLA-4 receptor) (ITGA4), mRNA####NM_000885
NM_000887	ITGAX	chr16:31366454-31394318	0	0	0.088819	0.0814174	-0.125531	0.125531	1	1	0.0444315	0.0931705	1.06829	-1.06829	1	1	Homo sapiens integrin, alpha X (complement component 3 receptor 4 subunit) (ITGAX), transcript variant 2, mRNA####NM_000887
NM_000888	ITGB6	chr2:160956176-161056824	0	0	0	0	0	0	1	1	0	0	0	0	1	1	Homo sapiens integrin, beta 6 (ITGB6), transcript variant 1, mRNA####NM_000888
NM_000889	ITGB7	chr12:53585101-53601091	0	0	0.0937881	0.0962891	0.0379679	-0.0379679	1	1	0.131368	0.157413	0.260935	-0.260935	1	1	Homo sapiens integrin, beta 7 (ITGB7), transcript variant 1, mRNA####NM_000889
NM_000890	KCNJ5	chr11:128761312-128787951	0	0	0.231686	0.149515	-0.631884	0.631884	1	1	0.0927203	0.24887	1.42443	-1.42443	1	1	Homo sapiens potassium inwardly-rectifying channel, subfamily J, member 5 (KCNJ5), mRNA####NM_000890
NM_000891	KCNJ2	chr17:68165675-68176183	0	0	0.0626534	0.084823	0.437064	-0.437064	1	1	0.0964376	0.113246	0.231788	-0.231788	1	1	Homo sapiens potassium inwardly-rectifying channel, subfamily J, member 2 (KCNJ2), mRNA####NM_000891
NM_000892	KLKB1	chr4:187148671-187179625	0	0	0	0.0179306	inf	#VALUE!	1	1	0	0	0	0	1	1	Homo sapiens kallikrein B, plasma (Fletcher factor) 1 (KLKB1), mRNA####NM_000892
NM_000893	KNG1	chr3:186435097-186462199	0	0	0	4.66378e-05	inf	#VALUE!	1	1	0	0	0	0	1	1	Homo sapiens kininogen 1 (KNG1), transcript variant 2, mRNA####NM_000893
NM_000894	LHB	chr19:49519236-49520347	0	0	0.783491	0.919296	0.230613	-0.230613	0.86135	0.998217	0.627104	0.789001	0.331324	-0.331324	0.82225	0.998264	Homo sapiens luteinizing hormone beta polypeptide (LHB), mRNA####NM_000894
NM_000895	LTA4H	chr12:96394530-96437298	0	1	53.313	68.3953	0.35941	-0.35941	0.42935	0.998217	56.5458	71.7638	0.343838	-0.343838	0.4404	0.998264	Homo sapiens leukotriene A4 hydrolase (LTA4H), transcript variant 1, mRNA####NM_000895
NM_000896	CYP4F3	chr19:15751706-15771570	0	0	0	0	0	0	1	1	0	0	0	0	1	1	Homo sapiens cytochrome P450, family 4, subfamily F, polypeptide 3 (CYP4F3), transcript variant 1, mRNA####NM_000896
NM_000898	MAOB	chrX:43625856-43741721	0	0	0.470063	4.79534	3.35071	-3.35071	0.00245	0.474639	0.564356	4.61097	3.03039	-3.03039	0.0062	0.80762	Homo sapiens monoamine oxidase B (MAOB), mRNA####NM_000898
NM_000899	KITLG	chr12:88886569-88974250	0	0	4.96727	3.24447	-0.61447	0.61447	0.2727	0.998217	5.6641	3.4226	-0.726755	0.726755	0.19375	0.998264	Homo sapiens KIT ligand (KITLG), transcript variant b, mRNA####NM_000899
NM_000900	MGP	chr12:15034114-15038853	0	0	0.104601	0.153412	0.552519	-0.552519	1	1	0	0.0350088	inf	#VALUE!	1	1	Homo sapiens matrix Gla protein (MGP), transcript variant 2, mRNA####NM_000900
NM_000901	NR3C2	chr4:148999914-149363672	0	0	1.22805	2.78547	1.18155	-1.18155	0.0589	0.998217	1.49202	3.02555	1.01994	-1.01994	0.1119	0.998264	Homo sapiens nuclear receptor subfamily 3, group C, member 2 (NR3C2), transcript variant 1, mRNA####NM_000901
NM_000902	MME	chr3:154797435-154901518	0	0	0.00818627	0.00218633	-1.9047	1.9047	1	1	0.00201567	0.0029069	0.528222	-0.528222	1	1	Homo sapiens membrane metallo-endopeptidase (MME), transcript variant 1, mRNA####NM_000902
NM_000903	NQO1	chr16:69743303-69760571	1	1	53.7586	44.3202	-0.27853	0.27853	0.603	0.998217	50.5827	41.6201	-0.281361	0.281361	0.6107	0.998264	Homo sapiens NAD(P)H dehydrogenase, quinone 1 (NQO1), transcript variant 1, mRNA####NM_000903
NM_000904	NQO2	chr6:3000049-3020110	0	2	76.3002	74.5383	-0.0337047	0.0337047	0.9455	0.998217	71.953	70.4112	-0.0312491	0.0312491	0.94645	0.998264	Homo sapiens NAD(P)H dehydrogenase, quinone 2 (NQO2), transcript variant 3, mRNA####NM_000904
NM_000905	NPY	chr7:24323806-24331484	0	0	0	0	0	0	1	1	0	0	0	0	1	1	Homo sapiens neuropeptide Y (NPY), mRNA####NM_000905
NM_000906	NPR1	chr1:153651163-153666468	0	0	0.276036	0.368048	0.415037	-0.415037	0.70715	0.998217	0.351492	0.347471	-0.0165993	0.0165993	1	1	Homo sapiens natriuretic peptide receptor 1 (NPR1), mRNA####NM_000906
NM_000908	NPR3	chr5:32710742-32791830	1	0	0.25722	0.526005	1.03207	-1.03207	0.59665	0.998217	0.0013216	1.48782	10.1367	-10.1367	0.4033	0.998264	Homo sapiens natriuretic peptide receptor 3 (NPR3), transcript variant 2, mRNA####NM_000908
NM_000909	NPY1R	chr4:164245116-164253947	0	0	0	0	0	0	1	1	0	0	0	0	1	1	Homo sapiens neuropeptide Y receptor Y1 (NPY1R), mRNA####NM_000909
NM_000910	NPY2R	chr4:156129780-156138228	0	0	0	0	0	0	1	1	0	0	0	0	1	1	Homo sapiens neuropeptide Y receptor Y2 (NPY2R), mRNA####NM_000910
NM_000911	OPRD1	chr1:29138653-29190208	0	0	0.0159092	0	#NAME?	#NAME?	1	1	0	0	0	0	1	1	Homo sapiens opioid receptor, delta 1 (OPRD1), mRNA####NM_000911
NM_000912	OPRK1	chr8:54138275-54164257	0	0	0	0	0	0	1	1	0	0	0	0	1	1	Homo sapiens opioid receptor, kappa 1 (OPRK1), transcript variant 1, mRNA####NM_000912
NM_000913	OPRL1	chr20:62711470-62731996	2	0	0.987703	2.14733	1.1204	-1.1204	0.26925	0.998217	1.04751	2.53049	1.27245	-1.27245	0.18175	0.998264	Homo sapiens opiate receptor-like 1 (OPRL1), transcript variant 2, mRNA####NM_000913
NM_000914	OPRM1	chr6:154331630-154677900	0	0	0	0	0	0	1	1	0	0	0	0	1	1	Homo sapiens opioid receptor, mu 1 (OPRM1), transcript variant MOR-1, mRNA####NM_000914
NM_000915	OXT	chr20:3052265-3053163	0	0	0	0	0	0	1	1	0	0	0	0	1	1	Homo sapiens oxytocin/neurophysin I prepropeptide (OXT), mRNA####NM_000915
NM_000916	OXTR	chr3:8792094-8811300	0	0	0.498777	0.387804	-0.363067	0.363067	0.70305	0.998217	0.649333	0.4337	-0.582261	0.582261	0.5714	0.998264	Homo sapiens oxytocin receptor (OXTR), mRNA####NM_000916
NM_000917	P4HA1	chr10:74766979-74856732	0	0	9.92657	14.9279	0.588645	-0.588645	0.2906	0.998217	10.9343	15.4496	0.498709	-0.498709	0.37865	0.998264	Homo sapiens prolyl 4-hydroxylase, alpha polypeptide I (P4HA1), transcript variant 1, mRNA####NM_000917
NM_000918	P4HB	chr17:79801033-79818544	3	4	348.581	368.059	0.0784429	-0.0784429	0.8777	0.998217	346.407	364.227	0.0723695	-0.0723695	0.88705	0.998264	Homo sapiens prolyl 4-hydroxylase, beta polypeptide (P4HB), mRNA####NM_000918
NM_000919	PAM	chr5:102201526-102366808	1	1	10.7384	10.2001	-0.0741982	0.0741982	0.92425	0.998217	15.4696	10.4347	-0.568053	0.568053	0.4144	0.998264	Homo sapiens peptidylglycine alpha-amidating monooxygenase (PAM), transcript variant 1, mRNA####NM_000919
NM_000920	PC	chr11:66615996-66725847	4	5	26.9849	45.9445	0.767742	-0.767742	0.19405	0.998217	39.7892	41.0741	0.0458493	-0.0458493	0.9311	0.998264	Homo sapiens pyruvate carboxylase (PC), transcript variant 1, mRNA####NM_000920
NM_000921	PDE3A	chr12:20522178-20837041	2	1	0	22.5833	0	0	1	1	52.8673	21.1155	-1.32407	1.32407	0.0085	0.881769	Homo sapiens phosphodiesterase 3A, cGMP-inhibited (PDE3A), transcript variant 1, mRNA####NM_000921
NM_000922	PDE3B	chr11:14665268-14893604	0	2	11.0743	3.55339	-1.63995	1.63995	0.0027	0.493585	11.4618	3.54648	-1.69238	1.69238	0.0019	0.410938	Homo sapiens phosphodiesterase 3B, cGMP-inhibited (PDE3B), mRNA####NM_000922
NM_000923	PDE4C	chr19:18318770-18359010	0	0	0	0	0	0	1	1	0	0	0	0	1	1	Homo sapiens phosphodiesterase 4C, cAMP-specific (PDE4C), transcript variant 1, mRNA####NM_000923
NM_000924	PDE1B	chr12:54943176-54973023	0	0	0	0	0	0	1	1	0	0	0	0	1	1	Homo sapiens phosphodiesterase 1B, calmodulin-dependent (PDE1B), transcript variant 1, mRNA####NM_000924
NM_000925	PDHB	chr3:58413356-58419579	0	0	50.6306	57.4079	0.181238	-0.181238	0.70985	0.998217	56.9079	59.4648	0.0634077	-0.0634077	0.9	0.998264	Homo sapiens pyruvate dehydrogenase (lipoamide) beta (PDHB), transcript variant 1, mRNA####NM_000925
NM_000926	PGR	chr11:100900354-101030001	0	0	0	0	0	0	1	1	0	0	0	0	1	1	Homo sapiens progesterone receptor (PGR), transcript variant 2, mRNA####NM_000926
NM_000927	ABCB1	chr7:87133178-87461613	0	0	0	0	0	0	1	1	0	0	0	0	1	1	Homo sapiens ATP-binding cassette, sub-family B (MDR/TAP), member 1 (ABCB1), mRNA####NM_000927
NM_000928	PLA2G1B	chr12:120759913-120765592	0	0	0.553818	0	#NAME?	#NAME?	0.01015	0.998217	0.415569	0	#NAME?	#NAME?	1	1	Homo sapiens phospholipase A2, group IB (pancreas) (PLA2G1B), mRNA####NM_000928
NM_000929	PLA2G5	chr1:20396700-20418394	0	0	0	0	0	0	1	1	0	0	0	0	1	1	Homo sapiens phospholipase A2, group V (PLA2G5), mRNA####NM_000929
NM_000930	PLAT	chr8:42032235-42065194	0	0	1.39507	2.79139	1.00065	-1.00065	0.19045	0.998217	1.06044	2.64618	1.31925	-1.31925	0.09275	0.998264	Homo sapiens plasminogen activator, tissue (PLAT), transcript variant 1, mRNA####NM_000930
NM_000932	PLCB3	chr11:64018994-64036924	3	7	24.4837	14.1272	-0.793341	0.793341	0.08865	0.998217	23.2051	12.6306	-0.877515	0.877515	0.0674	0.998264	Homo sapiens phospholipase C, beta 3 (phosphatidylinositol-specific) (PLCB3), transcript variant 1, mRNA####NM_000932
NM_000933	PLCB4	chr20:9049700-9461462	0	0	2.21084	2.60818	0.238451	-0.238451	0.7881	0.998217	2.91276	3.09544	0.0877588	-0.0877588	0.9114	0.998264	Homo sapiens phospholipase C, beta 4 (PLCB4), transcript variant 1, mRNA####NM_000933
NM_000934	SERPINF2	chr17:1646129-1658559	0	0	4.4159e-06	0.00129001	8.19046	-8.19046	1	1	6.7463e-06	6.0451e-06	-0.158329	0.158329	1	1	Homo sapiens serpin peptidase inhibitor, clade F (alpha-2 antiplasmin, pigment epithelium derived factor), member 2 (SERPINF2), transcript variant 1, mRNA####NM_000934
NM_000935	PLOD2	chr3:145787227-145879282	0	0	6.62215	5.07235	-0.384647	0.384647	0.6031	0.998217	8.92467	4.10349	-1.12095	1.12095	0.1597	0.998264	Homo sapiens procollagen-lysine, 2-oxoglutarate 5-dioxygenase 2 (PLOD2), transcript variant 2, mRNA####NM_000935
NM_000936	PNLIP	chr10:118305427-118327367	0	0	0	0	0	0	1	1	0	0	0	0	1	1	Homo sapiens pancreatic lipase (PNLIP), mRNA####NM_000936
NM_000937	POLR2A	chr17:7387697-7417935	5	8	47.6018	34.3026	-0.4727	0.4727	0.28465	0.998217	46.1417	34.5777	-0.416229	0.416229	0.3652	0.998264	Homo sapiens polymerase (RNA) II (DNA directed) polypeptide A, 220kDa (POLR2A), mRNA####NM_000937
NM_000938	POLR2B	chr4:57845108-58071465	0	0	46.6452	40.2685	-0.212079	0.212079	0.75825	0.998217	50.5533	43.0299	-0.232466	0.232466	0.7272	0.998264	Homo sapiens polymerase (RNA) II (DNA directed) polypeptide B, 140kDa (POLR2B), mRNA####NM_000938
NM_000939	POMC	chr2:25383721-25391559	0	0	0	0	0	0	1	1	0	0	0	0	1	1	Homo sapiens proopiomelanocortin (POMC), transcript variant 2, mRNA####NM_000939
NM_000940	PON3	chr7:94989183-95025687	0	0	0	0.0371196	inf	#VALUE!	1	1	0	0	0	0	1	1	Homo sapiens paraoxonase 3 (PON3), mRNA####NM_000940
NM_000941	POR	chr7:75544419-75623992	3	4	242.916	157.62	-0.624008	0.624008	0.2027	0.998217	228.152	143.586	-0.668079	0.668079	0.18435	0.998264	Homo sapiens P450 (cytochrome) oxidoreductase (POR), mRNA####NM_000941
NM_000942	PPIB	chr15:64443915-64455354	3	3	690.043	427.085	-0.692164	0.692164	0.13815	0.998217	683.319	410.58	-0.734894	0.734894	0.1184	0.998264	Homo sapiens peptidylprolyl isomerase B (cyclophilin B) (PPIB), mRNA####NM_000942
NM_000943	PPIC	chr5:122359077-122372425	0	1	55.8893	47.8904	-0.222837	0.222837	0.63405	0.998217	57.9755	51.188	-0.179638	0.179638	0.7068	0.998264	Homo sapiens peptidylprolyl isomerase C (cyclophilin C) (PPIC), mRNA####NM_000943
NM_000944	PPP3CA	chr4:101944586-102268628	0	2	0	0	0	0	1	1	0	0	0	0	1	1	Homo sapiens protein phosphatase 3, catalytic subunit, alpha isozyme (PPP3CA), transcript variant 1, mRNA####NM_000944
NM_000945	PPP3R1	chr2:68405988-68479651	0	0	12.1008	13.1021	0.114694	-0.114694	0.8119	0.998217	13.8694	14.0974	0.0235251	-0.0235251	0.96105	0.998264	Homo sapiens protein phosphatase 3, regulatory subunit B, alpha (PPP3R1), mRNA####NM_000945
NM_000946	PRIM1	chr12:57125363-57146146	0	0	21.5434	34.3053	0.671186	-0.671186	0.1972	0.998217	22.9645	37.058	0.690377	-0.690377	0.18565	0.998264	Homo sapiens primase, DNA, polypeptide 1 (49kDa) (PRIM1), mRNA####NM_000946
NM_000947	PRIM2	chr6:57179602-57513376	0	0	8.57952	8.99382	0.0680378	-0.0680378	0.9038	0.998217	8.67364	10.274	0.244282	-0.244282	0.66805	0.998264	Homo sapiens primase, DNA, polypeptide 2 (58kDa) (PRIM2), transcript variant 1, mRNA####NM_000947
NM_000948	PRL	chr6:22287472-22303082	0	0	0	0	0	0	1	1	2.87272e-06	0	#NAME?	#NAME?	1	1	Homo sapiens prolactin (PRL), transcript variant 1, mRNA####NM_000948
NM_000949	PRLR	chr5:35048860-35230691	0	0	1.08703	2.38091	1.13112	-1.13112	0.0544	0.998217	1.18814	2.51232	1.08031	-1.08031	0.0627	0.998264	Homo sapiens prolactin receptor (PRLR), transcript variant 1, mRNA####NM_000949
NM_000950	PRRG1	chrX:37208527-37316548	0	0	0.531543	0	#NAME?	#NAME?	0.16735	0.998217	0.000100081	1.05121	13.3586	-13.3586	0.031	0.998264	Homo sapiens proline rich Gla (G-carboxyglutamic acid) 1 (PRRG1), transcript variant 1, mRNA####NM_000950
NM_000951	PRRG2	chr19:50084586-50094265	0	0	0.504196	0.739488	0.552541	-0.552541	0.6005	0.998217	0.336298	0.599418	0.833824	-0.833824	0.51395	0.998264	Homo sapiens proline rich Gla (G-carboxyglutamic acid) 2 (PRRG2), mRNA####NM_000951
NM_000952	PTAFR	chr1:28473676-28520447	0	0	0	2.28474e-06	inf	#VALUE!	1	1	8.0891e-06	0	#NAME?	#NAME?	1	1	Homo sapiens platelet-activating factor receptor (PTAFR), transcript variant 3, mRNA####NM_000952
NM_000953	PTGDR	chr14:52734430-52743442	0	0	0	0	0	0	1	1	0	0	0	0	1	1	Homo sapiens prostaglandin D2 receptor (DP) (PTGDR), transcript variant 1, mRNA####NM_000953
NM_000954	PTGDS	chr9:139871955-139876194	0	0	5.21867	3.79689	-0.458864	0.458864	0.6247	0.998217	4.85124	2.48285	-0.966357	0.966357	0.35375	0.998264	Homo sapiens prostaglandin D2 synthase 21kDa (brain) (PTGDS), mRNA####NM_000954
NM_000955	PTGER1	chr19:14583277-14586174	0	0	0.102624	0.150515	0.552541	-0.552541	1	1	0.0410698	0.172242	2.06829	-2.06829	1	1	Homo sapiens prostaglandin E receptor 1 (subtype EP1), 42kDa (PTGER1), mRNA####NM_000955
NM_000956	PTGER2	chr14:52781015-52795322	0	0	0.0219667	0	#NAME?	#NAME?	1	1	0	0	0	0	1	1	Homo sapiens prostaglandin E receptor 2 (subtype EP2), 53kDa (PTGER2), mRNA####NM_000956
NM_000958	PTGER4	chr5:40680031-40693837	0	0	0.816442	0.889533	0.123698	-0.123698	0.8945	0.998217	0.933539	0.874386	-0.0944399	0.0944399	0.92145	0.998264	Homo sapiens prostaglandin E receptor 4 (subtype EP4) (PTGER4), mRNA####NM_000958
NM_000959	PTGFR	chr1:78956727-79006386	0	0	0	0	0	0	1	1	0	0	0	0	1	1	Homo sapiens prostaglandin F receptor (FP) (PTGFR), transcript variant 1, mRNA####NM_000959
NM_000960	PTGIR	chr19:47123724-47128354	0	0	0	0	0	0	1	1	0	0	0	0	1	1	Homo sapiens prostaglandin I2 (prostacyclin) receptor (IP) (PTGIR), mRNA####NM_000960
NM_000961	PTGIS	chr20:48120410-48184707	0	0	0.138773	0.149258	0.105082	-0.105082	1	1	0.240659	0.155277	-0.63215	0.63215	1	1	Homo sapiens prostaglandin I2 (prostacyclin) synthase (PTGIS), mRNA####NM_000961
NM_000962	PTGS1	chr9:125132808-125157982	7	5	32.7243	42.9063	0.390828	-0.390828	0.565	0.998217	27.598	36.9559	0.42124	-0.42124	0.57485	0.998264	Homo sapiens prostaglandin-endoperoxide synthase 1 (prostaglandin G/H synthase and cyclooxygenase) (PTGS1), transcript variant 1, mRNA####NM_000962
NM_000963	PTGS2	chr1:186640943-186649559	0	0	0	0	0	0	1	1	0	0	0	0	1	1	Homo sapiens prostaglandin-endoperoxide synthase 2 (prostaglandin G/H synthase and cyclooxygenase) (PTGS2), mRNA####NM_000963
NM_000964	RARA	chr17:38465422-38513895	4	3	9.82338	8.23508	-0.254437	0.254437	0.6721	0.998217	8.73962	7.73971	-0.175291	0.175291	0.76735	0.998264	Homo sapiens retinoic acid receptor, alpha (RARA), transcript variant 1, mRNA####NM_000964
NM_000965	RARB	chr3:25215822-25705863	0	0	0	0	0	0	1	1	0	0	0	0	1	1	Homo sapiens retinoic acid receptor, beta (RARB), transcript variant 1, mRNA####NM_000965
NM_000966	RARG	chr12:53604349-53626040	5	3	22.3296	12.5476	-0.831553	0.831553	0.2048	0.998217	18.898	10.9141	-0.792039	0.792039	0.2495	0.998264	Homo sapiens retinoic acid receptor, gamma (RARG), transcript variant 1, mRNA####NM_000966
NM_000967	RPL3	chr22:39708886-39715670	2	2	783.256	1233.4	0.655087	-0.655087	0.2326	0.998217	785.172	1255.7	0.677408	-0.677408	0.2226	0.998264	Homo sapiens ribosomal protein L3 (RPL3), transcript variant 1, mRNA####NM_000967
NM_000968	RPL4	chr15:66791652-66797193	0	1	1516.24	2064.6	0.445366	-0.445366	0.46775	0.998217	1589.68	2159.83	0.442182	-0.442182	0.47985	0.998264	Homo sapiens ribosomal protein L4 (RPL4), mRNA####NM_000968
NM_000969	RPL5	chr1:93297593-93427079	0	1	721.491	1176.74	0.705746	-0.705746	0.1573	0.998217	773.619	1305.8	0.755239	-0.755239	0.1528	0.998264	Homo sapiens ribosomal protein L5 (RPL5), mRNA####NM_000969
NM_000970	RPL6	chr12:112842993-112847443	0	0	130.984	223.912	0.773536	-0.773536	0.0962	0.998217	134.41	233.227	0.795089	-0.795089	0.0884	0.998264	Homo sapiens ribosomal protein L6 (RPL6), transcript variant 2, mRNA####NM_000970
NM_000971	RPL7	chr8:74202873-74205869	0	1	842.806	1239.7	0.556724	-0.556724	0.258	0.998217	896.928	1328.24	0.566454	-0.566454	0.26025	0.998264	Homo sapiens ribosomal protein L7 (RPL7), mRNA####NM_000971
NM_000972	RPL7A	chr9:136215068-136218280	2	2	3877.45	4117.97	0.0868271	-0.0868271	0.89885	0.998217	3744.81	3915.32	0.0642357	-0.0642357	0.92165	0.998264	Homo sapiens ribosomal protein L7a (RPL7A), mRNA####NM_000972
NM_000973	RPL8	chr8:146015153-146017805	1	1	1944.22	2125.2	0.128411	-0.128411	0.8162	0.998217	1808.23	1935.3	0.0979807	-0.0979807	0.8576	0.998264	Homo sapiens ribosomal protein L8 (RPL8), transcript variant 1, mRNA####NM_000973
NM_000975	RPL11	chr1:24018268-24022915	0	1	22.8499	82.2857	1.84845	-1.84845	0.5167	0.998217	66.6332	19.8138	-1.74974	1.74974	0.42105	0.998264	Homo sapiens ribosomal protein L11 (RPL11), transcript variant 1, mRNA####NM_000975
NM_000976	RPL12	chr9:130209952-130213711	0	1	2977.39	3857.54	0.373634	-0.373634	0.5114	0.998217	3049.97	3966.87	0.379205	-0.379205	0.5152	0.998264	Homo sapiens ribosomal protein L12 (RPL12), mRNA####NM_000976
NM_000977	RPL13	chr16:89627064-89633237	2	1	24.7067	20.9975	-0.234688	0.234688	0.78905	0.998217	26.1115	16.0628	-0.700966	0.700966	0.4311	0.998264	Homo sapiens ribosomal protein L13 (RPL13), transcript variant 1, mRNA####NM_000977
NM_000978	RPL23	chr17:37006320-37010053	0	1	950.71	1301.02	0.45257	-0.45257	0.32825	0.998217	1005.34	1384.37	0.461539	-0.461539	0.3223	0.998264	Homo sapiens ribosomal protein L23 (RPL23), mRNA####NM_000978
NM_000979	RPL18	chr19:49118583-49133663	1	1	384.76	409.282	0.0891332	-0.0891332	0.9099	0.998217	422.867	462.32	0.128686	-0.128686	0.85495	0.998264	Homo sapiens ribosomal protein L18 (RPL18), transcript variant 1, mRNA####NM_000979
NM_000980	RPL18A	chr19:17970686-17974133	2	1	2865.37	3646.16	0.347656	-0.347656	0.54115	0.998217	2667.71	3414.39	0.356028	-0.356028	0.54255	0.998264	Homo sapiens ribosomal protein L18a (RPL18A), mRNA####NM_000980
NM_000981	RPL19	chr17:37356535-37360980	0	1	1790.39	1934.84	0.111947	-0.111947	0.8314	0.998217	1797.67	1920.21	0.0951368	-0.0951368	0.85685	0.998264	Homo sapiens ribosomal protein L19 (RPL19), mRNA####NM_000981
NM_000982	RPL21	chr13:27825691-27830702	1	1	4.4183	5.67015	0.359896	-0.359896	0.7071	0.998217	3.31536	4.40302	0.409327	-0.409327	0.72745	0.998264	Homo sapiens ribosomal protein L21 (RPL21), mRNA####NM_000982
NM_000983	RPL22	chr1:6245079-6259679	0	1	151.706	186.084	0.294675	-0.294675	0.51955	0.998217	170.367	204.255	0.261722	-0.261722	0.5701	0.998264	Homo sapiens ribosomal protein L22 (RPL22), mRNA####NM_000983
NM_000984	RPL23A	chr17:27046999-27053949	0	1	529.605	532.951	0.00908645	-0.00908645	0.9839	0.998217	550.065	565.165	0.0390699	-0.0390699	0.9302	0.998264	Homo sapiens ribosomal protein L23a (RPL23A), mRNA####NM_000984
NM_000985	RPL17	chr18:47007547-47018935	0	0	50.8486	54.1071	0.0896098	-0.0896098	0.91065	0.998217	61.8324	73.0664	0.240844	-0.240844	0.74505	0.998264	Homo sapiens ribosomal protein L17 (RPL17), transcript variant 1, mRNA####NM_000985
NM_000986	RPL24	chr3:101399933-101405563	0	1	1091.79	1061.12	-0.0411186	0.0411186	0.93075	0.998217	1073.62	1061.51	-0.0163604	0.0163604	0.9702	0.998264	Homo sapiens ribosomal protein L24 (RPL24), mRNA####NM_000986
NM_000987	RPL26	chr17:8280833-8286565	0	0	1906.66	3549.65	0.896629	-0.896629	0.09185	0.998217	2117.95	3917.48	0.887261	-0.887261	0.11225	0.998264	Homo sapiens ribosomal protein L26 (RPL26), mRNA####NM_000987
NM_000988	RPL27	chr17:41150445-41154971	0	1	1225.22	1443.72	0.236749	-0.236749	0.60735	0.998217	1260.9	1534.34	0.283173	-0.283173	0.5313	0.998264	Homo sapiens ribosomal protein L27 (RPL27), mRNA####NM_000988
NM_000989	RPL30	chr8:99053937-99057818	0	0	1187.46	1398.1	0.235593	-0.235593	0.618	0.998217	1298.49	1513.28	0.220839	-0.220839	0.63785	0.998264	Homo sapiens ribosomal protein L30 (RPL30), mRNA####NM_000989
NM_000990	RPL27A	chr11:8703994-8711419	0	1	182.494	255.773	0.487009	-0.487009	0.34925	0.998217	180.271	251.28	0.479129	-0.479129	0.3588	0.998264	Homo sapiens ribosomal protein L27a (RPL27A), mRNA####NM_000990
NM_000991	RPL28	chr19:55897299-55903451	2	1	89.482	86.4831	-0.0491788	0.0491788	0.94665	0.998217	78.5667	77.6806	-0.0163629	0.0163629	0.98065	0.998264	Homo sapiens ribosomal protein L28 (RPL28), transcript variant 2, mRNA####NM_000991
NM_000992	RPL29	chr3:52027643-52029958	1	1	1561.52	1420.41	-0.136641	0.136641	0.782	0.998217	1451.15	1312.17	-0.145242	0.145242	0.76845	0.998264	Homo sapiens ribosomal protein L29 (RPL29), mRNA####NM_000992
NM_000993	RPL31	chr2:101618690-101767846	0	1	852.766	1119.08	0.392087	-0.392087	0.4406	0.998217	881.085	1159.51	0.396165	-0.396165	0.43885	0.998264	Homo sapiens ribosomal protein L31 (RPL31), transcript variant 1, mRNA####NM_000993
NM_000994	RPL32	chr3:12876443-12883081	1	1	288.156	356.406	0.306672	-0.306672	0.52715	0.998217	301.886	379.151	0.328769	-0.328769	0.49715	0.998264	Homo sapiens ribosomal protein L32 (RPL32), transcript variant 1, mRNA####NM_000994
NM_000995	RPL34	chr4:109541721-109551639	0	1	85.0964	101.152	0.249356	-0.249356	0.58815	0.998217	88.0349	115.578	0.392713	-0.392713	0.40585	0.998264	Homo sapiens ribosomal protein L34 (RPL34), transcript variant 1, mRNA####NM_000995
NM_000996	RPL35A	chr3:197615945-197686886	0	2	778.467	788.806	0.0190345	-0.0190345	0.96675	0.998217	858.002	822.226	-0.0614456	0.0614456	0.8909	0.998264	Homo sapiens ribosomal protein L35a (RPL35A), mRNA####NM_000996
NM_000997	RPL37	chr5:40831429-40835387	0	0	731.75	1120.09	0.614186	-0.614186	0.2495	0.998217	752.164	1178.57	0.647913	-0.647913	0.2336	0.998264	Homo sapiens ribosomal protein L37 (RPL37), mRNA####NM_000997
NM_000998	RPL37A	chr2:217363519-217366188	0	1	2024.63	2380.53	0.233628	-0.233628	0.6135	0.998217	2061.4	2486.72	0.27062	-0.27062	0.5656	0.998264	Homo sapiens ribosomal protein L37a (RPL37A), mRNA####NM_000998
NM_000999	RPL38	chr17:72199794-72206019	0	1	52.691	160.192	1.60418	-1.60418	0.29525	0.998217	73.7601	167.514	1.18337	-1.18337	0.42335	0.998264	Homo sapiens ribosomal protein L38 (RPL38), transcript variant 1, mRNA####NM_000999
NM_001000	RPL39	chrX:118920466-118925622	0	0	526.887	560.772	0.0899218	-0.0899218	0.83575	0.998217	585.901	633.136	0.111857	-0.111857	0.80215	0.998264	Homo sapiens ribosomal protein L39 (RPL39), mRNA####NM_001000
NM_001001	RPL36AL	chr14:50085405-50087403	0	0	257.074	208.419	-0.302693	0.302693	0.49725	0.998217	262.228	231.309	-0.181003	0.181003	0.68005	0.998264	Homo sapiens ribosomal protein L36a-like (RPL36AL), mRNA####NM_001001
NM_001001132	ITSN1	chr21:35014783-35261609	0	1	15.7252	17.5856	0.161314	-0.161314	0.7205	0.998217	16.6696	17.5958	0.0780059	-0.0780059	0.85965	0.998264	Homo sapiens intersectin 1 (SH3 domain protein) (ITSN1), transcript variant 2, mRNA####NM_001001132
NM_001001290	SLC2A9	chr4:9827847-10041872	0	0	0	0	0	0	1	1	0	0	0	0	1	1	Homo sapiens solute carrier family 2 (facilitated glucose transporter), member 9 (SLC2A9), transcript variant 2, mRNA####NM_001001290
NM_001001317	PRSS58	chr7:141951957-141957878	0	0	0	0	0	0	1	1	0	0	0	0	1	1	Homo sapiens protease, serine, 58 (PRSS58), mRNA####NM_001001317
NM_001001323	ATP2B1	chr12:89981825-90049844	0	0	0.255786	0	#NAME?	#NAME?	1	1	0.360526	0.157589	-1.19393	1.19393	1	1	Homo sapiens ATPase, Ca++ transporting, plasma membrane 1 (ATP2B1), transcript variant 1, mRNA####NM_001001323
NM_001001325	SPINK14	chr5:147549295-147554961	0	0	0	0	0	0	1	1	0	0	0	0	1	1	Homo sapiens serine peptidase inhibitor, Kazal type 14 (putative) (SPINK14), mRNA####NM_001001325
NM_001001329	PRKCSH	chr19:11546077-11561782	4	4	0	0	0	0	1	1	0	0	0	0	1	1	Homo sapiens protein kinase C substrate 80K-H (PRKCSH), transcript variant 2, mRNA####NM_001001329
NM_001001330	REEP3	chr10:65281122-65384883	0	0	7.18626	5.77897	-0.314428	0.314428	0.5379	0.998217	8.12416	6.85627	-0.244793	0.244793	0.6228	0.998264	Homo sapiens receptor accessory protein 3 (REEP3), mRNA####NM_001001330
NM_001001331	ATP2B2	chr3:10365706-10547268	0	0	0	0.000143377	inf	#VALUE!	1	1	0.00022385	0.00022174	-0.0136676	0.0136676	1	1	Homo sapiens ATPase, Ca++ transporting, plasma membrane 2 (ATP2B2), transcript variant 1, mRNA####NM_001001331
NM_001001342	BLOC1S2	chr10:102033034-102046469	0	0	0.807701	0.505632	-0.675733	0.675733	0.67995	0.998217	0.333137	0.378466	0.184047	-0.184047	1	1	Homo sapiens biogenesis of lysosomal organelles complex-1, subunit 2 (BLOC1S2), transcript variant 2, mRNA####NM_001001342
NM_001001343	FNDC9	chr5:156693089-156822606	0	0	0.0129952	0.0381194	1.55255	-1.55255	1	1	0	0	0	0	1	1	Homo sapiens fibronectin type III domain containing 9 (FNDC9), mRNA####NM_001001343
NM_001001344	ATP2B3	chrX:152801579-152848387	0	0	0.00393515	0.00581024	0.562177	-0.562177	1	1	0.0079156	0	#NAME?	#NAME?	1	1	Homo sapiens ATPase, Ca++ transporting, plasma membrane 3 (ATP2B3), transcript variant 2, mRNA####NM_001001344
NM_001001346	CLDN20	chr6:155411422-155635617	0	0	0.720824	0.729093	0.0164544	-0.0164544	0.6583	0.998217	1.04445	0.417171	-1.32403	1.32403	0.4445	0.998264	Homo sapiens claudin 20 (CLDN20), mRNA####NM_001001346
NM_001001349	NKIRAS2	chr17:40118758-40190044	1	1	7.06868	6.81976	-0.051719	0.051719	0.9772	0.998217	3.48774	6.26588	0.845226	-0.845226	0.5622	0.998264	Homo sapiens NFKB inhibitor interacting Ras-like 2 (NKIRAS2), transcript variant 1, mRNA####NM_001001349
NM_001001389	CD44	chr11:35160416-35253949	1	1	0	0.711266	inf	#VALUE!	0.1066	0.998217	0.256964	0.818304	1.67107	-1.67107	0.60915	0.998264	Homo sapiens CD44 molecule (Indian blood group) (CD44), transcript variant 2, mRNA####NM_001001389
NM_001001390	CD44	chr11:35160416-35253949	1	1	0.265215	0	#NAME?	#NAME?	1	1	0	0.00090745	inf	#VALUE!	1	1	Homo sapiens CD44 molecule (Indian blood group) (CD44), transcript variant 3, mRNA####NM_001001390
NM_001001391	CD44	chr11:35160416-35253949	1	1	61.3439	45.8443	-0.420175	0.420175	0.4516	0.998217	65.8479	49.5879	-0.40915	0.40915	0.4434	0.998264	Homo sapiens CD44 molecule (Indian blood group) (CD44), transcript variant 4, mRNA####NM_001001391
NM_001001392	CD44	chr11:35160416-35253949	1	1	0.580904	0.246339	-1.23766	1.23766	0.66465	0.998217	0.596623	0.218152	-1.45149	1.45149	0.61695	0.998264	Homo sapiens CD44 molecule (Indian blood group) (CD44), transcript variant 5, mRNA####NM_001001392
NM_001001394	DNAJB3	chr2:234526290-234681951	0	0	0.0235211	0.0689953	1.55254	-1.55254	1	1	0.0470655	0.0789551	0.746363	-0.746363	1	1	Homo sapiens DnaJ (Hsp40) homolog, subfamily B, member 3 (DNAJB3), mRNA####NM_001001394
NM_001001395	LMO3	chr12:16701305-16761148	0	0	0	0	0	0	1	1	0	0	0	0	1	1	Homo sapiens LIM domain only 3 (rhombotin-like 2) (LMO3), transcript variant 2, mRNA####NM_001001395
NM_001001396	ATP2B4	chr1:203595914-203713209	1	2	1.21458	0.607361	-0.99983	0.99983	0.60415	0.998217	2.28269	1.1488	-0.990613	0.990613	0.44925	0.998264	Homo sapiens ATPase, Ca++ transporting, plasma membrane 4 (ATP2B4), transcript variant 1, mRNA####NM_001001396
NM_001001410	TSR3	chr16:1383605-1401873	3	3	59.4268	39.458	-0.590796	0.590796	0.2501	0.998217	52.9335	32.0732	-0.722811	0.722811	0.1683	0.998264	Homo sapiens TSR3, 20S rRNA accumulation, homolog (S. cerevisiae) (TSR3), mRNA####NM_001001410
NM_001001411	ZNF676	chr19:22361902-22379753	0	0	0.00914861	0.013418	0.552541	-0.552541	1	1	0	0.0153549	inf	#VALUE!	1	1	Homo sapiens zinc finger protein 676 (ZNF676), mRNA####NM_001001411
NM_001001412	CALHM1	chr10:105213143-105218648	0	0	0.0350289	0.0256879	-0.447459	0.447459	1	1	0.0175231	0.014698	-0.253638	0.253638	1	1	Homo sapiens calcium homeostasis modulator 1 (CALHM1), mRNA####NM_001001412
NM_001001413	GOLGA6L1	chr15:22736245-22746002	0	0	0	0	0	0	1	1	0	0	0	0	1	1	Homo sapiens golgin A6 family-like 1 (GOLGA6L1), mRNA####NM_001001413
NM_001001414	NCCRP1	chr19:39687603-39692522	0	0	0.240027	0.289915	0.272433	-0.272433	1	1	0.197768	0.284371	0.523969	-0.523969	1	1	Homo sapiens non-specific cytotoxic cell receptor protein 1 homolog (zebrafish) (NCCRP1), mRNA####NM_001001414
NM_001001415	ZNF429	chr19:21688436-21721079	0	0	1.81793	1.90208	0.0652752	-0.0652752	0.9352	0.998217	1.62189	1.90457	0.231788	-0.231788	0.77975	0.998264	Homo sapiens zinc finger protein 429 (ZNF429), mRNA####NM_001001415
NM_001001417	TBC1D3B	chr17:34746062-34808103	0	0	0	0.00967	inf	#VALUE!	1	1	0	0	0	0	1	1	Homo sapiens TBC1 domain family, member 3B (TBC1D3B), mRNA####NM_001001417
NM_001001418	TBC1D3C	chr17:36337527-36348649	0	0	7.77118e-05	2.50106e-05	-1.63559	1.63559	1	1	8.39738e-05	2.44221e-05	-1.78175	1.78175	1	1	Homo sapiens TBC1 domain family, member 3C (TBC1D3C), mRNA####NM_001001418
NM_001001419	SMAD5	chr5:135465202-135518422	0	0	1.73223	1.76089	0.0236741	-0.0236741	0.9852	0.998217	2.79172	1.54242	-0.855957	0.855957	0.5355	0.998264	Homo sapiens SMAD family member 5 (SMAD5), transcript variant 2, mRNA####NM_001001419
NM_001001420	SMAD5	chr5:135465202-135518422	0	0	5.13951	6.09583	0.24619	-0.24619	0.74105	0.998217	6.60932	6.76308	0.0331792	-0.0331792	0.96355	0.998264	Homo sapiens SMAD family member 5 (SMAD5), transcript variant 3, mRNA####NM_001001420
NM_001001430	TNNT2	chr1:201328135-201346828	0	0	0	3.80216e-06	inf	#VALUE!	1	1	0	0	0	0	1	1	Homo sapiens troponin T type 2 (cardiac) (TNNT2), transcript variant 2, mRNA####NM_001001430
NM_001001431	TNNT2	chr1:201328135-201346828	0	0	0	8.46531e-06	inf	#VALUE!	1	1	0	0	0	0	1	1	Homo sapiens troponin T type 2 (cardiac) (TNNT2), transcript variant 3, mRNA####NM_001001431
NM_001001432	TNNT2	chr1:201328135-201346828	0	0	0	1.90757e-05	inf	#VALUE!	1	1	0	0	0	0	1	1	Homo sapiens troponin T type 2 (cardiac) (TNNT2), transcript variant 4, mRNA####NM_001001432
NM_001001433	STX16	chr20:57226308-57290900	4	3	0	0	0	0	1	1	0	0	0	0	1	1	Homo sapiens syntaxin 16 (STX16), transcript variant 1, mRNA####NM_001001433
NM_001001435	NA	chr17:34639875-34641846	0	0	0	0	0	0	1	1	0	0	0	0	1	1	NA####NM_001001435
NM_001001436	C16ORF87	chr16:46835958-46865074	0	1	10.9746	13.1751	0.263653	-0.263653	0.65885	0.998217	12.2094	14.5436	0.252394	-0.252394	0.66575	0.998264	Homo sapiens chromosome 16 open reading frame 87 (C16orf87), mRNA####NM_001001436
NM_001001437	CCL3L3	chr17:34623841-34625731	0	0	0	0	0	0	1	1	0	0	0	0	1	1	Homo sapiens chemokine (C-C motif) ligand 3-like 3 (CCL3L3), mRNA####NM_001001437
NM_001001438	LSS	chr21:47608359-47648738	4	5	6.21119	6.33579	0.0286555	-0.0286555	0.9865	0.998217	7.29627	6.65295	-0.133165	0.133165	0.9451	0.998264	Homo sapiens lanosterol synthase (2,3-oxidosqualene-lanosterol cyclase) (LSS), transcript variant 2, mRNA####NM_001001438
NM_001001479	SLC35E4	chr22:31031792-31043862	1	0	1.96561	2.5382	0.368829	-0.368829	0.62785	0.998217	2.20172	2.4743	0.168385	-0.168385	0.8251	0.998264	Homo sapiens solute carrier family 35, member E4 (SLC35E4), mRNA####NM_001001479
NM_001001480	KRTAP5-5	chr11:1651032-1652159	0	0	0	0	0	0	1	1	0	0	0	0	1	1	Homo sapiens keratin associated protein 5-5 (KRTAP5-5), mRNA####NM_001001480
NM_001001481	UBE2W	chr8:74692331-74791145	0	0	0.00255087	0.00236569	-0.108728	0.108728	1	1	0.00374603	0.00346906	-0.110816	0.110816	1	1	Homo sapiens ubiquitin-conjugating enzyme E2W (putative) (UBE2W), transcript variant 1, mRNA####NM_001001481
NM_001001483	ZDHHC13	chr11:19138691-19197967	0	0	1.18605	1.50055	0.339329	-0.339329	0.7984	0.998217	0.958483	1.31263	0.453631	-0.453631	0.78165	0.998264	Homo sapiens zinc finger, DHHC-type containing 13 (ZDHHC13), transcript variant 2, mRNA####NM_001001483
NM_001001484	PTER	chr10:16478941-16564004	0	1	4.56876	2.75403	-0.730258	0.730258	0.36495	0.998217	2.80926	3.74613	0.415214	-0.415214	0.6354	0.998264	Homo sapiens phosphotriesterase related (PTER), transcript variant 1, mRNA####NM_001001484
NM_001001485	ATP2C1	chr3:130569368-131100319	0	1	1.31156	0.201488	-2.70252	2.70252	0.35285	0.998217	1.08876	0.270536	-2.0088	2.0088	0.47845	0.998264	Homo sapiens ATPase, Ca++ transporting, type 2C, member 1 (ATP2C1), transcript variant 3, mRNA####NM_001001485
NM_001001486	ATP2C1	chr3:130569368-131100319	0	1	16.4895	9.10969	-0.856071	0.856071	0.1706	0.998217	13.2372	9.16393	-0.530561	0.530561	0.43755	0.998264	Homo sapiens ATPase, Ca++ transporting, type 2C, member 1 (ATP2C1), transcript variant 4, mRNA####NM_001001486
NM_001001487	ATP2C1	chr3:130569368-131100319	0	1	2.32938	5.07776	1.12425	-1.12425	0.40725	0.998217	5.38971	7.01895	0.381048	-0.381048	0.6758	0.998264	Homo sapiens ATPase, Ca++ transporting, type 2C, member 1 (ATP2C1), transcript variant 2, mRNA####NM_001001487
NM_001001502	SNCB	chr5:176047209-176057557	0	0	0	0	0	0	1	1	0	0	0	0	1	1	Homo sapiens synuclein, beta (SNCB), transcript variant 1, mRNA####NM_001001502
NM_001001503	NDUFV3	chr21:44313377-44329773	0	1	17.2565	6.92166	-1.31795	1.31795	0.222	0.998217	17.7751	6.08015	-1.54768	1.54768	0.18065	0.998264	Homo sapiens NADH dehydrogenase (ubiquinone) flavoprotein 3, 10kDa (NDUFV3), transcript variant 2, mRNA####NM_001001503
NM_001001520	HDGFRP2	chr19:4472192-4517716	2	4	41.4286	40.2588	-0.0413224	0.0413224	0.9423	0.998217	38.1882	38.4139	0.00850102	-0.00850102	0.98745	0.998264	Homo sapiens hepatoma-derived growth factor-related protein 2 (HDGFRP2), transcript variant 1, mRNA####NM_001001520
NM_001001521	UGP2	chr2:64068097-64118696	0	1	23.0488	24.7766	0.104286	-0.104286	0.83515	0.998217	27.0139	24.3303	-0.150946	0.150946	0.7636	0.998264	Homo sapiens UDP-glucose pyrophosphorylase 2 (UGP2), transcript variant 2, mRNA####NM_001001521
NM_001001522	TAGLN	chr11:117049938-117075508	0	0	0.699406	1.95119	1.48015	-1.48015	0.4912	0.998217	0.997343	1.05744	0.0844133	-0.0844133	0.7834	0.998264	Homo sapiens transgelin (TAGLN), transcript variant 1, mRNA####NM_001001522
NM_001001523	RORC	chr1:151778546-151804348	0	1	0.984297	0.000152682	-12.6543	12.6543	0.0445	0.998217	0.446001	0.000185776	-11.2293	11.2293	1	1	Homo sapiens RAR-related orphan receptor C (RORC), transcript variant 2, mRNA####NM_001001523
NM_001001524	TM6SF2	chr19:19375173-19384074	0	0	0.0195296	0	#NAME?	#NAME?	1	1	0	0	0	0	1	1	Homo sapiens transmembrane 6 superfamily member 2 (TM6SF2), mRNA####NM_001001524
NM_001001547	CD36	chr7:80231503-80308593	0	0	0	0	0	0	1	1	0	0	0	0	1	1	Homo sapiens CD36 molecule (thrombospondin receptor) (CD36), transcript variant 2, mRNA####NM_001001547
NM_001001548	CD36	chr7:80231503-80308593	0	0	0.00552173	0.0647883	3.55254	-3.55254	1	1	0.0654005	0.0741408	0.180967	-0.180967	1	1	Homo sapiens CD36 molecule (thrombospondin receptor) (CD36), transcript variant 1, mRNA####NM_001001548
NM_001001549	GRB10	chr7:50657759-50861159	4	3	5.1048	2.94088	-0.795607	0.795607	0.49465	0.998217	3.4865	0.0056835	-9.26079	9.26079	0.22005	0.998264	Homo sapiens growth factor receptor-bound protein 10 (GRB10), transcript variant 2, mRNA####NM_001001549
NM_001001550	GRB10	chr7:50657759-50861159	4	4	4.05914	3.14067	-0.3701	0.3701	0.7546	0.998217	4.95365	4.30669	-0.201911	0.201911	0.8365	0.998264	Homo sapiens growth factor receptor-bound protein 10 (GRB10), transcript variant 3, mRNA####NM_001001550
NM_001001551	IDNK	chr9:86237963-86259045	0	0	0.842939	0.855564	0.0214462	-0.0214462	0.9789	0.998217	0.43013	2.44675	2.50802	-2.50802	0.26835	0.998264	Homo sapiens idnK, gluconokinase homolog (E. coli) (IDNK), transcript variant 1, mRNA####NM_001001551
NM_001001552	LEMD1	chr1:205342379-205391214	0	0	0	0	0	0	1	1	0	0	0	0	1	1	Homo sapiens LEM domain containing 1 (LEMD1), transcript variant 3, mRNA####NM_001001552
NM_001001555	GRB10	chr7:50657759-50861159	4	4	4.52441	5.97608	0.401469	-0.401469	0.66505	0.998217	3.44946	4.9579	0.52336	-0.52336	0.6181	0.998264	Homo sapiens growth factor receptor-bound protein 10 (GRB10), transcript variant 4, mRNA####NM_001001555
NM_001001556	GALK2	chr15:49447955-49913118	0	0	6.70616	6.95342	0.0522356	-0.0522356	0.9294	0.998217	5.20489	7.91881	0.605415	-0.605415	0.34085	0.998264	Homo sapiens galactokinase 2 (GALK2), transcript variant 2, mRNA####NM_001001556
NM_001001557	GDF6	chr8:97154557-97173020	0	0	0.00714189	0.0418991	2.55254	-2.55254	1	1	0.0142909	0.0479475	1.74636	-1.74636	1	1	Homo sapiens growth differentiation factor 6 (GDF6), mRNA####NM_001001557
NM_001001560	GGA1	chr22:38004480-38029571	3	3	2.02864	4.95537	1.28848	-1.28848	0.39905	0.998217	2.66822	5.30141	0.9905	-0.9905	0.41435	0.998264	Homo sapiens golgi-associated, gamma adaptin ear containing, ARF binding protein 1 (GGA1), transcript variant 2, mRNA####NM_001001560
NM_001001561	GGA1	chr22:38004480-38029571	0	1	3.18642	4.14703	0.380142	-0.380142	0.8421	0.998217	3.54869	3.76852	0.0867128	-0.0867128	0.96725	0.998264	Homo sapiens golgi-associated, gamma adaptin ear containing, ARF binding protein 1 (GGA1), transcript variant 3, mRNA####NM_001001561
NM_001001563	TIMM50	chr19:39971051-39981528	2	2	26.516	34.3266	0.372466	-0.372466	0.4199	0.998217	26.8668	32.4841	0.273909	-0.273909	0.5517	0.998264	Homo sapiens translocase of inner mitochondrial membrane 50 homolog (S. cerevisiae) (TIMM50), mRNA####NM_001001563
NM_001001567	PDE9A	chr21:44073861-44195618	0	0	2.9553	0.924341	-1.67681	1.67681	0.3274	0.998217	4.36505	0.848894	-2.36234	2.36234	0.15465	0.998264	Homo sapiens phosphodiesterase 9A (PDE9A), transcript variant 2, mRNA####NM_001001567
NM_001001568	PDE9A	chr21:44073861-44195618	0	0	0.0512916	0	#NAME?	#NAME?	1	1	0	0	0	0	1	1	Homo sapiens phosphodiesterase 9A (PDE9A), transcript variant 3, mRNA####NM_001001568
NM_001001569	PDE9A	chr21:44073861-44195618	0	0	0.062286	0	#NAME?	#NAME?	1	1	0	0	0	0	1	1	Homo sapiens phosphodiesterase 9A (PDE9A), transcript variant 4, mRNA####NM_001001569
NM_001001570	PDE9A	chr21:44073861-44195618	0	0	0.66295	0	#NAME?	#NAME?	0.23845	0.998217	1.08473	0.272347	-1.99382	1.99382	0.5476	0.998264	Homo sapiens phosphodiesterase 9A (PDE9A), transcript variant 5, mRNA####NM_001001570
NM_001001571	PDE9A	chr21:44073861-44195618	0	0	0	0.00462087	inf	#VALUE!	1	1	0	0	0	0	1	1	Homo sapiens phosphodiesterase 9A (PDE9A), transcript variant 6, mRNA####NM_001001571
NM_001001572	PDE9A	chr21:44073861-44195618	0	0	0	0	0	0	1	1	0	0	0	0	1	1	Homo sapiens phosphodiesterase 9A (PDE9A), transcript variant 7, mRNA####NM_001001572
NM_001001573	PDE9A	chr21:44073861-44195618	0	0	0	0	0	0	1	1	0	0	0	0	1	1	Homo sapiens phosphodiesterase 9A (PDE9A), transcript variant 8, mRNA####NM_001001573
NM_001001574	PDE9A	chr21:44073861-44195618	0	0	0	0	0	0	1	1	0	0.0291377	inf	#VALUE!	1	1	Homo sapiens phosphodiesterase 9A (PDE9A), transcript variant 9, mRNA####NM_001001574
NM_001001575	PDE9A	chr21:44073861-44195618	0	0	0	0.365175	inf	#VALUE!	0.2284	0.998217	0	0	0	0	1	1	Homo sapiens phosphodiesterase 9A (PDE9A), transcript variant 10, mRNA####NM_001001575
NM_001001576	PDE9A	chr21:44073861-44195618	0	0	0	0	0	0	1	1	0	0	0	0	1	1	Homo sapiens phosphodiesterase 9A (PDE9A), transcript variant 11, mRNA####NM_001001576
NM_001001577	PDE9A	chr21:44073861-44195618	0	0	0.23593	0	#NAME?	#NAME?	1	1	0	0	0	0	1	1	Homo sapiens phosphodiesterase 9A (PDE9A), transcript variant 12, mRNA####NM_001001577
NM_001001578	PDE9A	chr21:44073861-44195618	0	0	0	1.26494	inf	#VALUE!	0.09765	0.998217	0.002448	0	#NAME?	#NAME?	1	1	Homo sapiens phosphodiesterase 9A (PDE9A), transcript variant 13, mRNA####NM_001001578
NM_001001579	PDE9A	chr21:44073861-44195618	0	0	0	0	0	0	1	1	0	0.0268904	inf	#VALUE!	1	1	Homo sapiens phosphodiesterase 9A (PDE9A), transcript variant 14, mRNA####NM_001001579
NM_001001580	PDE9A	chr21:44073861-44195618	0	0	0	0.00266081	inf	#VALUE!	1	1	0	0	0	0	1	1	Homo sapiens phosphodiesterase 9A (PDE9A), transcript variant 15, mRNA####NM_001001580
NM_001001581	PDE9A	chr21:44073861-44195618	0	0	0.588388	0	#NAME?	#NAME?	0.2294	0.998217	0	0	0	0	1	1	Homo sapiens phosphodiesterase 9A (PDE9A), transcript variant 16, mRNA####NM_001001581
NM_001001582	PDE9A	chr21:44073861-44195618	0	0	0.000321613	0.0233399	6.18133	-6.18133	1	1	0	0.000142915	inf	#VALUE!	1	1	Homo sapiens phosphodiesterase 9A (PDE9A), transcript variant 17, mRNA####NM_001001582
NM_001001583	PDE9A	chr21:44073861-44195618	0	0	0	0	0	0	1	1	0	0.176317	inf	#VALUE!	1	1	Homo sapiens phosphodiesterase 9A (PDE9A), transcript variant 18, mRNA####NM_001001583
NM_001001584	PDE9A	chr21:44073861-44195618	0	0	0	0	0	0	1	1	0.244357	0	#NAME?	#NAME?	1	1	Homo sapiens phosphodiesterase 9A (PDE9A), transcript variant 19, mRNA####NM_001001584
NM_001001585	PDE9A	chr21:44073861-44195618	0	0	0	0	0	0	1	1	0	0	0	0	1	1	Homo sapiens phosphodiesterase 9A (PDE9A), transcript variant 20, mRNA####NM_001001585
NM_001001653	MED8	chr1:43849578-43855483	0	0	2.77657	2.3081	-0.266599	0.266599	0.86785	0.998217	0.77272	4.76271	2.62376	-2.62376	0.2635	0.998264	Homo sapiens mediator complex subunit 8 (MED8), transcript variant 4, mRNA####NM_001001653
NM_001001655	ALKBH2	chr12:109525992-109531293	0	0	0.212549	0.00345972	-5.941	5.941	1	1	3.72957	2.20735	-0.756697	0.756697	0.7078	0.998264	Homo sapiens alkB, alkylation repair homolog 2 (E. coli) (ALKBH2), transcript variant 2, mRNA####NM_001001655
NM_001001656	OR9A4	chr7:141618675-141619620	0	0	0	0	0	0	1	1	0	0	0	0	1	1	Homo sapiens olfactory receptor, family 9, subfamily A, member 4 (OR9A4), mRNA####NM_001001656
NM_001001657	OR2Y1	chr5:180166122-180167058	0	0	0	0	0	0	1	1	0	0	0	0	1	1	Homo sapiens olfactory receptor, family 2, subfamily Y, member 1 (OR2Y1), mRNA####NM_001001657
NM_001001658	OR9A2	chr7:142723286-142724219	0	0	0.068538	0.0502612	-0.447459	0.447459	1	1	0	0	0	0	1	1	Homo sapiens olfactory receptor, family 9, subfamily A, member 2 (OR9A2), mRNA####NM_001001658
NM_001001659	OR2A14	chr7:143826205-143827138	0	0	0	0	0	0	1	1	0	0	0	0	1	1	Homo sapiens olfactory receptor, family 2, subfamily A, member 14 (OR2A14), mRNA####NM_001001659
NM_001001660	LYRM5	chr12:25348149-25403865	0	0	5.36632	5.78489	0.108357	-0.108357	0.9589	0.998217	5.90588	6.1246	0.0524647	-0.0524647	0.97865	0.998264	Homo sapiens LYR motif containing 5 (LYRM5), mRNA####NM_001001660
NM_001001661	ZNF425	chr7:148799877-148823438	0	0	0.480616	0.875053	0.864485	-0.864485	0.38975	0.998217	0.497436	0.973556	0.968754	-0.968754	0.3465	0.998264	Homo sapiens zinc finger protein 425 (ZNF425), mRNA####NM_001001661
NM_001001662	ZNF782	chr9:99579272-99616389	0	0	0.682827	1.34316	0.97604	-0.97604	0.266	0.998217	0.980544	1.37526	0.48805	-0.48805	0.58305	0.998264	Homo sapiens zinc finger protein 782 (ZNF782), mRNA####NM_001001662
NM_001001663	TMEM211	chr22:25331207-25335314	0	0	0	0	0	0	1	1	0	0	0	0	1	1	Homo sapiens transmembrane protein 211 (TMEM211), mRNA####NM_001001663
NM_001001664	SPOPL	chr2:139259349-139330805	0	1	2.38906	2.03349	-0.232488	0.232488	0.71265	0.998217	2.62972	2.1527	-0.288767	0.288767	0.62625	0.998264	Homo sapiens speckle-type POZ protein-like (SPOPL), mRNA####NM_001001664
NM_001001665	CYP27C1	chr2:127941411-127963343	0	0	0.423585	0.523164	0.304614	-0.304614	0.7568	0.998217	0.412642	0.720294	0.803695	-0.803695	0.43895	0.998264	Homo sapiens cytochrome P450, family 27, subfamily C, polypeptide 1 (CYP27C1), mRNA####NM_001001665
NM_001001666	ANO7	chr2:242127923-242164791	0	0	0	0	0	0	1	1	0	0	0	0	1	1	Homo sapiens anoctamin 7 (ANO7), transcript variant NGEP-S, mRNA####NM_001001666
NM_001001667	OR6V1	chr7:142749437-142750379	0	0	0.033851	0.0496481	0.552541	-0.552541	1	1	0	0	0	0	1	1	Homo sapiens olfactory receptor, family 6, subfamily V, member 1 (OR6V1), mRNA####NM_001001667
NM_001001668	ZNF470	chr19:57078889-57094262	0	0	0.0252011	0.0158407	-0.669851	0.669851	1	1	0.0288155	0.0120849	-1.25364	1.25364	1	1	Homo sapiens zinc finger protein 470 (ZNF470), mRNA####NM_001001668
NM_001001669	ARHGEF37	chr5:148961134-149014527	0	0	3.44534	4.27516	0.311329	-0.311329	0.57475	0.998217	3.08787	4.42465	0.518951	-0.518951	0.3676	0.998264	Homo sapiens Rho guanine nucleotide exchange factor (GEF) 37 (ARHGEF37), mRNA####NM_001001669
NM_001001670	SPATA31D1	chr9:84603686-84610171	0	0	0	0	0	0	1	1	0	0	0	0	1	1	Homo sapiens SPATA31 subfamily D, member 1 (SPATA31D1), mRNA####NM_001001670
NM_001001671	MAP3K15	chrX:19362010-19533379	0	0	0.941701	0.537578	-0.808795	0.808795	0.779	0.998217	1.00423	0.539466	-0.896482	0.896482	0.7575	0.998264	Homo sapiens mitogen-activated protein kinase kinase kinase 15 (MAP3K15), mRNA####NM_001001671
NM_001001673	RNASE9	chr14:21024251-21029090	0	0	0	0	0	0	1	1	0	0	0	0	1	1	Homo sapiens ribonuclease, RNase A family, 9 (non-active) (RNASE9), transcript variant 7, mRNA####NM_001001673
NM_001001674	OR4F15	chr15:102358389-102359328	0	0	0	0	0	0	1	1	0	0	0	0	1	1	Homo sapiens olfactory receptor, family 4, subfamily F, member 15 (OR4F15), mRNA####NM_001001674
NM_001001676	LCN9	chr9:138555167-138557755	0	0	0	0.114553	inf	#VALUE!	1	1	0	0	0	0	1	1	Homo sapiens lipocalin 9 (LCN9), mRNA####NM_001001676
NM_001001683	MED11	chr17:4634722-4643223	0	1	31.8081	28.0965	-0.179004	0.179004	0.78655	0.998217	30.4264	27.9994	-0.119927	0.119927	0.8597	0.998264	Homo sapiens mediator complex subunit 11 (MED11), mRNA####NM_001001683
NM_001001694	IL17REL	chr22:50432941-50451055	1	0	0.400361	1.6655	2.05658	-2.05658	0.03855	0.998217	0.393276	1.20953	1.62083	-1.62083	0.10675	0.998264	Homo sapiens interleukin 17 receptor E-like (IL17REL), mRNA####NM_001001694
NM_001001701	C4ORF3	chr4:120217573-120225600	1	1	4.87956	4.49021	-0.119968	0.119968	0.8425	0.998217	4.83633	4.80163	-0.0103898	0.0103898	0.9856	0.998264	Homo sapiens chromosome 4 open reading frame 3 (C4orf3), transcript variant 2, mRNA####NM_001001701
NM_001001709	C9ORF170	chr9:89763558-89774641	0	0	0	0	0	0	1	1	0	0	0	0	1	1	Homo sapiens chromosome 9 open reading frame 170 (C9orf170), mRNA####NM_001001709
NM_001001710	FAM166A	chr9:140135710-140142244	0	0	0.423392	0.349298	-0.277534	0.277534	0.8982	0.998217	0.529502	0.355308	-0.575567	0.575567	0.8232	0.998264	Homo sapiens family with sequence similarity 166, member A (FAM166A), mRNA####NM_001001710
NM_001001711	DDI1	chr11:103777913-104035027	0	0	0	0	0	0	1	1	0	0	0	0	1	1	Homo sapiens DNA-damage inducible 1 homolog 1 (S. cerevisiae) (DDI1), mRNA####NM_001001711
NM_001001712	LCN10	chr9:139632618-139637411	0	2	2.01138	1.0709	-0.909363	0.909363	0.3376	0.998217	2.31561	0.832406	-1.47603	1.47603	0.13705	0.998264	Homo sapiens lipocalin 10 (LCN10), mRNA####NM_001001712
NM_001001713	SH3BGR	chr21:40817796-40887433	0	0	5.44305	6.59878	0.277784	-0.277784	0.71705	0.998217	4.84766	6.07277	0.325065	-0.325065	0.6874	0.998264	Homo sapiens SH3 domain binding glutamate-rich protein (SH3BGR), transcript variant 2, mRNA####NM_001001713
NM_001001715	FARP1	chr13:98794815-99102027	0	1	0.321287	0.458831	0.514101	-0.514101	0.84615	0.998217	0.202825	0.420032	1.05026	-1.05026	1	1	Homo sapiens FERM, RhoGEF (ARHGEF) and pleckstrin domain protein 1 (chondrocyte-derived) (FARP1), transcript variant 2, mRNA####NM_001001715
NM_001001722	CDY2B	chrY:20137666-20139627	0	0	0	0	0	0	1	1	0	0	0	0	1	1	Homo sapiens chromodomain protein, Y-linked, 2B (CDY2B), mRNA####NM_001001722
NM_001001732	CC2D2B	chr10:97471535-97849992	0	0	0	0	0	0	1	1	0	0	0	0	1	1	Homo sapiens coiled-coil and C2 domain containing 2B (CC2D2B), transcript variant 2, mRNA####NM_001001732
NM_001001734	ATP1A4	chr1:160121351-160156767	0	0	0	0	0	0	1	1	0	0	0	0	1	1	Homo sapiens ATPase, Na+/K+ transporting, alpha 4 polypeptide (ATP1A4), transcript variant 2, mRNA####NM_001001734
NM_001001740	RFWD2	chr1:175913961-176176380	0	1	4.24808	2.77595	-0.613831	0.613831	0.5026	0.998217	3.79048	3.72119	-0.0266156	0.0266156	0.97635	0.998264	Homo sapiens ring finger and WD repeat domain 2, E3 ubiquitin protein ligase (RFWD2), transcript variant 2, mRNA####NM_001001740
NM_001001786	BLID	chr11:121959810-122073770	0	0	3.11339	3.11845	0.00234394	-0.00234394	0.45065	0.998217	3.26688	3.63234	0.152987	-0.152987	0.4368	0.998264	Homo sapiens BH3-like motif containing, cell death inducer (BLID), mRNA####NM_001001786
NM_001001788	RAET1G	chr6:150139893-150244214	0	0	1.96413	0.405736	-2.27528	2.27528	0.5351	0.998217	1.27317	0.417933	-1.60708	1.60708	0.62405	0.998264	Homo sapiens retinoic acid early transcript 1G (RAET1G), mRNA####NM_001001788
NM_001001790	TOMM5	chr9:37588411-37592636	0	1	87.9534	76.8425	-0.194835	0.194835	0.7028	0.998217	95.2501	76.2333	-0.3213	0.3213	0.53315	0.998264	Homo sapiens translocase of outer mitochondrial membrane 5 homolog (yeast) (TOMM5), transcript variant 1, mRNA####NM_001001790
NM_001001791	C10ORF55	chr10:75669726-75682535	0	0	0.0108169	0.0475942	2.1375	-2.1375	1	1	0	0.0181596	inf	#VALUE!	1	1	Homo sapiens chromosome 10 open reading frame 55 (C10orf55), mRNA####NM_001001791
NM_001001794	DENND6B	chr22:50750391-50765489	0	1	2.10682	3.02902	0.523782	-0.523782	0.5126	0.998217	1.71957	2.46594	0.520086	-0.520086	0.5604	0.998264	Homo sapiens DENN/MADD domain containing 6B (DENND6B), mRNA####NM_001001794
NM_001001795	C8ORF82	chr8:145743348-145754458	1	1	5.76727	5.38471	-0.0990192	0.0990192	0.9252	0.998217	6.47874	5.07033	-0.353634	0.353634	0.75265	0.998264	Homo sapiens chromosome 8 open reading frame 82 (C8orf82), mRNA####NM_001001795
NM_001001802	OR2A42	chr7:143929003-143929936	0	0	0	0	0	0	1	1	0	0	0	0	1	1	Homo sapiens olfactory receptor, family 2, subfamily A, member 42 (OR2A42), mRNA####NM_001001802
NM_001001821	OR2T34	chr1:248737101-248738058	0	0	0	0	0	0	1	1	0	0	0	0	1	1	Homo sapiens olfactory receptor, family 2, subfamily T, member 34 (OR2T34), mRNA####NM_001001821
NM_001001824	OR2T27	chr1:248813231-248814185	0	0	0	0	0	0	1	1	0	0	0	0	1	1	Homo sapiens olfactory receptor, family 2, subfamily T, member 27 (OR2T27), mRNA####NM_001001824
NM_001001827	OR2T35	chr1:248801587-248802559	0	0	0	0	0	0	1	1	0	0	0	0	1	1	Homo sapiens olfactory receptor, family 2, subfamily T, member 35 (OR2T35), mRNA####NM_001001827
NM_001001850	STX19	chr3:93698982-93774522	0	0	0.0262856	0.0386075	0.554607	-0.554607	1	1	0.2626	0.132219	-0.989941	0.989941	1	1	Homo sapiens syntaxin 19 (STX19), mRNA####NM_001001850
NM_001001851	ITIH5	chr10:7601231-7708961	0	0	0.102359	0.0612929	-0.739842	0.739842	1	1	0.068273	0.112841	0.724904	-0.724904	1	1	Homo sapiens inter-alpha-trypsin inhibitor heavy chain family, member 5 (ITIH5), transcript variant 3, mRNA####NM_001001851
NM_001001852	PIM3	chr22:50354142-50357720	2	2	42.6147	52.3962	0.298111	-0.298111	0.49275	0.998217	39.5683	49.0319	0.309375	-0.309375	0.49335	0.998264	Homo sapiens pim-3 oncogene (PIM3), mRNA####NM_001001852
NM_001001872	C14ORF37	chr14:58470807-58618847	0	0	0.147528	0.254558	0.787006	-0.787006	1	1	0.191013	0.101957	-0.905715	0.905715	1	1	Homo sapiens chromosome 14 open reading frame 37 (C14orf37), mRNA####NM_001001872
NM_001001874	TPD52L3	chr9:6328348-6331900	0	0	0	0	0	0	1	1	0	0	0	0	1	1	Homo sapiens tumor protein D52-like 3 (TPD52L3), transcript variant 2, mRNA####NM_001001874
NM_001001875	TPD52L3	chr9:6328348-6331900	0	0	0	0	0	0	1	1	0	0	0	0	1	1	Homo sapiens tumor protein D52-like 3 (TPD52L3), transcript variant 3, mRNA####NM_001001875
NM_001001877	HSFY2	chrY:20708556-20752407	0	0	0	0	0	0	1	1	0	0	0	0	1	1	Homo sapiens heat shock transcription factor, Y linked 2 (HSFY2), transcript variant 2, mRNA####NM_001001877
NM_001001888	VCX3B	chrX:8432870-8434551	0	0	0.025726	0.0377314	0.552541	-0.552541	1	1	0.102955	0.0431782	-1.25364	1.25364	1	1	Homo sapiens variable charge, X-linked 3B (VCX3B), mRNA####NM_001001888
NM_001001890	RUNX1	chr21:36160097-36421595	0	0	0.676831	1.14026	0.752497	-0.752497	0.38445	0.998217	1.46171	0.832758	-0.811693	0.811693	0.3092	0.998264	Homo sapiens runt-related transcription factor 1 (RUNX1), transcript variant 2, mRNA####NM_001001890
NM_001001891	ANO7	chr2:242127923-242164791	0	0	0.451892	0.448073	-0.0122436	0.0122436	0.98805	0.998217	0.496691	0.544802	0.133385	-0.133385	0.88545	0.998264	Homo sapiens anoctamin 7 (ANO7), transcript variant NGEP-L, mRNA####NM_001001891
NM_001001894	TTC3	chr21:38445570-38575408	0	2	22.0469	20.9184	-0.0758049	0.0758049	0.87275	0.998217	22.6669	23.7854	0.069494	-0.069494	0.8792	0.998264	Homo sapiens tetratricopeptide repeat domain 3 (TTC3), transcript variant 2, mRNA####NM_001001894
NM_001001895	UBASH3A	chr21:43823970-43867790	0	0	1.19787e-05	0	#NAME?	#NAME?	1	1	0	1.67132e-05	inf	#VALUE!	1	1	Homo sapiens ubiquitin associated and SH3 domain containing A (UBASH3A), transcript variant 2, mRNA####NM_001001895
NM_001001912	OR4E2	chr14:22133296-22134238	0	0	0	0	0	0	1	1	0	0	0	0	1	1	Homo sapiens olfactory receptor, family 4, subfamily E, member 2 (OR4E2), mRNA####NM_001001912
NM_001001913	OR52N1	chr11:5809083-5810046	0	0	0	0	0	0	1	1	0	0	0	0	1	1	Homo sapiens olfactory receptor, family 52, subfamily N, member 1 (OR52N1), mRNA####NM_001001913
NM_001001914	OR2G3	chr1:247768887-247769817	0	0	0	0	0	0	1	1	0	0	0	0	1	1	Homo sapiens olfactory receptor, family 2, subfamily G, member 3 (OR2G3), mRNA####NM_001001914
NM_001001915	OR2G2	chr1:247751661-247752615	0	0	0	0	0	0	1	1	0	0	0	0	1	1	Homo sapiens olfactory receptor, family 2, subfamily G, member 2 (OR2G2), mRNA####NM_001001915
NM_001001916	OR52J3	chr11:5067755-5068691	0	0	0	0	0	0	1	1	0	0	0	0	1	1	Homo sapiens olfactory receptor, family 52, subfamily J, member 3 (OR52J3), mRNA####NM_001001916
NM_001001917	OR56A1	chr11:6047900-6048971	0	0	0	0	0	0	1	1	0	0	0	0	1	1	Homo sapiens olfactory receptor, family 56, subfamily A, member 1 (OR56A1), mRNA####NM_001001917
NM_001001918	OR14C36	chr1:248512076-248513015	0	0	0	0	0	0	1	1	0	0	0	0	1	1	Homo sapiens olfactory receptor, family 14, subfamily C, member 36 (OR14C36), mRNA####NM_001001918
NM_001001919	OR13C4	chr9:107288533-107289490	0	0	0	0	0	0	1	1	0	0	0	0	1	1	Homo sapiens olfactory receptor, family 13, subfamily C, member 4 (OR13C4), mRNA####NM_001001919
NM_001001920	OR4C15	chr11:55321782-55322895	0	0	0	0	0	0	1	1	0	0	0	0	1	1	Homo sapiens olfactory receptor, family 4, subfamily C, member 15 (OR4C15), mRNA####NM_001001920
NM_001001921	OR5AS1	chr11:55797894-55798869	0	0	0	0	0	0	1	1	0	0	0	0	1	1	Homo sapiens olfactory receptor, family 5, subfamily AS, member 1 (OR5AS1), mRNA####NM_001001921
NM_001001922	OR52N5	chr11:5798863-5799897	0	0	0	0	0	0	1	1	0	0	0	0	1	1	Homo sapiens olfactory receptor, family 52, subfamily N, member 5 (OR52N5), mRNA####NM_001001922
NM_001001923	OR5C1	chr9:125551211-125552174	0	0	0	0	0	0	1	1	0	0	0	0	1	1	Homo sapiens olfactory receptor, family 5, subfamily C, member 1 (OR5C1), mRNA####NM_001001923
NM_001001924	MTUS1	chr8:17501302-17658426	1	0	8.49334	6.61415	-0.360777	0.360777	0.48665	0.998217	9.22631	7.69891	-0.2611	0.2611	0.61545	0.998264	Homo sapiens microtubule associated tumor suppressor 1 (MTUS1), transcript variant 1, mRNA####NM_001001924
NM_001001925	MTUS1	chr8:17501302-17658426	1	0	2.47034	1.46401	-0.754783	0.754783	0.48295	0.998217	2.33763	1.53009	-0.611433	0.611433	0.59875	0.998264	Homo sapiens microtubule associated tumor suppressor 1 (MTUS1), transcript variant 2, mRNA####NM_001001925
NM_001001928	PPARA	chr22:46546498-46639653	0	1	3.897	3.79943	-0.0365813	0.0365813	0.94935	0.998217	4.65775	2.24201	-1.05484	1.05484	0.10415	0.998264	Homo sapiens peroxisome proliferator-activated receptor alpha (PPARA), transcript variant 3, mRNA####NM_001001928
NM_001001931	MTUS1	chr8:17501302-17658426	1	0	0	0.0578388	inf	#VALUE!	1	1	0.0885542	0	#NAME?	#NAME?	1	1	Homo sapiens microtubule associated tumor suppressor 1 (MTUS1), transcript variant 4, mRNA####NM_001001931
NM_001001933	LHX8	chr1:75594118-75627218	0	0	0	0	0	0	1	1	0	0	0	0	1	1	Homo sapiens LIM homeobox 8 (LHX8), transcript variant 1, mRNA####NM_001001933
NM_001001935	ATP5A1	chr18:43664109-43684199	1	2	3.75687	1.69864	-1.14515	1.14515	0.713	0.998217	0.567965	2.3532	2.05075	-2.05075	0.51145	0.998264	Homo sapiens ATP synthase, H+ transporting, mitochondrial F1 complex, alpha subunit 1, cardiac muscle (ATP5A1), transcript variant 4, mRNA####NM_001001935
NM_001001936	AFAP1L2	chr10:116054582-116164537	0	0	0.0110472	0.0111748	0.0165666	-0.0165666	1	1	0.00538122	0	#NAME?	#NAME?	1	1	Homo sapiens actin filament associated protein 1-like 2 (AFAP1L2), transcript variant 1, mRNA####NM_001001936
NM_001001937	ATP5A1	chr18:43664109-43684199	1	2	1.12954	0	#NAME?	#NAME?	0.05375	0.998217	0	0	0	0	1	1	Homo sapiens ATP synthase, H+ transporting, mitochondrial F1 complex, alpha subunit 1, cardiac muscle (ATP5A1), transcript variant 1, mRNA####NM_001001937
NM_001001938	C9ORF47	chr9:91605777-91620069	1	1	0.000429269	0.000428068	-0.00404021	0.00404021	1	1	0.000648028	0.000648793	0.00170076	-0.00170076	1	1	Homo sapiens chromosome 9 open reading frame 47 (C9orf47), transcript variant 1, mRNA####NM_001001938
NM_001001952	OR5D18	chr11:55587105-55588047	0	0	0	0	0	0	1	1	0	0	0	0	1	1	Homo sapiens olfactory receptor, family 5, subfamily D, member 18 (OR5D18), mRNA####NM_001001952
NM_001001953	OR10G9	chr11:123893719-123894655	0	0	0	0	0	0	1	1	0	0	0	0	1	1	Homo sapiens olfactory receptor, family 10, subfamily G, member 9 (OR10G9), mRNA####NM_001001953
NM_001001954	OR5A2	chr11:59189451-59190426	0	0	0	0	0	0	1	1	0	0	0	0	1	1	Homo sapiens olfactory receptor, family 5, subfamily A, member 2 (OR5A2), mRNA####NM_001001954
NM_001001955	OR4C13	chr11:49973942-49974971	0	0	0	0	0	0	1	1	0	0	0	0	1	1	Homo sapiens olfactory receptor, family 4, subfamily C, member 13 (OR4C13), mRNA####NM_001001955
NM_001001956	OR13C9	chr9:107379528-107380485	0	0	0	0	0	0	1	1	0	0	0	0	1	1	Homo sapiens olfactory receptor, family 13, subfamily C, member 9 (OR13C9), mRNA####NM_001001956
NM_001001957	OR2W3	chr1:248058888-248059833	0	0	0	0.049447	inf	#VALUE!	1	1	0	0	0	0	1	1	Homo sapiens olfactory receptor, family 2, subfamily W, member 3 (OR2W3), mRNA####NM_001001957
NM_001001958	OR7G3	chr19:9236687-9237626	0	0	0	0	0	0	1	1	0	0	0	0	1	1	Homo sapiens olfactory receptor, family 7, subfamily G, member 3 (OR7G3), mRNA####NM_001001958
NM_001001959	OR11L1	chr1:248004229-248005198	0	0	0	0	0	0	1	1	0	0	0	0	1	1	Homo sapiens olfactory receptor, family 11, subfamily L, member 1 (OR11L1), mRNA####NM_001001959
NM_001001960	OR5W2	chr11:55681125-55682058	0	0	0	0	0	0	1	1	0	0	0	0	1	1	Homo sapiens olfactory receptor, family 5, subfamily W, member 2 (OR5W2), mRNA####NM_001001960
NM_001001961	OR13C3	chr9:107298050-107299094	0	0	0	0	0	0	1	1	0	0	0	0	1	1	Homo sapiens olfactory receptor, family 13, subfamily C, member 3 (OR13C3), mRNA####NM_001001961
NM_001001963	OR2L8	chr1:248100492-248264224	0	0	0	0	0	0	1	1	0	0	0	0	1	1	Homo sapiens olfactory receptor, family 2, subfamily L, member 8 (OR2L8), mRNA####NM_001001963
NM_001001964	OR2T11	chr1:248789478-248790429	0	0	0	0	0	0	1	1	0	0	0	0	1	1	Homo sapiens olfactory receptor, family 2, subfamily T, member 11 (OR2T11), mRNA####NM_001001964
NM_001001965	OR4D5	chr11:123810323-123811280	0	0	0	0	0	0	1	1	0	0	0	0	1	1	Homo sapiens olfactory receptor, family 4, subfamily D, member 5 (OR4D5), mRNA####NM_001001965
NM_001001966	OR14A16	chr1:247978101-247979031	0	0	0	0	0	0	1	1	0	0	0	0	1	1	Homo sapiens olfactory receptor, family 14, subfamily A, member 16 (OR14A16), mRNA####NM_001001966
NM_001001967	OR5D13	chr11:55540913-55541858	0	0	0	0	0	0	1	1	0	0	0	0	1	1	Homo sapiens olfactory receptor, family 5, subfamily D, member 13 (OR5D13), mRNA####NM_001001967
NM_001001968	OR6S1	chr14:21108854-21109850	0	0	0	0	0	0	1	1	0	0	0	0	1	1	Homo sapiens olfactory receptor, family 6, subfamily S, member 1 (OR6S1), mRNA####NM_001001968
NM_001001971	FAM13C	chr10:60936347-61122661	0	0	0.155135	0.00134718	-6.84744	6.84744	1	1	1.74145	0.758804	-1.19849	1.19849	0.29865	0.998264	Homo sapiens family with sequence similarity 13, member C (FAM13C), transcript variant 2, mRNA####NM_001001971
NM_001001973	ATP5C1	chr10:7830092-7849762	0	0	113.197	137.273	0.278215	-0.278215	0.5315	0.998217	123.147	158.579	0.364824	-0.364824	0.41665	0.998264	Homo sapiens ATP synthase, H+ transporting, mitochondrial F1 complex, gamma polypeptide 1 (ATP5C1), transcript variant 1, mRNA####NM_001001973
NM_001001974	PLEKHA1	chr10:124134093-124191871	0	0	0.16676	0	#NAME?	#NAME?	1	1	6.62716e-05	5.78902e-05	-0.19507	0.19507	1	1	Homo sapiens pleckstrin homology domain containing, family A (phosphoinositide binding specific) member 1 (PLEKHA1), transcript variant 2, mRNA####NM_001001974
NM_001001975	ATP5D	chr19:1241748-1244824	1	2	256.181	224.633	-0.189594	0.189594	0.71745	0.998217	205.843	180.239	-0.191637	0.191637	0.7297	0.998264	Homo sapiens ATP synthase, H+ transporting, mitochondrial F1 complex, delta subunit (ATP5D), transcript variant 2, mRNA####NM_001001975
NM_001001976	ATE1	chr10:123499935-123688316	0	0	4.17363	2.41111	-0.791606	0.791606	0.27725	0.998217	3.57976	2.37302	-0.593138	0.593138	0.4603	0.998264	Homo sapiens arginyltransferase 1 (ATE1), transcript variant 1, mRNA####NM_001001976
NM_001001991	PAMR1	chr11:35453375-35551848	0	0	2.65838e-06	0.00922935	11.7615	-11.7615	1	1	4.12366e-06	2.53674e-05	2.62098	-2.62098	1	1	Homo sapiens peptidase domain containing associated with muscle regeneration 1 (PAMR1), transcript variant 2, mRNA####NM_001001991
NM_001001992	USP16	chr21:30396937-30426807	0	0	7.32247	4.80578	-0.607561	0.607561	0.3708	0.998217	7.07304	2.97705	-1.24845	1.24845	0.1486	0.998264	Homo sapiens ubiquitin specific peptidase 16 (USP16), transcript variant 2, mRNA####NM_001001992
NM_001001994	GPM6B	chrX:13789061-13956831	0	0	0	0	0	0	1	1	0	0.0371727	inf	#VALUE!	1	1	Homo sapiens glycoprotein M6B (GPM6B), transcript variant 4, mRNA####NM_001001994
NM_001001995	GPM6B	chrX:13789061-13956831	0	0	0.0663359	0.182424	1.45943	-1.45943	1	1	0.132738	0.192592	0.53697	-0.53697	1	1	Homo sapiens glycoprotein M6B (GPM6B), transcript variant 1, mRNA####NM_001001995
NM_001001996	GPM6B	chrX:13789061-13956831	0	0	0	0	0	0	1	1	0	0	0	0	1	1	Homo sapiens glycoprotein M6B (GPM6B), transcript variant 2, mRNA####NM_001001996
NM_001001998	EXOSC10	chr1:11126675-11159938	1	2	47.3706	50.9431	0.104896	-0.104896	0.8112	0.998217	48.2156	53.7396	0.156486	-0.156486	0.7238	0.998264	Homo sapiens exosome component 10 (EXOSC10), transcript variant 1, mRNA####NM_001001998
NM_001002	RPLP0	chr12:120634502-120639014	3	2	268.109	340.527	0.344951	-0.344951	0.48525	0.998217	273.143	352.948	0.369801	-0.369801	0.4528	0.998264	Homo sapiens ribosomal protein, large, P0 (RPLP0), transcript variant 1, mRNA####NM_001002
NM_001002000	GMPR2	chr14:24701627-24708447	0	1	2.89553	2.30234	-0.330729	0.330729	0.8616	0.998217	3.07963	1.12415	-1.45393	1.45393	0.4906	0.998264	Homo sapiens guanosine monophosphate reductase 2 (GMPR2), transcript variant 2, mRNA####NM_001002000
NM_001002001	GMPR2	chr14:24701627-24708447	0	1	0.953787	0.00389097	-7.93739	7.93739	0.40165	0.998217	1.44158	0	#NAME?	#NAME?	0.1795	0.998264	Homo sapiens guanosine monophosphate reductase 2 (GMPR2), transcript variant 3, mRNA####NM_001002001
NM_001002002	GMPR2	chr14:24701627-24708447	0	1	6.29811	4.40069	-0.517191	0.517191	0.70515	0.998217	16.3013	5.48132	-1.57239	1.57239	0.15705	0.998264	Homo sapiens guanosine monophosphate reductase 2 (GMPR2), transcript variant 4, mRNA####NM_001002002
NM_001002006	NT5C1B	chr2:18735988-18770846	0	0	0	0	0	0	1	1	0	0	0	0	1	1	Homo sapiens 5'-nucleotidase, cytosolic IB (NT5C1B), transcript variant 1, mRNA####NM_001002006
NM_001002009	NT5C3A	chr7:33053724-33102409	0	0	2.91441	4.75447	0.706082	-0.706082	0.4291	0.998217	2.93451	5.56268	0.922662	-0.922662	0.3185	0.998264	Homo sapiens 5'-nucleotidase, cytosolic IIIA (NT5C3A), transcript variant 2, mRNA####NM_001002009
NM_001002010	NT5C3A	chr7:33053724-33102409	0	0	5.56454	2.07589	-1.42253	1.42253	0.16185	0.998217	7.61324	2.3079	-1.72193	1.72193	0.09545	0.998264	Homo sapiens 5'-nucleotidase, cytosolic IIIA (NT5C3A), transcript variant 1, mRNA####NM_001002010
NM_001002017	HCFC1R1	chr16:3072620-3077756	1	3	5.40809	10.7248	0.987764	-0.987764	0.5166	0.998217	8.36309	8.22112	-0.024701	0.024701	0.98765	0.998264	Homo sapiens host cell factor C1 regulator 1 (XPO1 dependent) (HCFC1R1), transcript variant 2, mRNA####NM_001002017
NM_001002018	HCFC1R1	chr16:3072620-3077756	1	2	41.4771	33.4309	-0.311133	0.311133	0.7617	0.998217	63.4137	43.2076	-0.55351	0.55351	0.53635	0.998264	Homo sapiens host cell factor C1 regulator 1 (XPO1 dependent) (HCFC1R1), transcript variant 3, mRNA####NM_001002018
NM_001002019	PUS1	chr12:132413744-132428406	2	2	10.6485	11.6909	0.134742	-0.134742	0.8815	0.998217	12.7566	6.83921	-0.899338	0.899338	0.3486	0.998264	Homo sapiens pseudouridylate synthase 1 (PUS1), transcript variant 2, mRNA####NM_001002019
NM_001002020	PUS1	chr12:132413744-132428406	2	2	0.40037	3.85106	3.26585	-3.26585	0.3043	0.998217	0.817049	4.08202	2.32079	-2.32079	0.4076	0.998264	Homo sapiens pseudouridylate synthase 1 (PUS1), transcript variant 3, mRNA####NM_001002020
NM_001002021	PFKL	chr21:45719916-45747264	4	4	1.76388	0.607622	-1.53751	1.53751	0.65975	0.998217	1.96305	0.777712	-1.33579	1.33579	0.68855	0.998264	Homo sapiens phosphofructokinase, liver (PFKL), transcript variant 1, mRNA####NM_001002021
NM_001002026	CLDN18	chr3:137717657-137752494	1	0	0.00961136	0.0120329	0.324178	-0.324178	1	1	0	0.0148981	inf	#VALUE!	1	1	Homo sapiens claudin 18 (CLDN18), transcript variant 2, mRNA####NM_001002026
NM_001002027	ATP5G1	chr17:46970147-46973232	1	1	137.978	134.494	-0.0369012	0.0369012	0.93795	0.998217	145.108	132.009	-0.136494	0.136494	0.76755	0.998264	Homo sapiens ATP synthase, H+ transporting, mitochondrial Fo complex, subunit C1 (subunit 9) (ATP5G1), transcript variant 2, mRNA####NM_001002027
NM_001002029	C4B	chr6_ssto_hap7:3282543-3303168	0	0	0	0	0	0	1	1	0	0	0	0	1	1	Homo sapiens complement component 4B (Chido blood group) (C4B), mRNA####NM_001002029
NM_001002030	ECHDC1	chr6:127609856-127664754	0	0	4.68224	3.09875	-0.595513	0.595513	0.52905	0.998217	2.31307	5.18839	1.16548	-1.16548	0.2856	0.998264	Homo sapiens enoyl CoA hydratase domain containing 1 (ECHDC1), transcript variant 1, mRNA####NM_001002030
NM_001002031	ATP5G2	chr12:54058943-54070512	1	2	0.0897733	0	#NAME?	#NAME?	1	1	0	0.149497	inf	#VALUE!	1	1	Homo sapiens ATP synthase, H+ transporting, mitochondrial Fo complex, subunit C2 (subunit 9) (ATP5G2), transcript variant 1, mRNA####NM_001002031
NM_001002032	HN1	chr17:73131337-73150778	2	3	0	0	0	0	1	1	0	0	0	0	1	1	Homo sapiens hematological and neurological expressed 1 (HN1), transcript variant 2, mRNA####NM_001002032
NM_001002033	HN1	chr17:73131337-73150778	2	3	0.7139	0.281461	-1.34279	1.34279	0.6722	0.998217	1.2331	1.16541	-0.0814611	0.0814611	0.79725	0.998264	Homo sapiens hematological and neurological expressed 1 (HN1), transcript variant 3, mRNA####NM_001002033
NM_001002034	FAM109B	chr22:42470254-42475442	1	0	3.32157	6.66193	1.00407	-1.00407	0.13535	0.998217	3.00616	6.06737	1.01315	-1.01315	0.12415	0.998264	Homo sapiens family with sequence similarity 109, member B (FAM109B), mRNA####NM_001002034
NM_001002035	DEFB108B	chr11:71544245-71548608	0	0	0.62678	0	#NAME?	#NAME?	0.1267	0.998217	0	0	0	0	1	1	Homo sapiens defensin, beta 108B (DEFB108B), mRNA####NM_001002035
NM_001002036	ASTL	chr2:96789588-96804175	0	0	0.0457495	0.100649	1.1375	-1.1375	1	1	0	0.0383927	inf	#VALUE!	1	1	Homo sapiens astacin-like metallo-endopeptidase (M12 family) (ASTL), mRNA####NM_001002036
NM_001002231	KLK2	chr19:51376688-51383823	0	0	2.87219e-06	3.44804e-06	0.263623	-0.263623	1	1	4.34405e-06	4.58296e-06	0.0772385	-0.0772385	1	1	Homo sapiens kallikrein-related peptidase 2 (KLK2), transcript variant 2, mRNA####NM_001002231
NM_001002235	SERPINA1	chr14:94843083-94857029	0	0	0.0398631	0	#NAME?	#NAME?	1	1	0.0141241	0	#NAME?	#NAME?	1	1	Homo sapiens serpin peptidase inhibitor, clade A (alpha-1 antiproteinase, antitrypsin), member 1 (SERPINA1), transcript variant 3, mRNA####NM_001002235
NM_001002236	SERPINA1	chr14:94843083-94857029	0	0	0	0	0	0	1	1	0	0	0	0	1	1	Homo sapiens serpin peptidase inhibitor, clade A (alpha-1 antiproteinase, antitrypsin), member 1 (SERPINA1), transcript variant 2, mRNA####NM_001002236
NM_001002243	AFTPH	chr2:64751438-64820138	0	0	1.04067	2.1799	1.06675	-1.06675	0.3765	0.998217	0.397562	2.22052	2.48165	-2.48165	0.27905	0.998264	Homo sapiens aftiphilin (AFTPH), transcript variant 3, mRNA####NM_001002243
NM_001002244	ANAPC11	chr17:79845710-79858409	1	2	1.2601	1.34814	0.0974323	-0.0974323	0.9293	0.998217	1.9266	1.87906	-0.0360404	0.0360404	0.89195	0.998264	Homo sapiens anaphase promoting complex subunit 11 (ANAPC11), transcript variant 1, mRNA####NM_001002244
NM_001002245	ANAPC11	chr17:79845710-79858409	1	1	6.25443	3.94206	-0.665927	0.665927	0.6411	0.998217	3.72508	5.53202	0.570535	-0.570535	0.71735	0.998264	Homo sapiens anaphase promoting complex subunit 11 (ANAPC11), transcript variant 3, mRNA####NM_001002245
NM_001002246	ANAPC11	chr17:79845710-79858409	1	1	17.022	10.7192	-0.667198	0.667198	0.6877	0.998217	9.68125	18.7186	0.951206	-0.951206	0.59545	0.998264	Homo sapiens anaphase promoting complex subunit 11 (ANAPC11), transcript variant 4, mRNA####NM_001002246
NM_001002247	ANAPC11	chr17:79845710-79858409	1	1	4.5962	6.27745	0.449738	-0.449738	0.6858	0.998217	7.03613	4.67408	-0.5901	0.5901	0.5397	0.998264	Homo sapiens anaphase promoting complex subunit 11 (ANAPC11), transcript variant 5, mRNA####NM_001002247
NM_001002248	ANAPC11	chr17:79845710-79858409	1	1	1.61999	7.54321	2.21919	-2.21919	0.4949	0.998217	2.41641	3.40769	0.49593	-0.49593	0.8064	0.998264	Homo sapiens anaphase promoting complex subunit 11 (ANAPC11), transcript variant 6, mRNA####NM_001002248
NM_001002249	ANAPC11	chr17:79845710-79858409	1	1	0.528249	0.476481	-0.148797	0.148797	0.9355	0.998217	0.873514	1.29522	0.568296	-0.568296	0.8342	0.998264	Homo sapiens anaphase promoting complex subunit 11 (ANAPC11), transcript variant 7, mRNA####NM_001002249
NM_001002251	ARL6IP4	chr12:123464606-123467460	2	2	9.75502	12.3976	0.345845	-0.345845	0.80035	0.998217	8.66252	11.6264	0.424541	-0.424541	0.7569	0.998264	Homo sapiens ADP-ribosylation-like factor 6 interacting protein 4 (ARL6IP4), transcript variant 3, mRNA####NM_001002251
NM_001002252	ARL6IP4	chr12:123464606-123467460	2	2	2.90953	4.17853	0.52221	-0.52221	0.5536	0.998217	2.89741	4.55732	0.653422	-0.653422	0.5063	0.998264	Homo sapiens ADP-ribosylation-like factor 6 interacting protein 4 (ARL6IP4), transcript variant 4, mRNA####NM_001002252
NM_001002254	AWAT2	chrX:69260391-69269788	0	0	0	0	0	0	1	1	0	0	0	0	1	1	Homo sapiens acyl-CoA wax alcohol acyltransferase 2 (AWAT2), mRNA####NM_001002254
NM_001002255	SUMO4	chr6:149639435-149732747	0	0	0.619501	0.151434	-2.03242	2.03242	0.49755	0.998217	0.619808	0.606529	-0.031246	0.031246	0.9182	0.998264	Homo sapiens small ubiquitin-like modifier 4 (SUMO4), mRNA####NM_001002255
NM_001002257	LCLAT1	chr2:30670122-30867091	0	0	6.1945	5.55591	-0.156965	0.156965	0.77075	0.998217	6.52351	6.63242	0.0238876	-0.0238876	0.96195	0.998264	Homo sapiens lysocardiolipin acyltransferase 1 (LCLAT1), transcript variant 2, mRNA####NM_001002257
NM_001002258	ATP5G3	chr2:176040985-176046490	0	1	0.250534	1.39577	2.47798	-2.47798	0.5035	0.998217	1.38197	1.08064	-0.354838	0.354838	0.68085	0.998264	Homo sapiens ATP synthase, H+ transporting, mitochondrial Fo complex, subunit C3 (subunit 9) (ATP5G3), transcript variant 3, mRNA####NM_001002258
NM_001002259	CAPRIN2	chr12:30862485-30907448	0	0	1.52532	0.774575	-0.977636	0.977636	0.4675	0.998217	0.00185513	1.56402	9.71952	-9.71952	0.1807	0.998264	Homo sapiens caprin family member 2 (CAPRIN2), transcript variant 1, mRNA####NM_001002259
NM_001002261	ZFYVE27	chr10:99496877-99520664	3	6	0.686665	0.696415	0.0203393	-0.0203393	0.6402	0.998217	3.30219	1.25033	-1.40112	1.40112	0.34545	0.998264	Homo sapiens zinc finger, FYVE domain containing 27 (ZFYVE27), transcript variant 1, mRNA####NM_001002261
NM_001002262	ZFYVE27	chr10:99496877-99520664	4	6	5.19502	3.04855	-0.769007	0.769007	0.4059	0.998217	0.000514212	2.7811	12.401	-12.401	0.0529	0.998264	Homo sapiens zinc finger, FYVE domain containing 27 (ZFYVE27), transcript variant 3, mRNA####NM_001002262
NM_001002264	EPSTI1	chr13:43460523-43566407	0	0	0	0.000209722	inf	#VALUE!	1	1	0	1.24105e-05	inf	#VALUE!	1	1	Homo sapiens epithelial stromal interaction 1 (breast) (EPSTI1), transcript variant 1, mRNA####NM_001002264
NM_001002266	2016-03-08	chr10:45950032-46090354	0	3	3.82426	3.70591	-0.0453526	0.0453526	0.95435	0.998217	3.63661	2.894	-0.329528	0.329528	0.6844	0.998264	Homo sapiens membrane-associated ring finger (C3HC4) 8, E3 ubiquitin protein ligase (MARCH8), transcript variant 3, mRNA####NM_001002266
NM_001002269	EXOSC3	chr9:37779710-37785089	1	1	0	0	0	0	1	1	0	0.404929	inf	#VALUE!	1	1	Homo sapiens exosome component 3 (EXOSC3), transcript variant 2, mRNA####NM_001002269
NM_001002273	FCGR2B	chr1:161632904-161648444	0	0	0	0	0	0	1	1	0	0	0	0	1	1	Homo sapiens Fc fragment of IgG, low affinity IIb, receptor (CD32) (FCGR2B), transcript variant 2, mRNA####NM_001002273
NM_001002274	FCGR2B	chr1:161632904-161648444	0	0	0	0	0	0	1	1	0	0	0	0	1	1	Homo sapiens Fc fragment of IgG, low affinity IIb, receptor (CD32) (FCGR2B), transcript variant 3, mRNA####NM_001002274
NM_001002275	FCGR2B	chr1:161632904-161648444	0	0	0	0	0	0	1	1	0	0	0	0	1	1	Homo sapiens Fc fragment of IgG, low affinity IIb, receptor (CD32) (FCGR2B), transcript variant 4, mRNA####NM_001002275
NM_001002292	WLS	chr1:68167148-68698284	0	1	10.6811	9.83631	-0.118873	0.118873	0.9252	0.998217	11.0983	12.7006	0.194554	-0.194554	0.88105	0.998264	Homo sapiens wntless Wnt ligand secretion mediator (WLS), transcript variant 2, mRNA####NM_001002292
NM_001002294	FMO3	chr1:171060017-171086959	0	0	0	0	0	0	1	1	0	0	0	0	1	1	Homo sapiens flavin containing monooxygenase 3 (FMO3), transcript variant 2, mRNA####NM_001002294
NM_001002295	GATA3	chr10:8096666-8117164	0	2	8.87058	4.63434	-0.936665	0.936665	0.11785	0.998217	8.07899	3.02583	-1.41684	1.41684	0.04965	0.998264	Homo sapiens GATA binding protein 3 (GATA3), transcript variant 1, mRNA####NM_001002295
NM_001002296	GOLGA7	chr8:41348080-41368499	1	1	0.697962	0.726037	0.0568958	-0.0568958	0.51925	0.998217	0.523691	0	#NAME?	#NAME?	0.22995	0.998264	Homo sapiens golgin A7 (GOLGA7), transcript variant 2, mRNA####NM_001002296
NM_001002755	NFU1	chr2:69623244-69664760	0	0	5.96755	5.55511	-0.103324	0.103324	0.89515	0.998217	5.63888	5.78266	0.0363246	-0.0363246	0.9621	0.998264	Homo sapiens NFU1 iron-sulfur cluster scaffold homolog (S. cerevisiae) (NFU1), transcript variant 2, mRNA####NM_001002755
NM_001002756	NFU1	chr2:69623244-69664760	0	0	0	0	0	0	1	1	0	0	0	0	1	1	Homo sapiens NFU1 iron-sulfur cluster scaffold homolog (S. cerevisiae) (NFU1), transcript variant 3, mRNA####NM_001002756
NM_001002758	PRY2	chrY:24636543-24660784	0	0	0	0	0	0	1	1	0	0	0	0	1	1	Homo sapiens PTPN13-like, Y-linked 2 (PRY2), mRNA####NM_001002758
NM_001002759	SFR1	chr10:105881815-105886143	0	0	0.389851	0.00163921	-7.89378	7.89378	0.19455	0.998217	2.23783	1.4313	-0.644774	0.644774	0.5572	0.998264	Homo sapiens SWI5-dependent recombination repair 1 (SFR1), transcript variant 1, mRNA####NM_001002759
NM_001002760	BPY2B	chrY:26764150-26785352	0	0	0	0	0	0	1	1	0	0	0	0	1	1	Homo sapiens basic charge, Y-linked, 2B (BPY2B), mRNA####NM_001002760
NM_001002761	BPY2C	chrY:27177049-27198251	0	0	0	0	0	0	1	1	0	0	0	0	1	1	Homo sapiens basic charge, Y-linked, 2C (BPY2C), mRNA####NM_001002761
NM_001002762	DNAJB12	chr10:74092587-74114907	1	1	3.87717	3.35348	-0.209343	0.209343	0.8148	0.998217	3.01368	3.04331	0.0141141	-0.0141141	0.98775	0.998264	Homo sapiens DnaJ (Hsp40) homolog, subfamily B, member 12 (DNAJB12), transcript variant 1, mRNA####NM_001002762
NM_001002796	MCTP1	chr5:94042288-94620279	0	0	0.288596	0.182925	-0.657803	0.657803	1	1	0.376501	0.204921	-0.877584	0.877584	1	1	Homo sapiens multiple C2 domains, transmembrane 1 (MCTP1), transcript variant S, mRNA####NM_001002796
NM_001002800	SMC4	chr3:159974773-160152749	0	1	0.00188309	0.00177042	-0.0890077	0.0890077	1	1	0.0607154	0.00247129	-4.61872	4.61872	1	1	Homo sapiens structural maintenance of chromosomes 4 (SMC4), transcript variant 2, mRNA####NM_001002800
NM_001002810	PDE4DIP	chr1:144146810-146467744	0	0	0	0	0	0	1	1	0	0	0	0	1	1	Homo sapiens phosphodiesterase 4D interacting protein (PDE4DIP), transcript variant 4, mRNA####NM_001002810
NM_001002811	PDE4DIP	chr1:144146810-146467744	2	3	9.81734	9.12474	-0.105548	0.105548	0.65175	0.998217	9.9186	9.56389	-0.052539	0.052539	0.6961	0.998264	Homo sapiens phosphodiesterase 4D interacting protein (PDE4DIP), transcript variant 5, mRNA####NM_001002811
NM_001002812	PDE4DIP	chr1:144146810-146467744	0	0	0	0	0	0	1	1	0	0	0	0	1	1	Homo sapiens phosphodiesterase 4D interacting protein (PDE4DIP), transcript variant 2, mRNA####NM_001002812
NM_001002814	RAB11FIP1	chr8:37716464-37757015	2	7	11.606	6.90322	-0.749527	0.749527	0.18585	0.998217	11.2193	6.44913	-0.798807	0.798807	0.17695	0.998264	Homo sapiens RAB11 family interacting protein 1 (class I) (RAB11FIP1), transcript variant 3, mRNA####NM_001002814
NM_001002836	ZNF787	chr19:56598728-56632742	3	2	20.3658	25.8442	0.343695	-0.343695	0.47735	0.998217	20.2935	22.7801	0.166758	-0.166758	0.7375	0.998264	Homo sapiens zinc finger protein 787 (ZNF787), mRNA####NM_001002836
NM_001002837	INPP5J	chr22:31518908-31530683	1	3	0.368928	0.212579	-0.795341	0.795341	0.7771	0.998217	0	0	0	0	1	1	Homo sapiens inositol polyphosphate-5-phosphatase J (INPP5J), transcript variant 3, mRNA####NM_001002837
NM_001002838	WNK3	chrX:54219255-54384438	0	0	0	0	0	0	1	1	0.0089365	0	#NAME?	#NAME?	1	1	Homo sapiens WNK lysine deficient protein kinase 3 (WNK3), transcript variant 2, mRNA####NM_001002838
NM_001002841	MYL4	chr17:45286427-45301045	0	0	0	0	0	0	1	1	0	0.000101703	inf	#VALUE!	1	1	Homo sapiens myosin, light chain 4, alkali; atrial, embryonic (MYL4), transcript variant 1, mRNA####NM_001002841
NM_001002843	ZNF280D	chr15:56922373-57026284	0	0	2.84281e-05	0.144033	12.3068	-12.3068	1	1	0.000167169	0.192782	10.1714	-10.1714	1	1	Homo sapiens zinc finger protein 280D (ZNF280D), transcript variant 2, mRNA####NM_001002843
NM_001002844	ZNF280D	chr15:56922373-57026284	0	0	0.369497	0.219337	-0.752412	0.752412	0.67785	0.998217	0.58611	0.69662	0.249199	-0.249199	0.8581	0.998264	Homo sapiens zinc finger protein 280D (ZNF280D), transcript variant 3, mRNA####NM_001002844
NM_001002857	ANXA2	chr15:60639349-60690185	0	0	9.78302	19.1713	0.970593	-0.970593	0.6206	0.998217	12.3131	16.3898	0.412598	-0.412598	0.8339	0.998264	Homo sapiens annexin A2 (ANXA2), transcript variant 2, mRNA####NM_001002857
NM_001002858	ANXA2	chr15:60639349-60690185	0	0	0.742276	0.549215	-0.434584	0.434584	0.86925	0.998217	1.47151	0	#NAME?	#NAME?	0.10695	0.998264	Homo sapiens annexin A2 (ANXA2), transcript variant 1, mRNA####NM_001002858
NM_001002860	BTBD7	chr14:93703895-93799438	0	0	1.77949	2.7281	0.616437	-0.616437	0.3333	0.998217	2.23488	1.88954	-0.242167	0.242167	0.71435	0.998264	Homo sapiens BTB (POZ) domain containing 7 (BTBD7), transcript variant 1, mRNA####NM_001002860
NM_001002862	DERL3	chr22:24129149-24181199	2	3	2.56765	3.01923	0.233733	-0.233733	0.89965	0.998217	2.57995	2.75035	0.0922692	-0.0922692	0.9594	0.998264	Homo sapiens derlin 3 (DERL3), transcript variant 2, mRNA####NM_001002862
NM_001002876	CENPM	chr22:42334740-42343148	1	2	0	0	0	0	1	1	0.595089	0.487583	-0.287457	0.287457	0.8314	0.998264	Homo sapiens centromere protein M (CENPM), transcript variant 2, mRNA####NM_001002876
NM_001002877	THOC5	chr22:29904155-29949736	1	1	6.90837	10.5922	0.61659	-0.61659	0.4122	0.998217	10.756	11.1456	0.0513236	-0.0513236	0.94015	0.998264	Homo sapiens THO complex 5 (THOC5), transcript variant 3, mRNA####NM_001002877
NM_001002878	THOC5	chr22:29904155-29949736	1	1	1.68636	0.000309057	-12.4137	12.4137	0.069	0.998217	0.00189421	0.000640297	-1.56478	1.56478	1	1	Homo sapiens THO complex 5 (THOC5), transcript variant 1, mRNA####NM_001002878
NM_001002879	THOC5	chr22:29904155-29949736	1	1	1.12174	1.98612	0.824215	-0.824215	0.6939	0.998217	3.04791	3.52124	0.208265	-0.208265	0.8811	0.998264	Homo sapiens THO complex 5 (THOC5), transcript variant 2, mRNA####NM_001002879
NM_001002880	CBY1	chr22:39052657-39069855	1	0	5.60942	7.36341	0.392522	-0.392522	0.66455	0.998217	3.25592	10.6288	1.70685	-1.70685	0.1084	0.998264	Homo sapiens chibby homolog 1 (Drosophila) (CBY1), transcript variant 2, mRNA####NM_001002880
NM_001002901	FCRLB	chr1:161691333-161697933	0	0	0	0	0	0	1	1	0	0	0	0	1	1	Homo sapiens Fc receptor-like B (FCRLB), transcript variant 1, mRNA####NM_001002901
NM_001002905	OR8G1	chr11:124120422-124135763	0	0	0	0	0	0	1	1	0	0	0	0	1	1	Homo sapiens olfactory receptor, family 8, subfamily G, member 1 (OR8G1), transcript variant 1, mRNA####NM_001002905
NM_001002907	OR8K1	chr11:56113514-56114474	0	0	0	0	0	0	1	1	0	0	0	0	1	1	Homo sapiens olfactory receptor, family 8, subfamily K, member 1 (OR8K1), mRNA####NM_001002907
NM_001002909	GPATCH8	chr17:42472644-42580957	2	3	16.6111	11.8653	-0.485395	0.485395	0.38785	0.998217	13.7159	8.70566	-0.655828	0.655828	0.31455	0.998264	Homo sapiens G patch domain containing 8 (GPATCH8), transcript variant 1, mRNA####NM_001002909
NM_001002911	GPR139	chr16:20043042-20085100	0	0	0.0483163	1.16925	4.59694	-4.59694	0.19265	0.998217	0.0483403	0.851482	4.13868	-4.13868	0.23485	0.998264	Homo sapiens G protein-coupled receptor 139 (GPR139), mRNA####NM_001002911
NM_001002912	ERICH3	chr1:75033794-75139422	0	0	0	0.0105331	inf	#VALUE!	1	1	0	0	0	0	1	1	Homo sapiens glutamate-rich 3 (ERICH3), mRNA####NM_001002912
NM_001002913	PTRH1	chr9:130469270-130477936	2	1	38.682	19.8507	-0.962468	0.962468	0.1115	0.998217	34.5283	17.7064	-0.96351	0.96351	0.13385	0.998264	Homo sapiens peptidyl-tRNA hydrolase 1 homolog (S. cerevisiae) (PTRH1), mRNA####NM_001002913
NM_001002914	KCTD11	chr17:7255207-7258262	2	1	4.0823	7.61912	0.900243	-0.900243	0.1325	0.998217	3.71621	7.76328	1.06284	-1.06284	0.0796	0.998264	Homo sapiens potassium channel tetramerization domain containing 11 (KCTD11), mRNA####NM_001002914
NM_001002915	IGFL2	chr19:46651038-46664561	0	0	9.1129e-07	0.0526452	15.818	-15.818	1	1	0.0718245	0	#NAME?	#NAME?	1	1	Homo sapiens IGF-like family member 2 (IGFL2), transcript variant 1, mRNA####NM_001002915
NM_001002916	H2BFWT	chrX:103139054-103401708	0	0	0	0	0	0	1	1	0	0	0	0	1	1	Homo sapiens H2B histone family, member W, testis-specific (H2BFWT), mRNA####NM_001002916
NM_001002917	OR8D1	chr11:124179735-124180662	0	0	0	0.0506785	inf	#VALUE!	1	1	0	0	0	0	1	1	Homo sapiens olfactory receptor, family 8, subfamily D, member 1 (OR8D1), mRNA####NM_001002917
NM_001002918	OR8D2	chr11:124189157-124190093	0	0	0	0	0	0	1	1	0	0.0572809	inf	#VALUE!	1	1	Homo sapiens olfactory receptor, family 8, subfamily D, member 2 (OR8D2), mRNA####NM_001002918
NM_001002919	FAM150B	chr2:279560-288308	0	0	0.125521	0.153415	0.289507	-0.289507	1	1	0.544195	0.280898	-0.954078	0.954078	0.4806	0.998264	Homo sapiens family with sequence similarity 150, member B (FAM150B), mRNA####NM_001002919
NM_001002920	POTEA	chr8:43147584-43218328	0	0	0	0	0	0	1	1	0	0	0	0	1	1	Homo sapiens POTE ankyrin domain family, member A (POTEA), transcript variant 1, mRNA####NM_001002920
NM_001002923	IGFL4	chr19:46543005-46544274	0	0	0	0	0	0	1	1	0	0	0	0	1	1	Homo sapiens IGF-like family member 4 (IGFL4), mRNA####NM_001002923
NM_001002925	OR5AP2	chr11:56408964-56409915	0	0	0	0	0	0	1	1	0	0	0	0	1	1	Homo sapiens olfactory receptor, family 5, subfamily AP, member 2 (OR5AP2), mRNA####NM_001002925
NM_001002926	TWISTNB	chr7:19735084-19748660	0	0	16.8081	9.1774	-0.872997	0.872997	0.0674	0.998217	17.6837	9.36561	-0.916972	0.916972	0.0585	0.998264	Homo sapiens TWIST neighbor (TWISTNB), mRNA####NM_001002926
NM_001003	RPLP1	chr15:69745158-69747884	2	2	2429.46	2815.42	0.212715	-0.212715	0.6614	0.998217	2346.78	2682.96	0.193147	-0.193147	0.7007	0.998264	Homo sapiens ribosomal protein, large, P1 (RPLP1), transcript variant 1, mRNA####NM_001003
NM_001003395	TPD52L1	chr6:125474878-125584644	0	0	0.240977	0	#NAME?	#NAME?	1	1	0	0	0	0	1	1	Homo sapiens tumor protein D52-like 1 (TPD52L1), transcript variant 2, mRNA####NM_001003395
NM_001003396	TPD52L1	chr6:125474878-125584644	0	0	0.000641342	0	#NAME?	#NAME?	1	1	0.000232432	0.000104394	-1.15477	1.15477	1	1	Homo sapiens tumor protein D52-like 1 (TPD52L1), transcript variant 3, mRNA####NM_001003396
NM_001003397	TPD52L1	chr6:125474878-125584644	0	0	7.49184	4.80905	-0.63957	0.63957	0.38195	0.998217	7.59374	3.07792	-1.30285	1.30285	0.1441	0.998264	Homo sapiens tumor protein D52-like 1 (TPD52L1), transcript variant 4, mRNA####NM_001003397
NM_001003398	BICD1	chr12:32260184-32531141	2	0	12.4603	11.8174	-0.0764305	0.0764305	0.8871	0.998217	15.0064	12.945	-0.213181	0.213181	0.6787	0.998264	Homo sapiens bicaudal D homolog 1 (Drosophila) (BICD1), transcript variant 2, mRNA####NM_001003398
NM_001003406	CACNA1I	chr22:39966757-40085740	0	0	0.010031	0.0034889	-1.52362	1.52362	1	1	0	0	0	0	1	1	Homo sapiens calcium channel, voltage-dependent, T type, alpha 1I subunit (CACNA1I), transcript variant 2, mRNA####NM_001003406
NM_001003407	ABLIM1	chr10:116190868-116444414	0	0	1.17168	0.00423622	-8.11158	8.11158	0.34635	0.998217	0.00639958	1.48578	7.85903	-7.85903	0.2442	0.998264	Homo sapiens actin binding LIM protein 1 (ABLIM1), transcript variant 2, mRNA####NM_001003407
NM_001003408	ABLIM1	chr10:116190868-116444414	0	0	0	0	0	0	1	1	0	0	0	0	1	1	Homo sapiens actin binding LIM protein 1 (ABLIM1), transcript variant 3, mRNA####NM_001003408
NM_001003443	OR56A3	chr11:5968576-5969524	0	0	0	0	0	0	1	1	0	0	0	0	1	1	Homo sapiens olfactory receptor, family 56, subfamily A, member 3 (OR56A3), mRNA####NM_001003443
NM_001003652	SMAD2	chr18:45359465-45457517	0	1	1.37451	1.62861	0.244724	-0.244724	0.858	0.998217	1.71041	0.890548	-0.941576	0.941576	0.56375	0.998264	Homo sapiens SMAD family member 2 (SMAD2), transcript variant 2, mRNA####NM_001003652
NM_001003665	C1ORF95	chr1:226736500-226796915	0	0	0.0066589	0	#NAME?	#NAME?	1	1	0	0	0	0	1	1	Homo sapiens chromosome 1 open reading frame 95 (C1orf95), mRNA####NM_001003665
NM_001003674	LDLRAD4	chr18:13218728-13652753	1	0	2.9603e-05	0.0977881	11.6897	-11.6897	1	1	0	0.040979	inf	#VALUE!	1	1	Homo sapiens low density lipoprotein receptor class A domain containing 4 (LDLRAD4), transcript variant c1, mRNA####NM_001003674
NM_001003675	LDLRAD4	chr18:13218728-13652753	2	0	0.116453	0.000438698	-8.05231	8.05231	1	1	0	0.000551754	inf	#VALUE!	1	1	Homo sapiens low density lipoprotein receptor class A domain containing 4 (LDLRAD4), transcript variant c2, mRNA####NM_001003675
NM_001003676	C11ORF49	chr11:46958239-47198676	1	1	4.15453	5.8974	0.505393	-0.505393	0.625	0.998217	4.28984	3.76197	-0.189437	0.189437	0.90535	0.998264	Homo sapiens chromosome 11 open reading frame 49 (C11orf49), transcript variant 1, mRNA####NM_001003676
NM_001003677	C11ORF49	chr11:46958239-47198676	1	1	0.882669	1.3234	0.584305	-0.584305	0.819	0.998217	1.97117	0.00116402	-10.7257	10.7257	0.318	0.998264	Homo sapiens chromosome 11 open reading frame 49 (C11orf49), transcript variant 2, mRNA####NM_001003677
NM_001003678	C11ORF49	chr11:46958239-47198676	0	0	1.25966	2.67523	1.08662	-1.08662	0.7127	0.998217	1.02045	1.77884	0.801737	-0.801737	0.7772	0.998264	Homo sapiens chromosome 11 open reading frame 49 (C11orf49), transcript variant 4, mRNA####NM_001003678
NM_001003679	LEPR	chr1:65886130-66103176	0	0	1.64881	1.8446	0.16188	-0.16188	0.89285	0.998217	1.92944	1.67487	-0.20413	0.20413	0.8558	0.998264	Homo sapiens leptin receptor (LEPR), transcript variant 3, mRNA####NM_001003679
NM_001003680	LEPR	chr1:65886130-66103176	0	0	0.000190504	0.117011	9.2626	-9.2626	1	1	0.000572318	0.000215371	-1.40999	1.40999	1	1	Homo sapiens leptin receptor (LEPR), transcript variant 2, mRNA####NM_001003680
NM_001003681	HMGXB4	chr22:35653444-35691800	0	0	1.70551	2.32388	0.446332	-0.446332	0.68525	0.998217	0.723327	3.69249	2.35187	-2.35187	0.1281	0.998264	Homo sapiens HMG box domain containing 4 (HMGXB4), transcript variant 1, mRNA####NM_001003681
NM_001003682	TMEM200B	chr1:29213602-29450421	1	1	0.757852	0.122264	-2.63191	2.63191	0.4856	0.998217	0	0.495313	inf	#VALUE!	0.1259	0.998264	Homo sapiens transmembrane protein 200B (TMEM200B), transcript variant 2, mRNA####NM_001003682
NM_001003683	PDE1A	chr2:183004761-183387572	0	0	0	0	0	0	1	1	2.44798e-05	1.04161e-05	-1.23278	1.23278	1	1	Homo sapiens phosphodiesterase 1A, calmodulin-dependent (PDE1A), transcript variant 2, mRNA####NM_001003683
NM_001003684	UQCR10	chr22:30163357-30166402	0	1	18.7874	15.5531	-0.27256	0.27256	0.8131	0.998217	15.0594	16.1403	0.100005	-0.100005	0.9293	0.998264	Homo sapiens ubiquinol-cytochrome c reductase, complex III subunit X (UQCR10), transcript variant 2, mRNA####NM_001003684
NM_001003688	SMAD1	chr4:146402950-146480325	1	1	7.58467	6.89358	-0.137833	0.137833	0.8051	0.998217	7.71756	7.44951	-0.0509989	0.0509989	0.9304	0.998264	Homo sapiens SMAD family member 1 (SMAD1), transcript variant 2, mRNA####NM_001003688
NM_001003690	MAD2L1BP	chr6:43597278-43608688	0	1	2.30113	1.15282	-0.997173	0.997173	0.5483	0.998217	1.77929	1.13682	-0.646301	0.646301	0.75425	0.998264	Homo sapiens MAD2L1 binding protein (MAD2L1BP), transcript variant 1, mRNA####NM_001003690
NM_001003692	ZMAT5	chr22:30116343-30162969	1	2	23.0292	26.6945	0.21308	-0.21308	0.71615	0.998217	20.3038	27.5336	0.439444	-0.439444	0.4453	0.998264	Homo sapiens zinc finger, matrin-type 5 (ZMAT5), transcript variant 2, mRNA####NM_001003692
NM_001003693	LY6G6F	chr6_ssto_hap7:3005496-3009187	0	0	0	0	0	0	1	1	0	0.0604185	inf	#VALUE!	1	1	Homo sapiens lymphocyte antigen 6 complex, locus G6F (LY6G6F), mRNA####NM_001003693
NM_001003694	BRPF1	chr3:9773433-9789699	7	7	5.06805	5.66113	0.159659	-0.159659	0.8629	0.998217	4.13239	2.77012	-0.577026	0.577026	0.65795	0.998264	Homo sapiens bromodomain and PHD finger containing, 1 (BRPF1), transcript variant 1, mRNA####NM_001003694
NM_001003696	ATP5J	chr21:27096790-27144771	0	1	11.3214	3.56102	-1.66869	1.66869	0.28725	0.998217	4.27996	5.11936	0.258366	-0.258366	0.7221	0.998264	Homo sapiens ATP synthase, H+ transporting, mitochondrial Fo complex, subunit F6 (ATP5J), transcript variant 3, mRNA####NM_001003696
NM_001003697	ATP5J	chr21:27096790-27144771	0	1	56.69	66.7694	0.236091	-0.236091	0.71645	0.998217	68.6679	81.6412	0.249661	-0.249661	0.68765	0.998264	Homo sapiens ATP synthase, H+ transporting, mitochondrial Fo complex, subunit F6 (ATP5J), transcript variant 4, mRNA####NM_001003697
NM_001003698	RREB1	chr6:7107829-7252213	3	6	5.09866	3.11932	-0.708885	0.708885	0.3366	0.998217	5.7573	4.14534	-0.473902	0.473902	0.4566	0.998264	Homo sapiens ras responsive element binding protein 1 (RREB1), transcript variant 3, mRNA####NM_001003698
NM_001003699	RREB1	chr6:7107829-7252213	3	6	4.5347	5.72167	0.335429	-0.335429	0.6029	0.998217	3.71396	3.17554	-0.225956	0.225956	0.77245	0.998264	Homo sapiens ras responsive element binding protein 1 (RREB1), transcript variant 1, mRNA####NM_001003699
NM_001003700	RREB1	chr6:7107829-7252213	3	5	1.57821	0.520293	-1.60089	1.60089	0.418	0.998217	0.717099	1.16797	0.703762	-0.703762	0.6625	0.998264	Homo sapiens ras responsive element binding protein 1 (RREB1), transcript variant 4, mRNA####NM_001003700
NM_001003701	ATP5J	chr21:27096790-27144771	0	1	1.78299	0	#NAME?	#NAME?	0.19125	0.998217	0	0.0490674	inf	#VALUE!	1	1	Homo sapiens ATP synthase, H+ transporting, mitochondrial Fo complex, subunit F6 (ATP5J), transcript variant 5, mRNA####NM_001003701
NM_001003702	ARHGEF35	chr7:143883175-143892791	0	0	0.0110027	0	#NAME?	#NAME?	1	1	0	0	0	0	1	1	Homo sapiens Rho guanine nucleotide exchange factor (GEF) 35 (ARHGEF35), mRNA####NM_001003702
NM_001003703	ATP5J	chr21:27096790-27144771	0	1	0.390326	1.49081	1.93335	-1.93335	0.5548	0.998217	1.42173	1.41874	-0.0030339	0.0030339	0.7082	0.998264	Homo sapiens ATP synthase, H+ transporting, mitochondrial Fo complex, subunit F6 (ATP5J), transcript variant 1, mRNA####NM_001003703
NM_001003704	MTFP1	chr22:30821610-30825041	1	2	0.738581	0	#NAME?	#NAME?	0.20475	0.998217	1.40509	0	#NAME?	#NAME?	0.19955	0.998264	Homo sapiens mitochondrial fission process 1 (MTFP1), transcript variant 2, mRNA####NM_001003704
NM_001003712	OSBPL8	chr12:76745577-76953589	0	1	6.49411	7.46953	0.201885	-0.201885	0.70375	0.998217	7.1979	8.89924	0.306106	-0.306106	0.5495	0.998264	Homo sapiens oxysterol binding protein-like 8 (OSBPL8), transcript variant 2, mRNA####NM_001003712
NM_001003713	ATP5J2	chr7:99006600-99063824	0	1	188.282	129.556	-0.539315	0.539315	0.6757	0.998217	211.021	129.383	-0.705741	0.705741	0.5608	0.998264	Homo sapiens ATP synthase, H+ transporting, mitochondrial Fo complex, subunit F2 (ATP5J2), transcript variant 2, mRNA####NM_001003713
NM_001003714	ATP5J2	chr7:99006600-99063824	0	1	2.51208	16.2002	2.68906	-2.68906	0.443	0.998217	10.2426	11.0265	0.106398	-0.106398	0.9464	0.998264	Homo sapiens ATP synthase, H+ transporting, mitochondrial Fo complex, subunit F2 (ATP5J2), transcript variant 3, mRNA####NM_001003714
NM_001003715	RECQL5	chr17:73584138-73663269	1	0	0	0	0	0	1	1	0	0	0	0	1	1	Homo sapiens RecQ protein-like 5 (RECQL5), transcript variant 2, mRNA####NM_001003715
NM_001003716	RECQL5	chr17:73584138-73663269	1	0	0.453742	0.947143	1.06171	-1.06171	0.5888	0.998217	0.432356	0.821555	0.926136	-0.926136	0.594	0.998264	Homo sapiens RecQ protein-like 5 (RECQL5), transcript variant 3, mRNA####NM_001003716
NM_001003722	GLE1	chr9:131266970-131304580	1	2	27.4621	31.9926	0.220294	-0.220294	0.634	0.998217	29.247	33.8639	0.211461	-0.211461	0.64305	0.998264	Homo sapiens GLE1 RNA export mediator (GLE1), transcript variant 1, mRNA####NM_001003722
NM_001003745	OR10A3	chr11:7960122-7961067	0	0	0	0	0	0	1	1	0	0.056585	inf	#VALUE!	1	1	Homo sapiens olfactory receptor, family 10, subfamily A, member 3 (OR10A3), mRNA####NM_001003745
NM_001003750	OR8I2	chr11:55860783-55861716	0	0	0	0	0	0	1	1	0	0	0	0	1	1	Homo sapiens olfactory receptor, family 8, subfamily I, member 2 (OR8I2), mRNA####NM_001003750
NM_001003760	KLHL31	chr6:53512698-53530506	0	0	0.459903	0.324036	-0.505174	0.505174	0.606	0.998217	0.523286	0.363245	-0.526657	0.526657	0.56365	0.998264	Homo sapiens kelch-like family member 31 (KLHL31), mRNA####NM_001003760
NM_001003785	ATP5H	chr17:73028661-73061984	1	1	0.265006	0.349541	0.39944	-0.39944	0.8399	0.998217	0	0	0	0	1	1	Homo sapiens ATP synthase, H+ transporting, mitochondrial Fo complex, subunit d (ATP5H), transcript variant 2, mRNA####NM_001003785
NM_001003786	STRADA	chr17:61780191-61819330	1	1	2.60064	3.21566	0.306246	-0.306246	0.79145	0.998217	0.942994	0.00135969	-9.43783	9.43783	0.1724	0.998264	Homo sapiens STE20-related kinase adaptor alpha (STRADA), transcript variant 2, mRNA####NM_001003786
NM_001003787	STRADA	chr17:61780191-61819330	1	1	1.23078	0.704875	-0.804136	0.804136	0.56595	0.998217	1.01151	2.34331	1.21203	-1.21203	0.4699	0.998264	Homo sapiens STE20-related kinase adaptor alpha (STRADA), transcript variant 1, mRNA####NM_001003787
NM_001003788	STRADA	chr17:61780191-61819330	1	1	6.22407	9.53556	0.61546	-0.61546	0.3949	0.998217	7.28117	10.1671	0.481668	-0.481668	0.46595	0.998264	Homo sapiens STE20-related kinase adaptor alpha (STRADA), transcript variant 4, mRNA####NM_001003788
NM_001003789	RABL2B	chr22:51195513-51238065	0	0	0.253742	0.307361	0.276573	-0.276573	0.6013	0.998217	0	1.4882	inf	#VALUE!	0.11135	0.998264	Homo sapiens RAB, member of RAS oncogene family-like 2B (RABL2B), transcript variant 1, mRNA####NM_001003789
NM_001003790	ERLIN2	chr8:37594096-37615319	0	0	1.03126	1.09395	0.0851444	-0.0851444	0.78235	0.998217	0.852543	0.520607	-0.711578	0.711578	0.7726	0.998264	Homo sapiens ER lipid raft associated 2 (ERLIN2), transcript variant 2, mRNA####NM_001003790
NM_001003791	ERLIN2	chr8:37594096-37615319	0	0	0	0	0	0	1	1	0	0	0	0	1	1	Homo sapiens ER lipid raft associated 2 (ERLIN2), transcript variant 3, mRNA####NM_001003791
NM_001003792	RBMS3	chr3:29322802-30051886	0	0	0.092016	0.236466	1.36167	-1.36167	1	1	0.137147	0.30424	1.14949	-1.14949	1	1	Homo sapiens RNA binding motif, single stranded interacting protein 3 (RBMS3), transcript variant 3, mRNA####NM_001003792
NM_001003793	RBMS3	chr3:29322802-30051886	0	0	1.01972e-05	2.6979e-05	1.40366	-1.40366	1	1	0	2.68602e-05	inf	#VALUE!	1	1	Homo sapiens RNA binding motif, single stranded interacting protein 3 (RBMS3), transcript variant 1, mRNA####NM_001003793
NM_001003794	MGLL	chr3:127407904-127542093	0	0	1.035	0.554304	-0.900887	0.900887	0.30525	0.998217	0.646445	0.354515	-0.86668	0.86668	0.43425	0.998264	Homo sapiens monoglyceride lipase (MGLL), transcript variant 2, mRNA####NM_001003794
NM_001003795	GTF2IRD2B	chr7:74508346-74565623	0	0	0.00738694	0	#NAME?	#NAME?	1	1	0.0147812	0	#NAME?	#NAME?	1	1	Homo sapiens GTF2I repeat domain containing 2B (GTF2IRD2B), mRNA####NM_001003795
NM_001003796	NHP2L1	chr22:42069936-42084913	2	2	68.6572	87.2209	0.345262	-0.345262	0.474	0.998217	65.9158	90.6924	0.460359	-0.460359	0.3452	0.998264	Homo sapiens NHP2 non-histone chromosome protein 2-like 1 (S. cerevisiae) (NHP2L1), transcript variant 2, mRNA####NM_001003796
NM_001003800	BICD2	chr9:95473644-95527083	3	4	3.94117	3.76019	-0.0678186	0.0678186	0.9388	0.998217	3.77218	4.18971	0.151453	-0.151453	0.8645	0.998264	Homo sapiens bicaudal D homolog 2 (Drosophila) (BICD2), transcript variant 1, mRNA####NM_001003800
NM_001003801	SMARCD3	chr7:150936058-150974231	1	1	15.3412	17.4091	0.182429	-0.182429	0.7728	0.998217	18.8861	13.1501	-0.522256	0.522256	0.4131	0.998264	Homo sapiens SWI/SNF related, matrix associated, actin dependent regulator of chromatin, subfamily d, member 3 (SMARCD3), transcript variant 3, mRNA####NM_001003801
NM_001003802	SMARCD3	chr7:150936058-150974231	0	1	17.2787	8.21321	-1.07298	1.07298	0.16425	0.998217	12.3622	10.4817	-0.238063	0.238063	0.7522	0.998264	Homo sapiens SWI/SNF related, matrix associated, actin dependent regulator of chromatin, subfamily d, member 3 (SMARCD3), transcript variant 1, mRNA####NM_001003802
NM_001003803	ATP5S	chr14:50779046-50792946	0	0	0.992286	2.63238	1.40754	-1.40754	0.2194	0.998217	0.20851	2.59361	3.63677	-3.63677	0.23395	0.998264	Homo sapiens ATP synthase, H+ transporting, mitochondrial Fo complex, subunit s (factor B) (ATP5S), transcript variant 1, mRNA####NM_001003803
NM_001003805	ATP5S	chr14:50779046-50792946	0	0	0	0	0	0	1	1	0	0	0	0	1	1	Homo sapiens ATP synthase, H+ transporting, mitochondrial Fo complex, subunit s (factor B) (ATP5S), transcript variant 2, mRNA####NM_001003805
NM_001003806	TARP	chr7:38299243-38313248	0	0	0.0607074	0.178075	1.55254	-1.55254	1	1	0.0607375	0.0509453	-0.253638	0.253638	1	1	Homo sapiens TCR gamma alternate reading frame protein (TARP), transcript variant 2, mRNA####NM_001003806
NM_001003809	DLGAP1	chr18:3496029-4455266	0	0	0	8.06369e-05	inf	#VALUE!	1	1	0.00028656	0.0027993	3.28816	-3.28816	1	1	Homo sapiens discs, large (Drosophila) homolog-associated protein 1 (DLGAP1), transcript variant 2, mRNA####NM_001003809
NM_001003810	HNRNPD	chr4:83274466-83295149	0	1	10.7068	8.25768	-0.374719	0.374719	0.7797	0.998217	7.55924	7.72871	0.0319865	-0.0319865	0.9857	0.998264	Homo sapiens heterogeneous nuclear ribonucleoprotein D (AU-rich element RNA binding protein 1, 37kDa) (HNRNPD), transcript variant 4, mRNA####NM_001003810
NM_001003811	TEX11	chrX:69748789-70128567	0	0	0.0340266	0.0249529	-0.447459	0.447459	1	1	0.0510652	0.0571099	0.161399	-0.161399	1	1	Homo sapiens testis expressed 11 (TEX11), transcript variant 1, mRNA####NM_001003811
NM_001003818	TRIM6	chr11:5617330-5665625	0	0	0.00025945	4.63164e-05	-2.48586	2.48586	1	1	0.000837732	0	#NAME?	#NAME?	1	1	Homo sapiens tripartite motif containing 6 (TRIM6), transcript variant 1, mRNA####NM_001003818
NM_001003819	TRIM6-TRIM34	chr11:5617330-5665625	0	0	1.77201	1.07373	-0.722762	0.722762	0.47995	0.998217	1.219	0.538556	-1.17853	1.17853	0.3972	0.998264	Homo sapiens TRIM6-TRIM34 readthrough (TRIM6-TRIM34), mRNA####NM_001003819
NM_001003827	TRIM34	chr11:5617330-5665625	0	0	1.30302	0.0997941	-3.70676	3.70676	0.25655	0.998217	2.37858	0.587257	-2.01804	2.01804	0.21525	0.998264	Homo sapiens tripartite motif containing 34 (TRIM34), transcript variant 4, mRNA####NM_001003827
NM_001003828	PARVB	chr22:44395090-44565112	1	2	0.0991606	0.441002	2.15295	-2.15295	0.5374	0.998217	0	0	0	0	1	1	Homo sapiens parvin, beta (PARVB), transcript variant 1, mRNA####NM_001003828
NM_001003841	SLC6A19	chr5:1201709-1225230	0	0	0.0100542	0.0368654	1.87447	-1.87447	1	1	0.0301776	0.0421872	0.483327	-0.483327	1	1	Homo sapiens solute carrier family 6 (neutral amino acid transporter), member 19 (SLC6A19), mRNA####NM_001003841
NM_001003845	SP5	chr2:171556877-171655481	0	0	0.257939	0.168138	-0.617391	0.617391	1	1	0.315414	0.384818	0.28693	-0.28693	1	1	Homo sapiens Sp5 transcription factor (SP5), mRNA####NM_001003845
NM_001003891	MED15	chr22:20861885-20941919	4	4	17.3403	14.035	-0.305093	0.305093	0.62455	0.998217	16.8156	13.3163	-0.336608	0.336608	0.57995	0.998264	Homo sapiens mediator complex subunit 15 (MED15), transcript variant 1, mRNA####NM_001003891
NM_001003892	DUPD1	chr10:76797593-76818272	0	0	0	0	0	0	1	1	0	0	0	0	1	1	Homo sapiens dual specificity phosphatase and pro isomerase domain containing 1 (DUPD1), mRNA####NM_001003892
NM_001003894	CDY1B	chrY:27768263-27771048	0	0	0	0	0	0	1	1	0	0	0	0	1	1	Homo sapiens chromodomain protein, Y-linked, 1B (CDY1B), transcript variant 1, mRNA####NM_001003894
NM_001003895	CDY1B	chrY:27768263-27771048	0	0	0	0	0	0	1	1	0	0	0	0	1	1	Homo sapiens chromodomain protein, Y-linked, 1B (CDY1B), transcript variant 2, mRNA####NM_001003895
NM_001003897	MANBAL	chr20:35918050-35945663	1	1	25.7599	37.6046	0.54578	-0.54578	0.39875	0.998217	24.0329	29.4058	0.291087	-0.291087	0.6667	0.998264	Homo sapiens mannosidase, beta A, lysosomal-like (MANBAL), transcript variant 2, mRNA####NM_001003897
NM_001003927	EVI2A	chr17:29421944-29704695	0	0	0.0178016	0	#NAME?	#NAME?	1	1	0	0	0	0	1	1	Homo sapiens ecotropic viral integration site 2A (EVI2A), transcript variant 1, mRNA####NM_001003927
NM_001003931	PARP3	chr3:51976360-51982883	2	3	6.11322	11.2574	0.880873	-0.880873	0.24785	0.998217	11.6899	16.9575	0.53666	-0.53666	0.343	0.998264	Homo sapiens poly (ADP-ribose) polymerase family, member 3 (PARP3), transcript variant 1, mRNA####NM_001003931
NM_001003936	TXNDC8	chr9:113065866-113100164	0	0	0	0	0	0	1	1	0	0	0	0	1	1	Homo sapiens thioredoxin domain containing 8 (spermatozoa) (TXNDC8), transcript variant 1, mRNA####NM_001003936
NM_001003937	TSPYL6	chr2:54342409-54532435	0	0	0.0777517	0.101365	0.382616	-0.382616	1	1	0.0864336	0.101498	0.231788	-0.231788	1	1	Homo sapiens TSPY-like 6 (TSPYL6), mRNA####NM_001003937
NM_001003938	HBM	chr16:215972-216767	0	0	0.571763	0.479192	-0.254814	0.254814	0.86955	0.998217	0.326884	0.274183	-0.253638	0.253638	1	1	Homo sapiens hemoglobin, mu (HBM), mRNA####NM_001003938
NM_001003940	BMF	chr15:40380090-40401085	0	3	0.610562	0.206941	-1.56092	1.56092	0.4524	0.998217	1.88946	0.00141542	-10.3825	10.3825	0.12465	0.998264	Homo sapiens Bcl2 modifying factor (BMF), transcript variant 1, mRNA####NM_001003940
NM_001003941	OGDH	chr7:44646120-44748669	1	3	1.88193	1.00616	-0.903346	0.903346	0.7274	0.998217	1.67482	0.760953	-1.13813	1.13813	0.66485	0.998264	Homo sapiens oxoglutarate (alpha-ketoglutarate) dehydrogenase (lipoamide) (OGDH), transcript variant 2, mRNA####NM_001003941
NM_001003942	BMF	chr15:40380090-40401085	0	3	0	0	0	0	1	1	0	0	0	0	1	1	Homo sapiens Bcl2 modifying factor (BMF), transcript variant 3, mRNA####NM_001003942
NM_001003943	BMF	chr15:40380090-40401085	1	2	0.794094	0.578022	-0.458185	0.458185	0.8142	0.998217	0.296847	0.373014	0.329509	-0.329509	1	1	Homo sapiens Bcl2 modifying factor (BMF), transcript variant 4, mRNA####NM_001003943
NM_001003954	ANXA13	chr8:124693033-124749647	0	0	0	0	0	0	1	1	0	0	0	0	1	1	Homo sapiens annexin A13 (ANXA13), transcript variant 2, mRNA####NM_001003954
NM_001003962	CAPNS1	chr19:36630917-36641255	1	1	68.0591	79.5151	0.224441	-0.224441	0.74155	0.998217	84.7744	84.2914	-0.0082436	0.0082436	0.99005	0.998264	Homo sapiens calpain, small subunit 1 (CAPNS1), transcript variant 2, mRNA####NM_001003962
NM_001004	RPLP2	chr11:809935-812876	1	1	1289.9	1104.24	-0.22421	0.22421	0.6332	0.998217	1204.18	1038.06	-0.214166	0.214166	0.63745	0.998264	Homo sapiens ribosomal protein, large, P2 (RPLP2), mRNA####NM_001004
NM_001004019	FBLN2	chr3:13590624-13679922	5	4	1.61576	1.88588	0.223027	-0.223027	0.88455	0.998217	0.819782	2.93933	1.84217	-1.84217	0.2507	0.998264	Homo sapiens fibulin 2 (FBLN2), transcript variant 1, mRNA####NM_001004019
NM_001004023	DYRK3	chr1:206808880-206822542	0	0	0.430042	0.901039	1.06711	-1.06711	0.52755	0.998217	0.915682	0.427933	-1.09746	1.09746	0.524	0.998264	Homo sapiens dual-specificity tyrosine-(Y)-phosphorylation regulated kinase 3 (DYRK3), transcript variant 2, mRNA####NM_001004023
NM_001004051	GPRASP2	chrX:101854095-101972661	0	0	0	0	0	0	1	1	0	0	0	0	1	1	Homo sapiens G protein-coupled receptor associated sorting protein 2 (GPRASP2), transcript variant 1, mRNA####NM_001004051
NM_001004052	OR52B2	chr11:6190584-6191556	0	0	0	0	0	0	1	1	0	0	0	0	1	1	Homo sapiens olfactory receptor, family 52, subfamily B, member 2 (OR52B2), mRNA####NM_001004052
NM_001004055	LRRC29	chr16:67241041-67260901	0	1	1.40159e-05	0	#NAME?	#NAME?	1	1	7.95741e-06	3.1583e-05	1.98878	-1.98878	1	1	Homo sapiens leucine rich repeat containing 29 (LRRC29), transcript variant 2, mRNA####NM_001004055
NM_001004056	GRK4	chr4:2965342-3042474	0	0	0.300996	0	#NAME?	#NAME?	1	1	0.363805	1.13457e-05	-14.9687	14.9687	1	1	Homo sapiens G protein-coupled receptor kinase 4 (GRK4), transcript variant 2, mRNA####NM_001004056
NM_001004057	GRK4	chr4:2965342-3042474	0	0	3.65143e-05	0.38691	13.3712	-13.3712	0.04515	0.998217	5.42027e-05	0.441735	12.9925	-12.9925	1	1	Homo sapiens G protein-coupled receptor kinase 4 (GRK4), transcript variant 3, mRNA####NM_001004057
NM_001004058	OR8K5	chr11:55926869-55927793	0	0	0	0	0	0	1	1	0	0	0	0	1	1	Homo sapiens olfactory receptor, family 8, subfamily K, member 5 (OR8K5), mRNA####NM_001004058
NM_001004059	OR4S2	chr11:55418379-55419315	0	0	0	0	0	0	1	1	0	0	0	0	1	1	Homo sapiens olfactory receptor, family 4, subfamily S, member 2 (OR4S2), mRNA####NM_001004059
NM_001004060	NOMO2	chr16:18511181-18573434	0	1	4.91038	3.16252	-0.634757	0.634757	0.26475	0.998217	5.57816	3.6867	-0.597459	0.597459	0.28635	0.998264	Homo sapiens NODAL modulator 2 (NOMO2), transcript variant 1, mRNA####NM_001004060
NM_001004063	OR4K1	chr14:20403766-20404842	0	0	0	0	0	0	1	1	0	0	0	0	1	1	Homo sapiens olfactory receptor, family 4, subfamily K, member 1 (OR4K1), mRNA####NM_001004063
NM_001004064	OR8J3	chr11:55904246-55905194	0	0	0	0	0	0	1	1	0	0	0	0	1	1	Homo sapiens olfactory receptor, family 8, subfamily J, member 3 (OR8J3), mRNA####NM_001004064
NM_001004065	AKAP2	chr9:112403067-112934791	4	2	1.06806	4.97562	2.21988	-2.21988	0.2044	0.998217	1.87104	6.29672	1.75076	-1.75076	0.2255	0.998264	Homo sapiens A kinase (PRKA) anchor protein 2 (AKAP2), transcript variant 1, mRNA####NM_001004065
NM_001004067	NOMO3	chr16:16326388-16388668	0	0	0.0303683	0.0178161	-0.769387	0.769387	1	1	0	0.0407759	inf	#VALUE!	1	1	Homo sapiens NODAL modulator 3 (NOMO3), mRNA####NM_001004067
NM_001004105	GRK6	chr5:176853686-176883287	2	3	11.6485	8.6509	-0.429228	0.429228	0.68325	0.998217	12.5808	9.4768	-0.408758	0.408758	0.6632	0.998264	Homo sapiens G protein-coupled receptor kinase 6 (GRK6), transcript variant 3, mRNA####NM_001004105
NM_001004106	GRK6	chr5:176853686-176883287	3	4	6.29417	3.05661	-1.04208	1.04208	0.4221	0.998217	3.87696	2.81993	-0.459266	0.459266	0.73975	0.998264	Homo sapiens G protein-coupled receptor kinase 6 (GRK6), transcript variant 1, mRNA####NM_001004106
NM_001004124	OR4P4	chr11:55405833-55406772	0	0	0	0	0	0	1	1	0	0	0	0	1	1	Homo sapiens olfactory receptor, family 4, subfamily P, member 4 (OR4P4), mRNA####NM_001004124
NM_001004125	TUSC1	chr9:25676386-25678856	1	1	7.6163	8.05057	0.0800011	-0.0800011	0.88455	0.998217	6.81506	7.21478	0.0822288	-0.0822288	0.88805	0.998264	Homo sapiens tumor suppressor candidate 1 (TUSC1), mRNA####NM_001004125
NM_001004127	ALG11	chr13:52586522-52607736	0	0	2.49979	2.94829	0.238072	-0.238072	0.8354	0.998217	2.37577	3.78929	0.673537	-0.673537	0.53465	0.998264	Homo sapiens ALG11, alpha-1,2-mannosyltransferase (ALG11), transcript variant A, mRNA####NM_001004127
NM_001004128	QSOX1	chr1:180123967-180169859	3	2	25.0472	18.5612	-0.432365	0.432365	0.57395	0.998217	25.6642	15.9903	-0.682559	0.682559	0.35655	0.998264	Homo sapiens quiescin Q6 sulfhydryl oxidase 1 (QSOX1), transcript variant 2, mRNA####NM_001004128
NM_001004134	OR10AD1	chr12:48596121-48597075	0	0	0	0	0	0	1	1	0	0	0	0	1	1	Homo sapiens olfactory receptor, family 10, subfamily AD, member 1 (OR10AD1), mRNA####NM_001004134
NM_001004135	OR2A12	chr7:143792200-143793133	0	0	0	0	0	0	1	1	0	0	0	0	1	1	Homo sapiens olfactory receptor, family 2, subfamily A, member 12 (OR2A12), mRNA####NM_001004135
NM_001004136	OR2T2	chr1:248616098-248617073	0	0	0	0	0	0	1	1	0	0	0	0	1	1	Homo sapiens olfactory receptor, family 2, subfamily T, member 2 (OR2T2), mRNA####NM_001004136
NM_001004137	OR52M1	chr11:4566420-4567374	0	0	0	0	0	0	1	1	0	0	0	0	1	1	Homo sapiens olfactory receptor, family 52, subfamily M, member 1 (OR52M1), mRNA####NM_001004137
NM_001004195	OR4F4	chr15:102462344-102463262	0	0	0	0	0	0	1	1	0	0	0	0	1	1	Homo sapiens olfactory receptor, family 4, subfamily F, member 4 (OR4F4), mRNA####NM_001004195
NM_001004196	CD200	chr3:112051915-112081658	0	0	0.000106644	0	#NAME?	#NAME?	1	1	0.000165582	0.000160562	-0.0444165	0.0444165	1	1	Homo sapiens CD200 molecule (CD200), transcript variant 2, mRNA####NM_001004196
NM_001004297	OR13A1	chr10:45798101-45811056	0	0	0.0533122	0.0195478	-1.44746	1.44746	1	1	0	0.0223696	inf	#VALUE!	1	1	Homo sapiens olfactory receptor, family 13, subfamily A, member 1 (OR13A1), mRNA####NM_001004297
NM_001004298	C10ORF90	chr10:128113573-128210010	0	0	0	0.0509469	inf	#VALUE!	1	1	0.0173769	0.0728768	2.06829	-2.06829	1	1	Homo sapiens chromosome 10 open reading frame 90 (C10orf90), mRNA####NM_001004298
NM_001004301	ZNF813	chr19:53970988-53997546	0	0	0.677032	0.137914	-2.29546	2.29546	0.066	0.998217	0.802806	0.157823	-2.34675	2.34675	0.0408	0.998264	Homo sapiens zinc finger protein 813 (ZNF813), mRNA####NM_001004301
NM_001004303	C1ORF168	chr1:57184476-57285369	0	0	0.00767055	0	#NAME?	#NAME?	1	1	0	0	0	0	1	1	Homo sapiens chromosome 1 open reading frame 168 (C1orf168), mRNA####NM_001004303
NM_001004304	ZNF740	chr12:53551446-53584654	2	3	22.7869	27.2464	0.257865	-0.257865	0.5961	0.998217	22.3973	27.1244	0.276265	-0.276265	0.5668	0.998264	Homo sapiens zinc finger protein 740 (ZNF740), mRNA####NM_001004304
NM_001004306	CCDC144NL	chr17:20766707-20808543	0	0	0.0095987	0.0140781	0.552541	-0.552541	1	1	0.0192069	0.0161103	-0.253638	0.253638	1	1	Homo sapiens coiled-coil domain containing 144 family, N-terminal like (CCDC144NL), mRNA####NM_001004306
NM_001004308	ZCCHC16	chrX:111326252-111700473	0	0	0.00906887	0	#NAME?	#NAME?	1	1	0	0	0	0	1	1	Homo sapiens zinc finger, CCHC domain containing 16 (ZCCHC16), mRNA####NM_001004308
NM_001004309	ZNF774	chr15:90895476-90904715	0	0	2.52218	3.9234	0.63743	-0.63743	0.40965	0.998217	2.47755	3.46353	0.483327	-0.483327	0.54235	0.998264	Homo sapiens zinc finger protein 774 (ZNF774), mRNA####NM_001004309
NM_001004310	FCRL6	chr1:159770300-159786047	0	0	0	0	0	0	1	1	0	0	0	0	1	1	Homo sapiens Fc receptor-like 6 (FCRL6), transcript variant 1, mRNA####NM_001004310
NM_001004311	FIGLA	chr2:71004441-71017775	0	0	0	0	0	0	1	1	0	0	0	0	1	1	Homo sapiens folliculogenesis specific basic helix-loop-helix (FIGLA), mRNA####NM_001004311
NM_001004312	RTP2	chr3:187416046-187463513	0	0	0.109365	0	#NAME?	#NAME?	1	1	0.175071	0	#NAME?	#NAME?	1	1	Homo sapiens receptor (chemosensory) transporter protein 2 (RTP2), mRNA####NM_001004312
NM_001004313	TMEM220	chr17:10616638-10718481	0	0	0.0518883	0.0380514	-0.447459	0.447459	1	1	0.051914	0.072574	0.483327	-0.483327	1	1	Homo sapiens transmembrane protein 220 (TMEM220), mRNA####NM_001004313
NM_001004316	LEKR1	chr3:156544095-156763918	0	0	0.0540775	0.0162273	-1.7366	1.7366	1	1	0.0231957	0.0622151	1.4234	-1.4234	1	1	Homo sapiens leucine, glutamate and lysine rich 1 (LEKR1), transcript variant 1, mRNA####NM_001004316
NM_001004317	LIN28B	chr6:105404922-105531207	0	0	0	0	0	0	1	1	0.00942726	0	#NAME?	#NAME?	1	1	Homo sapiens lin-28 homolog B (C. elegans) (LIN28B), mRNA####NM_001004317
NM_001004318	PAPL	chr19:39574944-39602128	0	0	0.326124	0.159438	-1.03242	1.03242	0.39565	0.998217	0.253778	0.16725	-0.601562	0.601562	1	1	Homo sapiens iron/zinc purple acid phosphatase-like protein (PAPL), mRNA####NM_001004318
NM_001004319	VHLL	chr1:156268414-156269428	0	0	0	0.0452335	inf	#VALUE!	1	1	0	0.15529	inf	#VALUE!	1	1	Homo sapiens von Hippel-Lindau tumor suppressor-like (VHLL), mRNA####NM_001004319
NM_001004320	AGMO	chr7:15239942-15601640	0	0	0.142972	0.0645209	-1.1479	1.1479	1	1	0.0880266	0.184587	1.06829	-1.06829	1	1	Homo sapiens alkylglycerol monooxygenase (AGMO), mRNA####NM_001004320
NM_001004323	C7ORF61	chr7:100054237-100061894	0	0	0.249813	0.137397	-0.862496	0.862496	1	1	0.249937	0.471694	0.916287	-0.916287	0.56685	0.998264	Homo sapiens chromosome 7 open reading frame 61 (C7orf61), mRNA####NM_001004323
NM_001004325	KRTAP5-2	chr11:1593970-1620414	0	0	0.0546616	0	#NAME?	#NAME?	1	1	0.109377	0	#NAME?	#NAME?	1	1	Homo sapiens keratin associated protein 5-2 (KRTAP5-2), mRNA####NM_001004325
NM_001004326	SLC22A20	chr11:64981310-65010228	0	0	0	0	0	0	1	1	0	0	0	0	1	1	Homo sapiens solute carrier family 22, member 20 (SLC22A20), transcript variant 1, mRNA####NM_001004326
NM_001004328	ZNF705A	chr12:8325149-8332642	0	0	0	0	0	0	1	1	0	0	0	0	1	1	Homo sapiens zinc finger protein 705A (ZNF705A), mRNA####NM_001004328
NM_001004329	DBX2	chr12:45408538-45444882	0	0	0	0	0	0	1	1	0	0	0	0	1	1	Homo sapiens developing brain homeobox 2 (DBX2), mRNA####NM_001004329
NM_001004330	PLEKHG7	chr12:93130264-93165868	0	0	0.0244617	0.0239182	-0.0324215	0.0324215	1	1	0	0.0410563	inf	#VALUE!	1	1	Homo sapiens pleckstrin homology domain containing, family G (with RhoGef domain) member 7 (PLEKHG7), mRNA####NM_001004330
NM_001004333	RNASEK	chr17:6915735-6922973	2	2	190.521	159.456	-0.256794	0.256794	0.6235	0.998217	185.837	156.136	-0.251236	0.251236	0.65085	0.998264	Homo sapiens ribonuclease, RNase K (RNASEK), transcript variant 1, mRNA####NM_001004333
NM_001004334	GPR179	chr17:36481492-36499693	0	0	0.0128468	0.018842	0.552541	-0.552541	1	1	0.00642659	0.010781	0.746362	-0.746362	1	1	Homo sapiens G protein-coupled receptor 179 (GPR179), mRNA####NM_001004334
NM_001004339	ZYG11A	chr1:53308182-53360247	0	0	4.90042	4.98066	0.0234318	-0.0234318	0.967	0.998217	4.84141	4.8648	0.00695277	-0.00695277	0.99025	0.998264	Homo sapiens zyg-11 family member A, cell cycle regulator (ZYG11A), mRNA####NM_001004339
NM_001004340	FCGR1B	chr1:120926127-120935944	0	0	0	0	0	0	1	1	0	0	0	0	1	1	Homo sapiens Fc fragment of IgG, high affinity Ib, receptor (CD64) (FCGR1B), transcript variant 2, mRNA####NM_001004340
NM_001004341	ETV3L	chr1:157061834-157069600	0	0	0	0	0	0	1	1	0	0	0	0	1	1	Homo sapiens ets variant 3-like (ETV3L), mRNA####NM_001004341
NM_001004342	TRIM67	chr1:231298673-231357314	0	0	0.0240194	0.0088071	-1.44746	1.44746	1	1	0.0120156	0.00503923	-1.25364	1.25364	1	1	Homo sapiens tripartite motif containing 67 (TRIM67), mRNA####NM_001004342
NM_001004343	MAP1LC3C	chr1:242158791-242162385	0	0	0.176983	0.222492	0.330149	-0.330149	1	1	0.202366	0.424351	1.06829	-1.06829	1	1	Homo sapiens microtubule-associated protein 1 light chain 3 gamma (MAP1LC3C), mRNA####NM_001004343
NM_001004351	SPDYE3	chr7:99905324-99965454	0	0	0.293238	0.172033	-0.769387	0.769387	1	1	0.234707	0.253115	0.108932	-0.108932	1	1	Homo sapiens speedy/RINGO cell cycle regulator family member E3 (SPDYE3), mRNA####NM_001004351
NM_001004352	LOC100506422	chr9:26066672-26118406	0	0	0.0118036	0.0173119	0.552541	-0.552541	1	1	0	0	0	0	1	1	Homo sapiens putative deoxyuridine 5'-triphosphate nucleotidohydrolase-like protein FLJ16323 (LOC100506422), mRNA####NM_001004352
NM_001004353	C9ORF173	chr9:140144670-140147949	0	0	0	0	0	0	1	1	0	0	0	0	1	1	Homo sapiens chromosome 9 open reading frame 173 (C9orf173), transcript variant 3, mRNA####NM_001004353
NM_001004354	NRARP	chr9:140194082-140196703	2	2	7.04743	9.88155	0.487641	-0.487641	0.38505	0.998217	6.86483	9.48694	0.466719	-0.466719	0.4144	0.998264	Homo sapiens NOTCH-regulated ankyrin repeat protein (NRARP), mRNA####NM_001004354
NM_001004356	FGFRL1	chr4:1005609-1020686	2	3	0.405923	0.294837	-0.461291	0.461291	0.86335	0.998217	0.835178	0	#NAME?	#NAME?	0.17705	0.998264	Homo sapiens fibroblast growth factor receptor-like 1 (FGFRL1), transcript variant 1, mRNA####NM_001004356
NM_001004358	FGFRL1	chr4:1005609-1020686	2	3	0.00983424	0.00937453	-0.0690662	0.0690662	1	1	0.0157905	0.0143131	-0.141725	0.141725	1	1	Homo sapiens fibroblast growth factor receptor-like 1 (FGFRL1), transcript variant 2, mRNA####NM_001004358
NM_001004360	DPP10	chr2:115199898-116602326	0	0	0	0	0	0	1	1	0	0	0	0	1	1	Homo sapiens dipeptidyl-peptidase 10 (non-functional) (DPP10), transcript variant 2, mRNA####NM_001004360
NM_001004416	UMODL1	chr21:43483067-43563105	0	0	0	0.0548145	inf	#VALUE!	1	1	0	0	0	0	1	1	Homo sapiens uromodulin-like 1 (UMODL1), transcript variant 1, mRNA####NM_001004416
NM_001004419	CLEC2D	chr12:9822303-9852151	0	0	9.2744e-05	0.43038	12.1801	-12.1801	0.0583	0.998217	0.163216	0.455582	1.48093	-1.48093	1	1	Homo sapiens C-type lectin domain family 2, member D (CLEC2D), transcript variant 2, mRNA####NM_001004419
NM_001004426	PLA2G6	chr22:38507501-38577836	1	0	0.00161993	0.00104615	-0.630849	0.630849	1	1	0.00312587	0.00835217	1.4179	-1.4179	1	1	Homo sapiens phospholipase A2, group VI (cytosolic, calcium-independent) (PLA2G6), transcript variant 2, mRNA####NM_001004426
NM_001004431	METRNL	chr17:81037566-81052591	2	2	28.9207	32.706	0.17745	-0.17745	0.72095	0.998217	27.6501	27.3922	-0.0135199	0.0135199	0.9796	0.998264	Homo sapiens meteorin, glial cell differentiation regulator-like (METRNL), mRNA####NM_001004431
NM_001004432	LINGO4	chr1:151772764-151777882	0	0	0	0.0305008	inf	#VALUE!	1	1	0.0208063	0.0174519	-0.253638	0.253638	1	1	Homo sapiens leucine rich repeat and Ig domain containing 4 (LINGO4), mRNA####NM_001004432
NM_001004434	SLC30A2	chr1:26364513-26372604	0	0	2.85106e-05	0	#NAME?	#NAME?	1	1	4.50979e-05	4.34417e-05	-0.0539784	0.0539784	1	1	Homo sapiens solute carrier family 30 (zinc transporter), member 2 (SLC30A2), transcript variant 1, mRNA####NM_001004434
NM_001004439	ITGA11	chr15:68594041-68724492	0	0	0.0623718	0.21345	1.77493	-1.77493	1	1	0.0312013	0.218092	2.80526	-2.80526	1	1	Homo sapiens integrin, alpha 11 (ITGA11), mRNA####NM_001004439
NM_001004440	FAM19A3	chr1:113263188-113269856	0	0	5.53001e-05	0	#NAME?	#NAME?	1	1	8.5394e-05	9.11668e-05	0.0943738	-0.0943738	1	1	Homo sapiens family with sequence similarity 19 (chemokine (C-C motif)-like), member A3 (FAM19A3), transcript variant 2, mRNA####NM_001004440
NM_001004441	ANKRD34B	chr5:79852573-79866304	0	0	0	0	0	0	1	1	0.0133945	0	#NAME?	#NAME?	1	1	Homo sapiens ankyrin repeat domain 34B (ANKRD34B), mRNA####NM_001004441
NM_001004450	OR1B1	chr9:125390857-125391814	0	0	0.0663528	0	#NAME?	#NAME?	1	1	0	0	0	0	1	1	Homo sapiens olfactory receptor, family 1, subfamily B, member 1 (OR1B1), mRNA####NM_001004450
NM_001004451	OR1J1	chr9:125239236-125240205	0	0	0.0653116	0	#NAME?	#NAME?	1	1	0.065344	0	#NAME?	#NAME?	1	1	Homo sapiens olfactory receptor, family 1, subfamily J, member 1 (OR1J1), mRNA####NM_001004451
NM_001004452	OR1J4	chr9:125281419-125282361	0	0	0.033851	0	#NAME?	#NAME?	1	1	0	0	0	0	1	1	Homo sapiens olfactory receptor, family 1, subfamily J, member 4 (OR1J4), mRNA####NM_001004452
NM_001004453	OR1L6	chr9:125512126-125513062	0	0	0.0341285	0	#NAME?	#NAME?	1	1	0	0	0	0	1	1	Homo sapiens olfactory receptor, family 1, subfamily L, member 6 (OR1L6), mRNA####NM_001004453
NM_001004454	OR1L8	chr9:125329826-125330756	0	0	0	0	0	0	1	1	0	0	0	0	1	1	Homo sapiens olfactory receptor, family 1, subfamily L, member 8 (OR1L8), mRNA####NM_001004454
NM_001004456	OR1M1	chr19:9203920-9204862	0	0	0.033851	0	#NAME?	#NAME?	1	1	0.0677355	0	#NAME?	#NAME?	1	1	Homo sapiens olfactory receptor, family 1, subfamily M, member 1 (OR1M1), mRNA####NM_001004456
NM_001004457	OR1N2	chr9:125315448-125316441	0	0	0	0	0	0	1	1	0	0	0	0	1	1	Homo sapiens olfactory receptor, family 1, subfamily N, member 2 (OR1N2), mRNA####NM_001004457
NM_001004458	OR1S1	chr11:57982216-57983194	0	0	0	0	0	0	1	1	0	0	0	0	1	1	Homo sapiens olfactory receptor, family 1, subfamily S, member 1 (OR1S1), mRNA####NM_001004458
NM_001004459	OR1S2	chr11:57970675-57971653	0	0	0	0	0	0	1	1	0	0	0	0	1	1	Homo sapiens olfactory receptor, family 1, subfamily S, member 2 (OR1S2), mRNA####NM_001004459
NM_001004460	OR10A2	chr11:6890985-6891897	0	0	0	0	0	0	1	1	0	0	0	0	1	1	Homo sapiens olfactory receptor, family 10, subfamily A, member 2 (OR10A2), mRNA####NM_001004460
NM_001004461	OR10A6	chr11:7949264-7950209	0	0	0	0	0	0	1	1	0	0	0	0	1	1	Homo sapiens olfactory receptor, family 10, subfamily A, member 6 (OR10A6), mRNA####NM_001004461
NM_001004462	OR10G4	chr11:123886281-123887217	0	0	0	0	0	0	1	1	0	0	0	0	1	1	Homo sapiens olfactory receptor, family 10, subfamily G, member 4 (OR10G4), mRNA####NM_001004462
NM_001004463	OR10G7	chr11:123908772-123909708	0	0	0	0	0	0	1	1	0	0	0	0	1	1	Homo sapiens olfactory receptor, family 10, subfamily G, member 7 (OR10G7), mRNA####NM_001004463
NM_001004464	OR10G8	chr11:123900329-123901265	0	0	0	0	0	0	1	1	0	0	0	0	1	1	Homo sapiens olfactory receptor, family 10, subfamily G, member 8 (OR10G8), mRNA####NM_001004464
NM_001004465	OR10H4	chr19:16059817-16060768	0	0	0	0	0	0	1	1	0	0	0	0	1	1	Homo sapiens olfactory receptor, family 10, subfamily H, member 4 (OR10H4), mRNA####NM_001004465
NM_001004466	OR10H5	chr19:15904858-15905806	0	0	0	0	0	0	1	1	0	0	0	0	1	1	Homo sapiens olfactory receptor, family 10, subfamily H, member 5 (OR10H5), mRNA####NM_001004466
NM_001004467	OR10J3	chr1:159283459-159284449	0	0	0	0	0	0	1	1	0	0	0	0	1	1	Homo sapiens olfactory receptor, family 10, subfamily J, member 3 (OR10J3), mRNA####NM_001004467
NM_001004469	OR10J5	chr1:159504867-159505797	0	0	0	0	0	0	1	1	0	0	0	0	1	1	Homo sapiens olfactory receptor, family 10, subfamily J, member 5 (OR10J5), mRNA####NM_001004469
NM_001004470	ST8SIA6	chr10:17362675-17496254	0	0	0	0	0	0	1	1	0	0	0	0	1	1	Homo sapiens ST8 alpha-N-acetyl-neuraminide alpha-2,8-sialyltransferase 6 (ST8SIA6), mRNA####NM_001004470
NM_001004471	OR10Q1	chr11:57995353-57996390	0	0	0	0	0	0	1	1	0	0	0	0	1	1	Homo sapiens olfactory receptor, family 10, subfamily Q, member 1 (OR10Q1), mRNA####NM_001004471
NM_001004472	OR10R2	chr1:158449667-158450675	0	0	0	0	0	0	1	1	0	0	0	0	1	1	Homo sapiens olfactory receptor, family 10, subfamily R, member 2 (OR10R2), mRNA####NM_001004472
NM_001004473	OR10K1	chr1:158435351-158436293	0	0	0	0	0	0	1	1	0	0	0	0	1	1	Homo sapiens olfactory receptor, family 10, subfamily K, member 1 (OR10K1), mRNA####NM_001004473
NM_001004474	OR10S1	chr11:123847402-123848398	0	0	0	0	0	0	1	1	0	0	0	0	1	1	Homo sapiens olfactory receptor, family 10, subfamily S, member 1 (OR10S1), mRNA####NM_001004474
NM_001004475	OR10T2	chr1:158368311-158369256	0	0	0	0	0	0	1	1	0	0	0	0	1	1	Homo sapiens olfactory receptor, family 10, subfamily T, member 2 (OR10T2), mRNA####NM_001004475
NM_001004476	OR10K2	chr1:158389717-158390656	0	0	0	0	0	0	1	1	0	0	0	0	1	1	Homo sapiens olfactory receptor, family 10, subfamily K, member 2 (OR10K2), mRNA####NM_001004476
NM_001004477	OR10X1	chr1:158548708-158549689	0	0	0	0	0	0	1	1	0	0	0	0	1	1	Homo sapiens olfactory receptor, family 10, subfamily X, member 1 (OR10X1), mRNA####NM_001004477
NM_001004478	OR10Z1	chr1:158576228-158577170	0	0	0	0	0	0	1	1	0	0	0	0	1	1	Homo sapiens olfactory receptor, family 10, subfamily Z, member 1 (OR10Z1), mRNA####NM_001004478
NM_001004479	OR11H4	chr14:20710950-20711925	0	0	0	0	0	0	1	1	0	0	0	0	1	1	Homo sapiens olfactory receptor, family 11, subfamily H, member 4 (OR11H4), mRNA####NM_001004479
NM_001004480	OR11H6	chr14:20691868-20692861	0	0	0	0	0	0	1	1	0	0	0	0	1	1	Homo sapiens olfactory receptor, family 11, subfamily H, member 6 (OR11H6), mRNA####NM_001004480
NM_001004481	OR13C2	chr9:107366951-107367908	0	0	0	0	0	0	1	1	0	0	0	0	1	1	Homo sapiens olfactory receptor, family 13, subfamily C, member 2 (OR13C2), mRNA####NM_001004481
NM_001004482	OR13C5	chr9:107360737-107361694	0	0	0	0	0	0	1	1	0	0	0	0	1	1	Homo sapiens olfactory receptor, family 13, subfamily C, member 5 (OR13C5), mRNA####NM_001004482
NM_001004483	OR13C8	chr9:107331448-107332411	0	0	0	0	0	0	1	1	0	0	0	0	1	1	Homo sapiens olfactory receptor, family 13, subfamily C, member 8 (OR13C8), mRNA####NM_001004483
NM_001004484	OR13D1	chr9:107456702-107457743	0	0	0.0298459	0.131322	2.1375	-2.1375	1	1	0.179164	0	#NAME?	#NAME?	1	1	Homo sapiens olfactory receptor, family 13, subfamily D, member 1 (OR13D1), mRNA####NM_001004484
NM_001004485	OR13F1	chr9:107266543-107267503	0	0	0	0	0	0	1	1	0	0	0	0	1	1	Homo sapiens olfactory receptor, family 13, subfamily F, member 1 (OR13F1), mRNA####NM_001004485
NM_001004486	OR13H1	chrX:130678047-130678974	0	0	0.276428	0.202714	-0.447459	0.447459	1	1	0.345706	0.231977	-0.575567	0.575567	1	1	Homo sapiens olfactory receptor, family 13, subfamily H, member 1 (OR13H1), mRNA####NM_001004486
NM_001004487	OR13J1	chr9:35869459-35870398	0	0	0.135957	0	#NAME?	#NAME?	1	1	0	0	0	0	1	1	Homo sapiens olfactory receptor, family 13, subfamily J, member 1 (OR13J1), mRNA####NM_001004487
NM_001004488	OR2A25	chr7:143771312-143772245	0	0	0	0	0	0	1	1	0	0	0	0	1	1	Homo sapiens olfactory receptor, family 2, subfamily A, member 25 (OR2A25), mRNA####NM_001004488
NM_001004489	OR2AG1	chr11:6806247-6807245	0	0	0	0	0	0	1	1	0	0	0	0	1	1	Homo sapiens olfactory receptor, family 2, subfamily AG, member 1 (OR2AG1), mRNA####NM_001004489
NM_001004490	OR2AG2	chr11:6789237-6790188	0	0	0	0	0	0	1	1	0	0.0561303	inf	#VALUE!	1	1	Homo sapiens olfactory receptor, family 2, subfamily AG, member 2 (OR2AG2), mRNA####NM_001004490
NM_001004491	OR2AK2	chr1:248100492-248264224	0	0	0	0	0	0	1	1	0	0	0	0	1	1	Homo sapiens olfactory receptor, family 2, subfamily AK, member 2 (OR2AK2), mRNA####NM_001004491
NM_001004492	OR2B11	chr1:247614330-247615284	0	0	0	0	0	0	1	1	0	0	0	0	1	1	Homo sapiens olfactory receptor, family 2, subfamily B, member 11 (OR2B11), mRNA####NM_001004492
NM_001004684	OR2D3	chr11:6942232-6943225	0	0	0	0	0	0	1	1	0	0	0	0	1	1	Homo sapiens olfactory receptor, family 2, subfamily D, member 3 (OR2D3), mRNA####NM_001004684
NM_001004685	OR2F2	chr7:143632325-143633279	0	0	0	0	0	0	1	1	0	0	0	0	1	1	Homo sapiens olfactory receptor, family 2, subfamily F, member 2 (OR2F2), mRNA####NM_001004685
NM_001004686	OR2L2	chr1:248100492-248264224	0	0	0	0	0	0	1	1	0	0	0	0	1	1	Homo sapiens olfactory receptor, family 2, subfamily L, member 2 (OR2L2), mRNA####NM_001004686
NM_001004687	OR2L3	chr1:248100492-248264224	0	0	0	0	0	0	1	1	0	0	0	0	1	1	Homo sapiens olfactory receptor, family 2, subfamily L, member 3 (OR2L3), mRNA####NM_001004687
NM_001004688	OR2M2	chr1:248343287-248344331	0	0	0	0	0	0	1	1	0	0	0	0	1	1	Homo sapiens olfactory receptor, family 2, subfamily M, member 2 (OR2M2), mRNA####NM_001004688
NM_001004689	OR2M3	chr1:248366369-248367308	0	0	0	0	0	0	1	1	0	0	0	0	1	1	Homo sapiens olfactory receptor, family 2, subfamily M, member 3 (OR2M3), mRNA####NM_001004689
NM_001004690	OR2M5	chr1:248308449-248309388	0	0	0	0	0	0	1	1	0	0	0	0	1	1	Homo sapiens olfactory receptor, family 2, subfamily M, member 5 (OR2M5), mRNA####NM_001004690
NM_001004691	OR2M7	chr1:248486931-248487870	0	0	0	0	0	0	1	1	0	0	0	0	1	1	Homo sapiens olfactory receptor, family 2, subfamily M, member 7 (OR2M7), mRNA####NM_001004691
NM_001004692	OR2T12	chr1:248457917-248458880	0	0	0	0	0	0	1	1	0	0	0	0	1	1	Homo sapiens olfactory receptor, family 2, subfamily T, member 12 (OR2T12), mRNA####NM_001004692
NM_001004693	OR2T10	chr1:248756130-248757069	0	0	0	0	0	0	1	1	0	0	0	0	1	1	Homo sapiens olfactory receptor, family 2, subfamily T, member 10 (OR2T10), mRNA####NM_001004693
NM_001004694	OR2T29	chr1:248721844-248722792	0	0	0	0	0	0	1	1	0	0	0	0	1	1	Homo sapiens olfactory receptor, family 2, subfamily T, member 29 (OR2T29), mRNA####NM_001004694
NM_001004695	OR2T33	chr1:248436153-248437116	0	0	0.0329141	0	#NAME?	#NAME?	1	1	0	0	0	0	1	1	Homo sapiens olfactory receptor, family 2, subfamily T, member 33 (OR2T33), mRNA####NM_001004695
NM_001004696	OR2T4	chr1:248524882-248525929	0	0	0	0	0	0	1	1	0	0	0	0	1	1	Homo sapiens olfactory receptor, family 2, subfamily T, member 4 (OR2T4), mRNA####NM_001004696
NM_001004697	OR2T5	chr1:248651889-248652837	0	0	0	0	0	0	1	1	0	0	0	0	1	1	Homo sapiens olfactory receptor, family 2, subfamily T, member 5 (OR2T5), mRNA####NM_001004697
NM_001004698	OR2W5	chr1:247654369-247655711	0	0	0	0	0	0	1	1	0	0	0	0	1	1	Homo sapiens olfactory receptor, family 2, subfamily W, member 5 (OR2W5), mRNA####NM_001004698
NM_001004699	OR2Z1	chr19:8841315-8842371	0	0	0.381163	2.92421	2.93956	-2.93956	0.0338	0.998217	0.469357	2.2637	2.26992	-2.26992	0.0869	0.998264	Homo sapiens olfactory receptor, family 2, subfamily Z, member 1 (OR2Z1), mRNA####NM_001004699
NM_001004700	OR4C11	chr11:55370829-55371874	0	0	0	0	0	0	1	1	0	0	0	0	1	1	Homo sapiens olfactory receptor, family 4, subfamily C, member 11 (OR4C11), mRNA####NM_001004700
NM_001004701	OR4C16	chr11:55339603-55340536	0	0	0	0	0	0	1	1	0	0	0	0	1	1	Homo sapiens olfactory receptor, family 4, subfamily C, member 16 (OR4C16), mRNA####NM_001004701
NM_001004702	OR4C3	chr11:48346492-48347482	0	0	0	0	0	0	1	1	0	0	0	0	1	1	Homo sapiens olfactory receptor, family 4, subfamily C, member 3 (OR4C3), mRNA####NM_001004702
NM_001004703	OR4C46	chr11:51515281-51516211	0	0	0	0	0	0	1	1	0	0	0	0	1	1	Homo sapiens olfactory receptor, family 4, subfamily C, member 46 (OR4C46), mRNA####NM_001004703
NM_001004704	OR4C6	chr11:55432642-55433572	0	0	0	0	0	0	1	1	0	0	0	0	1	1	Homo sapiens olfactory receptor, family 4, subfamily C, member 6 (OR4C6), mRNA####NM_001004704
NM_001004705	OR4D10	chr11:59244902-59245838	0	0	0	0	0	0	1	1	0	0	0	0	1	1	Homo sapiens olfactory receptor, family 4, subfamily D, member 10 (OR4D10), mRNA####NM_001004705
NM_001004706	OR4D11	chr11:59271048-59271984	0	0	0	0	0	0	1	1	0	0	0	0	1	1	Homo sapiens olfactory receptor, family 4, subfamily D, member 11 (OR4D11), mRNA####NM_001004706
NM_001004707	OR4D2	chr17:56247016-56247940	0	0	0	0	0	0	1	1	0	0	0	0	1	1	Homo sapiens olfactory receptor, family 4, subfamily D, member 2 (OR4D2), mRNA####NM_001004707
NM_001004708	OR4D6	chr11:59224433-59225378	0	0	0	0	0	0	1	1	0	0	0	0	1	1	Homo sapiens olfactory receptor, family 4, subfamily D, member 6 (OR4D6), mRNA####NM_001004708
NM_001004711	OR4D9	chr11:59282385-59283330	0	0	0	0	0	0	1	1	0	0	0	0	1	1	Homo sapiens olfactory receptor, family 4, subfamily D, member 9 (OR4D9), mRNA####NM_001004711
NM_001004712	OR4K14	chr14:20482419-20483352	0	0	0	0	0	0	1	1	0	0	0	0	1	1	Homo sapiens olfactory receptor, family 4, subfamily K, member 14 (OR4K14), mRNA####NM_001004712
NM_001004713	OR1I1	chr19:15197876-15198944	0	0	0	0	0	0	1	1	0	0	0	0	1	1	Homo sapiens olfactory receptor, family 1, subfamily I, member 1 (OR1I1), mRNA####NM_001004713
NM_001004714	OR4K13	chr14:20502002-20502917	0	0	0	0	0	0	1	1	0	0	0	0	1	1	Homo sapiens olfactory receptor, family 4, subfamily K, member 13 (OR4K13), mRNA####NM_001004714
NM_001004715	OR4K17	chr14:20585565-20586597	0	0	0	0	0	0	1	1	0	0	0	0	1	1	Homo sapiens olfactory receptor, family 4, subfamily K, member 17 (OR4K17), mRNA####NM_001004715
NM_001004717	OR4L1	chr14:20528203-20529142	0	0	0	0	0	0	1	1	0	0	0	0	1	1	Homo sapiens olfactory receptor, family 4, subfamily L, member 1 (OR4L1), mRNA####NM_001004717
NM_001004719	OR4M2	chr15:22278030-22383815	0	0	0	0	0	0	1	1	0	0	0	0	1	1	Homo sapiens olfactory receptor, family 4, subfamily M, member 2 (OR4M2), mRNA####NM_001004719
NM_001004720	NCK2	chr2:106361519-106510730	0	0	3.30746	2.13266	-0.633069	0.633069	0.4821	0.998217	0.741136	2.06687	1.47964	-1.47964	0.31205	0.998264	Homo sapiens NCK adaptor protein 2 (NCK2), transcript variant 2, mRNA####NM_001004720
NM_001004722	NCK2	chr2:106361519-106510730	0	0	0.74392	0.808127	0.119435	-0.119435	0.91	0.998217	0.481056	0	#NAME?	#NAME?	0.22035	0.998264	Homo sapiens NCK adaptor protein 2 (NCK2), transcript variant 3, mRNA####NM_001004722
NM_001004723	OR4N2	chr14:20271928-20296531	0	0	0	0	0	0	1	1	0	0	0	0	1	1	Homo sapiens olfactory receptor, family 4, subfamily N, member 2 (OR4N2), mRNA####NM_001004723
NM_001004724	OR4N5	chr14:20611894-20612821	0	0	0	0	0	0	1	1	0	0	0	0	1	1	Homo sapiens olfactory receptor, family 4, subfamily N, member 5 (OR4N5), mRNA####NM_001004724
NM_001004725	OR4S1	chr11:48327774-48328704	0	0	0	0	0	0	1	1	0	0	0	0	1	1	Homo sapiens olfactory receptor, family 4, subfamily S, member 1 (OR4S1), mRNA####NM_001004725
NM_001004726	OR4X1	chr11:48285412-48286330	0	0	0	0	0	0	1	1	0	0	0	0	1	1	Homo sapiens olfactory receptor, family 4, subfamily X, member 1 (OR4X1), mRNA####NM_001004726
NM_001004727	OR4X2	chr11:48266655-48267567	0	0	0	0	0	0	1	1	0	0	0	0	1	1	Homo sapiens olfactory receptor, family 4, subfamily X, member 2 (OR4X2), mRNA####NM_001004727
NM_001004728	OR5A1	chr11:59210641-59211589	0	0	0	0	0	0	1	1	0	0	0	0	1	1	Homo sapiens olfactory receptor, family 5, subfamily A, member 1 (OR5A1), mRNA####NM_001004728
NM_001004729	OR5AN1	chr11:59131931-59132867	0	0	0	0	0	0	1	1	0	0	0	0	1	1	Homo sapiens olfactory receptor, family 5, subfamily AN, member 1 (OR5AN1), mRNA####NM_001004729
NM_001004730	OR5AR1	chr11:56431161-56432094	0	0	0	0	0	0	1	1	0	0	0	0	1	1	Homo sapiens olfactory receptor, family 5, subfamily AR, member 1 (OR5AR1), mRNA####NM_001004730
NM_001004731	OR5AU1	chr14:21623095-21624184	0	0	0	0	0	0	1	1	0	0	0	0	1	1	Homo sapiens olfactory receptor, family 5, subfamily AU, member 1 (OR5AU1), mRNA####NM_001004731
NM_001004733	OR5B12	chr11:58206592-58207646	0	0	0	0	0	0	1	1	0	0	0	0	1	1	Homo sapiens olfactory receptor, family 5, subfamily B, member 12 (OR5B12), mRNA####NM_001004733
NM_001004734	OR14I1	chr1:248844669-248845605	0	0	0	0	0	0	1	1	0	0	0	0	1	1	Homo sapiens olfactory receptor, family 14, subfamily I, member 1 (OR14I1), mRNA####NM_001004734
NM_001004735	OR5D14	chr11:55563031-55563976	0	0	0	0	0	0	1	1	0	0	0	0	1	1	Homo sapiens olfactory receptor, family 5, subfamily D, member 14 (OR5D14), mRNA####NM_001004735
NM_001004736	OR5K1	chr3:98188420-98189372	0	0	0	0	0	0	1	1	0	0	0	0	1	1	Homo sapiens olfactory receptor, family 5, subfamily K, member 1 (OR5K1), mRNA####NM_001004736
NM_001004737	OR5K2	chr3:98216524-98217475	0	0	0	0	0	0	1	1	0	0	0	0	1	1	Homo sapiens olfactory receptor, family 5, subfamily K, member 2 (OR5K2), mRNA####NM_001004737
NM_001004738	OR5L1	chr11:55578942-55579878	0	0	0	0	0	0	1	1	0	0	0	0	1	1	Homo sapiens olfactory receptor, family 5, subfamily L, member 1 (OR5L1), mRNA####NM_001004738
NM_001004739	OR5L2	chr11:55594694-55595630	0	0	0	0	0	0	1	1	0	0	0	0	1	1	Homo sapiens olfactory receptor, family 5, subfamily L, member 2 (OR5L2), mRNA####NM_001004739
NM_001004740	OR5M1	chr11:56380030-56380978	0	0	0	0	0	0	1	1	0	0	0	0	1	1	Homo sapiens olfactory receptor, family 5, subfamily M, member 1 (OR5M1), mRNA####NM_001004740
NM_001004741	OR5M10	chr11:56344249-56345197	0	0	0	0	0	0	1	1	0	0	0	0	1	1	Homo sapiens olfactory receptor, family 5, subfamily M, member 10 (OR5M10), mRNA####NM_001004741
NM_001004742	OR5M3	chr11:56236963-56238014	0	0	0	0	0	0	1	1	0	0	0	0	1	1	Homo sapiens olfactory receptor, family 5, subfamily M, member 3 (OR5M3), mRNA####NM_001004742
NM_001004743	OR5M9	chr11:56229944-56230877	0	0	0	0	0	0	1	1	0	0	0	0	1	1	Homo sapiens olfactory receptor, family 5, subfamily M, member 9 (OR5M9), mRNA####NM_001004743
NM_001004744	OR5R1	chr11:56184733-56185708	0	0	0	0	0	0	1	1	0	0	0	0	1	1	Homo sapiens olfactory receptor, family 5, subfamily R, member 1 (OR5R1), mRNA####NM_001004744
NM_001004745	OR5T1	chr11:56043114-56044095	0	0	0	0	0	0	1	1	0	0	0	0	1	1	Homo sapiens olfactory receptor, family 5, subfamily T, member 1 (OR5T1), mRNA####NM_001004745
NM_001004746	OR5T2	chr11:55999581-56000661	0	0	0	0	0	0	1	1	0	0	0	0	1	1	Homo sapiens olfactory receptor, family 5, subfamily T, member 2 (OR5T2), mRNA####NM_001004746
NM_001004747	OR5T3	chr11:56019675-56020698	0	0	0	0	0	0	1	1	0	0	0	0	1	1	Homo sapiens olfactory receptor, family 5, subfamily T, member 3 (OR5T3), mRNA####NM_001004747
NM_001004748	OR51A2	chr11:4976001-4976943	0	0	0	0	0	0	1	1	0	0	0	0	1	1	Homo sapiens olfactory receptor, family 51, subfamily A, member 2 (OR51A2), mRNA####NM_001004748
NM_001004749	OR51A7	chr11:4928599-4929538	0	0	0	0	0	0	1	1	0	0	0	0	1	1	Homo sapiens olfactory receptor, family 51, subfamily A, member 7 (OR51A7), mRNA####NM_001004749
NM_001004750	OR51B6	chr11:5362112-5526882	0	0	0	0	0	0	1	1	0	0	0	0	1	1	Homo sapiens olfactory receptor, family 51, subfamily B, member 6 (OR51B6), mRNA####NM_001004750
NM_001004751	OR51D1	chr11:4660944-4662068	0	0	0	0	0	0	1	1	0	0	0	0	1	1	Homo sapiens olfactory receptor, family 51, subfamily D, member 1 (OR51D1), mRNA####NM_001004751
NM_001004752	OR51F1	chr11:4790208-4791147	0	0	0	0	0	0	1	1	0	0	0	0	1	1	Homo sapiens olfactory receptor, family 51, subfamily F, member 1 (OR51F1), mRNA####NM_001004752
NM_001004753	OR51F2	chr11:4842615-4843644	0	0	0	0	0	0	1	1	0	0	0	0	1	1	Homo sapiens olfactory receptor, family 51, subfamily F, member 2 (OR51F2), mRNA####NM_001004753
NM_001004754	OR51I2	chr11:5362112-5526882	0	0	0.0288461	0	#NAME?	#NAME?	1	1	0	0	0	0	1	1	Homo sapiens olfactory receptor, family 51, subfamily I, member 2 (OR51I2), mRNA####NM_001004754
NM_001004755	OR51L1	chr11:5020212-5021160	0	0	0	0	0	0	1	1	0	0	0	0	1	1	Homo sapiens olfactory receptor, family 51, subfamily L, member 1 (OR51L1), mRNA####NM_001004755
NM_001004756	OR51M1	chr11:5362112-5526882	0	0	0	0	0	0	1	1	0	0	0	0	1	1	Homo sapiens olfactory receptor, family 51, subfamily M, member 1 (OR51M1), mRNA####NM_001004756
NM_001004757	OR51Q1	chr11:5362112-5526882	0	0	0	0.164296	inf	#VALUE!	1	1	0	0	0	0	1	1	Homo sapiens olfactory receptor, family 51, subfamily Q, member 1 (OR51Q1), mRNA####NM_001004757
NM_001004758	OR51S1	chr11:4869466-4870438	0	0	0	0	0	0	1	1	0	0	0	0	1	1	Homo sapiens olfactory receptor, family 51, subfamily S, member 1 (OR51S1), mRNA####NM_001004758
NM_001004759	OR51T1	chr11:4903048-4904113	0	0	0	0	0	0	1	1	0	0	0	0	1	1	Homo sapiens olfactory receptor, family 51, subfamily T, member 1 (OR51T1), mRNA####NM_001004759
NM_001004760	OR51V1	chr11:5220964-5221930	0	0	0	0	0	0	1	1	0	0	0	0	1	1	Homo sapiens olfactory receptor, family 51, subfamily V, member 1 (OR51V1), mRNA####NM_001004760
NM_001005	RPS3	chr11:75110534-75133345	2	1	86.8571	88.0454	0.0196037	-0.0196037	0.99075	0.998217	85.4887	83.8378	-0.0281327	0.0281327	0.9868	0.998264	Homo sapiens ribosomal protein S3 (RPS3), transcript variant 1, mRNA####NM_001005
NM_001005160	OR52A5	chr11:5152921-5153872	0	0	0	0	0	0	1	1	0	0	0	0	1	1	Homo sapiens olfactory receptor, family 52, subfamily A, member 5 (OR52A5), mRNA####NM_001005160
NM_001005161	OR52B4	chr11:4388492-4389616	0	0	0	0	0	0	1	1	0	0	0	0	1	1	Homo sapiens olfactory receptor, family 52, subfamily B, member 4 (OR52B4), mRNA####NM_001005161
NM_001005162	OR52B6	chr11:5602106-5603114	0	0	0.0310713	0	#NAME?	#NAME?	1	1	0.0621733	0	#NAME?	#NAME?	1	1	Homo sapiens olfactory receptor, family 52, subfamily B, member 6 (OR52B6), mRNA####NM_001005162
NM_001005163	OR52D1	chr11:5362112-5526882	0	0	0.0290474	0	#NAME?	#NAME?	1	1	0	0	0	0	1	1	Homo sapiens olfactory receptor, family 52, subfamily D, member 1 (OR52D1), mRNA####NM_001005163
NM_001005164	OR52E2	chr11:5079879-5080857	0	0	0	0	0	0	1	1	0	0	0	0	1	1	Homo sapiens olfactory receptor, family 52, subfamily E, member 2 (OR52E2), mRNA####NM_001005164
NM_001005165	OR52E4	chr11:5905522-5906461	0	0	0	0	0	0	1	1	0	0	0	0	1	1	Homo sapiens olfactory receptor, family 52, subfamily E, member 4 (OR52E4), mRNA####NM_001005165
NM_001005167	OR52E6	chr11:5862185-5863127	0	0	0	0	0	0	1	1	0	0	0	0	1	1	Homo sapiens olfactory receptor, family 52, subfamily E, member 6 (OR52E6), mRNA####NM_001005167
NM_001005168	OR52E8	chr11:5877978-5878932	0	0	0	0	0	0	1	1	0	0	0	0	1	1	Homo sapiens olfactory receptor, family 52, subfamily E, member 8 (OR52E8), mRNA####NM_001005168
NM_001005169	OR52I1	chr11:4615268-4616243	0	0	0	0	0	0	1	1	0	0	0	0	1	1	Homo sapiens olfactory receptor, family 52, subfamily I, member 1 (OR52I1), mRNA####NM_001005169
NM_001005170	OR52I2	chr11:4608020-4609135	0	0	0	0	0	0	1	1	0	0	0	0	1	1	Homo sapiens olfactory receptor, family 52, subfamily I, member 2 (OR52I2), mRNA####NM_001005170
NM_001005171	OR52K1	chr11:4510108-4511138	0	0	0	0	0	0	1	1	0	0	0	0	1	1	Homo sapiens olfactory receptor, family 52, subfamily K, member 1 (OR52K1), mRNA####NM_001005171
NM_001005172	OR52K2	chr11:4470524-4471591	0	0	0	0	0	0	1	1	0	0	0	0	1	1	Homo sapiens olfactory receptor, family 52, subfamily K, member 2 (OR52K2), mRNA####NM_001005172
NM_001005173	OR52L1	chr11:6007121-6008215	0	0	0	0	0	0	1	1	0	0	0	0	1	1	Homo sapiens olfactory receptor, family 52, subfamily L, member 1 (OR52L1), mRNA####NM_001005173
NM_001005174	OR52N2	chr11:5841565-5842531	0	0	0	0	0	0	1	1	0	0	0	0	1	1	Homo sapiens olfactory receptor, family 52, subfamily N, member 2 (OR52N2), mRNA####NM_001005174
NM_001005175	OR52N4	chr11:5775922-5776959	0	0	0.0899677	0.307889	1.77493	-1.77493	0.3463	0.998217	0.120016	0.302001	1.33132	-1.33132	1	1	Homo sapiens olfactory receptor, family 52, subfamily N, member 4 (OR52N4), mRNA####NM_001005175
NM_001005176	SP140	chr2:231090444-231177930	0	0	0	0	0	0	1	1	0	0	0	0	1	1	Homo sapiens SP140 nuclear body protein (SP140), transcript variant 2, mRNA####NM_001005176
NM_001005177	OR52R1	chr11:4824662-4825610	0	0	0	0	0	0	1	1	0	0	0	0	1	1	Homo sapiens olfactory receptor, family 52, subfamily R, member 1 (OR52R1), mRNA####NM_001005177
NM_001005178	OR52W1	chr11:6220453-6221416	0	0	0.0329141	0.0965479	1.55254	-1.55254	1	1	0.0658607	0	#NAME?	#NAME?	1	1	Homo sapiens olfactory receptor, family 52, subfamily W, member 1 (OR52W1), mRNA####NM_001005178
NM_001005179	OR56A4	chr11:6023280-6024378	0	0	0	0	0	0	1	1	0	0	0	0	1	1	Homo sapiens olfactory receptor, family 56, subfamily A, member 4 (OR56A4), mRNA####NM_001005179
NM_001005180	OR56B1	chr11:5757677-5758768	0	0	0	0	0	0	1	1	0	0	0	0	1	1	Homo sapiens olfactory receptor, family 56, subfamily B, member 1 (OR56B1), mRNA####NM_001005180
NM_001005181	OR56B4	chr11:6129008-6129968	0	0	0	0	0	0	1	1	0	0	0	0	1	1	Homo sapiens olfactory receptor, family 56, subfamily B, member 4 (OR56B4), mRNA####NM_001005181
NM_001005182	OR6C1	chr12:55714383-55715322	0	0	0	0	0	0	1	1	0	0	0	0	1	1	Homo sapiens olfactory receptor, family 6, subfamily C, member 1 (OR6C1), mRNA####NM_001005182
NM_001005183	OR6C76	chr12:55820037-55820976	0	0	0	0	0	0	1	1	0	0	0	0	1	1	Homo sapiens olfactory receptor, family 6, subfamily C, member 76 (OR6C76), mRNA####NM_001005183
NM_001005184	OR6K6	chr1:158724605-158725637	0	0	0	0	0	0	1	1	0	0	0	0	1	1	Homo sapiens olfactory receptor, family 6, subfamily K, member 6 (OR6K6), mRNA####NM_001005184
NM_001005185	OR6N1	chr1:158735533-158736472	0	0	0	0	0	0	1	1	0	0	0	0	1	1	Homo sapiens olfactory receptor, family 6, subfamily N, member 1 (OR6N1), mRNA####NM_001005185
NM_001005186	OR6Q1	chr11:57791352-57949038	0	0	0	0	0	0	1	1	0	0	0	0	1	1	Homo sapiens olfactory receptor, family 6, subfamily Q, member 1 (OR6Q1), mRNA####NM_001005186
NM_001005187	OR6T1	chr11:123813573-123814545	0	0	0	0	0	0	1	1	0	0	0	0	1	1	Homo sapiens olfactory receptor, family 6, subfamily T, member 1 (OR6T1), mRNA####NM_001005187
NM_001005188	OR6X1	chr11:123624287-123625226	0	0	0	0	0	0	1	1	0	0	0	0	1	1	Homo sapiens olfactory receptor, family 6, subfamily X, member 1 (OR6X1), mRNA####NM_001005188
NM_001005189	OR6Y1	chr1:158516917-158517895	0	0	0	0	0	0	1	1	0	0	0	0	1	1	Homo sapiens olfactory receptor, family 6, subfamily Y, member 1 (OR6Y1), mRNA####NM_001005189
NM_001005190	OR7A10	chr19:14951759-14952689	0	0	0	0	0	0	1	1	0	0	0	0	1	1	Homo sapiens olfactory receptor, family 7, subfamily A, member 10 (OR7A10), mRNA####NM_001005190
NM_001005191	OR7D4	chr19:9324525-9325547	0	0	0	0	0	0	1	1	0	0	0	0	1	1	Homo sapiens olfactory receptor, family 7, subfamily D, member 4 (OR7D4), mRNA####NM_001005191
NM_001005192	OR7G1	chr19:9225503-9226439	0	0	0	0	0	0	1	1	0	0	0	0	1	1	Homo sapiens olfactory receptor, family 7, subfamily G, member 1 (OR7G1), mRNA####NM_001005192
NM_001005193	OR7G2	chr19:9212944-9213982	0	0	0	0	0	0	1	1	0	0	0	0	1	1	Homo sapiens olfactory receptor, family 7, subfamily G, member 2 (OR7G2), mRNA####NM_001005193
NM_001005194	OR8A1	chr11:124439964-124440945	0	0	0	0	0	0	1	1	0	0	0	0	1	1	Homo sapiens olfactory receptor, family 8, subfamily A, member 1 (OR8A1), mRNA####NM_001005194
NM_001005195	OR8B12	chr11:124412617-124413550	0	0	0	0	0	0	1	1	0	0	0	0	1	1	Homo sapiens olfactory receptor, family 8, subfamily B, member 12 (OR8B12), mRNA####NM_001005195
NM_001005196	OR8B4	chr11:124293837-124294767	0	0	0	0	0	0	1	1	0	0	0	0	1	1	Homo sapiens olfactory receptor, family 8, subfamily B, member 4 (OR8B4), mRNA####NM_001005196
NM_001005197	OR8D4	chr11:123777138-123778083	0	0	0	0	0	0	1	1	0	0	0	0	1	1	Homo sapiens olfactory receptor, family 8, subfamily D, member 4 (OR8D4), mRNA####NM_001005197
NM_001005198	OR8G5	chr11:124120422-124135763	0	0	0	0	0	0	1	1	0	0	0	0	1	1	Homo sapiens olfactory receptor, family 8, subfamily G, member 5 (OR8G5), mRNA####NM_001005198
NM_001005199	OR8H1	chr11:56057602-56058538	0	0	0	0	0	0	1	1	0	0	0	0	1	1	Homo sapiens olfactory receptor, family 8, subfamily H, member 1 (OR8H1), mRNA####NM_001005199
NM_001005200	OR8H2	chr11:55872518-55873457	0	0	0	0	0	0	1	1	0	0	0	0	1	1	Homo sapiens olfactory receptor, family 8, subfamily H, member 2 (OR8H2), mRNA####NM_001005200
NM_001005201	OR8H3	chr11:55889848-55890787	0	0	0	0	0	0	1	1	0	0	0	0	1	1	Homo sapiens olfactory receptor, family 8, subfamily H, member 3 (OR8H3), mRNA####NM_001005201
NM_001005202	OR8K3	chr11:56085782-56086721	0	0	0	0	0	0	1	1	0	0	0	0	1	1	Homo sapiens olfactory receptor, family 8, subfamily K, member 3 (OR8K3), mRNA####NM_001005202
NM_001005203	OR8S1	chr12:48919414-48921886	0	0	0	0	0	0	1	1	0	0.0478621	inf	#VALUE!	1	1	Homo sapiens olfactory receptor, family 8, subfamily S, member 1 (OR8S1), mRNA####NM_001005203
NM_001005204	OR8U1	chr11:56143099-56144029	0	0	0	0	0	0	1	1	0	0	0	0	1	1	Homo sapiens olfactory receptor, family 8, subfamily U, member 1 (OR8U1), mRNA####NM_001005204
NM_001005205	OR8J1	chr11:56127690-56128764	0	0	0	0	0	0	1	1	0	0	0	0	1	1	Homo sapiens olfactory receptor, family 8, subfamily J, member 1 (OR8J1), mRNA####NM_001005205
NM_001005207	TRIM37	chr17:56833229-57184266	0	1	10.9934	12.2922	0.161097	-0.161097	0.8132	0.998217	10.6332	11.1942	0.0741853	-0.0741853	0.91845	0.998264	Homo sapiens tripartite motif containing 37 (TRIM37), transcript variant 2, mRNA####NM_001005207
NM_001005209	TMEM198	chr2:220408744-220415317	0	0	1.93463	1.2914	-0.583114	0.583114	0.51355	0.998217	1.43928	1.26968	-0.180882	0.180882	0.85075	0.998264	Homo sapiens transmembrane protein 198 (TMEM198), mRNA####NM_001005209
NM_001005210	LRRC55	chr11:56949220-56959188	0	0	0	0	0	0	1	1	0	0	0	0	1	1	Homo sapiens leucine rich repeat containing 55 (LRRC55), mRNA####NM_001005210
NM_001005211	OR9I1	chr11:57791352-57949038	0	0	0	0	0	0	1	1	0	0	0	0	1	1	Homo sapiens olfactory receptor, family 9, subfamily I, member 1 (OR9I1), mRNA####NM_001005211
NM_001005212	OR9Q1	chr11:57791352-57949038	0	0	0	0	0	0	1	1	0	0	0	0	1	1	Homo sapiens olfactory receptor, family 9, subfamily Q, member 1 (OR9Q1), mRNA####NM_001005212
NM_001005213	OR9G1	chr11:56467863-56468781	0	0	0	0	0	0	1	1	0	0	0	0	1	1	Homo sapiens olfactory receptor, family 9, subfamily G, member 1 (OR9G1), mRNA####NM_001005213
NM_001005214	LRRC52	chr1:165446078-165551341	0	0	0	0	0	0	1	1	0	0	0	0	1	1	Homo sapiens leucine rich repeat containing 52 (LRRC52), mRNA####NM_001005214
NM_001005216	OR2J3	chr6_ssto_hap7:420471-421546	0	0	0	0	0	0	1	1	0	0	0	0	1	1	Homo sapiens olfactory receptor, family 2, subfamily J, member 3 (OR2J3), mRNA####NM_001005216
NM_001005218	OR5B21	chr11:58274648-58275578	0	0	0	0	0	0	1	1	0	0	0	0	1	1	Homo sapiens olfactory receptor, family 5, subfamily B, member 21 (OR5B21), mRNA####NM_001005218
NM_001005221	OR4F29	chr1:367658-368597	0	0	0	0	0	0	1	1	0	0	0	0	1	1	Homo sapiens olfactory receptor, family 4, subfamily F, member 29 (OR4F29), mRNA####NM_001005221
NM_001005224	OR4F3	chr1:621095-622034	0	0	0	0	0	0	1	1	0	0	0	0	1	1	Homo sapiens olfactory receptor, family 4, subfamily F, member 3 (OR4F3), mRNA####NM_001005224
NM_001005226	OR2B3	chr6_ssto_hap7:394868-395974	0	0	0	0	0	0	1	1	0	0	0	0	1	1	Homo sapiens olfactory receptor, family 2, subfamily B, member 3 (OR2B3), mRNA####NM_001005226
NM_001005234	OR1L3	chr9:125437408-125438383	0	0	0	0	0	0	1	1	0	0	0	0	1	1	Homo sapiens olfactory receptor, family 1, subfamily L, member 3 (OR1L3), mRNA####NM_001005234
NM_001005235	OR1L4	chr9:125486268-125487204	0	0	0	0	0	0	1	1	0	0	0	0	1	1	Homo sapiens olfactory receptor, family 1, subfamily L, member 4 (OR1L4), mRNA####NM_001005235
NM_001005236	OR1L1	chr9:125423994-125424927	0	0	0	0	0	0	1	1	0	0	0	0	1	1	Homo sapiens olfactory receptor, family 1, subfamily L, member 1 (OR1L1), mRNA####NM_001005236
NM_001005237	OR51G1	chr11:4944603-4945569	0	0	0	0	0	0	1	1	0	0	0	0	1	1	Homo sapiens olfactory receptor, family 51, subfamily G, member 1 (OR51G1), mRNA####NM_001005237
NM_001005238	OR51G2	chr11:4935948-4936893	0	0	0	0	0	0	1	1	0	0	0	0	1	1	Homo sapiens olfactory receptor, family 51, subfamily G, member 2 (OR51G2), mRNA####NM_001005238
NM_001005239	OR11H1	chr22:16448823-16449804	0	0	0	0	0	0	1	1	0	0	0	0	1	1	Homo sapiens olfactory receptor, family 11, subfamily H, member 1 (OR11H1), mRNA####NM_001005239
NM_001005240	OR4F17	chr19:110678-111596	0	0	0	0	0	0	1	1	0	0	0	0	1	1	Homo sapiens olfactory receptor, family 4, subfamily F, member 17 (OR4F17), mRNA####NM_001005240
NM_001005241	OR4N4	chr15:22278030-22383815	0	0	0	0	0	0	1	1	0	0	0	0	1	1	Homo sapiens olfactory receptor, family 4, subfamily N, member 4 (OR4N4), mRNA####NM_001005241
NM_001005242	PKP2	chr12:32943679-33049780	1	2	10.0381	15.441	0.621278	-0.621278	0.19465	0.998217	10.1947	14.3509	0.493321	-0.493321	0.29925	0.998264	Homo sapiens plakophilin 2 (PKP2), transcript variant 2a, mRNA####NM_001005242
NM_001005243	OR9K2	chr12:55523552-55524560	0	0	0	0	0	0	1	1	0	0	0	0	1	1	Homo sapiens olfactory receptor, family 9, subfamily K, member 2 (OR9K2), mRNA####NM_001005243
NM_001005245	OR5M11	chr11:56309815-56310733	0	0	0	0	0	0	1	1	0	0	0	0	1	1	Homo sapiens olfactory receptor, family 5, subfamily M, member 11 (OR5M11), mRNA####NM_001005245
NM_001005270	OR4C12	chr11:50003008-50004071	0	0	0	0	0	0	1	1	0	0	0	0	1	1	Homo sapiens olfactory receptor, family 4, subfamily C, member 12 (OR4C12), mRNA####NM_001005270
NM_001005271	CHD3	chr17:7788122-7816075	8	7	44.8194	38.0087	-0.237792	0.237792	0.6495	0.998217	44.5546	46.2578	0.0541224	-0.0541224	0.91165	0.998264	Homo sapiens chromodomain helicase DNA binding protein 3 (CHD3), transcript variant 3, mRNA####NM_001005271
NM_001005272	OR4A5	chr11:51411377-51412448	0	0	0	0	0	0	1	1	0	0	0	0	1	1	Homo sapiens olfactory receptor, family 4, subfamily A, member 5 (OR4A5), mRNA####NM_001005272
NM_001005273	CHD3	chr17:7788122-7816075	7	8	5.38688	10.8741	1.01338	-1.01338	0.47525	0.998217	6.28338	0.254057	-4.62832	4.62832	0.13315	0.998264	Homo sapiens chromodomain helicase DNA binding protein 3 (CHD3), transcript variant 1, mRNA####NM_001005273
NM_001005274	OR4A16	chr11:55110676-55111663	0	0	0	0	0	0	1	1	0.127683	0	#NAME?	#NAME?	1	1	Homo sapiens olfactory receptor, family 4, subfamily A, member 16 (OR4A16), mRNA####NM_001005274
NM_001005275	OR4A15	chr11:55135359-55136394	0	0	0	0	0	0	1	1	0	0	0	0	1	1	Homo sapiens olfactory receptor, family 4, subfamily A, member 15 (OR4A15), mRNA####NM_001005275
NM_001005276	OR2AE1	chr7:99473684-99474656	0	0	0.0650564	0	#NAME?	#NAME?	1	1	0.0650887	0.163785	1.33132	-1.33132	1	1	Homo sapiens olfactory receptor, family 2, subfamily AE, member 1 (OR2AE1), mRNA####NM_001005276
NM_001005277	OR4F16	chr5:180794287-180795226	0	0	0	0	0	0	1	1	0	0	0	0	1	1	Homo sapiens olfactory receptor, family 4, subfamily F, member 16 (OR4F16), mRNA####NM_001005277
NM_001005278	OR6N2	chr1:158746471-158747425	0	0	0	0	0	0	1	1	0	0	0	0	1	1	Homo sapiens olfactory receptor, family 6, subfamily N, member 2 (OR6N2), mRNA####NM_001005278
NM_001005279	OR6K2	chr1:158669467-158670442	0	0	0	0	0	0	1	1	0	0	0	0	1	1	Homo sapiens olfactory receptor, family 6, subfamily K, member 2 (OR6K2), mRNA####NM_001005279
NM_001005280	OR10A7	chr12:55614808-55615759	0	0	0	0	0	0	1	1	0	0	0	0	1	1	Homo sapiens olfactory receptor, family 10, subfamily A, member 7 (OR10A7), mRNA####NM_001005280
NM_001005281	OR6B1	chr7:143701089-143702025	0	0	0	0	0	0	1	1	0	0	0	0	1	1	Homo sapiens olfactory receptor, family 6, subfamily B, member 1 (OR6B1), mRNA####NM_001005281
NM_001005282	OR5M8	chr11:56257910-56258846	0	0	0	0	0	0	1	1	0	0	0	0	1	1	Homo sapiens olfactory receptor, family 5, subfamily M, member 8 (OR5M8), mRNA####NM_001005282
NM_001005283	OR9Q2	chr11:57957905-57958990	0	0	0	0	0	0	1	1	0	0	0	0	1	1	Homo sapiens olfactory receptor, family 9, subfamily Q, member 2 (OR9Q2), mRNA####NM_001005283
NM_001005284	OR9G4	chr11:56510303-56511287	0	0	0	0	0	0	1	1	0	0	0	0	1	1	Homo sapiens olfactory receptor, family 9, subfamily G, member 4 (OR9G4), mRNA####NM_001005284
NM_001005285	OR2AT4	chr11:74799795-74800758	0	0	0.0329141	0	#NAME?	#NAME?	1	1	0.131721	0	#NAME?	#NAME?	1	1	Homo sapiens olfactory receptor, family 2, subfamily AT, member 4 (OR2AT4), mRNA####NM_001005285
NM_001005286	OR6F1	chr1:247875130-247876057	0	0	0	0	0	0	1	1	0	0	0	0	1	1	Homo sapiens olfactory receptor, family 6, subfamily F, member 1 (OR6F1), mRNA####NM_001005286
NM_001005287	OR2A1	chr7:144015217-144016150	0	0	0	0	0	0	1	1	0	0	0	0	1	1	Homo sapiens olfactory receptor, family 2, subfamily A, member 1 (OR2A1), mRNA####NM_001005287
NM_001005288	OR51I1	chr11:5362112-5526882	0	0	0	0	0	0	1	1	0	0	0	0	1	1	Homo sapiens olfactory receptor, family 51, subfamily I, member 1 (OR51I1), mRNA####NM_001005288
NM_001005289	OR52H1	chr11:5565790-5566753	0	0	0.0329141	0	#NAME?	#NAME?	1	1	0	0	0	0	1	1	Homo sapiens olfactory receptor, family 52, subfamily H, member 1 (OR52H1), mRNA####NM_001005289
NM_001005290	PSRC1	chr1:109822175-109825790	2	2	4.42224	3.31865	-0.414183	0.414183	0.74255	0.998217	3.03288	2.31792	-0.387859	0.387859	0.81545	0.998264	Homo sapiens proline/serine-rich coiled-coil 1 (PSRC1), transcript variant 2, mRNA####NM_001005290
NM_001005291	SREBF1	chr17:17584786-17740325	4	2	4.47811	5.58152	0.31777	-0.31777	0.87405	0.998217	4.14683	4.68186	0.175074	-0.175074	0.92595	0.998264	Homo sapiens sterol regulatory element binding transcription factor 1 (SREBF1), transcript variant 1, mRNA####NM_001005291
NM_001005323	OR5AK2	chr11:56756388-56757318	0	0	0	0	0	0	1	1	0	0	0	0	1	1	Homo sapiens olfactory receptor, family 5, subfamily AK, member 2 (OR5AK2), mRNA####NM_001005323
NM_001005324	OR10V1	chr11:59480388-59481318	0	0	0	0	0	0	1	1	0	0	0	0	1	1	Homo sapiens olfactory receptor, family 10, subfamily V, member 1 (OR10V1), mRNA####NM_001005324
NM_001005325	OR6M1	chr11:123676115-123677057	0	0	0	0	0	0	1	1	0	0.0568151	inf	#VALUE!	1	1	Homo sapiens olfactory receptor, family 6, subfamily M, member 1 (OR6M1), mRNA####NM_001005325
NM_001005326	OR4F6	chr15:102345922-102346861	0	0	0	0	0	0	1	1	0	0	0	0	1	1	Homo sapiens olfactory receptor, family 4, subfamily F, member 6 (OR4F6), mRNA####NM_001005326
NM_001005327	OR6K3	chr1:158686957-158687905	0	0	0	0	0	0	1	1	0	0	0	0	1	1	Homo sapiens olfactory receptor, family 6, subfamily K, member 3 (OR6K3), mRNA####NM_001005327
NM_001005328	OR2A7	chr7:143955788-143983096	0	0	0	0	0	0	1	1	0	0	0	0	1	1	Homo sapiens olfactory receptor, family 2, subfamily A, member 7 (OR2A7), mRNA####NM_001005328
NM_001005329	OR51A4	chr11:4967388-4968330	0	0	0	0	0	0	1	1	0	0	0	0	1	1	Homo sapiens olfactory receptor, family 51, subfamily A, member 4 (OR51A4), mRNA####NM_001005329
NM_001005332	MAGED1	chrX:51546154-51645450	0	1	14.2092	1.24344	-3.51443	3.51443	0.0001	0.058119	13.5315	1.23427	-3.4546	3.4546	0.001	0.279585	Homo sapiens melanoma antigen family D, 1 (MAGED1), transcript variant 3, mRNA####NM_001005332
NM_001005333	MAGED1	chrX:51546154-51645450	0	1	0	0	0	0	1	1	0	0	0	0	1	1	Homo sapiens melanoma antigen family D, 1 (MAGED1), transcript variant 1, mRNA####NM_001005333
NM_001005335	HNRNPL	chr19:39327027-39342979	2	4	63.5905	58.6075	-0.117725	0.117725	0.80815	0.998217	64.1692	60.1349	-0.0936771	0.0936771	0.84845	0.998264	Homo sapiens heterogeneous nuclear ribonucleoprotein L (HNRNPL), transcript variant 2, mRNA####NM_001005335
NM_001005336	DNM1	chr9:130928343-131017527	0	0	0	0	0	0	1	1	0	0	0	0	1	1	Homo sapiens dynamin 1 (DNM1), transcript variant 2, mRNA####NM_001005336
NM_001005337	PKP1	chr1:201252579-201302121	0	0	0.0043847	0	#NAME?	#NAME?	1	1	0.00900057	0.00743585	-0.27552	0.27552	1	1	Homo sapiens plakophilin 1 (ectodermal dysplasia/skin fragility syndrome) (PKP1), transcript variant 1a, mRNA####NM_001005337
NM_001005338	OR5H1	chr3:97851541-97852483	0	0	0	0	0	0	1	1	0	0	0	0	1	1	Homo sapiens olfactory receptor, family 5, subfamily H, member 1 (OR5H1), mRNA####NM_001005338
NM_001005339	RGS10	chr10:121259338-121302222	0	1	35.3316	25.1755	-0.48894	0.48894	0.3785	0.998217	36.2549	23.3603	-0.63412	0.63412	0.25025	0.998264	Homo sapiens regulator of G-protein signaling 10 (RGS10), transcript variant 1, mRNA####NM_001005339
NM_001005340	GPNMB	chr7:23286315-23314729	0	0	2.74001	2.50741	-0.127985	0.127985	0.92545	0.998217	3.8407	1.32583	-1.53448	1.53448	0.46125	0.998264	Homo sapiens glycoprotein (transmembrane) nmb (GPNMB), transcript variant 1, mRNA####NM_001005340
NM_001005353	AK4	chr1:65613231-65697828	0	0	0	0	0	0	1	1	7.91333e-05	9.07881e-05	0.198218	-0.198218	1	1	Homo sapiens adenylate kinase 4 (AK4), transcript variant 1, mRNA####NM_001005353
NM_001005354	PRR13	chr12:53835432-53840427	2	1	0.115531	1.0541	3.18965	-3.18965	0.4884	0.998217	0	0.212974	inf	#VALUE!	1	1	Homo sapiens proline rich 13 (PRR13), transcript variant 3, mRNA####NM_001005354
NM_001005356	POTEG	chr14:19553364-19584942	0	0	0	0	0	0	1	1	0	0	0	0	1	1	Homo sapiens POTE ankyrin domain family, member G (POTEG), transcript variant 1, mRNA####NM_001005356
NM_001005360	DNM2	chr19:10828728-10942586	7	7	4.95003	4.14715	-0.255315	0.255315	0.88085	0.998217	1.35878	7.96699	2.55172	-2.55172	0.3238	0.998264	Homo sapiens dynamin 2 (DNM2), transcript variant 1, mRNA####NM_001005360
NM_001005361	DNM2	chr19:10828728-10942586	7	7	2.30632	4.90633	1.08905	-1.08905	0.5327	0.998217	0.747742	11.1906	3.9036	-3.9036	0.2183	0.998264	Homo sapiens dynamin 2 (DNM2), transcript variant 2, mRNA####NM_001005361
NM_001005362	DNM2	chr19:10828728-10942586	6	6	15.0118	26.298	0.808856	-0.808856	0.3772	0.998217	17.8773	24.0289	0.426643	-0.426643	0.61525	0.998264	Homo sapiens dynamin 2 (DNM2), transcript variant 4, mRNA####NM_001005362
NM_001005365	POTEA	chr8:43147584-43218328	0	0	0	0	0	0	1	1	0	0	0	0	1	1	Homo sapiens POTE ankyrin domain family, member A (POTEA), transcript variant 2, mRNA####NM_001005365
NM_001005366	KDM2B	chr12:121866899-122018920	3	3	2.97532	1.84092	-0.692619	0.692619	0.4948	0.998217	3.16769	1.65798	-0.934006	0.934006	0.3683	0.998264	Homo sapiens lysine (K)-specific demethylase 2B (KDM2B), transcript variant 2, mRNA####NM_001005366
NM_001005367	TTYH1	chr19:54926604-54947899	0	0	0	0	0	0	1	1	0	0	0	0	1	1	Homo sapiens tweety family member 1 (TTYH1), transcript variant 2, mRNA####NM_001005367
NM_001005368	ZNF32	chr10:44124264-44170147	0	0	0	0	0	0	1	1	0	0	0	0	1	1	Homo sapiens zinc finger protein 32 (ZNF32), transcript variant 2, mRNA####NM_001005368
NM_001005369	MTIF2	chr2:55463755-55496384	0	1	2.43448	2.68252	0.139975	-0.139975	0.91565	0.998217	1.66891	2.77361	0.732859	-0.732859	0.68705	0.998264	Homo sapiens mitochondrial translational initiation factor 2 (MTIF2), transcript variant 1, mRNA####NM_001005369
NM_001005373	LRSAM1	chr9:130213764-130265780	4	3	4.55898	5.99311	0.394596	-0.394596	0.67485	0.998217	2.94	3.55041	0.272171	-0.272171	0.8215	0.998264	Homo sapiens leucine rich repeat and sterile alpha motif containing 1 (LRSAM1), transcript variant 2, mRNA####NM_001005373
NM_001005374	LRSAM1	chr9:130213764-130265780	3	3	9.43988	9.49856	0.00893985	-0.00893985	0.9901	0.998217	8.26111	11.4417	0.469896	-0.469896	0.5144	0.998264	Homo sapiens leucine rich repeat and sterile alpha motif containing 1 (LRSAM1), transcript variant 3, mRNA####NM_001005374
NM_001005375	DAZ4	chrY:26979966-27053187	0	0	0	0	0	0	1	1	0	0	0	0	1	1	Homo sapiens deleted in azoospermia 4 (DAZ4), transcript variant 1, mRNA####NM_001005375
NM_001005376	PLAUR	chr19:44150246-44174498	1	2	2.5239	1.11402	-1.17988	1.17988	0.5525	0.998217	2.30579	1.25997	-0.871873	0.871873	0.6813	0.998264	Homo sapiens plasminogen activator, urokinase receptor (PLAUR), transcript variant 2, mRNA####NM_001005376
NM_001005377	PLAUR	chr19:44150246-44174498	1	2	0	0.227186	inf	#VALUE!	1	1	0	0	0	0	1	1	Homo sapiens plasminogen activator, urokinase receptor (PLAUR), transcript variant 3, mRNA####NM_001005377
NM_001005386	ACTR2	chr2:65454828-65498390	1	1	0	0	0	0	1	1	0	0	0	0	1	1	Homo sapiens ARP2 actin-related protein 2 homolog (yeast) (ACTR2), transcript variant 1, mRNA####NM_001005386
NM_001005388	NFASC	chr1:204797781-204991950	0	0	0	0	0	0	1	1	0.00551844	0	#NAME?	#NAME?	1	1	Homo sapiens neurofascin (NFASC), transcript variant 1, mRNA####NM_001005388
NM_001005389	NFASC	chr1:204797781-204991950	0	0	0.00225741	0.0476554	4.3999	-4.3999	1	1	0.0035383	0.00257546	-0.458228	0.458228	1	1	Homo sapiens neurofascin (NFASC), transcript variant 5, mRNA####NM_001005389
NM_001005404	YPEL2	chr17:57409052-57479095	0	0	2.84615	2.89947	0.0267743	-0.0267743	0.96455	0.998217	3.03144	2.96788	-0.0305705	0.0305705	0.95845	0.998264	Homo sapiens yippee-like 2 (Drosophila) (YPEL2), mRNA####NM_001005404
NM_001005405	KRTAP5-11	chr11:71292900-71293921	0	0	0	0	0	0	1	1	0	0	0	0	1	1	Homo sapiens keratin associated protein 5-11 (KRTAP5-11), mRNA####NM_001005405
NM_001005407	CACNA1H	chr16:1203240-1275254	9	6	2.62809	0.0188066	-7.12663	7.12663	0.18625	0.998217	2.93349	5.67268	0.951411	-0.951411	0.17925	0.998264	Homo sapiens calcium channel, voltage-dependent, T type, alpha 1H subunit (CACNA1H), transcript variant 2, mRNA####NM_001005407
NM_001005408	NEURL4	chr17:7218950-7232638	6	6	6.97873	10.6237	0.606255	-0.606255	0.3063	0.998217	0.625194	2.90601	2.21666	-2.21666	0.3049	0.998264	Homo sapiens neuralized E3 ubiquitin protein ligase 4 (NEURL4), transcript variant 2, mRNA####NM_001005408
NM_001005409	SF3A1	chr22:30727976-30773894	2	4	0.451047	0.523831	0.215824	-0.215824	0.8184	0.998217	0.590359	0.248681	-1.2473	1.2473	0.6712	0.998264	Homo sapiens splicing factor 3a, subunit 1, 120kDa (SF3A1), transcript variant 2, mRNA####NM_001005409
NM_001005413	ZWINT	chr10:58117198-58121034	1	2	6.05954	1.28111	-2.24182	2.24182	0.3465	0.998217	3.66021	0.803807	-2.187	2.187	0.42565	0.998264	Homo sapiens ZW10 interacting kinetochore protein (ZWINT), transcript variant 3, mRNA####NM_001005413
NM_001005415	2016-03-02	chr19:8478186-8503899	2	1	13.3487	11.1258	-0.262786	0.262786	0.67185	0.998217	12.1384	9.39804	-0.369142	0.369142	0.5759	0.998264	Homo sapiens membrane-associated ring finger (C3HC4) 2, E3 ubiquitin protein ligase (MARCH2), transcript variant 2, mRNA####NM_001005415
NM_001005416	2016-03-02	chr19:8478186-8503899	1	1	0.23321	0.33023	0.501844	-0.501844	0.81095	0.998217	0	0	0	0	1	1	Homo sapiens membrane-associated ring finger (C3HC4) 2, E3 ubiquitin protein ligase (MARCH2), transcript variant 3, mRNA####NM_001005416
NM_001005417	B4GALT2	chr1:44444873-44456843	4	2	63.2015	65.273	0.0465259	-0.0465259	0.93	0.998217	58.1322	59.0448	0.0224725	-0.0224725	0.9644	0.998264	Homo sapiens UDP-Gal:betaGlcNAc beta 1,4- galactosyltransferase, polypeptide 2 (B4GALT2), transcript variant 3, mRNA####NM_001005417
NM_001005463	EBF3	chr10:131633495-131762091	0	0	0.207728	0.295963	0.510721	-0.510721	1	1	0.201893	0.388494	0.944301	-0.944301	1	1	Homo sapiens early B-cell factor 3 (EBF3), mRNA####NM_001005463
NM_001005464	HIST2H3A	chr1:149812258-149812765	0	0	0	0	0	0	1	1	0	0	0	0	1	1	Homo sapiens histone cluster 2, H3a (HIST2H3A), mRNA####NM_001005464
NM_001005465	OR10G3	chr14:22037933-22038875	0	0	0	0	0	0	1	1	0	0	0	0	1	1	Homo sapiens olfactory receptor, family 10, subfamily G, member 3 (OR10G3), mRNA####NM_001005465
NM_001005466	OR10G2	chr14:22101991-22103096	0	0	0	0	0	0	1	1	0	0	0	0	1	1	Homo sapiens olfactory receptor, family 10, subfamily G, member 2 (OR10G2), mRNA####NM_001005466
NM_001005467	OR8B3	chr11:124266305-124267247	0	0	0	0	0	0	1	1	0	0	0	0	1	1	Homo sapiens olfactory receptor, family 8, subfamily B, member 3 (OR8B3), mRNA####NM_001005467
NM_001005468	OR8B2	chr11:124252297-124253239	0	0	0	0	0	0	1	1	0	0	0	0	1	1	Homo sapiens olfactory receptor, family 8, subfamily B, member 2 (OR8B2), mRNA####NM_001005468
NM_001005469	OR5B3	chr11:58169937-58170882	0	0	0	0	0	0	1	1	0	0	0	0	1	1	Homo sapiens olfactory receptor, family 5, subfamily B, member 3 (OR5B3), mRNA####NM_001005469
NM_001005470	OR4B1	chr11:48238361-48239291	0	0	0	0	0	0	1	1	0	0	0	0	1	1	Homo sapiens olfactory receptor, family 4, subfamily B, member 1 (OR4B1), mRNA####NM_001005470
NM_001005471	OR2T6	chr1:248550909-248551836	0	0	0	0	0	0	1	1	0	0	0	0	1	1	Homo sapiens olfactory receptor, family 2, subfamily T, member 6 (OR2T6), mRNA####NM_001005471
NM_001005473	PLCXD3	chr5:41307047-41510730	0	0	0.00994328	0.0145835	0.552541	-0.552541	1	1	0.0198964	0.0389403	0.968754	-0.968754	1	1	Homo sapiens phosphatidylinositol-specific phospholipase C, X domain containing 3 (PLCXD3), mRNA####NM_001005473
NM_001005474	NFKBIZ	chr3:101498028-101579869	0	0	0.883357	1.15308	0.384418	-0.384418	0.76225	0.998217	2.49126	1.28502	-0.955083	0.955083	0.55205	0.998264	Homo sapiens nuclear factor of kappa light polypeptide gene enhancer in B-cells inhibitor, zeta (NFKBIZ), transcript variant 2, mRNA####NM_001005474
NM_001005476	PKP4	chr2:159313475-159537940	0	3	11.0023	11.1566	0.0200931	-0.0200931	0.97045	0.998217	12.7127	10.2476	-0.310986	0.310986	0.59225	0.998264	Homo sapiens plakophilin 4 (PKP4), transcript variant 2, mRNA####NM_001005476
NM_001005479	OR5H6	chr3:97983128-97984106	0	0	0	0	0	0	1	1	0	0	0	0	1	1	Homo sapiens olfactory receptor, family 5, subfamily H, member 6 (OR5H6), mRNA####NM_001005479
NM_001005480	OR2A2	chr7:143806675-143807632	0	0	0	0	0	0	1	1	0	0	0	0	1	1	Homo sapiens olfactory receptor, family 2, subfamily A, member 2 (OR2A2), mRNA####NM_001005480
NM_001005482	OR5H2	chr3:98001731-98002676	0	0	0	0	0	0	1	1	0	0	0	0	1	1	Homo sapiens olfactory receptor, family 5, subfamily H, member 2 (OR5H2), mRNA####NM_001005482
NM_001005483	OR4K5	chr14:20388765-20389737	0	0	0	0	0	0	1	1	0	0	0	0	1	1	Homo sapiens olfactory receptor, family 4, subfamily K, member 5 (OR4K5), mRNA####NM_001005483
NM_001005484	OR4F5	chr1:69090-70008	0	0	0	0	0	0	1	1	0	0	0	0	1	1	Homo sapiens olfactory receptor, family 4, subfamily F, member 5 (OR4F5), mRNA####NM_001005484
NM_001005486	OR4K15	chr14:20443677-20444724	0	0	0	0	0	0	1	1	0	0	0	0	1	1	Homo sapiens olfactory receptor, family 4, subfamily K, member 15 (OR4K15), mRNA####NM_001005486
NM_001005487	OR13G1	chr1:247835419-247836343	0	0	0	0	0	0	1	1	0	0	0	0	1	1	Homo sapiens olfactory receptor, family 13, subfamily G, member 1 (OR13G1), mRNA####NM_001005487
NM_001005489	OR5B17	chr11:58125597-58126542	0	0	0	0	0	0	1	1	0	0	0	0	1	1	Homo sapiens olfactory receptor, family 5, subfamily B, member 17 (OR5B17), mRNA####NM_001005489
NM_001005490	OR6C74	chr12:55641071-55642010	0	0	0	0	0	0	1	1	0	0	0	0	1	1	Homo sapiens olfactory receptor, family 6, subfamily C, member 74 (OR6C74), mRNA####NM_001005490
NM_001005491	OR10AG1	chr11:55735033-55735939	0	0	0	0	0	0	1	1	0	0	0	0	1	1	Homo sapiens olfactory receptor, family 10, subfamily AG, member 1 (OR10AG1), mRNA####NM_001005491
NM_001005492	OR5J2	chr11:55944093-55945032	0	0	0	0	0	0	1	1	0	0	0	0	1	1	Homo sapiens olfactory receptor, family 5, subfamily J, member 2 (OR5J2), mRNA####NM_001005492
NM_001005493	OR6C6	chr12:55688071-55689016	0	0	0	0	0	0	1	1	0	0	0	0	1	1	Homo sapiens olfactory receptor, family 6, subfamily C, member 6 (OR6C6), mRNA####NM_001005493
NM_001005494	OR6C4	chr12:55945010-55945940	0	0	0	0	0	0	1	1	0	0	0	0	1	1	Homo sapiens olfactory receptor, family 6, subfamily C, member 4 (OR6C4), mRNA####NM_001005494
NM_001005495	OR2T3	chr1:248636651-248637608	0	0	0	0	0	0	1	1	0	0	0	0	1	1	Homo sapiens olfactory receptor, family 2, subfamily T, member 3 (OR2T3), mRNA####NM_001005495
NM_001005496	OR5D16	chr11:55606227-55607214	0	0	0	0	0	0	1	1	0	0	0	0	1	1	Homo sapiens olfactory receptor, family 5, subfamily D, member 16 (OR5D16), mRNA####NM_001005496
NM_001005497	OR6C75	chr12:55758894-55759833	0	0	0	0	0	0	1	1	0	0	0	0	1	1	Homo sapiens olfactory receptor, family 6, subfamily C, member 75 (OR6C75), mRNA####NM_001005497
NM_001005498	RHBDF2	chr17:74466974-74497509	2	4	7.95404	10.6899	0.426493	-0.426493	0.41055	0.998217	6.99838	8.90129	0.346994	-0.346994	0.53945	0.998264	Homo sapiens rhomboid 5 homolog 2 (Drosophila) (RHBDF2), transcript variant 2, mRNA####NM_001005498
NM_001005499	OR6C70	chr12:55862983-55863922	0	0	0	0	0	0	1	1	0	0	0	0	1	1	Homo sapiens olfactory receptor, family 6, subfamily C, member 70 (OR6C70), mRNA####NM_001005499
NM_001005500	OR4M1	chr14:20248481-20249423	0	0	0	0	0	0	1	1	0	0	0	0	1	1	Homo sapiens olfactory receptor, family 4, subfamily M, member 1 (OR4M1), mRNA####NM_001005500
NM_001005501	OR4K2	chr14:20344426-20345371	0	0	0	0	0	0	1	1	0	0	0	0	1	1	Homo sapiens olfactory receptor, family 4, subfamily K, member 2 (OR4K2), mRNA####NM_001005501
NM_001005502	CPM	chr12:69244955-69357020	0	0	0.00080943	1.79324	11.1134	-11.1134	0.14575	0.998217	0.122408	0.632268	2.36884	-2.36884	0.20345	0.998264	Homo sapiens carboxypeptidase M (CPM), transcript variant 3, mRNA####NM_001005502
NM_001005503	OR11G2	chr14:20665494-20666532	0	0	0	0	0	0	1	1	0	0	0	0	1	1	Homo sapiens olfactory receptor, family 11, subfamily G, member 2 (OR11G2), mRNA####NM_001005503
NM_001005504	OR4F21	chr8:116085-117024	0	0	0	0	0	0	1	1	0	0	0	0	1	1	Homo sapiens olfactory receptor, family 4, subfamily F, member 21 (OR4F21), mRNA####NM_001005504
NM_001005505	CACNA2D2	chr3:50384918-50541675	0	0	0	0	0	0	1	1	0	0	0	0	1	1	Homo sapiens calcium channel, voltage-dependent, alpha 2/delta subunit 2 (CACNA2D2), transcript variant 1, mRNA####NM_001005505
NM_001005512	OR4A47	chr11:48510344-48511274	0	0	0	0	0	0	1	1	0	0	0	0	1	1	Homo sapiens olfactory receptor, family 4, subfamily A, member 47 (OR4A47), mRNA####NM_001005512
NM_001005513	OR4C45	chr11:48366899-48373999	0	0	0	0	0	0	1	1	0	0	0	0	1	1	Homo sapiens olfactory receptor, family 4, subfamily C, member 45 (OR4C45), mRNA####NM_001005513
NM_001005514	OR5H14	chr3:97868229-97869162	0	0	0	0	0	0	1	1	0	0	0	0	1	1	Homo sapiens olfactory receptor, family 5, subfamily H, member 14 (OR5H14), mRNA####NM_001005514
NM_001005515	OR5H15	chr3:97887543-97888485	0	0	0	0	0	0	1	1	0	0	0	0	1	1	Homo sapiens olfactory receptor, family 5, subfamily H, member 15 (OR5H15), mRNA####NM_001005515
NM_001005516	OR5K3	chr3:98109509-98110475	0	0	0	0	0	0	1	1	0	0	0	0	1	1	Homo sapiens olfactory receptor, family 5, subfamily K, member 3 (OR5K3), mRNA####NM_001005516
NM_001005517	OR5K4	chr3:98072697-98073663	0	0	0	0	0	0	1	1	0	0	0	0	1	1	Homo sapiens olfactory receptor, family 5, subfamily K, member 4 (OR5K4), mRNA####NM_001005517
NM_001005518	OR6C65	chr12:55794312-55795251	0	0	0	0	0	0	1	1	0	0	0	0	1	1	Homo sapiens olfactory receptor, family 6, subfamily C, member 65 (OR6C65), mRNA####NM_001005518
NM_001005519	OR6C68	chr12:55886161-55887100	0	0	0	0	0	0	1	1	0	0	0	0	1	1	Homo sapiens olfactory receptor, family 6, subfamily C, member 68 (OR6C68), mRNA####NM_001005519
NM_001005522	OR2T8	chr1:248084319-248085258	0	0	0	0	0	0	1	1	0	0	0	0	1	1	Homo sapiens olfactory receptor, family 2, subfamily T, member 8 (OR2T8), mRNA####NM_001005522
NM_001005526	SF3B1	chr2:198256697-198299771	0	0	17.8472	19.8025	0.149984	-0.149984	0.63905	0.998217	6.9339	10.5133	0.600475	-0.600475	0.80895	0.998264	Homo sapiens splicing factor 3b, subunit 1, 155kDa (SF3B1), transcript variant 2, mRNA####NM_001005526
NM_001005527	FAM19A4	chr3:68780914-68981761	0	0	0	0	0	0	1	1	0	0	0	0	1	1	Homo sapiens family with sequence similarity 19 (chemokine (C-C motif)-like), member A4 (FAM19A4), transcript variant 2, mRNA####NM_001005527
NM_001005566	OR5B2	chr11:58189737-58190786	0	0	0	0	0	0	1	1	0	0.0496185	inf	#VALUE!	1	1	Homo sapiens olfactory receptor, family 5, subfamily B, member 2 (OR5B2), mRNA####NM_001005566
NM_001005567	OR51B5	chr11:5362112-5526882	0	0	0	0	0	0	1	1	0	0	0	0	1	1	Homo sapiens olfactory receptor, family 51, subfamily B, member 5 (OR51B5), transcript variant 1, mRNA####NM_001005567
NM_001005609	EDA	chrX:68835910-69259321	0	0	0.536664	0.56769	0.0810842	-0.0810842	0.9269	0.998217	0.41634	0.142381	-1.54801	1.54801	1	1	Homo sapiens ectodysplasin A (EDA), transcript variant 2, mRNA####NM_001005609
NM_001005610	EDA	chrX:68835910-69259321	0	0	0.102573	0.800692	2.9646	-2.9646	0.47945	0.998217	0	0.213483	inf	#VALUE!	1	1	Homo sapiens ectodysplasin A (EDA), transcript variant 3, mRNA####NM_001005610
NM_001005612	EDA	chrX:68835910-69259321	0	0	0	0	0	0	1	1	0	0.277369	inf	#VALUE!	1	1	Homo sapiens ectodysplasin A (EDA), transcript variant 5, mRNA####NM_001005612
NM_001005613	EDA	chrX:68835910-69259321	0	0	0	0	0	0	1	1	0	0	0	0	1	1	Homo sapiens ectodysplasin A (EDA), transcript variant 6, mRNA####NM_001005613
NM_001005619	ITGB4	chr17:73717515-73753899	1	0	0.00019987	0.981393	12.2616	-12.2616	0.06995	0.998217	0.00016335	0.00029306	0.843232	-0.843232	1	1	Homo sapiens integrin, beta 4 (ITGB4), transcript variant 2, mRNA####NM_001005619
NM_001005731	ITGB4	chr17:73717515-73753899	0	0	3.61555	4.48496	0.310881	-0.310881	0.57605	0.998217	3.38589	5.12416	0.59778	-0.59778	0.27085	0.998264	Homo sapiens integrin, beta 4 (ITGB4), transcript variant 3, mRNA####NM_001005731
NM_001005735	CHEK2	chr22:29083730-29137822	0	0	1.94115	1.59808	-0.280572	0.280572	0.8679	0.998217	1.92509	2.60871	0.43841	-0.43841	0.75595	0.998264	Homo sapiens checkpoint kinase 2 (CHEK2), transcript variant 3, mRNA####NM_001005735
NM_001005738	FPR2	chr19:52264452-52273779	0	0	0	0	0	0	1	1	0	0	0	0	1	1	Homo sapiens formyl peptide receptor 2 (FPR2), transcript variant 2, mRNA####NM_001005738
NM_001005739	VPS54	chr2:64119666-64246214	0	0	4.18517	4.03783	-0.0517071	0.0517071	0.93665	0.998217	4.82622	3.21699	-0.58518	0.58518	0.39015	0.998264	Homo sapiens vacuolar protein sorting 54 homolog (S. cerevisiae) (VPS54), transcript variant 2, mRNA####NM_001005739
NM_001005741	GBA	chr1:155204238-155214653	2	1	0	0	0	0	1	1	0	0	0	0	1	1	Homo sapiens glucosidase, beta, acid (GBA), transcript variant 2, mRNA####NM_001005741
NM_001005742	GBA	chr1:155204238-155214653	2	1	0	0	0	0	1	1	0.596475	0.43019	-0.471487	0.471487	0.531	0.998264	Homo sapiens glucosidase, beta, acid (GBA), transcript variant 3, mRNA####NM_001005742
NM_001005743	NUMB	chr14:73741917-73925286	0	0	2.5705	0.000193963	-13.694	13.694	0.0555	0.998217	0.00034441	0.85675	11.2805	-11.2805	0.10305	0.998264	Homo sapiens numb homolog (Drosophila) (NUMB), transcript variant 1, mRNA####NM_001005743
NM_001005744	NUMB	chr14:73741917-73925286	0	0	1.00217	0	#NAME?	#NAME?	0.0915	0.998217	0.000166057	0.884438	12.3789	-12.3789	0.10755	0.998264	Homo sapiens numb homolog (Drosophila) (NUMB), transcript variant 2, mRNA####NM_001005744
NM_001005745	NUMB	chr14:73741917-73925286	0	0	3.08102	5.41992	0.814863	-0.814863	0.3676	0.998217	5.93317	6.04734	0.0274977	-0.0274977	0.9706	0.998264	Homo sapiens numb homolog (Drosophila) (NUMB), transcript variant 4, mRNA####NM_001005745
NM_001005746	CACNB4	chr2:152689285-152955593	0	0	0.817915	0.288097	-1.5054	1.5054	0.13395	0.998217	1.14314	0.243614	-2.23033	2.23033	0.0728	0.998264	Homo sapiens calcium channel, voltage-dependent, beta 4 subunit (CACNB4), transcript variant 3, mRNA####NM_001005746
NM_001005747	CACNB4	chr2:152689285-152955593	0	0	0	0	0	0	1	1	0	0	0	0	1	1	Homo sapiens calcium channel, voltage-dependent, beta 4 subunit (CACNB4), transcript variant 1, mRNA####NM_001005747
NM_001005751	FAM21A	chr10:51827647-51893269	0	0	1.08682	0.479829	-1.17953	1.17953	0.172	0.998217	1.03189	0.483948	-1.09236	1.09236	0.20915	0.998264	Homo sapiens family with sequence similarity 21, member A (FAM21A), transcript variant 1, mRNA####NM_001005751
NM_001005752	GJB3	chr1:35246789-35251967	0	0	0	0	0	0	1	1	0	0	0	0	1	1	Homo sapiens gap junction protein, beta 3, 31kDa (GJB3), transcript variant 2, mRNA####NM_001005752
NM_001005753	CHMP3	chr2:86730552-87005164	0	1	3.02716	2.54014	-0.253056	0.253056	0.87915	0.998217	3.91475	1.19254	-1.71488	1.71488	0.4616	0.998264	Homo sapiens charged multivesicular body protein 3 (CHMP3), transcript variant 2, mRNA####NM_001005753
NM_001005781	SUMO1	chr2:203070902-203103322	0	0	2.19742	1.75547	-0.323956	0.323956	0.81895	0.998217	2.7418	1.1777	-1.21915	1.21915	0.52045	0.998264	Homo sapiens small ubiquitin-like modifier 1 (SUMO1), transcript variant 2, mRNA####NM_001005781
NM_001005782	SUMO1	chr2:203070902-203103322	0	1	7.54015	1.645	-2.1965	2.1965	0.1323	0.998217	7.11334	4.39329	-0.695228	0.695228	0.49225	0.998264	Homo sapiens small ubiquitin-like modifier 1 (SUMO1), transcript variant 3, mRNA####NM_001005782
NM_001005783	HAO2	chr1:119911401-119936751	0	0	0.0334815	0.0491071	0.552564	-0.552564	1	1	0	0.0842897	inf	#VALUE!	1	1	Homo sapiens hydroxyacid oxidase 2 (long chain) (HAO2), transcript variant 2, mRNA####NM_001005783
NM_001005785	DAZ2	chrY:26979966-27053187	0	0	0	0	0	0	1	1	0	0	0	0	1	1	Homo sapiens deleted in azoospermia 2 (DAZ2), transcript variant 2, mRNA####NM_001005785
NM_001005786	DAZ2	chrY:26979966-27053187	0	0	0	0	0	0	1	1	0	0	0	0	1	1	Homo sapiens deleted in azoospermia 2 (DAZ2), transcript variant 3, mRNA####NM_001005786
NM_001005849	SUMO2	chr17:73163824-73179098	0	0	0.236095	0.267044	0.177706	-0.177706	1	1	0	0.15588	inf	#VALUE!	1	1	Homo sapiens small ubiquitin-like modifier 2 (SUMO2), transcript variant 2, mRNA####NM_001005849
NM_001005850	ZNF835	chr19:57174019-57183123	0	0	0.252674	0.128281	-0.977974	0.977974	1	1	0.272245	0.228353	-0.253638	0.253638	1	1	Homo sapiens zinc finger protein 835 (ZNF835), mRNA####NM_001005850
NM_001005851	ZNF780B	chr19:40534166-40562115	0	0	0.602213	0.675423	0.165518	-0.165518	0.82945	0.998217	0.720651	0.654013	-0.139982	0.139982	0.86185	0.998264	Homo sapiens zinc finger protein 780B (ZNF780B), mRNA####NM_001005851
NM_001005853	OR6B2	chr2:240968907-240969846	0	0	0	0	0	0	1	1	0	0	0	0	1	1	Homo sapiens olfactory receptor, family 6, subfamily B, member 2 (OR6B2), mRNA####NM_001005853
NM_001005855	ATP8B2	chr1:154298035-154323780	0	0	0.513914	0.347962	-0.562596	0.562596	0.8255	0.998217	0.23237	0	#NAME?	#NAME?	1	1	Homo sapiens ATPase, aminophospholipid transporter, class I, type 8B, member 2 (ATP8B2), transcript variant 2, mRNA####NM_001005855
NM_001005861	RYK	chr3:133875977-133969586	0	0	9.22416	10.2421	0.151022	-0.151022	0.81665	0.998217	7.35205	9.207	0.324585	-0.324585	0.6632	0.998264	Homo sapiens receptor-like tyrosine kinase (RYK), transcript variant 1, mRNA####NM_001005861
NM_001005862	ERBB2	chr17:37844336-37884915	4	7	0.0139122	0.448568	5.0109	-5.0109	0.49815	0.998217	0.0147053	3.12273	7.73032	-7.73032	0.24365	0.998264	Homo sapiens v-erb-b2 avian erythroblastic leukemia viral oncogene homolog 2 (ERBB2), transcript variant 2, mRNA####NM_001005862
NM_001005909	IP6K2	chr3:48725435-48754711	2	3	13.1244	12.123	-0.114499	0.114499	0.9113	0.998217	24.8473	11.0783	-1.16535	1.16535	0.21095	0.998264	Homo sapiens inositol hexakisphosphate kinase 2 (IP6K2), transcript variant 2, mRNA####NM_001005909
NM_001005910	IP6K2	chr3:48725435-48754711	2	2	3.68681	1.67257	-1.14031	1.14031	0.5101	0.998217	1.04407	1.9242	0.882042	-0.882042	0.7431	0.998264	Homo sapiens inositol hexakisphosphate kinase 2 (IP6K2), transcript variant 3, mRNA####NM_001005910
NM_001005911	IP6K2	chr3:48725435-48754711	2	2	1.70902	1.6511	-0.0497401	0.0497401	0.85415	0.998217	2.97602	1.25355	-1.24737	1.24737	0.62615	0.998264	Homo sapiens inositol hexakisphosphate kinase 2 (IP6K2), transcript variant 4, mRNA####NM_001005911
NM_001005914	SEMA3B	chr3:50304989-50314602	5	3	8.41305	11.5873	0.461842	-0.461842	0.6207	0.998217	3.0451	5.93106	0.961801	-0.961801	0.5141	0.998264	Homo sapiens sema domain, immunoglobulin domain (Ig), short basic domain, secreted, (semaphorin) 3B (SEMA3B), transcript variant 2, mRNA####NM_001005914
NM_001005915	ERBB3	chr12:56473808-56497291	0	0	1.40264	1.25873	-0.156176	0.156176	0.3911	0.998217	0.67198	0.487872	-0.461916	0.461916	0.7551	0.998264	Homo sapiens v-erb-b2 avian erythroblastic leukemia viral oncogene homolog 3 (ERBB3), transcript variant s, mRNA####NM_001005915
NM_001005918	ATP7B	chr13:52506805-52585630	1	1	0.186903	0.00334784	-5.80292	5.80292	1	1	8.46151e-05	0.360545	12.057	-12.057	1	1	Homo sapiens ATPase, Cu++ transporting, beta polypeptide (ATP7B), transcript variant 2, mRNA####NM_001005918
NM_001005920	JMJD8	chr16:730114-734439	3	2	39.3813	31.1916	-0.336354	0.336354	0.68105	0.998217	34.316	28.8747	-0.249073	0.249073	0.7479	0.998264	Homo sapiens jumonji domain containing 8 (JMJD8), mRNA####NM_001005920
NM_001005922	KRTAP5-1	chr11:1593970-1620414	0	0	7.1087	3.87255	-0.876302	0.876302	0.2907	0.998217	5.1479	3.35209	-0.618923	0.618923	0.49365	0.998264	Homo sapiens keratin associated protein 5-1 (KRTAP5-1), mRNA####NM_001005922
NM_001006	RPS3A	chr4:152020724-152025804	0	1	633.318	833.305	0.395914	-0.395914	0.4265	0.998217	688.17	903.746	0.393153	-0.393153	0.4223	0.998264	Homo sapiens ribosomal protein S3A (RPS3A), transcript variant 1, mRNA####NM_001006
NM_001006109	HMCES	chr3:128997683-129024135	3	4	1.93916	1.7817	-0.122178	0.122178	0.56655	0.998217	2.69505	3.27199	0.279857	-0.279857	0.88705	0.998264	Homo sapiens 5-hydroxymethylcytosine (hmC) binding, ES cell-specific (HMCES), transcript variant 1, mRNA####NM_001006109
NM_001006114	YBEY	chr21:47706266-47717665	0	0	1.91669	2.63577	0.459606	-0.459606	0.7411	0.998217	2.91699	3.03189	0.0557388	-0.0557388	0.9634	0.998264	Homo sapiens ybeY metallopeptidase (putative) (YBEY), transcript variant 2, mRNA####NM_001006114
NM_001006115	IP6K1	chr3:49761727-49823973	2	5	0.630571	0.681857	0.11281	-0.11281	0.51615	0.998217	2.02769	0	#NAME?	#NAME?	0.0932	0.998264	Homo sapiens inositol hexakisphosphate kinase 1 (IP6K1), transcript variant 2, mRNA####NM_001006115
NM_001006117	RBMY1J	chrY:24455005-24564028	0	0	0	0	0	0	1	1	0	0	0	0	1	1	Homo sapiens RNA binding motif protein, Y-linked, family 1, member J (RBMY1J), mRNA####NM_001006117
NM_001006118	RBMY1E	chrY:24026222-24040673	0	0	0	0	0	0	1	1	0	0	0	0	1	1	Homo sapiens RNA binding motif protein, Y-linked, family 1, member E (RBMY1E), mRNA####NM_001006118
NM_001006120	RBMY1D	chrY:24049764-24064214	0	0	0	0	0	0	1	1	0	0	0	0	1	1	Homo sapiens RNA binding motif protein, Y-linked, family 1, member D (RBMY1D), mRNA####NM_001006120
NM_001006121	RBMY1B	chrY:24049764-24064214	0	0	0	0	0	0	1	1	0	0	0	0	1	1	Homo sapiens RNA binding motif protein, Y-linked, family 1, member B (RBMY1B), mRNA####NM_001006121
NM_001006600	ERBB2IP	chr5:65222381-65376851	0	0	0.395032	0.127977	-1.62609	1.62609	0.5787	0.998217	0.629993	0	#NAME?	#NAME?	0.1679	0.998264	Homo sapiens erbb2 interacting protein (ERBB2IP), transcript variant 7, mRNA####NM_001006600
NM_001006605	FAM69A	chr1:93297593-93427079	0	0	0.548027	0	#NAME?	#NAME?	0.03905	0.998217	0	0	0	0	1	1	Homo sapiens family with sequence similarity 69, member A (FAM69A), transcript variant 1, mRNA####NM_001006605
NM_001006607	LRRC37A2	chr17_ctg5_hap1:195720-462618	0	0	0.16077	0.294745	0.874469	-0.874469	1	1	0.241275	0.311997	0.370852	-0.370852	1	1	Homo sapiens leucine rich repeat containing 37, member A2 (LRRC37A2), mRNA####NM_001006607
NM_001006610	SIAH1	chr16:48274602-48420559	0	0	1.6071	1.81124	0.172514	-0.172514	0.6804	0.998217	2.05759	2.59814	0.336527	-0.336527	0.4567	0.998264	Homo sapiens siah E3 ubiquitin protein ligase 1 (SIAH1), transcript variant 2, mRNA####NM_001006610
NM_001006612	WBP5	chrX:102611379-102613397	0	0	0.574616	0.00025736	-11.1246	11.1246	0.278	0.998217	0.968428	0.000311	-11.6045	11.6045	0.27125	0.998264	Homo sapiens WW domain binding protein 5 (WBP5), transcript variant 2, mRNA####NM_001006612
NM_001006613	WBP5	chrX:102611379-102613397	0	0	0.747873	0.318822	-1.23004	1.23004	0.6847	0.998217	1.0957	0.74761	-0.5515	0.5515	0.6305	0.998264	Homo sapiens WW domain binding protein 5 (WBP5), transcript variant 3, mRNA####NM_001006613
NM_001006614	WBP5	chrX:102611379-102613397	0	0	0	0	0	0	1	1	0	0	0	0	1	1	Homo sapiens WW domain binding protein 5 (WBP5), transcript variant 4, mRNA####NM_001006614
NM_001006616	TSPAN17	chr5:176074387-176086059	4	5	8.23394	6.26962	-0.393206	0.393206	0.60545	0.998217	9.79905	2.65246	-1.88531	1.88531	0.0868	0.998264	Homo sapiens tetraspanin 17 (TSPAN17), transcript variant 3, mRNA####NM_001006616
NM_001006617	MAPKAP1	chr9:128199672-128469513	1	4	16.134	25.3312	0.65081	-0.65081	0.32105	0.998217	19.0929	22.0448	0.207399	-0.207399	0.7491	0.998264	Homo sapiens mitogen-activated protein kinase associated protein 1 (MAPKAP1), transcript variant 1, mRNA####NM_001006617
NM_001006618	MAPKAP1	chr9:128199672-128469513	0	1	1.17427	2.79847	1.25288	-1.25288	0.64435	0.998217	2.18606	3.2284	0.562485	-0.562485	0.58945	0.998264	Homo sapiens mitogen-activated protein kinase associated protein 1 (MAPKAP1), transcript variant 6, mRNA####NM_001006618
NM_001006619	MAPKAP1	chr9:128199672-128469513	1	5	0.269647	0	#NAME?	#NAME?	1	1	0.529183	0.144499	-1.87271	1.87271	0.58205	0.998264	Homo sapiens mitogen-activated protein kinase associated protein 1 (MAPKAP1), transcript variant 3, mRNA####NM_001006619
NM_001006620	MAPKAP1	chr9:128199672-128469513	1	5	1.5377	0.816879	-0.912585	0.912585	0.60075	0.998217	0.811188	0.340891	-1.25073	1.25073	0.6919	0.998264	Homo sapiens mitogen-activated protein kinase associated protein 1 (MAPKAP1), transcript variant 4, mRNA####NM_001006620
NM_001006621	MAPKAP1	chr9:128199672-128469513	1	5	5.87098	0.74379	-2.98063	2.98063	0.2955	0.998217	1.60607	1.08656	-0.56377	0.56377	0.59615	0.998264	Homo sapiens mitogen-activated protein kinase associated protein 1 (MAPKAP1), transcript variant 5, mRNA####NM_001006621
NM_001006622	WDR33	chr2:128461807-128568761	0	0	0.822531	1.02693	0.320201	-0.320201	0.53195	0.998217	1.00862	1.44575	0.519428	-0.519428	0.57515	0.998264	Homo sapiens WD repeat domain 33 (WDR33), transcript variant 2, mRNA####NM_001006622
NM_001006623	WDR33	chr2:128461807-128568761	0	0	0.513364	0.554813	0.112019	-0.112019	0.6285	0.998217	0.61618	0.597507	-0.0443966	0.0443966	0.5437	0.998264	Homo sapiens WD repeat domain 33 (WDR33), transcript variant 3, mRNA####NM_001006623
NM_001006624	PDPN	chr1:13910251-13944452	0	0	0	0	0	0	1	1	0	0	0	0	1	1	Homo sapiens podoplanin (PDPN), transcript variant 3, mRNA####NM_001006624
NM_001006625	PDPN	chr1:13910251-13944452	0	0	0	0	0	0	1	1	0	0	0	0	1	1	Homo sapiens podoplanin (PDPN), transcript variant 4, mRNA####NM_001006625
NM_001006626	CHRM2	chr7:136553398-136849088	0	0	0	0.0309519	inf	#VALUE!	1	1	0	0	0	0	1	1	Homo sapiens cholinergic receptor, muscarinic 2 (CHRM2), transcript variant 3, mRNA####NM_001006626
NM_001006627	CHRM2	chr7:136553398-136849088	0	0	0.000374376	0	#NAME?	#NAME?	1	1	0	0	0	0	1	1	Homo sapiens cholinergic receptor, muscarinic 2 (CHRM2), transcript variant 2, mRNA####NM_001006627
NM_001006628	CHRM2	chr7:136553398-136849088	0	0	0	0	0	0	1	1	0	0	0	0	1	1	Homo sapiens cholinergic receptor, muscarinic 2 (CHRM2), transcript variant 6, mRNA####NM_001006628
NM_001006629	CHRM2	chr7:136553398-136849088	0	0	0	0	0	0	1	1	0	0	0	0	1	1	Homo sapiens cholinergic receptor, muscarinic 2 (CHRM2), transcript variant 8, mRNA####NM_001006629
NM_001006630	CHRM2	chr7:136553398-136849088	0	0	3.23925e-07	0	#NAME?	#NAME?	1	1	0	0	0	0	1	1	Homo sapiens cholinergic receptor, muscarinic 2 (CHRM2), transcript variant 1, mRNA####NM_001006630
NM_001006631	CHRM2	chr7:136553398-136849088	0	0	0	0	0	0	1	1	0	0	0	0	1	1	Homo sapiens cholinergic receptor, muscarinic 2 (CHRM2), transcript variant 5, mRNA####NM_001006631
NM_001006632	CHRM2	chr7:136553398-136849088	0	0	0.0217941	0	#NAME?	#NAME?	1	1	0	0	0	0	1	1	Homo sapiens cholinergic receptor, muscarinic 2 (CHRM2), transcript variant 7, mRNA####NM_001006632
NM_001006634	ARHGAP17	chr16:24930704-25026699	3	1	13.883	10.7087	-0.374528	0.374528	0.5598	0.998217	13.0957	8.45004	-0.632068	0.632068	0.35865	0.998264	Homo sapiens Rho GTPase activating protein 17 (ARHGAP17), transcript variant 1, mRNA####NM_001006634
NM_001006636	GTDC1	chr2:144694633-145090101	0	0	0.265411	0	#NAME?	#NAME?	1	1	0.000233558	0.238646	9.99688	-9.99688	1	1	Homo sapiens glycosyltransferase-like domain containing 1 (GTDC1), transcript variant 1, mRNA####NM_001006636
NM_001006638	RAB37	chr17:72667255-72743474	0	0	5.70749e-05	5.69799e-05	-0.00240294	0.00240294	1	1	8.52725e-05	8.69685e-05	0.0284122	-0.0284122	1	1	Homo sapiens RAB37, member RAS oncogene family (RAB37), transcript variant 2, mRNA####NM_001006638
NM_001006639	TCEAL1	chrX:102883647-102885876	0	0	4.60931	7.51264	0.704767	-0.704767	0.39895	0.998217	7.714	5.3258	-0.534479	0.534479	0.52255	0.998264	Homo sapiens transcription elongation factor A (SII)-like 1 (TCEAL1), transcript variant 2, mRNA####NM_001006639
NM_001006640	TCEAL1	chrX:102883647-102885876	0	0	2.6827	0.00146217	-10.8414	10.8414	0.09445	0.998217	0.000599545	0.900304	10.5523	-10.5523	0.29145	0.998264	Homo sapiens transcription elongation factor A (SII)-like 1 (TCEAL1), transcript variant 3, mRNA####NM_001006640
NM_001006641	SLC25A25	chr9:130830478-130871537	3	5	2.15777	2.52029	0.224045	-0.224045	0.8435	0.998217	2.00165	2.90514	0.537419	-0.537419	0.6577	0.998264	Homo sapiens solute carrier family 25 (mitochondrial carrier; phosphate carrier), member 25 (SLC25A25), transcript variant 2, mRNA####NM_001006641
NM_001006642	SLC25A25	chr9:130830478-130871537	3	5	0.161272	0.395831	1.29539	-1.29539	0.64025	0.998217	0.425884	0.0963232	-2.1445	2.1445	1	1	Homo sapiens solute carrier family 25 (mitochondrial carrier; phosphate carrier), member 25 (SLC25A25), transcript variant 3, mRNA####NM_001006642
NM_001006655	FAM149A	chr4:187065994-187093817	0	0	0.5157	1.80233	1.80526	-1.80526	0.11425	0.998217	0.332574	1.73213	2.3808	-2.3808	0.11135	0.998264	Homo sapiens family with sequence similarity 149, member A (FAM149A), transcript variant 2, mRNA####NM_001006655
NM_001006656	ZNF473	chr19:50529211-50552031	0	0	3.23691	5.66279	0.806895	-0.806895	0.21855	0.998217	3.93835	5.02556	0.351691	-0.351691	0.5827	0.998264	Homo sapiens zinc finger protein 473 (ZNF473), transcript variant 2, mRNA####NM_001006656
NM_001006657	WDR35	chr2:20110028-20189884	0	0	0.00142131	0.000825361	-0.784125	0.784125	1	1	0.00164419	0.00282164	0.77916	-0.77916	1	1	Homo sapiens WD repeat domain 35 (WDR35), transcript variant 1, mRNA####NM_001006657
NM_001006658	CR2	chr1:207627644-207663240	0	0	3.62208e-05	3.55528e-05	-0.0268552	0.0268552	1	1	0	5.36828e-05	inf	#VALUE!	1	1	Homo sapiens complement component (3d/Epstein Barr virus) receptor 2 (CR2), transcript variant 1, mRNA####NM_001006658
NM_001006665	RPS6KA1	chr1:26856248-26901520	5	7	20.5613	16.2824	-0.336621	0.336621	0.57995	0.998217	21.8732	13.3429	-0.71309	0.71309	0.24615	0.998264	Homo sapiens ribosomal protein S6 kinase, 90kDa, polypeptide 1 (RPS6KA1), transcript variant 2, mRNA####NM_001006665
NM_001006666	APOBEC3F	chr22:39436672-39451975	0	0	0	0	0	0	1	1	0	0	0	0	1	1	Homo sapiens apolipoprotein B mRNA editing enzyme, catalytic polypeptide-like 3F (APOBEC3F), transcript variant 2, mRNA####NM_001006666
NM_001006681	SPIN2B	chrX:57146114-57147989	1	0	0.71038	1.76749	1.31504	-1.31504	0.48915	0.998217	1.07861	1.40774	0.384213	-0.384213	0.8499	0.998264	Homo sapiens spindlin family, member 2B (SPIN2B), transcript variant 1, mRNA####NM_001006681
NM_001006682	SPIN2B	chrX:57146114-57147989	0	0	0.340922	0.907149	1.4119	-1.4119	0.6256	0.998217	0.431954	0.757453	0.810279	-0.810279	0.60575	0.998264	Homo sapiens spindlin family, member 2B (SPIN2B), transcript variant 2, mRNA####NM_001006682
NM_001006683	SPIN2B	chrX:57146114-57147989	0	0	0.314239	0.974094	1.6322	-1.6322	0.5288	0.998217	0.28876	0.400589	0.472252	-0.472252	1	1	Homo sapiens spindlin family, member 2B (SPIN2B), transcript variant 3, mRNA####NM_001006683
NM_001006684	TCEAL8	chrX:102507922-102510121	0	0	3.1786	4.11287	0.371754	-0.371754	0.7459	0.998217	2.34396	4.39433	0.906695	-0.906695	0.4881	0.998264	Homo sapiens transcription elongation factor A (SII)-like 8 (TCEAL8), transcript variant 2, mRNA####NM_001006684
NM_001006932	RPS6KA2	chr6:166822853-167275771	0	0	1.33499	0.000695879	-10.9057	10.9057	0.1336	0.998217	0.00133382	0.00195906	0.5546	-0.5546	1	1	Homo sapiens ribosomal protein S6 kinase, 90kDa, polypeptide 2 (RPS6KA2), transcript variant 2, mRNA####NM_001006932
NM_001006933	TCEAL3	chrX:102862833-102864855	0	0	0.00194151	0.00193339	-0.00604938	0.00604938	1	1	0.00293105	5.01347e-06	-9.19139	9.19139	1	1	Homo sapiens transcription elongation factor A (SII)-like 3 (TCEAL3), transcript variant 1, mRNA####NM_001006933
NM_001006935	TCEAL4	chrX:102840418-102842655	0	1	55.2903	44.5795	-0.310646	0.310646	0.53695	0.998217	56.2013	43.5852	-0.366763	0.366763	0.4633	0.998264	Homo sapiens transcription elongation factor A (SII)-like 4 (TCEAL4), transcript variant 2, mRNA####NM_001006935
NM_001006937	TCEAL4	chrX:102840418-102842655	0	1	10.9951	2.74304	-2.00301	2.00301	0.28775	0.998217	6.84818	6.61094	-0.0508663	0.0508663	0.97195	0.998264	Homo sapiens transcription elongation factor A (SII)-like 4 (TCEAL4), transcript variant 4, mRNA####NM_001006937
NM_001006938	TCEAL6	chrX:101394932-101397388	0	0	0	0	0	0	1	1	0	0	0	0	1	1	Homo sapiens transcription elongation factor A (SII)-like 6 (TCEAL6), mRNA####NM_001006938
NM_001006939	LRRC18	chr10:49893517-50191001	0	0	0	0	0	0	1	1	0.0353219	0	#NAME?	#NAME?	1	1	Homo sapiens leucine rich repeat containing 18 (LRRC18), mRNA####NM_001006939
NM_001006941	ALG3	chr3:183948316-183967313	1	1	4.61234	5.24919	0.186597	-0.186597	0.91425	0.998217	3.3326	6.01037	0.850808	-0.850808	0.5864	0.998264	Homo sapiens ALG3, alpha-1,3- mannosyltransferase (ALG3), transcript variant 4, mRNA####NM_001006941
NM_001006943	EPHA8	chr1:22890003-22930087	0	0	0	0	0	0	1	1	0.0144867	0	#NAME?	#NAME?	1	1	Homo sapiens EPH receptor A8 (EPHA8), transcript variant 2, mRNA####NM_001006943
NM_001006944	RPS6KA4	chr11:64126624-64139687	3	4	0.527131	0.940616	0.835446	-0.835446	0.67605	0.998217	0	0.000187574	inf	#VALUE!	1	1	Homo sapiens ribosomal protein S6 kinase, 90kDa, polypeptide 4 (RPS6KA4), transcript variant 2, mRNA####NM_001006944
NM_001006945	LRIF1	chr1:111489811-111506566	0	0	8.46348	5.30336	-0.674344	0.674344	0.3873	0.998217	8.63048	6.10626	-0.499153	0.499153	0.5081	0.998264	Homo sapiens ligand dependent nuclear receptor interacting factor 1 (LRIF1), transcript variant 2, mRNA####NM_001006945
NM_001006946	SDC1	chr2:20400557-20425194	4	5	6.69821	3.84467	-0.800915	0.800915	0.51655	0.998217	4.97661	5.77489	0.21463	-0.21463	0.8474	0.998264	Homo sapiens syndecan 1 (SDC1), transcript variant 1, mRNA####NM_001006946
NM_001006947	UHRF1BP1L	chr12:100430862-100536642	0	1	2.76396	2.14674	-0.36459	0.36459	0.77935	0.998217	2.18344	3.28463	0.589125	-0.589125	0.6447	0.998264	Homo sapiens UHRF1 binding protein 1-like (UHRF1BP1L), transcript variant 2, mRNA####NM_001006947
NM_001007	RPS4X	chrX:71492452-71497141	0	1	1692.22	1761.45	0.0578458	-0.0578458	0.9175	0.998217	1822.19	1898.92	0.0595053	-0.0595053	0.91725	0.998264	Homo sapiens ribosomal protein S4, X-linked (RPS4X), mRNA####NM_001007
NM_001007022	ODF2L	chr1:86812506-86862025	0	0	0	8.11295e-05	inf	#VALUE!	1	1	0	0.235892	inf	#VALUE!	1	1	Homo sapiens outer dense fiber of sperm tails 2-like (ODF2L), transcript variant 2, mRNA####NM_001007022
NM_001007023	DIO2	chr14:80663867-80921810	0	1	0.487368	0.00028348	-10.7475	10.7475	0.1787	0.998217	0.000363735	0.294094	9.65917	-9.65917	1	1	Homo sapiens deiodinase, iodothyronine, type II (DIO2), transcript variant 3, mRNA####NM_001007023
NM_001007024	GOSR1	chr17:28804425-28853832	0	1	0.049271	3.07777	5.965	-5.965	0.2017	0.998217	2.77093	1.9437	-0.511566	0.511566	0.5136	0.998264	Homo sapiens golgi SNAP receptor complex member 1 (GOSR1), transcript variant 3, mRNA####NM_001007024
NM_001007025	GOSR1	chr17:28804425-28853832	0	1	3.05119	0.0274742	-6.79515	6.79515	0.2166	0.998217	0.0565556	1.96109	5.11584	-5.11584	0.21485	0.998264	Homo sapiens golgi SNAP receptor complex member 1 (GOSR1), transcript variant 2, mRNA####NM_001007025
NM_001007026	ATN1	chr12:7033625-7051484	8	7	0.00705771	0.00881413	0.320617	-0.320617	1	1	0.00967414	0.0175155	0.85643	-0.85643	1	1	Homo sapiens atrophin 1 (ATN1), transcript variant 1, mRNA####NM_001007026
NM_001007027	ALG8	chr11:77726760-77850699	0	0	2.55604	1.6523	-0.629437	0.629437	0.61	0.998217	1.2155	2.42053	0.993779	-0.993779	0.5361	0.998264	Homo sapiens ALG8, alpha-1,3-glucosyltransferase (ALG8), transcript variant 2, mRNA####NM_001007027
NM_001007033	CLEC6A	chr12:8608590-8630926	0	0	0	0	0	0	1	1	0	0	0	0	1	1	Homo sapiens C-type lectin domain family 6, member A (CLEC6A), mRNA####NM_001007033
NM_001007067	SDCBP	chr8:59465727-59495419	0	0	0.421025	1.70272	2.01587	-2.01587	0.4631	0.998217	7.96764	6.11185	-0.382543	0.382543	0.7018	0.998264	Homo sapiens syndecan binding protein (syntenin) (SDCBP), transcript variant 2, mRNA####NM_001007067
NM_001007068	SDCBP	chr8:59465727-59495419	0	0	0	0	0	0	1	1	0	0.000496908	inf	#VALUE!	1	1	Homo sapiens syndecan binding protein (syntenin) (SDCBP), transcript variant 3, mRNA####NM_001007068
NM_001007069	SDCBP	chr8:59465727-59495419	0	0	17.9714	16.0363	-0.164363	0.164363	0.77515	0.998217	0.0715925	9.58633	7.06503	-7.06503	0.2408	0.998264	Homo sapiens syndecan binding protein (syntenin) (SDCBP), transcript variant 4, mRNA####NM_001007069
NM_001007070	SDCBP	chr8:59465727-59495419	0	0	2.16597	4.54925	1.07062	-1.07062	0.49515	0.998217	18.9628	10.2325	-0.890017	0.890017	0.19225	0.998264	Homo sapiens syndecan binding protein (syntenin) (SDCBP), transcript variant 5, mRNA####NM_001007070
NM_001007072	ZSCAN2	chr15:85144248-85166947	0	1	2.65519	2.02689	-0.389549	0.389549	0.835	0.998217	2.96922	1.62464	-0.869968	0.869968	0.68565	0.998264	Homo sapiens zinc finger and SCAN domain containing 2 (ZSCAN2), transcript variant 3, mRNA####NM_001007072
NM_001007073	RPL32	chr3:12876443-12883081	1	2	0	2.69775	inf	#VALUE!	0.0688	0.998217	0.00677074	0	#NAME?	#NAME?	1	1	Homo sapiens ribosomal protein L32 (RPL32), transcript variant 2, mRNA####NM_001007073
NM_001007074	RPL32	chr3:12876443-12883081	1	3	9.12182	8.90162	-0.0352543	0.0352543	0.67505	0.998217	10.5598	10.673	0.0153778	-0.0153778	0.6065	0.998264	Homo sapiens ribosomal protein L32 (RPL32), transcript variant 3, mRNA####NM_001007074
NM_001007075	KLHL5	chr4:39046450-39640481	0	0	4.02108	6.9944	0.798617	-0.798617	0.67465	0.998217	7.08712	7.08545	-0.00033956	0.00033956	0.9993	0.999344	Homo sapiens kelch-like family member 5 (KLHL5), transcript variant 3, mRNA####NM_001007075
NM_001007088	ZNF182	chrX:47834249-47863394	0	0	1.42989	2.22116	0.635404	-0.635404	0.53205	0.998217	3.07846	2.39703	-0.360962	0.360962	0.65445	0.998264	Homo sapiens zinc finger protein 182 (ZNF182), transcript variant 2, mRNA####NM_001007088
NM_001007089	RESP18	chr2:220192130-220197899	0	0	0	0	0	0	1	1	0	0	0	0	1	1	Homo sapiens regulated endocrine-specific protein 18 (RESP18), mRNA####NM_001007089
NM_001007090	C8ORF48	chr8:13424351-13425797	0	0	0	0	0	0	1	1	0	0	0	0	1	1	Homo sapiens chromosome 8 open reading frame 48 (C8orf48), mRNA####NM_001007090
NM_001007094	ZNF37A	chr10:38383263-38412278	0	0	2.50669	2.11123	-0.247698	0.247698	0.70655	0.998217	2.3398	1.68328	-0.475116	0.475116	0.50045	0.998264	Homo sapiens zinc finger protein 37A (ZNF37A), transcript variant 1, mRNA####NM_001007094
NM_001007097	NTRK2	chr9:87283372-87641985	0	0	0.0143815	0.00526537	-1.44961	1.44961	1	1	0	0.00602067	inf	#VALUE!	1	1	Homo sapiens neurotrophic tyrosine kinase, receptor, type 2 (NTRK2), transcript variant b, mRNA####NM_001007097
NM_001007098	SCP2	chr1:53392900-53517289	0	0	0.128413	0.340099	1.40517	-1.40517	0.66575	0.998217	0.223681	0.399156	0.835509	-0.835509	1	1	Homo sapiens sterol carrier protein 2 (SCP2), transcript variant 2, mRNA####NM_001007098
NM_001007099	SCP2	chr1:53392900-53517289	0	0	1.96753	0.0290064	-6.08387	6.08387	0.26045	0.998217	0.0265153	0.675899	4.67191	-4.67191	0.49075	0.998264	Homo sapiens sterol carrier protein 2 (SCP2), transcript variant 3, mRNA####NM_001007099
NM_001007100	SCP2	chr1:53392900-53517289	0	0	5.92392	11.6893	0.980563	-0.980563	0.2625	0.998217	9.84478	10.3942	0.0783469	-0.0783469	0.927	0.998264	Homo sapiens sterol carrier protein 2 (SCP2), transcript variant 4, mRNA####NM_001007100
NM_001007101	ZNF484	chr9:95607312-95640320	0	0	0.863227	0.627992	-0.458994	0.458994	0.69625	0.998217	0.461033	2.1118	2.19554	-2.19554	0.11505	0.998264	Homo sapiens zinc finger protein 484 (ZNF484), transcript variant 2, mRNA####NM_001007101
NM_001007102	L3MBTL3	chr6:130339727-130462594	0	0	0.426181	0.000171656	-11.2777	11.2777	0.0802	0.998217	0.990871	0.649861	-0.608564	0.608564	0.63265	0.998264	Homo sapiens l(3)mbt-like 3 (Drosophila) (L3MBTL3), transcript variant 2, mRNA####NM_001007102
NM_001007122	FSD2	chr15:83419315-83474822	0	0	0.00804069	4.22391e-05	-7.5726	7.5726	1	1	6.4172e-05	0.0134954	7.71631	-7.71631	1	1	Homo sapiens fibronectin type III and SPRY domain containing 2 (FSD2), transcript variant 1, mRNA####NM_001007122
NM_001007125	LKAAEAR1	chr20:62711470-62731996	0	0	0.0752499	0.0552048	-0.446897	0.446897	1	1	0.150574	0.252597	0.746362	-0.746362	1	1	Homo sapiens LKAAEAR motif containing 1 (LKAAEAR1), mRNA####NM_001007125
NM_001007139	IGF2	chr11:2150341-2182439	1	1	0	0	0	0	1	1	0	0	0	0	1	1	Homo sapiens insulin-like growth factor 2 (somatomedin A) (IGF2), transcript variant 2, mRNA####NM_001007139
NM_001007156	NTRK3	chr15:88419987-88814297	0	0	0	0	0	0	1	1	0	0	0	0	1	1	Homo sapiens neurotrophic tyrosine kinase, receptor, type 3 (NTRK3), transcript variant 3, mRNA####NM_001007156
NM_001007169	ZNF483	chr9:114287438-114362135	0	0	0.672309	0.772408	0.200238	-0.200238	0.6614	0.998217	0.470849	0.526588	0.161412	-0.161412	0.81115	0.998264	Homo sapiens zinc finger protein 483 (ZNF483), transcript variant 2, mRNA####NM_001007169
NM_001007176	C8ORF22	chr8:49966894-49988642	0	0	0	0	0	0	1	1	0	0	0	0	1	1	Homo sapiens chromosome 8 open reading frame 22 (C8orf22), transcript variant 1, mRNA####NM_001007176
NM_001007188	DEPDC5	chr22:32149936-32303020	0	0	0.631604	0.635118	0.00800456	-0.00800456	0.55435	0.998217	0.313292	0.611269	0.964301	-0.964301	0.5507	0.998264	Homo sapiens DEP domain containing 5 (DEPDC5), transcript variant 2, mRNA####NM_001007188
NM_001007189	IGIP	chr5:139505520-139508391	0	0	4.17667	3.15904	-0.402869	0.402869	0.54145	0.998217	3.84145	3.63078	-0.0813695	0.0813695	0.90345	0.998264	Homo sapiens IgA-inducing protein (IGIP), mRNA####NM_001007189
NM_001007214	CACYBP	chr1:174968570-174981163	0	0	5.87427	7.87353	0.422601	-0.422601	0.63485	0.998217	9.21187	9.9881	0.116716	-0.116716	0.87655	0.998264	Homo sapiens calcyclin binding protein (CACYBP), transcript variant 2, mRNA####NM_001007214
NM_001007225	IGF2BP2	chr3:185361526-185542827	1	3	1.22795	2.04342	0.734732	-0.734732	0.6176	0.998217	2.8511	1.25797	-1.18042	1.18042	0.4302	0.998264	Homo sapiens insulin-like growth factor 2 mRNA binding protein 2 (IGF2BP2), transcript variant 2, mRNA####NM_001007225
NM_001007226	SPOP	chr17:47676245-47755525	1	1	0.000130852	0.286584	11.0968	-11.0968	1	1	0.671519	0	#NAME?	#NAME?	0.20965	0.998264	Homo sapiens speckle-type POZ protein (SPOP), transcript variant 1, mRNA####NM_001007226
NM_001007227	SPOP	chr17:47676245-47755525	1	1	0	0.0235869	inf	#VALUE!	1	1	0	0	0	0	1	1	Homo sapiens speckle-type POZ protein (SPOP), transcript variant 3, mRNA####NM_001007227
NM_001007228	SPOP	chr17:47676245-47755525	1	1	11.7865	11.193	-0.0745434	0.0745434	0.88295	0.998217	11.23	11.5263	0.0375678	-0.0375678	0.9453	0.998264	Homo sapiens speckle-type POZ protein (SPOP), transcript variant 4, mRNA####NM_001007228
NM_001007229	SPOP	chr17:47676245-47755525	1	1	0.470903	0.596109	0.340145	-0.340145	0.4287	0.998217	0.500479	0	#NAME?	#NAME?	0.20995	0.998264	Homo sapiens speckle-type POZ protein (SPOP), transcript variant 6, mRNA####NM_001007229
NM_001007230	SPOP	chr17:47676245-47755525	1	1	0.000179621	0	#NAME?	#NAME?	1	1	0	0	0	0	1	1	Homo sapiens speckle-type POZ protein (SPOP), transcript variant 5, mRNA####NM_001007230
NM_001007231	ARHGAP25	chr2:68961912-69053957	0	0	6.34452e-07	0	#NAME?	#NAME?	1	1	0	8.5599e-07	inf	#VALUE!	1	1	Homo sapiens Rho GTPase activating protein 25 (ARHGAP25), transcript variant 1, mRNA####NM_001007231
NM_001007232	CARD17	chr11:104963195-104972158	0	0	0	0	0	0	1	1	0	0	0	0	1	1	Homo sapiens caspase recruitment domain family, member 17 (CARD17), mRNA####NM_001007232
NM_001007233	ERCC8	chr5:60169658-60240905	0	0	0.590522	0.725963	0.297905	-0.297905	0.88025	0.998217	0.53532	0.911248	0.76744	-0.76744	0.68115	0.998264	Homo sapiens excision repair cross-complementation group 8 (ERCC8), transcript variant 2, mRNA####NM_001007233
NM_001007234	ERCC8	chr5:60169658-60240905	0	0	2.88271	4.67295	0.696908	-0.696908	0.58335	0.998217	3.43552	3.92801	0.193273	-0.193273	0.88085	0.998264	Homo sapiens excision repair cross-complementation group 8 (ERCC8), transcript variant 3, mRNA####NM_001007234
NM_001007237	IGSF3	chr1:117117019-117210377	4	7	7.75977	8.59903	0.14816	-0.14816	0.7692	0.998217	7.00024	7.35365	0.0710556	-0.0710556	0.8911	0.998264	Homo sapiens immunoglobulin superfamily, member 3 (IGSF3), transcript variant 2, mRNA####NM_001007237
NM_001007239	METTL13	chr1:171750760-171766856	1	3	4.4726	2.27779	-0.973482	0.973482	0.51795	0.998217	4.86787	5.98178	0.297282	-0.297282	0.7656	0.998264	Homo sapiens methyltransferase like 13 (METTL13), transcript variant 3, mRNA####NM_001007239
NM_001007240	GP2	chr16:20321810-20338835	0	0	0	0	0	0	1	1	0	0	0	0	1	1	Homo sapiens glycoprotein 2 (zymogen granule membrane) (GP2), transcript variant 1, mRNA####NM_001007240
NM_001007241	GP2	chr16:20321810-20338835	0	0	0	0	0	0	1	1	0	0	0	0	1	1	Homo sapiens glycoprotein 2 (zymogen granule membrane) (GP2), transcript variant 3, mRNA####NM_001007241
NM_001007242	GP2	chr16:20321810-20338835	0	0	0	0	0	0	1	1	0	0	0	0	1	1	Homo sapiens glycoprotein 2 (zymogen granule membrane) (GP2), transcript variant 4, mRNA####NM_001007242
NM_001007245	IFRD1	chr7:112063198-112117258	0	0	0.880032	1.88616	1.09983	-1.09983	0.42575	0.998217	0.747685	2.95671	1.98349	-1.98349	0.40565	0.998264	Homo sapiens interferon-related developmental regulator 1 (IFRD1), transcript variant 2, mRNA####NM_001007245
NM_001007246	BRWD1	chr21:40557403-40685712	0	0	3.59315	2.01168	-0.836851	0.836851	0.62385	0.998217	3.3793	1.79831	-0.910086	0.910086	0.56405	0.998264	Homo sapiens bromodomain and WD repeat domain containing 1 (BRWD1), transcript variant 3, mRNA####NM_001007246
NM_001007248	ZNF599	chr19:35248978-35264134	0	0	1.19258	1.27094	0.0918114	-0.0918114	0.90915	0.998217	1.35627	1.48321	0.129081	-0.129081	0.87805	0.998264	Homo sapiens zinc finger protein 599 (ZNF599), mRNA####NM_001007248
NM_001007249	NA	chr11:124095343-124096368	0	0	0	0	0	0	1	1	0	0	0	0	1	1	NA####NM_001007249
NM_001007250	SCP2	chr1:53392900-53517289	0	0	0.471485	0.311545	-0.59777	0.59777	0.7981	0.998217	0	0	0	0	1	1	Homo sapiens sterol carrier protein 2 (SCP2), transcript variant 5, mRNA####NM_001007250
NM_001007253	ERV3-1	chr7:64434829-64467124	0	0	1.29901	0.814444	-0.673525	0.673525	0.4757	0.998217	0.951656	0.756598	-0.330912	0.330912	0.7629	0.998264	Homo sapiens endogenous retrovirus group 3, member 1 (ERV3-1), mRNA####NM_001007253
NM_001007255	KLHDC9	chr1:161068150-161070138	0	0	0	0	0	0	1	1	0	0	0	0	1	1	Homo sapiens kelch domain containing 9 (KLHDC9), transcript variant 2, mRNA####NM_001007255
NM_001007257	PRDM2	chr1:14026734-14151574	1	0	4.50953	5.00835	0.151361	-0.151361	0.7973	0.998217	5.53118	5.03719	-0.134968	0.134968	0.81565	0.998264	Homo sapiens PR domain containing 2, with ZNF domain (PRDM2), transcript variant 3, mRNA####NM_001007257
NM_001007259	SETD4	chr21:37406838-37433116	0	0	3.39702	2.70281	-0.329809	0.329809	0.8024	0.998217	3.31748	2.57768	-0.364013	0.364013	0.7803	0.998264	Homo sapiens SET domain containing 4 (SETD4), transcript variant 2, mRNA####NM_001007259
NM_001007261	SETD4	chr21:37406838-37433116	0	0	0.368547	2.21063	2.58454	-2.58454	0.34705	0.998217	0.547846	0.226455	-1.27455	1.27455	0.592	0.998264	Homo sapiens SET domain containing 4 (SETD4), transcript variant 5, mRNA####NM_001007261
NM_001007267	PLA2R1	chr2:160797259-160919126	0	0	0	0	0	0	1	1	0	0	0	0	1	1	Homo sapiens phospholipase A2 receptor 1, 180kDa (PLA2R1), transcript variant 2, mRNA####NM_001007267
NM_001007269	GEMIN7	chr19:45582517-45594782	1	1	0.958773	0.761618	-0.332122	0.332122	0.8419	0.998217	0.615943	1.32897	1.10944	-1.10944	0.5719	0.998264	Homo sapiens gem (nuclear organelle) associated protein 7 (GEMIN7), transcript variant 2, mRNA####NM_001007269
NM_001007270	GEMIN7	chr19:45582517-45594782	1	1	0.00204605	0.600894	8.19813	-8.19813	0.3587	0.998217	3.70506	0.0163931	-7.82026	7.82026	0.1993	0.998264	Homo sapiens gem (nuclear organelle) associated protein 7 (GEMIN7), transcript variant 3, mRNA####NM_001007270
NM_001007271	DUSP13	chr10:76854189-76868970	0	0	0.0288351	0.0836585	1.53668	-1.53668	1	1	0.0576984	2.19678e-06	-14.6809	14.6809	1	1	Homo sapiens dual specificity phosphatase 13 (DUSP13), transcript variant 1, mRNA####NM_001007271
NM_001007272	DUSP13	chr10:76854189-76868970	0	0	1.02494e-05	0	#NAME?	#NAME?	1	1	1.41287e-05	0	#NAME?	#NAME?	1	1	Homo sapiens dual specificity phosphatase 13 (DUSP13), transcript variant 2, mRNA####NM_001007272
NM_001007273	DUSP13	chr10:76854189-76868970	0	0	0	0.00192696	inf	#VALUE!	1	1	0	0.0734841	inf	#VALUE!	1	1	Homo sapiens dual specificity phosphatase 13 (DUSP13), transcript variant 3, mRNA####NM_001007273
NM_001007278	TRIM13	chr13:50556687-51102779	0	0	0.0419279	0	#NAME?	#NAME?	1	1	0	0.265461	inf	#VALUE!	1	1	Homo sapiens tripartite motif containing 13 (TRIM13), transcript variant 4, mRNA####NM_001007278
NM_001007464	RWDD1	chr6:116892529-116914764	0	0	3.85027	2.34976	-0.712446	0.712446	0.64075	0.998217	3.47376	3.41791	-0.0233864	0.0233864	0.9868	0.998264	Homo sapiens RWD domain containing 1 (RWDD1), transcript variant 3, mRNA####NM_001007464
NM_001007466	TULP4	chr6:158733691-158932856	0	1	0	0.0217628	inf	#VALUE!	1	1	0	0	0	0	1	1	Homo sapiens tubby like protein 4 (TULP4), transcript variant 2, mRNA####NM_001007466
NM_001007467	SFI1	chr22:31892124-32026810	1	3	2.42741	3.07191	0.339717	-0.339717	0.7646	0.998217	0.000532599	3.27861	12.5877	-12.5877	0.0894	0.998264	Homo sapiens Sfi1 homolog, spindle assembly associated (yeast) (SFI1), transcript variant 1, mRNA####NM_001007467
NM_001007468	SMARCB1	chr22:24129149-24181199	2	1	28.7835	29.01	0.0113072	-0.0113072	0.98835	0.998217	24.7377	27.2486	0.139471	-0.139471	0.8569	0.998264	Homo sapiens SWI/SNF related, matrix associated, actin dependent regulator of chromatin, subfamily b, member 1 (SMARCB1), transcript variant 2, mRNA####NM_001007468
NM_001007469	HCST	chr19:36393381-36395173	0	0	0.405103	0.104973	-1.94828	1.94828	0.43385	0.998217	0	0.399686	inf	#VALUE!	1	1	Homo sapiens hematopoietic cell signal transducer (HCST), transcript variant 2, mRNA####NM_001007469
NM_001007470	TRPM3	chr9:73149965-73736514	0	0	0	0	0	0	1	1	0	0	0	0	1	1	Homo sapiens transient receptor potential cation channel, subfamily M, member 3 (TRPM3), transcript variant 8, mRNA####NM_001007470
NM_001007471	TRPM3	chr9:73149965-73736514	0	0	0	0	0	0	1	1	0	0	0	0	1	1	Homo sapiens transient receptor potential cation channel, subfamily M, member 3 (TRPM3), transcript variant 9, mRNA####NM_001007471
NM_001007523	F8A2	chrX:154686574-154688276	0	0	0	0	0	0	1	1	0	0	0	0	1	1	Homo sapiens coagulation factor VIII-associated 2 (F8A2), mRNA####NM_001007523
NM_001007524	F8A3	chrX:154064063-154250998	0	0	0	0	0	0	1	1	0	0	0	0	1	1	Homo sapiens coagulation factor VIII-associated 3 (F8A3), mRNA####NM_001007524
NM_001007525	NWD1	chr19:16830786-16928774	0	0	0	0	0	0	1	1	0	0	0	0	1	1	Homo sapiens NACHT and WD repeat domain containing 1 (NWD1), transcript variant 1, mRNA####NM_001007525
NM_001007527	LMBRD2	chr5:36103413-36152015	0	0	4.57842	8.50247	0.893032	-0.893032	0.11145	0.998217	5.50342	9.14938	0.733345	-0.733345	0.1773	0.998264	Homo sapiens LMBR1 domain containing 2 (LMBRD2), mRNA####NM_001007527
NM_001007530	CDRT15	chr17:14139172-14140150	0	0	0	0	0	0	1	1	0	0	0	0	1	1	Homo sapiens CMT1A duplicated region transcript 15 (CDRT15), mRNA####NM_001007530
NM_001007531	NKAPL	chr6:28227074-28228736	0	0	0.0171315	0.125631	2.87447	-2.87447	1	1	0	0.0287533	inf	#VALUE!	1	1	Homo sapiens NFKB activating protein-like (NKAPL), mRNA####NM_001007531
NM_001007532	STH	chr17_ctg5_hap1:762280-946818	0	0	0.726479	0.152143	-2.25549	2.25549	0.5083	0.998217	0.415141	0.174106	-1.25364	1.25364	1	1	Homo sapiens saitohin (STH), mRNA####NM_001007532
NM_001007533	PPP1R27	chr17:79791367-79792926	0	0	0.545871	0.67744	0.311533	-0.311533	0.827	0.998217	0.252065	0.704756	1.48333	-1.48333	0.3881	0.998264	Homo sapiens protein phosphatase 1, regulatory subunit 27 (PPP1R27), mRNA####NM_001007533
NM_001007534	C3ORF56	chr3:126911973-126917027	0	0	0	0	0	0	1	1	0	0	0	0	1	1	Homo sapiens chromosome 3 open reading frame 56 (C3orf56), mRNA####NM_001007534
NM_001007537	C1QTNF9B	chr13:24304327-24471641	0	0	0	0	0	0	1	1	0	0	0	0	1	1	Homo sapiens C1q and tumor necrosis factor related protein 9B (C1QTNF9B), transcript variant 1, mRNA####NM_001007537
NM_001007538	SHISA2	chr13:26618734-26625198	0	0	0.111623	0.532072	2.25298	-2.25298	0.08775	0.998217	0.186131	0.54643	1.55372	-1.55372	0.1884	0.998264	Homo sapiens shisa family member 2 (SHISA2), mRNA####NM_001007538
NM_001007540	CDHR4	chr3:49828166-49837254	0	0	0.0550136	0.258197	2.23061	-2.23061	1	1	0.0660491	0.184668	1.48333	-1.48333	1	1	Homo sapiens cadherin-related family member 4 (CDHR4), mRNA####NM_001007540
NM_001007544	C1ORF186	chr1:206238871-206288647	0	0	0.32483	0.351045	0.111968	-0.111968	0.9361	0.998217	0.342096	0.40172	0.231788	-0.231788	1	1	Homo sapiens chromosome 1 open reading frame 186 (C1orf186), mRNA####NM_001007544
NM_001007551	CT45A5	chrX:134847184-134891539	0	0	0	0	0	0	1	1	0	0	0	0	1	1	Homo sapiens cancer/testis antigen family 45, member A5 (CT45A5), transcript variant 1, mRNA####NM_001007551
NM_001007553	CSDE1	chr1:115259533-115300671	0	0	16.8278	27.0172	0.683036	-0.683036	0.54845	0.998217	18.9762	26.516	0.482668	-0.482668	0.67355	0.998264	Homo sapiens cold shock domain containing E1, RNA-binding (CSDE1), transcript variant 1, mRNA####NM_001007553
NM_001007559	SS18	chr18:23596216-23670611	0	0	2.7351	4.67928	0.774694	-0.774694	0.5825	0.998217	4.47625	4.57166	0.0304287	-0.0304287	0.979	0.998264	Homo sapiens synovial sarcoma translocation, chromosome 18 (SS18), transcript variant 1, mRNA####NM_001007559
NM_001007561	IRGQ	chr19:44088518-44100287	0	2	3.77652	4.31447	0.192125	-0.192125	0.7014	0.998217	3.93122	4.15051	0.0783111	-0.0783111	0.8725	0.998264	Homo sapiens immunity-related GTPase family, Q (IRGQ), mRNA####NM_001007561
NM_001007563	IGFBPL1	chr9:38406524-38424444	0	0	0	0	0	0	1	1	0.0148958	0.0124942	-0.253638	0.253638	1	1	Homo sapiens insulin-like growth factor binding protein-like 1 (IGFBPL1), mRNA####NM_001007563
NM_001007565	TFG	chr3:100428133-100467811	0	0	2.49762	1.04719	-1.25404	1.25404	0.69575	0.998217	0.723524	1.42835	0.981239	-0.981239	0.74545	0.998264	Homo sapiens TRK-fused gene (TFG), transcript variant 2, mRNA####NM_001007565
NM_001007593	SMPD1	chr11:6411643-6416228	2	3	0.000704622	0.00073486	0.0606205	-0.0606205	1	1	0.00143331	1.75679	10.2594	-10.2594	0.12005	0.998264	Homo sapiens sphingomyelin phosphodiesterase 1, acid lysosomal (SMPD1), transcript variant 2, mRNA####NM_001007593
NM_001007595	C2CD4B	chr15:62455736-62457482	0	0	0	0	0	0	1	1	0	0	0	0	1	1	Homo sapiens C2 calcium-dependent domain containing 4B (C2CD4B), mRNA####NM_001007595
NM_001007792	NTRK1	chr1:156776034-156851642	0	0	0.0844142	0.108332	0.359896	-0.359896	1	1	0.0844335	0.0883385	0.0652266	-0.0652266	1	1	Homo sapiens neurotrophic tyrosine kinase, receptor, type 1 (NTRK1), transcript variant 3, mRNA####NM_001007792
NM_001007793	BUB3	chr10:124913759-124924886	1	1	75.729	58.6407	-0.368943	0.368943	0.4712	0.998217	79.3578	57.2948	-0.469967	0.469967	0.36615	0.998264	Homo sapiens BUB3 mitotic checkpoint protein (BUB3), transcript variant 2, mRNA####NM_001007793
NM_001007794	CEPT1	chr1:111659953-111727724	0	0	3.70443	4.27502	0.206677	-0.206677	0.84065	0.998217	1.83403	6.95134	1.92228	-1.92228	0.109	0.998264	Homo sapiens choline/ethanolamine phosphotransferase 1 (CEPT1), transcript variant 2, mRNA####NM_001007794
NM_001008	RPS4Y1	chrY:2709622-2734997	0	0	0	0	0	0	1	1	0	0	0	0	1	1	Homo sapiens ribosomal protein S4, Y-linked 1 (RPS4Y1), mRNA####NM_001008
NM_001008211	OPTN	chr10:13142081-13180276	0	2	0.000795377	1.9812	11.2824	-11.2824	0.1271	0.998217	1.19145	0.0069101	-7.4298	7.4298	0.4022	0.998264	Homo sapiens optineurin (OPTN), transcript variant 1, mRNA####NM_001008211
NM_001008212	OPTN	chr10:13142081-13180276	0	2	3.55129	4.24483	0.257363	-0.257363	0.8215	0.998217	6.04231	3.69173	-0.710802	0.710802	0.4829	0.998264	Homo sapiens optineurin (OPTN), transcript variant 3, mRNA####NM_001008212
NM_001008213	OPTN	chr10:13142081-13180276	0	2	3.62576	0.00209899	-10.7544	10.7544	0.15345	0.998217	1.78737	1.0854	-0.71961	0.71961	0.6637	0.998264	Homo sapiens optineurin (OPTN), transcript variant 4, mRNA####NM_001008213
NM_001008215	COA5	chr2:99215785-99224981	0	0	11.474	16.0785	0.486766	-0.486766	0.36745	0.998217	12.0552	15.5296	0.36536	-0.36536	0.5052	0.998264	Homo sapiens cytochrome c oxidase assembly factor 5 (COA5), mRNA####NM_001008215
NM_001008216	GALE	chr1:24122088-24127294	2	2	30.9069	24.3812	-0.342159	0.342159	0.563	0.998217	33.4399	26.5927	-0.33054	0.33054	0.54615	0.998264	Homo sapiens UDP-galactose-4-epimerase (GALE), transcript variant 2, mRNA####NM_001008216
NM_001008218	AMY1B	chr1:104292278-104301311	0	0	0	0	0	0	1	1	0	0	0	0	1	1	Homo sapiens amylase, alpha 1B (salivary) (AMY1B), mRNA####NM_001008218
NM_001008219	AMY1C	chr1:104292278-104301311	0	0	0	0	0	0	1	1	0	0	0	0	1	1	Homo sapiens amylase, alpha 1C (salivary) (AMY1C), mRNA####NM_001008219
NM_001008220	CPLX2	chr5:175223609-175311023	0	0	0	0	0	0	1	1	0	0	0	0	1	1	Homo sapiens complexin 2 (CPLX2), transcript variant 2, mRNA####NM_001008220
NM_001008221	AMY1A	chr1:104292278-104301311	0	0	0	0	0	0	1	1	0	0	0	0	1	1	Homo sapiens amylase, alpha 1A (salivary) (AMY1A), transcript variant 2, mRNA####NM_001008221
NM_001008222	ZDHHC9	chrX:128937263-128977910	2	2	0.659517	0	#NAME?	#NAME?	0.20035	0.998217	0	0.341305	inf	#VALUE!	1	1	Homo sapiens zinc finger, DHHC-type containing 9 (ZDHHC9), transcript variant 2, mRNA####NM_001008222
NM_001008223	C1QL4	chr12:49726199-49730971	1	1	8.60297	9.38945	0.126206	-0.126206	0.8172	0.998217	8.3521	7.86155	-0.087326	0.087326	0.88055	0.998264	Homo sapiens complement component 1, q subcomponent-like 4 (C1QL4), mRNA####NM_001008223
NM_001008224	UACA	chr15:70946892-71055850	0	0	0	0.125864	inf	#VALUE!	1	1	0.181731	0.132524	-0.455552	0.455552	1	1	Homo sapiens uveal autoantigen with coiled-coil domains and ankyrin repeats (UACA), transcript variant 2, mRNA####NM_001008224
NM_001008225	CNOT4	chr7:135046546-135194875	0	0	0.497218	1.03832	1.06231	-1.06231	0.40655	0.998217	0.605158	0.750271	0.3101	-0.3101	0.77095	0.998264	Homo sapiens CCR4-NOT transcription complex, subunit 4 (CNOT4), transcript variant 2, mRNA####NM_001008225
NM_001008226	FAM154B	chr15:82555151-82577267	0	0	0.0256072	0.112672	2.1375	-2.1375	1	1	0.0512398	0.128936	1.33132	-1.33132	1	1	Homo sapiens family with sequence similarity 154, member B (FAM154B), mRNA####NM_001008226
NM_001008228	MOG	chr6_ssto_hap7:965313-980702	0	0	0	0	0	0	1	1	0	0	0	0	1	1	Homo sapiens myelin oligodendrocyte glycoprotein (MOG), transcript variant alpha3, mRNA####NM_001008228
NM_001008229	MOG	chr6_ssto_hap7:965313-980702	0	0	0	0.000546203	inf	#VALUE!	1	1	0	0.0250146	inf	#VALUE!	1	1	Homo sapiens myelin oligodendrocyte glycoprotein (MOG), transcript variant beta2, mRNA####NM_001008229
NM_001008237	TTC32	chr2:20096513-20101744	0	0	5.89047	8.81811	0.582085	-0.582085	0.45715	0.998217	5.69017	9.34104	0.715111	-0.715111	0.37035	0.998264	Homo sapiens tetratricopeptide repeat domain 32 (TTC32), mRNA####NM_001008237
NM_001008239	C18ORF25	chr18:43753987-43846955	0	1	5.88069	4.15335	-0.501711	0.501711	0.3825	0.998217	6.63383	4.46435	-0.571393	0.571393	0.32255	0.998264	Homo sapiens chromosome 18 open reading frame 25 (C18orf25), transcript variant 2, mRNA####NM_001008239
NM_001008269	TMEM89	chr3:48658274-48659189	0	0	0	0.929821	inf	#VALUE!	0.00575	0.74909	0.543671	0.608026	0.161399	-0.161399	0.8736	0.998264	Homo sapiens transmembrane protein 89 (TMEM89), mRNA####NM_001008269
NM_001008270	PRSS37	chr7:141536077-141541221	0	0	0	0	0	0	1	1	0	0	0	0	1	1	Homo sapiens protease, serine, 37 (PRSS37), transcript variant 1, mRNA####NM_001008270
NM_001008271	NA	chr8:145486055-145515120	0	0	0	0	0	0	1	1	0	0	0	0	1	1	NA####NM_001008271
NM_001008272	TAGLN3	chr3:111717585-111732735	0	0	0	0.0329643	inf	#VALUE!	1	1	3.43245e-05	0	#NAME?	#NAME?	1	1	Homo sapiens transgelin 3 (TAGLN3), transcript variant 2, mRNA####NM_001008272
NM_001008273	TAGLN3	chr3:111717585-111732735	0	0	0	0	0	0	1	1	0.0501468	0	#NAME?	#NAME?	1	1	Homo sapiens transgelin 3 (TAGLN3), transcript variant 3, mRNA####NM_001008273
NM_001008274	TRIM72	chr16:31225341-31236510	0	0	0.0256434	0.0188051	-0.447459	0.447459	1	1	0.0513122	0.0645593	0.331324	-0.331324	1	1	Homo sapiens tripartite motif containing 72, E3 ubiquitin protein ligase (TRIM72), mRNA####NM_001008274
NM_001008387	REG3G	chr2:79252811-79255630	0	0	0	0	0	0	1	1	0	0	0	0	1	1	Homo sapiens regenerating islet-derived 3 gamma (REG3G), transcript variant 1, mRNA####NM_001008387
NM_001008388	CISD2	chr4:103790134-103940896	0	0	1.83126	1.87429	0.033511	-0.033511	0.95855	0.998217	1.53779	2.15223	0.484975	-0.484975	0.46415	0.998264	Homo sapiens CDGSH iron sulfur domain 2 (CISD2), mRNA####NM_001008388
NM_001008389	UMOD	chr16:20344372-20364200	0	0	0	0	0	0	1	1	0	0	0	0	1	1	Homo sapiens uromodulin (UMOD), transcript variant 2, mRNA####NM_001008389
NM_001008390	CGGBP1	chr3:88101099-88207115	0	0	0.761779	1.12668	0.564632	-0.564632	0.76185	0.998217	1.72125	1.29477	-0.410759	0.410759	0.797	0.998264	Homo sapiens CGG triplet repeat binding protein 1 (CGGBP1), transcript variant 1, mRNA####NM_001008390
NM_001008391	CCDC73	chr11:32605312-32816204	0	0	0.0848159	0.124397	0.552541	-0.552541	1	1	0.117496	0.109503	-0.101635	0.101635	1	1	Homo sapiens coiled-coil domain containing 73 (CCDC73), mRNA####NM_001008391
NM_001008392	CTDSPL	chr3:37903668-38025960	1	2	8.5703	6.7875	-0.336466	0.336466	0.59925	0.998217	8.72911	4.60185	-0.923622	0.923622	0.2172	0.998264	Homo sapiens CTD (carboxy-terminal domain, RNA polymerase II, polypeptide A) small phosphatase-like (CTDSPL), transcript variant 1, mRNA####NM_001008392
NM_001008393	C4ORF46	chr4:159587826-159629865	1	1	5.96668	6.43523	0.109064	-0.109064	0.8788	0.998217	5.83843	7.5314	0.367338	-0.367338	0.61755	0.998264	Homo sapiens chromosome 4 open reading frame 46 (C4orf46), transcript variant 1, mRNA####NM_001008393
NM_001008394	EID3	chr12:104609556-104744085	0	0	1.71247	1.44346	-0.246546	0.246546	0.92025	0.998217	1.53608	1.7179	0.161399	-0.161399	0.9444	0.998264	Homo sapiens EP300 interacting inhibitor of differentiation 3 (EID3), mRNA####NM_001008394
NM_001008395	LAMTOR4	chr7:99746529-99751833	1	1	127.579	79.0502	-0.690546	0.690546	0.16425	0.998217	112.261	76.1727	-0.559513	0.559513	0.2635	0.998264	Homo sapiens late endosomal/lysosomal adaptor, MAPK and MTOR activator 4 (LAMTOR4), mRNA####NM_001008395
NM_001008396	WDHD1	chr14:55405655-55493819	0	0	0.131202	0	#NAME?	#NAME?	1	1	0.300648	0	#NAME?	#NAME?	1	1	Homo sapiens WD repeat and HMG-box DNA binding protein 1 (WDHD1), transcript variant 2, mRNA####NM_001008396
NM_001008397	GPX8	chr5:54408798-54469005	0	0	5.90924	7.90248	0.419334	-0.419334	0.42545	0.998217	5.66554	8.16846	0.527852	-0.527852	0.32075	0.998264	Homo sapiens glutathione peroxidase 8 (putative) (GPX8), mRNA####NM_001008397
NM_001008401	ZNF761	chr19:53935226-53961515	0	0	0.712681	0.543565	-0.390803	0.390803	0.8239	0.998217	1.87143	0.221655	-3.07775	3.07775	0.26025	0.998264	Homo sapiens zinc finger protein 761 (ZNF761), transcript variant 1, mRNA####NM_001008401
NM_001008404	C14ORF180	chr14:105046020-105056184	0	0	0	0.000257691	inf	#VALUE!	1	1	0	0.000386643	inf	#VALUE!	1	1	Homo sapiens chromosome 14 open reading frame 180 (C14orf180), transcript variant 2, mRNA####NM_001008404
NM_001008405	BCAP29	chr7:107220421-107263762	0	0	1.34818	0.429406	-1.6506	1.6506	0.2085	0.998217	1.4532	0.929761	-0.644304	0.644304	0.50655	0.998264	Homo sapiens B-cell receptor-associated protein 29 (BCAP29), transcript variant 1, mRNA####NM_001008405
NM_001008409	TTLL9	chr20:30458504-30530858	0	0	0.0890161	0.0783341	-0.184425	0.184425	1	1	0	0	0	0	1	1	Homo sapiens tubulin tyrosine ligase-like family, member 9 (TTLL9), mRNA####NM_001008409
NM_001008410	STEAP3	chr2:119981383-120023227	0	6	11.3968	5.83353	-0.966188	0.966188	0.13285	0.998217	9.39227	6.56306	-0.517105	0.517105	0.40835	0.998264	Homo sapiens STEAP family member 3, metalloreductase (STEAP3), transcript variant 3, mRNA####NM_001008410
NM_001008485	SLC41A3	chr3:125725199-125820391	2	3	14.3151	11.0687	-0.371056	0.371056	0.74535	0.998217	18.7381	8.97151	-1.06255	1.06255	0.3281	0.998264	Homo sapiens solute carrier family 41, member 3 (SLC41A3), transcript variant 1, mRNA####NM_001008485
NM_001008486	SLC41A3	chr3:125725199-125820391	2	2	3.77141	4.08037	0.113597	-0.113597	0.6219	0.998217	1.75498	6.71211	1.93531	-1.93531	0.3901	0.998264	Homo sapiens solute carrier family 41, member 3 (SLC41A3), transcript variant 3, mRNA####NM_001008486
NM_001008487	SLC41A3	chr3:125725199-125820391	4	4	56.9896	34.6466	-0.717983	0.717983	0.15845	0.998217	53.0761	32.2587	-0.718374	0.718374	0.1758	0.998264	Homo sapiens solute carrier family 41, member 3 (SLC41A3), transcript variant 4, mRNA####NM_001008487
NM_001008489	PHOSPHO2	chr2:170550963-170608396	0	0	0	0	0	0	1	1	0	0	0	0	1	1	Homo sapiens phosphatase, orphan 2 (PHOSPHO2), transcript variant 2, mRNA####NM_001008489
NM_001008491	2016-09-02	chr2:242166681-242293441	0	1	0	0.654838	inf	#VALUE!	0.0237	0.998217	0.314955	3.38643	3.42655	-3.42655	0.32095	0.998264	Homo sapiens septin 2 (SEPT2), transcript variant 1, mRNA####NM_001008491
NM_001008492	2016-09-02	chr2:242166681-242293441	0	1	0	0.860882	inf	#VALUE!	0.02195	0.998217	0	0.492286	inf	#VALUE!	0.02425	0.998264	Homo sapiens septin 2 (SEPT2), transcript variant 3, mRNA####NM_001008492
NM_001008493	ENAH	chr1:225674533-225840845	1	1	0.329702	0.169505	-0.959829	0.959829	0.7426	0.998217	0.231928	0.659103	1.50682	-1.50682	0.53315	0.998264	Homo sapiens enabled homolog (Drosophila) (ENAH), transcript variant 1, mRNA####NM_001008493
NM_001008494	ISX	chr22:35462129-35483380	0	0	0.0157127	0.0115227	-0.447459	0.447459	1	1	0	0	0	0	1	1	Homo sapiens intestine-specific homeobox (ISX), mRNA####NM_001008494
NM_001008495	TMEM64	chr8:91634222-91658133	0	1	3.54463	3.35183	-0.0806847	0.0806847	0.8913	0.998217	3.6747	3.5761	-0.0392402	0.0392402	0.9433	0.998264	Homo sapiens transmembrane protein 64 (TMEM64), transcript variant 1, mRNA####NM_001008495
NM_001008496	PIWIL3	chr22:25115000-25170687	0	0	0	0.00140187	inf	#VALUE!	1	1	0	0	0	0	1	1	Homo sapiens piwi-like RNA-mediated gene silencing 3 (PIWIL3), transcript variant 1, mRNA####NM_001008496
NM_001008503	OPRM1	chr6:154331630-154677900	0	0	0	0	0	0	1	1	0	0	0	0	1	1	Homo sapiens opioid receptor, mu 1 (OPRM1), transcript variant MOR-1O, mRNA####NM_001008503
NM_001008504	OPRM1	chr6:154331630-154677900	0	0	0	0	0	0	1	1	0	0	0	0	1	1	Homo sapiens opioid receptor, mu 1 (OPRM1), transcript variant MOR-1A, mRNA####NM_001008504
NM_001008505	OPRM1	chr6:154331630-154677900	0	0	0	0	0	0	1	1	0	0	0	0	1	1	Homo sapiens opioid receptor, mu 1 (OPRM1), transcript variant MOR-1X, mRNA####NM_001008505
[truncated: 44,646 more rows]
