# Supplementary material for: VIRMA mediates preferential m6A mRNA methylation in 3′UTR and near stop codon and associates with alternative polyadenylation
Source: Cell Discov. 2018 Feb 27;4:10. doi: 10.1038/s41421-018-0019-0 (PMC5826926; doi:10.1038/s41421-018-0019-0)
Supplement: Supplementary file 5 — Table S5 [file 41421_2018_19_MOESM5_ESM.xlsx]

## Sheet: Upregulated and m6A-containing
gene_id	gene	locus	m6A peaks in V1	m6A peaks in Ctrl	V1 (Rep1)	Ctrl (Rep1)	log2(Ctrl/V1) (Rep1)	p_value (Rep1)	q_value (Rep1)	V1 (Rep2)	Ctrl (Rep2)	log2(Ctrl/V1) (Rep2)	p_value (Rep2)	q_value (Rep2)	annotation
NM_004598	SPOCK1	chr5:136310986-136835018	0	2	11.4096	0.0950801	-6.90689	0.0057	0.74909	11.772	0.0997384	-6.883	0.0135	0.998264	Homo sapiens sparc/osteonectin, cwcv and kazal-like domains proteoglycan (testican) 1 (SPOCK1), mRNA####NM_004598
NM_000014	A2M	chr12:9217772-9268558	0	1	16.8632	0.246997	-6.09324	0.0235	0.998217	17.377	0.254388	-6.09401	0.03315	0.998264	Homo sapiens alpha-2-macroglobulin (A2M), mRNA####NM_000014
NM_003733	OASL	chr12:121458094-121477045	0	4	55.0337	0.893897	-5.94406	5e-05	0.0339028	57.444	0.690475	-6.37842	0.00025	0.11463	Homo sapiens 2'-5'-oligoadenylate synthetase-like (OASL), transcript variant 1, mRNA####NM_003733
NM_002166	ID2	chr2:8822112-8824583	0	1	15.5472	0.821144	-4.24287	0.0011	0.308632	14.0037	0.831256	-4.07437	0.0016	0.386122	Homo sapiens inhibitor of DNA binding 2, dominant negative helix-loop-helix protein (ID2), mRNA####NM_002166
NM_001005332	MAGED1	chrX:51546154-51645450	0	1	14.2092	1.24344	-3.51443	0.0001	0.058119	13.5315	1.23427	-3.4546	0.001	0.279585	Homo sapiens melanoma antigen family D, 1 (MAGED1), transcript variant 3, mRNA####NM_001005332
NM_001632	ALPP	chr2:233243347-233247599	0	3	12.7739	1.32054	-3.27401	5e-05	0.0339028	10.9411	1.19634	-3.19306	0.0019	0.410938	Homo sapiens alkaline phosphatase, placental (ALPP), mRNA####NM_001632
NM_003382	VIPR2	chr7:158820865-158937649	0	6	7.51255	0.871679	-3.10743	5e-05	0.0339028	7.44279	0.941471	-2.98285	0.00035	0.145893	Homo sapiens vasoactive intestinal peptide receptor 2 (VIPR2), mRNA####NM_003382
NM_012445	SPON2	chr4:1160720-1202750	1	3	12.9032	1.54931	-3.05803	0.0283	0.998217	10.8477	2.20141	-2.30088	0.02965	0.998264	Homo sapiens spondin 2, extracellular matrix protein (SPON2), transcript variant 1, mRNA####NM_012445
NM_002889	RARRES2	chr7:150035406-150038763	0	1	6.93259	0.955364	-2.85927	0.0295	0.998217	5.67916	1.17137	-2.27749	0.04545	0.998264	Homo sapiens retinoic acid receptor responder (tazarotene induced) 2 (RARRES2), mRNA####NM_002889
NM_024625	ZC3HAV1	chr7:138728265-138794465	0	2	17.8352	2.52689	-2.81929	0.0343	0.998217	17.4331	3.72542	-2.22636	0.03375	0.998264	Homo sapiens zinc finger CCCH-type, antiviral 1 (ZC3HAV1), transcript variant 2, mRNA####NM_024625
NM_182665	RASSF5	chr1:206680862-206762616	0	1	3.23175	0.475859	-2.76371	0.00905	0.96048	3.72928	0.37956	-3.2965	0.00585	0.784311	Homo sapiens Ras association (RalGDS/AF-6) domain family member 5 (RASSF5), transcript variant 3, mRNA####NM_182665
NM_014945	ABLIM3	chr5:148521053-148639999	0	1	4.41338	0.673897	-2.71128	0.00335	0.545157	4.40347	0.588531	-2.90345	0.00205	0.427257	Homo sapiens actin binding LIM protein family, member 3 (ABLIM3), mRNA####NM_014945
NM_005362	MAGEA3	chrX:151934651-151938240	0	2	11.0263	1.90399	-2.53385	0.00625	0.772779	11.4756	1.4066	-3.0283	0.0011	0.29324	Homo sapiens melanoma antigen family A, 3 (MAGEA3), mRNA####NM_005362
NM_021197	WFDC1	chr16:84328311-84363457	1	2	48.3346	8.72739	-2.46943	0.00255	0.478812	47.3486	9.88153	-2.26052	0.0026	0.484615	Homo sapiens WAP four-disulfide core domain 1 (WFDC1), transcript variant 1, mRNA####NM_021197
NM_002150	HPD	chr12:122277432-122326517	0	2	210.718	38.4281	-2.45508	5e-05	0.0339028	204.605	36.3867	-2.49136	5e-05	0.0327514	Homo sapiens 4-hydroxyphenylpyruvate dioxygenase (HPD), transcript variant 1, mRNA####NM_002150
NM_005101	ISG15	chr1:948846-949919	2	1	146.245	26.891	-2.4432	5e-05	0.0339028	129.327	23.1477	-2.48208	0.0002	0.101893	Homo sapiens ISG15 ubiquitin-like modifier (ISG15), mRNA####NM_005101
NM_032888	COL27A1	chr9:116918230-117072975	0	2	6.89946	1.28703	-2.42243	0.0009	0.289066	6.67061	1.19228	-2.48409	0.0009	0.267966	Homo sapiens collagen, type XXVII, alpha 1 (COL27A1), mRNA####NM_032888
NM_001114726	PRRT4	chr7:127990378-128001739	0	1	1.38141	0.257714	-2.4223	0.04725	0.998217	1.20611	0.229698	-2.39255	0.0461	0.998264	Homo sapiens proline-rich transmembrane protein 4 (PRRT4), transcript variant 2, mRNA####NM_001114726
NM_004418	DUSP2	chr2:96808907-96811179	0	3	30.1216	5.78821	-2.37961	0.0004	0.165492	23.522	5.66134	-2.0548	0.00165	0.389978	Homo sapiens dual specificity phosphatase 2 (DUSP2), mRNA####NM_004418
NM_030812	ACTL8	chr1:18081807-18153558	0	2	10.6421	2.05606	-2.37182	0.00275	0.493585	11.0998	1.66977	-2.73281	0.00385	0.592383	Homo sapiens actin-like 8 (ACTL8), mRNA####NM_030812
NM_000029	AGT	chr1:230838271-230850336	0	1	11.432	2.23457	-2.35501	0.00175	0.402995	10.849	1.9399	-2.48351	0.0036	0.589526	Homo sapiens angiotensinogen (serpin peptidase inhibitor, clade A, member 8) (AGT), mRNA####NM_000029
NM_000064	C3	chr19:6677845-6720662	3	6	155.54	32.4258	-2.26207	5e-05	0.0339028	148.841	31.1404	-2.25691	5e-05	0.0327514	Homo sapiens complement component 3 (C3), mRNA####NM_000064
NM_133374	ZNF618	chr9:116638561-116818875	1	5	10.5794	2.24895	-2.23394	5e-05	0.0339028	10.3435	2.47479	-2.06334	0.00015	0.0799744	Homo sapiens zinc finger protein 618 (ZNF618), mRNA####NM_133374
NM_198993	STAC2	chr17:37366788-37382040	0	5	18.3598	3.99325	-2.20091	0.0001	0.058119	16.6531	3.65576	-2.18755	0.0005	0.184887	Homo sapiens SH3 and cysteine rich domain 2 (STAC2), mRNA####NM_198993
NM_006403	NEDD9	chr6:11183530-11382581	2	2	83.4458	18.5138	-2.17224	5e-05	0.0339028	83.0135	20.087	-2.04708	5e-05	0.0327514	Homo sapiens neural precursor cell expressed, developmentally down-regulated 9 (NEDD9), transcript variant 1, mRNA####NM_006403
NM_002038	IFI6	chr1:27992571-27998724	0	1	47.3833	10.5905	-2.16161	0.00495	0.682653	48.485	13.1561	-1.88181	0.00755	0.878636	Homo sapiens interferon, alpha-inducible protein 6 (IFI6), transcript variant 1, mRNA####NM_002038
NM_013989	DIO2	chr14:80663867-80921810	0	1	7.65923	1.92219	-1.99444	0.0019	0.421627	8.91146	1.7652	-2.33583	0.00155	0.378035	Homo sapiens deiodinase, iodothyronine, type II (DIO2), transcript variant 1, mRNA####NM_013989
NM_001048230	ADORA1	chr1:203096835-203136533	0	1	3.84596	1.0016	-1.94103	0.02345	0.998217	4.35337	0.671312	-2.69708	0.00465	0.670477	Homo sapiens adenosine A1 receptor (ADORA1), transcript variant 2, mRNA####NM_001048230
NM_078471	MYO18A	chr17:27400527-27507407	6	11	16.2277	4.31852	-1.90985	0.00855	0.931721	17.9898	3.52489	-2.35153	0.0035	0.581457	Homo sapiens myosin XVIIIA (MYO18A), transcript variant 1, mRNA####NM_078471
NM_001039614	C15ORF59	chr15:74032140-74043816	0	1	8.76455	2.50666	-1.80591	0.0379	0.998217	7.80431	1.83879	-2.08552	0.01835	0.998264	Homo sapiens chromosome 15 open reading frame 59 (C15orf59), mRNA####NM_001039614
NM_020647	JPH1	chr8:75146938-75233562	1	4	29.4918	8.48751	-1.7969	0.0008	0.275042	28.985	8.13416	-1.83324	0.0004	0.160884	Homo sapiens junctophilin 1 (JPH1), mRNA####NM_020647
NM_032827	ATOH8	chr2:85980908-86018506	0	2	1.83149	0.530765	-1.78687	0.02235	0.998217	1.73085	0.459242	-1.91415	0.03075	0.998264	Homo sapiens atonal homolog 8 (Drosophila) (ATOH8), mRNA####NM_032827
NM_002165	ID1	chr20:30193085-30194317	1	1	53.7273	15.6072	-1.78345	0.003	0.505035	50.0081	14.7944	-1.75711	0.0052	0.709614	Homo sapiens inhibitor of DNA binding 1, dominant negative helix-loop-helix protein (ID1), transcript variant 1, mRNA####NM_002165
NM_000599	IGFBP5	chr2:217536827-217560272	0	5	11.8023	3.4778	-1.76283	0.00095	0.289869	11.7999	3.12553	-1.9166	0.00085	0.267966	Homo sapiens insulin-like growth factor binding protein 5 (IGFBP5), mRNA####NM_000599
NM_032036	IFI27L2	chr14:94594117-94595957	1	1	36.4034	11.0129	-1.72488	0.0411	0.998217	37.4675	9.25259	-2.01771	0.0197	0.998264	Homo sapiens interferon, alpha-inducible protein 27-like 2 (IFI27L2), mRNA####NM_032036
NM_017633	FAM46A	chr6:82455446-82462428	0	1	13.3878	4.13841	-1.69377	0.0018	0.410636	14.0644	4.33277	-1.69869	0.002	0.420661	Homo sapiens family with sequence similarity 46, member A (FAM46A), mRNA####NM_017633
NM_198282	TMEM173	chr5:138855112-138862343	0	2	17.4114	5.40843	-1.68675	0.00635	0.775017	16.1775	4.84924	-1.73816	0.0083	0.881769	Homo sapiens transmembrane protein 173 (TMEM173), mRNA####NM_198282
NM_001284309	ADAP1	chr7:937536-995043	1	4	9.65446	3.00815	-1.68232	0.0156	0.998217	9.93885	2.26208	-2.13543	0.0083	0.881769	Homo sapiens ArfGAP with dual PH domains 1 (ADAP1), transcript variant 3, mRNA####NM_001284309
NM_002727	SRGN	chr10:70847827-70864567	0	2	46.4266	14.7607	-1.65319	0.0025	0.476758	49.7932	14.5341	-1.77651	0.0019	0.410938	Homo sapiens serglycin (SRGN), transcript variant 1, mRNA####NM_002727
NM_001142593	ITPK1	chr14:93403258-93582263	2	5	40.7057	13.0378	-1.64253	0.0007	0.251279	40.3939	12.5066	-1.69144	0.0004	0.160884	Homo sapiens inositol-tetrakisphosphate 1-kinase (ITPK1), transcript variant 2, mRNA####NM_001142593
NM_000922	PDE3B	chr11:14665268-14893604	0	2	11.0743	3.55339	-1.63995	0.0027	0.493585	11.4618	3.54648	-1.69238	0.0019	0.410938	Homo sapiens phosphodiesterase 3B, cGMP-inhibited (PDE3B), mRNA####NM_000922
NM_006187	OAS3	chr12:113376248-113411054	1	7	9.45627	3.04529	-1.63469	0.00295	0.505035	8.96302	2.87798	-1.63893	0.0034	0.57315	Homo sapiens 2'-5'-oligoadenylate synthetase 3, 100kDa (OAS3), mRNA####NM_006187
NM_004200	SYT7	chr11:61281187-61348344	1	5	13.6563	4.39844	-1.6345	0.00115	0.311906	12.5928	4.6543	-1.43597	0.00385	0.592383	Homo sapiens synaptotagmin VII (SYT7), transcript variant 2, mRNA####NM_004200
NM_006522	WNT6	chr2:219724545-219738954	2	3	19.6348	6.41582	-1.61371	0.00595	0.760416	18.0743	6.36118	-1.50657	0.02025	0.998264	Homo sapiens wingless-type MMTV integration site family, member 6 (WNT6), mRNA####NM_006522
NM_001207008	MLLT4	chr6:168227670-168372700	0	1	15.455	5.10488	-1.59812	0.00185	0.418134	15.7645	5.11005	-1.62527	0.00235	0.454731	Homo sapiens myeloid/lymphoid or mixed-lineage leukemia (trithorax homolog, Drosophila); translocated to, 4 (MLLT4), transcript variant 1, mRNA####NM_001207008
NM_001198	PRDM1	chr6:106534194-106557814	0	1	4.42486	1.4767	-1.58326	0.0121	0.998217	5.2104	1.63915	-1.66844	0.0094	0.936976	Homo sapiens PR domain containing 1, with ZNF domain (PRDM1), transcript variant 1, mRNA####NM_001198
NM_005688	ABCC5	chr3:183637723-183735727	0	5	12.1168	4.07771	-1.57118	0.0024	0.472452	11.9559	3.89245	-1.61897	0.0024	0.454731	Homo sapiens ATP-binding cassette, sub-family C (CFTR/MRP), member 5 (ABCC5), transcript variant 1, mRNA####NM_005688
NM_020724	RNF150	chr4:141786724-142054616	0	4	21.6575	7.298	-1.5693	0.003	0.505035	21.4608	7.40162	-1.53579	0.00225	0.448552	Homo sapiens ring finger protein 150 (RNF150), mRNA####NM_020724
NM_002971	SATB1	chr3:18389132-18480265	0	1	3.86116	1.31806	-1.55062	0.02135	0.998217	4.26395	1.02234	-2.06032	0.0159	0.998264	Homo sapiens SATB homeobox 1 (SATB1), transcript variant 1, mRNA####NM_002971
NM_004911	PDIA4	chr7:148700153-148725782	2	6	203.623	70.7959	-1.52416	0.00225	0.461534	199.995	69.9716	-1.51513	0.00255	0.479191	Homo sapiens protein disulfide isomerase family A, member 4 (PDIA4), mRNA####NM_004911
NM_000735	CGA	chr6:87795215-87804865	0	1	6102.65	2134.29	-1.51568	0.02425	0.998217	6461.12	2291.3	-1.49562	0.03445	0.998264	Homo sapiens glycoprotein hormones, alpha polypeptide (CGA), transcript variant 2, mRNA####NM_000735
NM_001037335	HELZ2	chr20:62189438-62205592	8	7	9.86127	3.48172	-1.50197	0.0036	0.574353	8.69256	3.18349	-1.44917	0.00485	0.677994	Homo sapiens helicase with zinc finger 2, transcriptional coactivator (HELZ2), transcript variant 1, mRNA####NM_001037335
NM_000044	AR	chrX:66763873-66950461	0	2	5.7844	2.0816	-1.47447	0.00605	0.765184	5.67983	2.0704	-1.45594	0.0068	0.842685	Homo sapiens androgen receptor (AR), transcript variant 1, mRNA####NM_000044
NM_001143963	L1CAM	chrX:153126968-153151628	8	5	164.538	59.596	-1.46513	0.00375	0.583041	152.43	56.5305	-1.43104	0.0043	0.62791	Homo sapiens L1 cell adhesion molecule (L1CAM), transcript variant 3, mRNA####NM_001143963
NM_015177	DTX4	chr11:58939811-58980494	0	1	6.19561	2.27336	-1.44642	0.0145	0.998217	5.77411	2.63152	-1.1337	0.04035	0.998264	Homo sapiens deltex 4, E3 ubiquitin ligase (DTX4), mRNA####NM_015177
NM_014654	SDC3	chr1:31342312-31381480	4	5	23.2579	8.5521	-1.44337	0.004	0.595366	21.9024	8.38003	-1.38606	0.0048	0.677994	Homo sapiens syndecan 3 (SDC3), mRNA####NM_014654
NM_025079	ZC3H12A	chr1:37940118-37949978	1	4	13.7407	5.06014	-1.44121	0.0133	0.998217	13.1905	5.27328	-1.32272	0.01785	0.998264	Homo sapiens zinc finger CCCH-type containing 12A (ZC3H12A), mRNA####NM_025079
NM_002526	NT5E	chr6:86159301-86205509	0	1	5.94056	2.18984	-1.43977	0.0249	0.998217	6.90645	1.89671	-1.86444	0.00655	0.829643	Homo sapiens 5'-nucleotidase, ecto (CD73) (NT5E), transcript variant 1, mRNA####NM_002526
NM_000391	TPP1	chr11:6633996-6640692	3	3	58.2031	21.7538	-1.41983	0.0019	0.421627	58.6824	22.1868	-1.40322	0.00315	0.551274	Homo sapiens tripeptidyl peptidase I (TPP1), mRNA####NM_000391
NM_001278613	PCDH1	chr5:141232675-141257975	1	4	12.0122	4.6002	-1.38473	0.01355	0.998217	11.9798	4.25475	-1.49346	0.0084	0.881769	Homo sapiens protocadherin 1 (PCDH1), transcript variant 3, mRNA####NM_001278613
NM_003246	THBS1	chr15:39873279-39889668	3	5	104.606	40.085	-1.38383	0.0048	0.669531	102.819	38.9829	-1.3992	0.00405	0.599034	Homo sapiens thrombospondin 1 (THBS1), mRNA####NM_003246
NM_001032280	TFAP2A	chr6:10396915-10419797	1	4	72.7761	28.0074	-1.37765	0.0163	0.998217	72.5197	29.0334	-1.32066	0.0217	0.998264	Homo sapiens transcription factor AP-2 alpha (activating enhancer binding protein 2 alpha) (TFAP2A), transcript variant 2, mRNA####NM_001032280
NM_002346	LY6E	chr8:144099901-144103827	3	1	229.862	89.4468	-1.36167	0.00835	0.918124	193.672	84.2477	-1.2009	0.0184	0.998264	Homo sapiens lymphocyte antigen 6 complex, locus E (LY6E), transcript variant 1, mRNA####NM_002346
NM_004281	BAG3	chr10:121410881-121437329	1	4	45.1259	17.5955	-1.35875	0.0043	0.61025	41.3551	16.7324	-1.30542	0.00715	0.862742	Homo sapiens BCL2-associated athanogene 3 (BAG3), mRNA####NM_004281
NM_002855	PVRL1	chr11:119508807-119599435	0	2	6.26266	2.44226	-1.35856	0.019	0.998217	6.09316	2.52623	-1.2702	0.02235	0.998264	Homo sapiens poliovirus receptor-related 1 (herpesvirus entry mediator C) (PVRL1), transcript variant 1, mRNA####NM_002855
NM_001195129	PRSS56	chr2:233385172-233390425	3	1	781.015	306.227	-1.35075	0.01575	0.998217	680.269	268.695	-1.34014	0.01355	0.998264	Homo sapiens protease, serine, 56 (PRSS56), mRNA####NM_001195129
NM_001909	CTSD	chr11:1773981-1785222	4	3	206.556	81.3207	-1.34484	0.00575	0.74909	186.5	72.6128	-1.36088	0.00395	0.599034	Homo sapiens cathepsin D (CTSD), mRNA####NM_001909
NM_001080410	FBXO41	chr2:73481809-73496758	2	7	11.3098	4.48329	-1.33494	0.00995	0.998217	10.4941	4.34501	-1.27215	0.01455	0.998264	Homo sapiens F-box protein 41 (FBXO41), mRNA####NM_001080410
NM_001199417	ARHGAP23	chr17:36584719-36668628	5	8	15.2554	6.05776	-1.33246	0.0063	0.772779	14.3997	5.99863	-1.26333	0.01065	0.998264	Homo sapiens Rho GTPase activating protein 23 (ARHGAP23), mRNA####NM_001199417
NM_001284245	SIPA1L1	chr14:71996028-72207946	0	4	29.2818	11.6846	-1.3254	0.0111	0.998217	29.8879	12.3521	-1.2748	0.0143	0.998264	Homo sapiens signal-induced proliferation-associated 1 like 1 (SIPA1L1), transcript variant 2, mRNA####NM_001284245
NM_017617	NOTCH1	chr9:139388895-139440238	4	13	18.7134	7.51026	-1.31714	0.0036	0.574353	15.8752	6.8285	-1.21714	0.00795	0.881769	Homo sapiens notch 1 (NOTCH1), mRNA####NM_017617
NM_015656	KIF26A	chr14:104605059-104647235	8	3	23.8158	9.56949	-1.3154	0.0058	0.74909	21.2004	8.5394	-1.31188	0.0075	0.87727	Homo sapiens kinesin family member 26A (KIF26A), mRNA####NM_015656
NM_001684	ATP2B4	chr1:203595914-203713209	0	2	17.3576	7.11928	-1.28576	0.00675	0.803744	17.0666	6.45152	-1.40346	0.00475	0.676388	Homo sapiens ATPase, Ca++ transporting, plasma membrane 4 (ATP2B4), transcript variant 2, mRNA####NM_001684
NM_000308	CTSA	chr20:44517110-44541003	2	2	135.677	55.8652	-1.28015	0.03155	0.998217	135.646	53.0786	-1.35364	0.0225	0.998264	Homo sapiens cathepsin A (CTSA), transcript variant 1, mRNA####NM_000308
NM_014631	SH3PXD2A	chr10:105353783-105615164	9	5	35.3724	14.5877	-1.27787	0.00625	0.772779	33.1024	13.8316	-1.25897	0.00595	0.788495	Homo sapiens SH3 and PX domains 2A (SH3PXD2A), mRNA####NM_014631
NM_024761	MOB3B	chr9:27325206-27529850	1	1	7.98105	3.29725	-1.27531	0.01545	0.998217	8.87048	3.68703	-1.26655	0.0142	0.998264	Homo sapiens MOB kinase activator 3B (MOB3B), mRNA####NM_024761
NM_014424	HSPB7	chr1:16340522-16345285	3	3	42.8155	17.6887	-1.27531	0.00915	0.963828	38.04	16.7645	-1.18211	0.014	0.998264	Homo sapiens heat shock 27kDa protein family, member 7 (cardiovascular) (HSPB7), mRNA####NM_014424
NM_005794	DHRS2	chr14:24105572-24114848	0	2	18.6311	7.71481	-1.27201	0.0274	0.998217	18.368	7.5178	-1.28881	0.03065	0.998264	Homo sapiens dehydrogenase/reductase (SDR family) member 2 (DHRS2), transcript variant 2, mRNA####NM_005794
NM_006332	IFI30	chr19:18284589-18288934	2	1	511.052	213.52	-1.2591	0.00935	0.975357	490.285	209.284	-1.22816	0.0122	0.998264	Homo sapiens interferon, gamma-inducible protein 30 (IFI30), mRNA####NM_006332
NM_001144950	SSC5D	chr19:55999869-56030466	0	1	5.05226	2.1327	-1.24424	0.03875	0.998217	4.82114	1.90614	-1.33872	0.03945	0.998264	Homo sapiens scavenger receptor cysteine rich domain containing (5 domains) (SSC5D), transcript variant 1, mRNA####NM_001144950
NM_207336	ZNF467	chr7:149461452-149470295	2	4	24.4348	10.3982	-1.2326	0.0183	0.998217	22.231	10.7679	-1.04583	0.0473	0.998264	Homo sapiens zinc finger protein 467 (ZNF467), mRNA####NM_207336
NM_004186	SEMA3F	chr3:50192847-50226508	4	6	44.7776	19.0673	-1.23168	0.0074	0.856085	40.3786	17.5419	-1.20279	0.0107	0.998264	Homo sapiens sema domain, immunoglobulin domain (Ig), short basic domain, secreted, (semaphorin) 3F (SEMA3F), mRNA####NM_004186
NM_001621	AHR	chr7:17338275-17385775	0	2	12.1545	5.17645	-1.23146	0.01345	0.998217	13.1819	5.82659	-1.17783	0.01485	0.998264	Homo sapiens aryl hydrocarbon receptor (AHR), mRNA####NM_001621
NM_016323	HERC5	chr4:89378267-89427319	0	1	13.6181	5.80295	-1.23067	0.0204	0.998217	15.623	6.17263	-1.33971	0.01485	0.998264	Homo sapiens HECT and RLD domain containing E3 ubiquitin protein ligase 5 (HERC5), mRNA####NM_016323
NM_021928	SPCS3	chr4:177241089-177253396	0	1	8.6775	3.72803	-1.21887	0.03025	0.998217	9.76276	3.9226	-1.31548	0.0168	0.998264	Homo sapiens signal peptidase complex subunit 3 homolog (S. cerevisiae) (SPCS3), mRNA####NM_021928
NM_080627	SOGA1	chr20:35405844-35492087	8	7	29.109	12.6345	-1.2041	0.0173	0.998217	26.3283	11.4948	-1.19563	0.01635	0.998264	Homo sapiens suppressor of glucose, autophagy associated 1 (SOGA1), transcript variant 1, mRNA####NM_080627
NM_002579	PALM	chr19:708952-748330	6	2	59.4312	25.9218	-1.19706	0.02075	0.998217	53.3827	25.8396	-1.04679	0.0368	0.998264	Homo sapiens paralemmin (PALM), transcript variant 1, mRNA####NM_002579
NM_000376	VDR	chr12:48235319-48298814	0	2	7.87363	3.44809	-1.19123	0.03335	0.998217	7.33547	3.05659	-1.26297	0.03695	0.998264	Homo sapiens vitamin D (1,25- dihydroxyvitamin D3) receptor (VDR), transcript variant 1, mRNA####NM_000376
NM_024294	C6ORF106	chr6:34555056-34664627	5	5	75.3586	33.2399	-1.18085	0.0097	0.990699	74.6706	32.9046	-1.18225	0.0085	0.881769	Homo sapiens chromosome 6 open reading frame 106 (C6orf106), transcript variant 1, mRNA####NM_024294
NM_152395	NUDT16	chr3:131100514-131107674	0	2	7.97841	3.58725	-1.15322	0.03105	0.998217	7.95049	3.36258	-1.24148	0.0325	0.998264	Homo sapiens nudix (nucleoside diphosphate linked moiety X)-type motif 16 (NUDT16), transcript variant 2, mRNA####NM_152395
NR_052852	MARCKSL1	chr1:32799429-32801840	1	1	97.194	43.9225	-1.14591	0.03865	0.998217	87.0687	36.0572	-1.27187	0.0275	0.998264	Homo sapiens MARCKS-like 1 (MARCKSL1), transcript variant 2, long non-coding RNA####NR_052852
NM_017742	ZCCHC2	chr18:60190657-60245818	1	2	9.83265	4.46632	-1.13849	0.0307	0.998217	10.3243	4.93049	-1.06623	0.0363	0.998264	Homo sapiens zinc finger, CCHC domain containing 2 (ZCCHC2), mRNA####NM_017742
NM_032711	MAFG	chr17:79876144-79885587	5	6	24.5142	11.2006	-1.13005	0.02205	0.998217	22.3689	7.67868	-1.54257	0.0073	0.867149	Homo sapiens v-maf avian musculoaponeurotic fibrosarcoma oncogene homolog G (MAFG), transcript variant 2, mRNA####NM_032711
NM_017527	LY6K	chr8:143781528-143808391	1	2	37.4644	17.1276	-1.12919	0.0435	0.998217	33.7973	15.6302	-1.11258	0.04865	0.998264	Homo sapiens lymphocyte antigen 6 complex, locus K (LY6K), transcript variant 1, mRNA####NM_017527
NM_212502	CDK18	chr1:205473683-205501921	5	5	29.5147	13.5145	-1.12693	0.0404	0.998217	28.2525	11.2377	-1.33003	0.02745	0.998264	Homo sapiens cyclin-dependent kinase 18 (CDK18), transcript variant 2, mRNA####NM_212502
NM_020733	HEG1	chr3:124684553-124774802	2	8	36.3034	16.8986	-1.1032	0.0171	0.998217	37.3457	17.4323	-1.09918	0.0196	0.998264	Homo sapiens heart development protein with EGF-like domains 1 (HEG1), mRNA####NM_020733
NM_000495	COL4A5	chrX:107683073-107940775	1	8	14.3989	6.72363	-1.09865	0.02135	0.998217	13.7842	6.8066	-1.01801	0.0358	0.998264	Homo sapiens collagen, type IV, alpha 5 (COL4A5), transcript variant 1, mRNA####NM_000495
NM_031286	SH3BGRL3	chr1:26606212-26608013	1	1	127.918	60.1247	-1.08919	0.02485	0.998217	128.393	57.8046	-1.15131	0.01695	0.998264	Homo sapiens SH3 domain binding glutamate-rich protein like 3 (SH3BGRL3), mRNA####NM_031286
NM_004370	COL12A1	chr6:75794041-75915623	2	4	42.8253	20.1546	-1.08735	0.02045	0.998217	44.9805	21.2101	-1.08455	0.0216	0.998264	Homo sapiens collagen, type XII, alpha 1 (COL12A1), transcript variant long, mRNA####NM_004370
NM_174908	CCDC50	chr3:190984943-191116459	0	3	13.5311	6.44478	-1.07008	0.04085	0.998217	16.4856	6.48559	-1.3459	0.0106	0.998264	Homo sapiens coiled-coil domain containing 50 (CCDC50), transcript variant 1, mRNA####NM_174908
NM_002593	PCOLCE	chr7:100183955-100205798	4	2	695.043	333.64	-1.05881	0.03205	0.998217	618.721	296.537	-1.06108	0.0276	0.998264	Homo sapiens procollagen C-endopeptidase enhancer (PCOLCE), mRNA####NM_002593
NM_024769	CLMP	chr11:122943032-123066007	0	2	42.6836	20.4901	-1.05876	0.0282	0.998217	43.055	20.9943	-1.03619	0.03215	0.998264	Homo sapiens CXADR-like membrane protein (CLMP), mRNA####NM_024769
NM_133639	RHOV	chr15:41164411-41166487	2	2	88.3452	42.711	-1.04854	0.02645	0.998217	81.0135	35.3308	-1.19724	0.01315	0.998264	Homo sapiens ras homolog family member V (RHOV), mRNA####NM_133639
NM_001173408	OBSL1	chr2:220415449-220436268	6	5	102.074	49.3955	-1.04716	0.02895	0.998217	93.8471	44.427	-1.07888	0.0253	0.998264	Homo sapiens obscurin-like 1 (OBSL1), transcript variant 3, mRNA####NM_001173408
NM_020845	PITPNM2	chr12:123468026-123594975	0	7	8.59114	4.16086	-1.04597	0.0339	0.998217	7.94128	3.75402	-1.08094	0.0328	0.998264	Homo sapiens phosphatidylinositol transfer protein, membrane-associated 2 (PITPNM2), mRNA####NM_020845
