# Supplementary material for: VIRMA mediates preferential m6A mRNA methylation in 3′UTR and near stop codon and associates with alternative polyadenylation
Source: Cell Discov. 2018 Feb 27;4:10. doi: 10.1038/s41421-018-0019-0 (PMC5826926; doi:10.1038/s41421-018-0019-0)
Supplement: Supplementary file 6 — Table S6 [file 41421_2018_19_MOESM6_ESM.xlsx]

## Sheet: Annotation
Input ID	Gene ID	Type	Tax ID	Homologene Gene ID	Homologene Gene Tax ID	GO:0042060 wound healing	GO:0035295 tube development	GO:0030334 regulation of cell migration	GO:0043066 negative regulation of apoptot	GO:0033993 response to lipid	GO:0070613 regulation of protein processi	GO:0030855 epithelial cell differentiatio	GO:0040007 growth	GO:0008285 negative regulation of cell pr	GO:0030198 extracellular matrix organizat
NM_004598	6695	RefSeq_RNAs	9606	6695	Human	0	0	1	0	0	0	0	1	0	0
NM_000014	2	RefSeq_RNAs	9606	2	Human	1	0	0	0	0	1	0	0	0	1
NM_003733	8638	RefSeq_RNAs	9606	8638	Human	0	0	0	0	0	0	0	0	0	0
NM_002166	3398	RefSeq_RNAs	9606	3398	Human	0	1	1	0	0	0	1	0	1	0
NM_001005332	9500	RefSeq_RNAs	9606	9500	Human	0	1	1	0	0	0	0	0	1	0
NM_001632	250	RefSeq_RNAs	9606	250	Human	0	0	0	0	0	0	0	0	0	0
NM_003382	7434	RefSeq_RNAs	9606	7434	Human	0	1	0	0	0	0	0	0	1	0
NM_012445	10417	RefSeq_RNAs	9606	10417	Human	0	0	0	0	1	0	0	0	0	0
NM_002889	5919	RefSeq_RNAs	9606	5919	Human	0	1	1	0	0	0	1	0	0	0
NM_024625	56829	RefSeq_RNAs	9606	56829	Human	0	0	0	0	1	0	0	0	0	0
NM_182665	83593	RefSeq_RNAs	9606	83593	Human	0	0	0	0	0	0	0	0	1	0
NM_014945	22885	RefSeq_RNAs	9606	22885	Human	0	0	0	0	0	0	0	0	0	0
NM_005362	4102	RefSeq_RNAs	9606	4102	Human	0	0	0	1	0	1	0	0	0	0
NM_021197	58189	RefSeq_RNAs	9606	58189	Human	1	0	0	0	1	0	0	1	1	0
NM_002150	3242	RefSeq_RNAs	9606	3242	Human	0	0	0	0	0	0	0	0	0	0
NM_005101	9636	RefSeq_RNAs	9606	9636	Human	0	0	1	0	0	0	0	0	0	0
NM_032888	85301	RefSeq_RNAs	9606	85301	Human	0	1	0	0	0	0	0	1	0	1
NM_001114726	401399	RefSeq_RNAs	9606	401399	Human	0	0	0	0	0	0	0	0	0	0
NM_004418	1844	RefSeq_RNAs	9606	1844	Human	0	0	0	0	0	0	1	0	0	0
NM_030812	81569	RefSeq_RNAs	9606	81569	Human	0	0	0	0	0	0	1	0	0	0
NM_000029	183	RefSeq_RNAs	9606	183	Human	0	1	1	0	0	0	0	1	0	1
NM_000064	718	RefSeq_RNAs	9606	718	Human	1	0	1	0	1	1	0	1	0	0
NM_133374	114991	RefSeq_RNAs	9606	114991	Human	0	0	0	0	0	0	0	0	0	0
NM_198993	342667	RefSeq_RNAs	9606	342667	Human	0	0	0	0	0	0	0	0	0	0
NM_006403	4739	RefSeq_RNAs	9606	4739	Human	0	0	0	0	0	0	0	1	0	0
NM_002038	2537	RefSeq_RNAs	9606	2537	Human	0	0	0	1	0	0	0	0	0	0
NM_013989	1734	RefSeq_RNAs	9606	1734	Human	0	0	0	0	0	0	0	0	0	0
NM_001048230	134	RefSeq_RNAs	9606	134	Human	1	0	1	1	0	0	0	0	1	0
NM_078471	399687	RefSeq_RNAs	9606	399687	Human	0	0	0	1	0	0	0	0	0	0
NM_001039614	388135	RefSeq_RNAs	9606	388135	Human	0	0	0	0	0	0	0	0	0	0
NM_020647	56704	RefSeq_RNAs	9606	56704	Human	0	0	0	0	0	0	0	0	0	0
NM_032827	84913	RefSeq_RNAs	9606	84913	Human	0	1	1	0	0	0	1	0	1	0
NM_002165	3397	RefSeq_RNAs	9606	3397	Human	0	1	1	1	1	0	1	0	0	0
NM_000599	3488	RefSeq_RNAs	9606	3488	Human	0	1	1	0	1	0	0	1	1	0
NM_032036	83982	RefSeq_RNAs	9606	83982	Human	0	0	0	0	0	0	0	0	0	0
NM_017633	55603	RefSeq_RNAs	9606	55603	Human	1	0	0	0	0	0	0	0	0	0
NM_198282	340061	RefSeq_RNAs	9606	340061	Human	0	0	0	0	1	0	0	0	0	0
NM_001284309	11033	RefSeq_RNAs	9606	11033	Human	0	0	0	0	0	0	0	0	0	0
NM_002727	5552	RefSeq_RNAs	9606	5552	Human	1	0	1	0	0	0	0	0	0	0
NM_001142593	3705	RefSeq_RNAs	9606	3705	Human	1	1	0	0	0	0	1	0	0	0
NM_000922	5140	RefSeq_RNAs	9606	5140	Human	1	0	1	0	0	0	0	0	0	0
NM_006187	4940	RefSeq_RNAs	9606	4940	Human	0	0	0	0	0	0	0	0	0	0
NM_004200	9066	RefSeq_RNAs	9606	9066	Human	1	0	0	0	0	0	0	0	0	0
NM_006522	7475	RefSeq_RNAs	9606	7475	Human	0	1	1	0	1	0	1	0	0	0
NM_001207008	4301	RefSeq_RNAs	9606	4301	Human	0	0	0	0	0	0	1	0	0	0
NM_001198	639	RefSeq_RNAs	9606	639	Human	0	1	1	0	1	0	1	0	1	0
NM_005688	10057	RefSeq_RNAs	9606	10057	Human	0	0	0	0	0	0	0	0	0	0
NM_020724	57484	RefSeq_RNAs	9606	57484	Human	0	0	0	0	0	0	0	0	0	0
NM_002971	6304	RefSeq_RNAs	9606	6304	Human	0	0	0	0	0	0	0	0	0	0
NM_004911	9601	RefSeq_RNAs	9606	9601	Human	0	0	0	0	0	0	0	0	0	0
NM_000735	1081	RefSeq_RNAs	9606	1081	Human	0	0	1	0	0	0	0	0	0	0
NM_001037335	85441	RefSeq_RNAs	9606	85441	Human	0	0	0	0	0	0	0	0	0	0
NM_000044	367	RefSeq_RNAs	9606	367	Human	0	1	0	1	1	0	0	1	1	0
NM_001143963	3897	RefSeq_RNAs	9606	3897	Human	1	0	1	0	0	0	0	1	0	0
NM_015177	23220	RefSeq_RNAs	9606	23220	Human	0	0	0	0	0	0	0	0	0	0
NM_014654	9672	RefSeq_RNAs	9606	9672	Human	0	0	0	0	0	0	0	0	0	1
NM_025079	80149	RefSeq_RNAs	9606	80149	Human	0	0	1	1	1	0	0	0	0	0
NM_002526	4907	RefSeq_RNAs	9606	4907	Human	0	0	0	0	0	0	0	0	0	0
NM_000391	1200	RefSeq_RNAs	9606	1200	Human	0	0	0	0	0	0	1	0	0	0
NM_001278613	5097	RefSeq_RNAs	9606	5097	Human	0	0	0	0	0	0	0	0	0	0
NM_003246	7057	RefSeq_RNAs	9606	7057	Human	1	0	1	1	1	1	0	0	1	1
NM_001032280	7020	RefSeq_RNAs	9606	7020	Human	0	1	1	1	1	0	1	0	1	0
NM_002346	4061	RefSeq_RNAs	9606	4061	Human	0	0	0	0	0	0	0	0	0	0
NM_004281	9531	RefSeq_RNAs	9606	9531	Human	0	0	0	1	0	0	0	0	0	0
NM_002855	5818	RefSeq_RNAs	9606	5818	Human	0	1	0	0	0	0	0	0	0	0
NM_001195129	646960	RefSeq_RNAs	9606	646960	Human	0	0	0	0	0	0	0	0	0	0
NM_001909	1509	RefSeq_RNAs	9606	1509	Human	0	0	0	0	0	0	0	0	0	1
NM_001080410	150726	RefSeq_RNAs	9606	150726	Human	0	0	0	0	0	0	0	0	0	0
NM_001199417	57636	RefSeq_RNAs	9606	57636	Human	0	0	0	0	0	0	0	0	0	0
NM_001284245	26037	RefSeq_RNAs	9606	26037	Human	0	0	1	0	0	0	0	0	0	0
NM_017617	4851	RefSeq_RNAs	9606	4851	Human	1	1	1	1	1	0	1	1	1	1
NM_015656	26153	RefSeq_RNAs	9606	26153	Human	1	0	0	0	0	0	0	1	0	0
NM_001684	493	RefSeq_RNAs	9606	493	Human	1	0	1	0	1	0	0	0	0	0
NM_000308	5476	RefSeq_RNAs	9606	5476	Human	0	0	0	0	0	0	0	0	0	0
NM_014631	9644	RefSeq_RNAs	9606	9644	Human	0	0	0	0	0	0	0	0	0	0
NM_024761	79817	RefSeq_RNAs	9606	79817	Human	0	0	0	0	0	0	0	0	0	0
NM_014424	27129	RefSeq_RNAs	9606	27129	Human	0	0	0	0	0	0	0	0	0	0
NM_005794	10202	RefSeq_RNAs	9606	10202	Human	0	0	0	1	0	0	0	0	1	0
NM_006332	10437	RefSeq_RNAs	9606	10437	Human	0	0	0	0	0	0	0	0	1	0
NM_001144950	284297	RefSeq_RNAs	9606	284297	Human	0	0	1	0	0	0	0	0	0	0
NM_207336	168544	RefSeq_RNAs	9606	168544	Human	0	0	0	0	0	0	0	0	0	0
NM_004186	6405	RefSeq_RNAs	9606	6405	Human	0	0	1	0	0	0	1	1	0	0
NM_001621	196	RefSeq_RNAs	9606	196	Human	0	0	1	0	1	0	0	0	0	0
NM_016323	51191	RefSeq_RNAs	9606	51191	Human	0	0	1	0	0	0	0	0	0	0
NM_021928	60559	RefSeq_RNAs	9606	60559	Human	0	0	0	0	0	0	0	0	0	0
NM_080627	140710	RefSeq_RNAs	9606	140710	Human	0	0	0	0	0	0	0	0	0	0
NM_002579	5064	RefSeq_RNAs	9606	5064	Human	0	0	1	0	0	0	0	0	0	0
NM_000376	7421	RefSeq_RNAs	9606	7421	Human	1	1	1	0	1	0	1	0	1	0
NM_024294	64771	RefSeq_RNAs	9606	64771	Human	0	0	0	0	0	0	0	0	0	0
NM_152395	131870	RefSeq_RNAs	9606	131870	Human	0	0	0	0	0	0	0	0	0	0
NR_052852	65108	RefSeq_RNAs	9606	65108	Human	0	0	0	0	0	0	0	0	0	0
NM_017742	54877	RefSeq_RNAs	9606	54877	Human	0	0	0	0	0	0	0	0	0	0
NM_032711	4097	RefSeq_RNAs	9606	4097	Human	1	0	0	0	0	0	1	0	0	0
NM_017527	54742	RefSeq_RNAs	9606	54742	Human	0	0	0	0	0	0	0	0	0	0
NM_212502	5129	RefSeq_RNAs	9606	5129	Human	0	0	0	0	0	0	0	0	0	0
NM_020733	57493	RefSeq_RNAs	9606	57493	Human	1	1	1	0	0	0	1	1	0	0
NM_000495	1287	RefSeq_RNAs	9606	1287	Human	0	0	0	0	0	0	0	0	0	1
NM_031286	83442	RefSeq_RNAs	9606	83442	Human	0	0	1	0	0	0	0	0	0	0
NM_004370	1303	RefSeq_RNAs	9606	1303	Human	0	0	0	0	0	0	1	0	0	1
NM_174908	152137	RefSeq_RNAs	9606	152137	Human	0	0	0	0	0	0	0	0	0	0
NM_002593	5118	RefSeq_RNAs	9606	5118	Human	0	0	0	0	0	0	0	0	0	0
NM_024769	79827	RefSeq_RNAs	9606	79827	Human	0	1	0	0	0	0	0	0	0	0
NM_133639	171177	RefSeq_RNAs	9606	171177	Human	0	0	0	0	0	0	0	0	0	0
NM_001173408	23363	RefSeq_RNAs	9606	23363	Human	0	1	1	0	0	0	0	0	0	0
NM_020845	57605	RefSeq_RNAs	9606	57605	Human	0	0	0	0	0	0	0	0	0	0
NM_018012	55083	RefSeq_RNAs	9606	55083	Human	0	1	0	0	0	0	0	1	0	0
NM_153690	131583	RefSeq_RNAs	9606	131583	Human	0	0	0	0	0	0	0	0	0	0
NM_024111	79094	RefSeq_RNAs	9606	79094	Human	0	0	0	0	0	1	0	0	0	0
NM_020130	56892	RefSeq_RNAs	9606	56892	Human	0	0	0	0	0	0	0	0	0	0
NM_000237	4023	RefSeq_RNAs	9606	4023	Human	0	0	0	0	0	0	0	0	0	0
NM_001081492	144501	RefSeq_RNAs	9606	144501	Human	0	0	0	0	0	0	0	0	0	0
NM_001039792	646962	RefSeq_RNAs	9606	646962	Human	0	0	0	0	0	0	0	0	0	0
NM_001343	1601	RefSeq_RNAs	9606	1601	Human	0	1	1	1	1	0	1	0	0	0
NM_001039492	2274	RefSeq_RNAs	9606	2274	Human	0	1	1	1	1	0	0	0	0	0
NM_181656	284018	RefSeq_RNAs	9606	284018	Human	0	0	0	0	0	0	0	0	0	0
NR_045494	1191	RefSeq_RNAs	9606	1191	Human	1	0	0	1	0	0	0	0	0	0
NM_000612	3481	RefSeq_RNAs	9606	3481	Human	1	0	0	0	1	0	0	0	0	0
NM_024841	79899	RefSeq_RNAs	9606	79899	Human	0	0	1	0	0	0	0	0	0	0
NM_207459	400629	RefSeq_RNAs	9606	400629	Human	0	0	0	0	0	0	0	0	0	0
NM_001291861	3481	RefSeq_RNAs	9606	3481	Human	1	0	0	0	1	0	0	0	0	0
NM_031479	83729	RefSeq_RNAs	9606	83729	Human	0	0	0	0	0	0	0	0	0	0
NM_019113	26291	RefSeq_RNAs	9606	26291	Human	0	0	0	1	0	0	0	0	0	0
NM_181655	284018	RefSeq_RNAs	9606	284018	Human	0	0	0	0	0	0	0	0	0	0
NM_003714	8614	RefSeq_RNAs	9606	8614	Human	0	0	1	0	1	0	0	1	0	0
NM_002609	5159	RefSeq_RNAs	9606	5159	Human	1	1	1	1	1	0	0	0	0	0
NM_004417	1843	RefSeq_RNAs	9606	1843	Human	0	0	0	1	1	0	1	0	0	0
NM_212482	2335	RefSeq_RNAs	9606	2335	Human	1	0	1	1	1	0	1	1	0	1
NM_001024845	6536	RefSeq_RNAs	9606	6536	Human	0	0	0	0	0	0	0	0	0	0
NM_004822	9423	RefSeq_RNAs	9606	9423	Human	0	1	1	0	0	0	1	1	0	0
NM_181671	26207	RefSeq_RNAs	9606	26207	Human	0	0	0	0	0	0	0	0	0	0
NM_001098272	3157	RefSeq_RNAs	9606	3157	Human	0	0	0	0	1	0	0	0	0	0
NM_002543	4973	RefSeq_RNAs	9606	4973	Human	1	0	0	0	0	0	0	0	0	0
NM_017784	114884	RefSeq_RNAs	9606	114884	Human	0	0	0	0	0	0	0	0	0	0
NM_006933	6526	RefSeq_RNAs	9606	6526	Human	0	0	0	0	0	0	0	0	0	0
NM_178457	128611	RefSeq_RNAs	9606	128611	Human	0	0	0	0	0	0	0	0	0	0
NM_004750	9244	RefSeq_RNAs	9606	9244	Human	0	1	0	1	0	0	0	0	0	0
NM_033120	85409	RefSeq_RNAs	9606	85409	Human	0	0	0	0	0	1	0	0	0	0
NM_003174	6840	RefSeq_RNAs	9606	6840	Human	0	1	0	0	0	0	0	0	0	0
NM_024017	3219	RefSeq_RNAs	9606	3219	Human	0	0	0	0	0	0	1	0	0	0
NM_001145671	8470	RefSeq_RNAs	9606	8470	Human	0	1	1	0	0	0	0	1	0	0
NR_037665	100506548	RefSeq_RNAs	9606	100506548	Human	0	0	0	0	0	0	0	0	0	0
NM_058179	29968	RefSeq_RNAs	9606	29968	Human	0	0	0	0	0	0	0	0	0	0
NM_133467	163732	RefSeq_RNAs	9606	163732	Human	0	0	0	0	1	0	0	0	0	0
NM_001170416	9414	RefSeq_RNAs	9606	9414	Human	0	0	1	0	0	0	1	0	0	0
NM_182487	169611	RefSeq_RNAs	9606	169611	Human	0	0	0	0	0	0	0	0	0	1
NM_054012	445	RefSeq_RNAs	9606	445	Human	0	1	0	0	1	0	0	0	0	0
NM_004089	1831	RefSeq_RNAs	9606	1831	Human	0	1	1	1	0	0	0	0	0	0
NM_002026	2335	RefSeq_RNAs	9606	2335	Human	1	0	1	1	1	0	1	1	0	1
NM_001168303	90293	RefSeq_RNAs	9606	90293	Human	0	0	0	0	0	0	0	0	0	0
NM_033016	5155	RefSeq_RNAs	9606	5155	Human	1	1	1	0	1	0	1	1	0	1
NM_153456	266722	RefSeq_RNAs	9606	266722	Human	0	0	0	0	0	0	0	0	0	0
NM_133443	84706	RefSeq_RNAs	9606	84706	Human	0	0	0	0	0	0	0	0	0	0
NM_001251	968	RefSeq_RNAs	9606	968	Human	0	0	0	0	0	0	0	0	0	0
NM_006096	10397	RefSeq_RNAs	9606	10397	Human	0	0	0	0	0	0	0	0	1	0
NM_000602	5054	RefSeq_RNAs	9606	5054	Human	1	0	1	1	1	1	0	0	0	1
NM_001025100	4155	RefSeq_RNAs	9606	4155	Human	0	0	1	0	1	0	0	0	0	0
NM_005450	9241	RefSeq_RNAs	9606	9241	Human	1	1	1	1	0	0	1	1	1	0
NM_001193572	1465	RefSeq_RNAs	9606	1465	Human	1	0	0	0	0	0	0	0	0	0
NM_007098	8218	RefSeq_RNAs	9606	8218	Human	0	0	0	0	0	0	0	0	0	0
NM_004415	1832	RefSeq_RNAs	9606	1832	Human	1	1	1	0	0	0	1	0	0	0
NM_003038	6509	RefSeq_RNAs	9606	6509	Human	0	0	0	0	0	0	0	0	0	0
NM_001171166	23125	RefSeq_RNAs	9606	23125	Human	0	0	0	0	0	0	0	0	0	0
NM_022164	64129	RefSeq_RNAs	9606	64129	Human	0	0	0	0	0	0	0	0	0	0
NM_003749	8660	RefSeq_RNAs	9606	8660	Human	0	0	1	1	0	0	0	0	0	0
NM_001286566	9764	RefSeq_RNAs	9606	9764	Human	0	0	0	0	0	0	0	0	0	0
NM_182507	144501	RefSeq_RNAs	9606	144501	Human	0	0	0	0	0	0	0	0	0	0
NM_001113434	339263	RefSeq_RNAs	9606	339263	Human	0	0	0	0	0	0	0	0	0	0
NR_026960	284836	RefSeq_RNAs	9606	284836	Human	0	0	0	0	0	0	0	0	0	0
NM_005251	2303	RefSeq_RNAs	9606	2303	Human	1	1	1	1	0	0	1	1	0	1
NM_024323	79173	RefSeq_RNAs	9606	79173	Human	0	0	0	0	0	0	0	0	0	0
NM_014570	26286	RefSeq_RNAs	9606	26286	Human	0	0	0	0	0	0	0	0	0	0
NR_026860	90632	RefSeq_RNAs	9606	90632	Human	0	0	0	0	0	0	0	0	0	0
NM_007157	158586	RefSeq_RNAs	9606	158586	Human	0	0	0	0	0	0	0	0	0	0
NM_005980	6286	RefSeq_RNAs	9606	6286	Human	0	0	1	0	0	0	0	0	0	0
NM_001114185	4598	RefSeq_RNAs	9606	4598	Human	0	0	0	0	0	0	0	0	0	0
NM_001171992	221416	RefSeq_RNAs	9606	221416	Human	0	0	0	0	0	0	0	0	0	0
NM_013390	23670	RefSeq_RNAs	9606	23670	Human	0	0	0	0	0	0	0	0	0	0
NM_138704	56160	RefSeq_RNAs	9606	56160	Human	0	0	0	0	0	0	0	1	0	0
NM_001272012	85450	RefSeq_RNAs	9606	85450	Human	0	0	0	0	0	0	0	0	0	0
NM_022166	64131	RefSeq_RNAs	9606	64131	Human	0	0	0	0	0	0	0	0	0	0
NM_014238	8844	RefSeq_RNAs	9606	8844	Human	0	0	0	0	0	0	0	0	0	0
NM_005533	3430	RefSeq_RNAs	9606	3430	Human	0	0	0	0	0	0	0	0	0	0
NM_058238	7477	RefSeq_RNAs	9606	7477	Human	0	1	1	0	1	0	1	1	0	0
NM_001270398	5754	RefSeq_RNAs	9606	5754	Human	1	1	1	0	1	0	1	1	0	0
NM_002306	3958	RefSeq_RNAs	9606	3958	Human	0	0	1	1	0	0	1	0	0	0
NM_014330	23645	RefSeq_RNAs	9606	23645	Human	0	0	1	1	1	1	0	0	1	0
NM_012385	26471	RefSeq_RNAs	9606	26471	Human	0	1	0	0	0	0	0	1	1	0
NM_054027	56172	RefSeq_RNAs	9606	56172	Human	0	0	0	0	0	0	0	0	0	0
NM_012141	26512	RefSeq_RNAs	9606	26512	Human	0	0	0	0	0	0	0	0	0	0
NM_000436	5019	RefSeq_RNAs	9606	5019	Human	0	1	1	0	0	0	0	0	0	0
NM_018371	55790	RefSeq_RNAs	9606	55790	Human	0	1	0	0	0	0	0	0	0	1
NM_021158	57761	RefSeq_RNAs	9606	57761	Human	0	0	0	0	0	0	0	0	0	0
NM_004428	1942	RefSeq_RNAs	9606	1942	Human	0	1	1	0	0	0	1	0	0	0

## Sheet: Enrichment
GroupID	Category	Term	Description	LogP	Log(q-value)	InTerm_InList	Genes	Symbols
1_Summary	GO Biological Processes	GO:0042060	wound healing	-8.85564	-8.85564	26/732	2,493,718,1191,1465,1832,2303,2335,3481,3705,3897,4097,4851,4973,5054,5140,5155,5159,5552,5754,7057,9066,9241,26153,55603,58189,134,7421,57493	A2M,ATP2B4,C3,CLU,CSRP1,DSP,FOXC2,FN1,IGF2,ITPK1,L1CAM,MAFG,NOTCH1,OLR1,SERPINE1,PDE3B,PDGFB,PDGFRB,SRGN,PTK7,THBS1,SYT7,NOG,KIF26A,FAM46A,WFDC1,ADORA1,VDR,HEG1
1_Member	GO Biological Processes	GO:0042060	wound healing	-8.85564	-8.85564	26/732	2,493,718,1191,1465,1832,2303,2335,3481,3705,3897,4097,4851,4973,5054,5140,5155,5159,5552,5754,7057,9066,9241,26153,55603,58189	A2M,ATP2B4,C3,CLU,CSRP1,DSP,FOXC2,FN1,IGF2,ITPK1,L1CAM,MAFG,NOTCH1,OLR1,SERPINE1,PDE3B,PDGFB,PDGFRB,SRGN,PTK7,THBS1,SYT7,NOG,KIF26A,FAM46A,WFDC1
1_Member	GO Biological Processes	GO:0002576	platelet degranulation	-6.0111	-7.57749	8/87	2,1191,2335,3481,5054,5155,5552,7057	A2M,CLU,FN1,IGF2,SERPINE1,PDGFB,SRGN,THBS1
1_Member	GO Biological Processes	GO:0050878	regulation of body fluid levels	-5.8662	-7.47898	21/715	2,134,493,718,1191,1465,2335,3481,3705,3897,4097,4973,5054,5140,5155,5552,7057,7421,26153,55603,57493	A2M,ADORA1,ATP2B4,C3,CLU,CSRP1,FN1,IGF2,ITPK1,L1CAM,MAFG,OLR1,SERPINE1,PDE3B,PDGFB,SRGN,THBS1,VDR,KIF26A,FAM46A,HEG1
1_Member	GO Biological Processes	GO:0007596	blood coagulation	-5.60081	-7.27291	18/563	2,493,718,1191,1465,2335,3481,3705,3897,4097,4973,5054,5140,5155,5552,7057,26153,55603	A2M,ATP2B4,C3,CLU,CSRP1,FN1,IGF2,ITPK1,L1CAM,MAFG,OLR1,SERPINE1,PDE3B,PDGFB,SRGN,THBS1,KIF26A,FAM46A
1_Member	GO Biological Processes	GO:0050817	coagulation	-5.55786	-7.24805	18/567	2,493,718,1191,1465,2335,3481,3705,3897,4097,4973,5054,5140,5155,5552,7057,26153,55603	A2M,ATP2B4,C3,CLU,CSRP1,FN1,IGF2,ITPK1,L1CAM,MAFG,OLR1,SERPINE1,PDE3B,PDGFB,SRGN,THBS1,KIF26A,FAM46A
1_Member	GO Biological Processes	GO:0007599	hemostasis	-5.54718	-7.24615	18/568	2,493,718,1191,1465,2335,3481,3705,3897,4097,4973,5054,5140,5155,5552,7057,26153,55603	A2M,ATP2B4,C3,CLU,CSRP1,FN1,IGF2,ITPK1,L1CAM,MAFG,OLR1,SERPINE1,PDE3B,PDGFB,SRGN,THBS1,KIF26A,FAM46A
2_Summary	GO Biological Processes	GO:0035295	tube development	-8.14879	-8.44982	22/573	183,445,639,2303,3397,3398,3488,3705,4851,5754,5919,7421,7475,7477,9241,9244,9423,9500,55083,57493,79827,84913,5155,5159,7020,367,1831,1832,2274,6840,8470,23363,26471,1601,1942,5818,55790,85301,5019,7434	AGT,ASS1,PRDM1,FOXC2,ID1,ID2,IGFBP5,ITPK1,NOTCH1,PTK7,RARRES2,VDR,WNT6,WNT7B,NOG,CRLF1,NTN1,MAGED1,KIF26B,HEG1,CLMP,ATOH8,PDGFB,PDGFRB,TFAP2A,AR,TSC22D3,DSP,FHL2,SVIL,SORBS2,OBSL1,NUPR1,DAB2,EFNA1,NECTIN1,CSGALNACT1,COL27A1,OXCT1,VIPR2
2_Member	GO Biological Processes	GO:0035295	tube development	-8.14879	-8.44982	22/573	183,445,639,2303,3397,3398,3488,3705,4851,5754,5919,7421,7475,7477,9241,9244,9423,9500,55083,57493,79827,84913	AGT,ASS1,PRDM1,FOXC2,ID1,ID2,IGFBP5,ITPK1,NOTCH1,PTK7,RARRES2,VDR,WNT6,WNT7B,NOG,CRLF1,NTN1,MAGED1,KIF26B,HEG1,CLMP,ATOH8
2_Member	GO Biological Processes	GO:0001822	kidney development	-7.04943	-8.07693	14/263	183,445,2303,3398,4851,5155,5159,7020,7475,7477,9241,9244,9500,55083	AGT,ASS1,FOXC2,ID2,NOTCH1,PDGFB,PDGFRB,TFAP2A,WNT6,WNT7B,NOG,CRLF1,MAGED1,KIF26B
2_Member	GO Biological Processes	GO:0001655	urogenital system development	-6.90084	-8.07693	15/314	183,367,445,2303,3398,4851,5155,5159,7020,7475,7477,9241,9244,9500,55083	AGT,AR,ASS1,FOXC2,ID2,NOTCH1,PDGFB,PDGFRB,TFAP2A,WNT6,WNT7B,NOG,CRLF1,MAGED1,KIF26B
2_Member	GO Biological Processes	GO:0072001	renal system development	-6.77256	-8.02783	14/277	183,445,2303,3398,4851,5155,5159,7020,7475,7477,9241,9244,9500,55083	AGT,ASS1,FOXC2,ID2,NOTCH1,PDGFB,PDGFRB,TFAP2A,WNT6,WNT7B,NOG,CRLF1,MAGED1,KIF26B
2_Member	GO Biological Processes	GO:0014706	striated muscle tissue development	-6.63966	-7.97303	15/329	183,1831,1832,2274,2303,3398,3488,4851,5159,6840,8470,9241,23363,26471,57493	AGT,TSC22D3,DSP,FHL2,FOXC2,ID2,IGFBP5,NOTCH1,PDGFRB,SVIL,SORBS2,NOG,OBSL1,NUPR1,HEG1
2_Member	GO Biological Processes	GO:0048738	cardiac muscle tissue development	-6.59379	-7.96213	11/166	183,1832,2274,2303,3398,4851,5159,8470,9241,23363,57493	AGT,DSP,FHL2,FOXC2,ID2,NOTCH1,PDGFRB,SORBS2,NOG,OBSL1,HEG1
2_Member	GO Biological Processes	GO:0072006	nephron development	-6.58192	-7.96213	10/132	183,2303,4851,5155,5159,7475,7477,9241,9500,55083	AGT,FOXC2,NOTCH1,PDGFB,PDGFRB,WNT6,WNT7B,NOG,MAGED1,KIF26B
2_Member	GO Biological Processes	GO:0009887	organ morphogenesis	-6.48357	-7.89855	25/897	183,639,1601,1832,1942,2274,2303,3397,3398,3488,4851,5159,5754,5818,7020,7421,7475,7477,9241,9423,9500,55083,55790,57493,85301	AGT,PRDM1,DAB2,DSP,EFNA1,FHL2,FOXC2,ID1,ID2,IGFBP5,NOTCH1,PDGFRB,PTK7,NECTIN1,TFAP2A,VDR,WNT6,WNT7B,NOG,NTN1,MAGED1,KIF26B,CSGALNACT1,HEG1,COL27A1
2_Member	GO Biological Processes	GO:0060537	muscle tissue development	-6.42481	-7.87197	15/342	183,1831,1832,2274,2303,3398,3488,4851,5159,6840,8470,9241,23363,26471,57493	AGT,TSC22D3,DSP,FHL2,FOXC2,ID2,IGFBP5,NOTCH1,PDGFRB,SVIL,SORBS2,NOG,OBSL1,NUPR1,HEG1
2_Member	GO Biological Processes	GO:0007507	heart development	-5.82724	-7.45049	17/487	183,639,1832,1942,2274,2303,3397,3398,4851,5019,5155,5159,5754,8470,9241,23363,57493	AGT,PRDM1,DSP,EFNA1,FHL2,FOXC2,ID1,ID2,NOTCH1,OXCT1,PDGFB,PDGFRB,PTK7,SORBS2,NOG,OBSL1,HEG1
2_Member	GO Biological Processes	GO:0072073	kidney epithelium development	-5.46125	-7.17726	9/137	183,2303,4851,7475,7477,9241,9244,9500,55083	AGT,FOXC2,NOTCH1,WNT6,WNT7B,NOG,CRLF1,MAGED1,KIF26B
2_Member	GO Biological Processes	GO:2000027	regulation of organ morphogenesis	-5.39437	-7.12176	10/178	183,1601,2303,4851,5754,7020,7421,7475,9241,9500	AGT,DAB2,FOXC2,NOTCH1,PTK7,TFAP2A,VDR,WNT6,NOG,MAGED1
2_Member	GO Biological Processes	GO:0072009	nephron epithelium development	-5.35988	-7.10025	8/106	183,2303,4851,7475,7477,9241,9500,55083	AGT,FOXC2,NOTCH1,WNT6,WNT7B,NOG,MAGED1,KIF26B
2_Member	GO Biological Processes	GO:0072109	glomerular mesangium development	-5.13968	-6.95259	4/15	2303,4851,5155,5159	FOXC2,NOTCH1,PDGFB,PDGFRB
2_Member	GO Biological Processes	GO:0033002	muscle cell proliferation	-5.11555	-6.93678	9/151	183,2303,3398,3488,4851,5155,5159,7434,9241	AGT,FOXC2,ID2,IGFBP5,NOTCH1,PDGFB,PDGFRB,VIPR2,NOG
2_Member	GO Biological Processes	GO:0055006	cardiac cell development	-5.06964	-6.91473	6/55	183,2274,4851,5159,8470,23363	AGT,FHL2,NOTCH1,PDGFRB,SORBS2,OBSL1
3_Summary	GO Biological Processes	GO:0030334	regulation of cell migration	-7.71716	-8.30805	23/660	134,183,1081,1601,1942,2303,2335,3488,3958,4851,5054,5155,5159,5919,6405,7057,8660,9241,9423,79899,80149,83442,84913,1832,3397,6286,196,639,718,2274,3398,5019,5140,5754,7477,8470,23363,23645,57493,493,1831,4155,5552,6695,8614,9414,9636,51191,284297,3897,5064,7020,7421,7475,9500,26037	ADORA1,AGT,CGA,DAB2,EFNA1,FOXC2,FN1,IGFBP5,LGALS3,NOTCH1,SERPINE1,PDGFB,PDGFRB,RARRES2,SEMA3F,THBS1,IRS2,NOG,NTN1,PRR5L,ZC3H12A,SH3BGRL3,ATOH8,DSP,ID1,S100P,AHR,PRDM1,C3,FHL2,ID2,OXCT1,PDE3B,PTK7,WNT7B,SORBS2,OBSL1,PPP1R15A,HEG1,ATP2B4,TSC22D3,MBP,SRGN,SPOCK1,STC2,TJP2,ISG15,HERC5,SSC5D,L1CAM,PALM,TFAP2A,VDR,WNT6,MAGED1,SIPA1L1
3_Member	GO Biological Processes	GO:0030334	regulation of cell migration	-7.71716	-8.30805	23/660	134,183,1081,1601,1942,2303,2335,3488,3958,4851,5054,5155,5159,5919,6405,7057,8660,9241,9423,79899,80149,83442,84913	ADORA1,AGT,CGA,DAB2,EFNA1,FOXC2,FN1,IGFBP5,LGALS3,NOTCH1,SERPINE1,PDGFB,PDGFRB,RARRES2,SEMA3F,THBS1,IRS2,NOG,NTN1,PRR5L,ZC3H12A,SH3BGRL3,ATOH8
3_Member	GO Biological Processes	GO:0051270	regulation of cellular component movement	-7.25954	-8.20514	24/757	134,183,1081,1601,1832,1942,2303,2335,3488,3958,4851,5054,5155,5159,5919,6405,7057,8660,9241,9423,79899,80149,83442,84913	ADORA1,AGT,CGA,DAB2,DSP,EFNA1,FOXC2,FN1,IGFBP5,LGALS3,NOTCH1,SERPINE1,PDGFB,PDGFRB,RARRES2,SEMA3F,THBS1,IRS2,NOG,NTN1,PRR5L,ZC3H12A,SH3BGRL3,ATOH8
3_Member	GO Biological Processes	GO:2000145	regulation of cell motility	-7.25089	-8.20514	23/700	134,183,1081,1601,1942,2303,2335,3488,3958,4851,5054,5155,5159,5919,6405,7057,8660,9241,9423,79899,80149,83442,84913	ADORA1,AGT,CGA,DAB2,EFNA1,FOXC2,FN1,IGFBP5,LGALS3,NOTCH1,SERPINE1,PDGFB,PDGFRB,RARRES2,SEMA3F,THBS1,IRS2,NOG,NTN1,PRR5L,ZC3H12A,SH3BGRL3,ATOH8
3_Member	GO Biological Processes	GO:2000147	positive regulation of cell motility	-7.0039	-8.07693	17/401	183,1081,1601,2303,2335,3958,4851,5054,5155,5159,5919,6405,7057,8660,9423,80149,84913	AGT,CGA,DAB2,FOXC2,FN1,LGALS3,NOTCH1,SERPINE1,PDGFB,PDGFRB,RARRES2,SEMA3F,THBS1,IRS2,NTN1,ZC3H12A,ATOH8
3_Member	GO Biological Processes	GO:0043542	endothelial cell migration	-6.95334	-8.07693	11/153	183,1942,2303,3397,4851,5155,6286,7057,80149,83442,84913	AGT,EFNA1,FOXC2,ID1,NOTCH1,PDGFB,S100P,THBS1,ZC3H12A,SH3BGRL3,ATOH8
3_Member	GO Biological Processes	GO:0072359	circulatory system development	-6.91148	-8.07693	26/913	183,196,639,718,1832,1942,2274,2303,2335,3397,3398,4851,5019,5054,5140,5155,5159,5754,7057,7477,8470,9241,23363,23645,57493,80149	AGT,AHR,PRDM1,C3,DSP,EFNA1,FHL2,FOXC2,FN1,ID1,ID2,NOTCH1,OXCT1,SERPINE1,PDE3B,PDGFB,PDGFRB,PTK7,THBS1,WNT7B,SORBS2,NOG,OBSL1,PPP1R15A,HEG1,ZC3H12A
3_Member	GO Biological Processes	GO:0072358	cardiovascular system development	-6.91148	-8.07693	26/913	183,196,639,718,1832,1942,2274,2303,2335,3397,3398,4851,5019,5054,5140,5155,5159,5754,7057,7477,8470,9241,23363,23645,57493,80149	AGT,AHR,PRDM1,C3,DSP,EFNA1,FHL2,FOXC2,FN1,ID1,ID2,NOTCH1,OXCT1,SERPINE1,PDE3B,PDGFB,PDGFRB,PTK7,THBS1,WNT7B,SORBS2,NOG,OBSL1,PPP1R15A,HEG1,ZC3H12A
3_Member	GO Biological Processes	GO:0051272	positive regulation of cellular component movement	-6.83644	-8.06307	17/412	183,1081,1601,2303,2335,3958,4851,5054,5155,5159,5919,6405,7057,8660,9423,80149,84913	AGT,CGA,DAB2,FOXC2,FN1,LGALS3,NOTCH1,SERPINE1,PDGFB,PDGFRB,RARRES2,SEMA3F,THBS1,IRS2,NTN1,ZC3H12A,ATOH8
3_Member	GO Biological Processes	GO:0051241	negative regulation of multicellular organismal process	-6.83262	-8.06307	27/985	134,183,493,1831,1942,2303,2335,3397,3398,3488,4155,4851,5054,5140,5155,5552,6405,6695,7057,8614,9241,9414,9423,9636,51191,80149,284297	ADORA1,AGT,ATP2B4,TSC22D3,EFNA1,FOXC2,FN1,ID1,ID2,IGFBP5,MBP,NOTCH1,SERPINE1,PDE3B,PDGFB,SRGN,SEMA3F,SPOCK1,THBS1,STC2,NOG,TJP2,NTN1,ISG15,HERC5,ZC3H12A,SSC5D
3_Member	GO Biological Processes	GO:0040017	positive regulation of locomotion	-6.74743	-8.02618	17/418	183,1081,1601,2303,2335,3958,4851,5054,5155,5159,5919,6405,7057,8660,9423,80149,84913	AGT,CGA,DAB2,FOXC2,FN1,LGALS3,NOTCH1,SERPINE1,PDGFB,PDGFRB,RARRES2,SEMA3F,THBS1,IRS2,NTN1,ZC3H12A,ATOH8
3_Member	GO Biological Processes	GO:0040012	regulation of locomotion	-6.64406	-7.97303	23/757	134,183,1081,1601,1942,2303,2335,3488,3958,4851,5054,5155,5159,5919,6405,7057,8660,9241,9423,79899,80149,83442,84913	ADORA1,AGT,CGA,DAB2,EFNA1,FOXC2,FN1,IGFBP5,LGALS3,NOTCH1,SERPINE1,PDGFB,PDGFRB,RARRES2,SEMA3F,THBS1,IRS2,NOG,NTN1,PRR5L,ZC3H12A,SH3BGRL3,ATOH8
3_Member	GO Biological Processes	GO:0022603	regulation of anatomical structure morphogenesis	-6.6306	-7.97303	26/944	183,718,1601,1942,2303,2335,3397,3897,4155,4851,5054,5064,5140,5754,6405,7020,7057,7421,7475,9241,9423,9500,23363,23645,26037,80149	AGT,C3,DAB2,EFNA1,FOXC2,FN1,ID1,L1CAM,MBP,NOTCH1,SERPINE1,PALM,PDE3B,PTK7,SEMA3F,TFAP2A,THBS1,VDR,WNT6,NOG,NTN1,MAGED1,OBSL1,PPP1R15A,SIPA1L1,ZC3H12A
3_Member	GO Biological Processes	GO:0030335	positive regulation of cell migration	-6.44447	-7.87583	16/389	183,1081,1601,2303,2335,3958,4851,5054,5155,5159,5919,6405,7057,8660,80149,84913	AGT,CGA,DAB2,FOXC2,FN1,LGALS3,NOTCH1,SERPINE1,PDGFB,PDGFRB,RARRES2,SEMA3F,THBS1,IRS2,ZC3H12A,ATOH8
3_Member	GO Biological Processes	GO:0001568	blood vessel development	-6.14417	-7.66269	19/571	183,196,639,718,1942,2303,2335,3397,4851,5054,5140,5155,5159,5754,7057,7477,23645,57493,80149	AGT,AHR,PRDM1,C3,EFNA1,FOXC2,FN1,ID1,NOTCH1,SERPINE1,PDE3B,PDGFB,PDGFRB,PTK7,THBS1,WNT7B,PPP1R15A,HEG1,ZC3H12A
3_Member	GO Biological Processes	GO:0010594	regulation of endothelial cell migration	-6.1287	-7.66018	9/114	183,1942,2303,4851,5155,7057,80149,83442,84913	AGT,EFNA1,FOXC2,NOTCH1,PDGFB,THBS1,ZC3H12A,SH3BGRL3,ATOH8
3_Member	GO Biological Processes	GO:1901342	regulation of vasculature development	-5.98551	-7.57658	12/232	183,718,1942,2303,3397,4851,5054,5140,5155,7057,23645,80149	AGT,C3,EFNA1,FOXC2,ID1,NOTCH1,SERPINE1,PDE3B,PDGFB,THBS1,PPP1R15A,ZC3H12A
3_Member	GO Biological Processes	GO:0001944	vasculature development	-5.92171	-7.52377	19/591	183,196,639,718,1942,2303,2335,3397,4851,5054,5140,5155,5159,5754,7057,7477,23645,57493,80149	AGT,AHR,PRDM1,C3,EFNA1,FOXC2,FN1,ID1,NOTCH1,SERPINE1,PDE3B,PDGFB,PDGFRB,PTK7,THBS1,WNT7B,PPP1R15A,HEG1,ZC3H12A
3_Member	GO Biological Processes	GO:0045765	regulation of angiogenesis	-5.56409	-7.24805	11/211	183,718,1942,2303,3397,4851,5054,5140,7057,23645,80149	AGT,C3,EFNA1,FOXC2,ID1,NOTCH1,SERPINE1,PDE3B,THBS1,PPP1R15A,ZC3H12A
3_Member	GO Biological Processes	GO:0043534	blood vessel endothelial cell migration	-5.48845	-7.19602	7/72	1942,2303,3397,4851,5155,7057,83442	EFNA1,FOXC2,ID1,NOTCH1,PDGFB,THBS1,SH3BGRL3
3_Member	GO Biological Processes	GO:0010631	epithelial cell migration	-5.38937	-7.12176	11/220	183,1942,2303,3397,4851,5155,6286,7057,80149,83442,84913	AGT,EFNA1,FOXC2,ID1,NOTCH1,PDGFB,S100P,THBS1,ZC3H12A,SH3BGRL3,ATOH8
3_Member	GO Biological Processes	GO:0090132	epithelium migration	-5.33302	-7.08836	11/223	183,1942,2303,3397,4851,5155,6286,7057,80149,83442,84913	AGT,EFNA1,FOXC2,ID1,NOTCH1,PDGFB,S100P,THBS1,ZC3H12A,SH3BGRL3,ATOH8
3_Member	GO Biological Processes	GO:0001667	ameboidal-type cell migration	-5.31803	-7.08409	13/317	183,1942,2303,3397,4851,5155,6286,6405,7057,79899,80149,83442,84913	AGT,EFNA1,FOXC2,ID1,NOTCH1,PDGFB,S100P,SEMA3F,THBS1,PRR5L,ZC3H12A,SH3BGRL3,ATOH8
3_Member	GO Biological Processes	GO:0043535	regulation of blood vessel endothelial cell migration	-5.26376	-7.04191	6/51	1942,2303,4851,5155,7057,83442	EFNA1,FOXC2,NOTCH1,PDGFB,THBS1,SH3BGRL3
3_Member	GO Biological Processes	GO:0090130	tissue migration	-5.22302	-7.00835	11/229	183,1942,2303,3397,4851,5155,6286,7057,80149,83442,84913	AGT,EFNA1,FOXC2,ID1,NOTCH1,PDGFB,S100P,THBS1,ZC3H12A,SH3BGRL3,ATOH8
3_Member	GO Biological Processes	GO:0048514	blood vessel morphogenesis	-5.19124	-6.98363	16/486	183,639,718,1942,2303,2335,3397,4851,5054,5140,5159,7057,7477,23645,57493,80149	AGT,PRDM1,C3,EFNA1,FOXC2,FN1,ID1,NOTCH1,SERPINE1,PDE3B,PDGFRB,THBS1,WNT7B,PPP1R15A,HEG1,ZC3H12A
4_Summary	GO Biological Processes	GO:0043066	negative regulation of apoptotic process	-7.6487	-8.30805	26/838	134,367,1191,1601,1831,1843,2274,2303,2335,2537,3397,3958,4102,4851,5054,5159,7020,7057,8660,9241,9244,9531,10202,26291,80149,399687,23645	ADORA1,AR,CLU,DAB2,TSC22D3,DUSP1,FHL2,FOXC2,FN1,IFI6,ID1,LGALS3,MAGEA3,NOTCH1,SERPINE1,PDGFRB,TFAP2A,THBS1,IRS2,NOG,CRLF1,BAG3,DHRS2,FGF21,ZC3H12A,MYO18A,PPP1R15A
4_Member	GO Biological Processes	GO:0043066	negative regulation of apoptotic process	-7.6487	-8.30805	26/838	134,367,1191,1601,1831,1843,2274,2303,2335,2537,3397,3958,4102,4851,5054,5159,7020,7057,8660,9241,9244,9531,10202,26291,80149,399687	ADORA1,AR,CLU,DAB2,TSC22D3,DUSP1,FHL2,FOXC2,FN1,IFI6,ID1,LGALS3,MAGEA3,NOTCH1,SERPINE1,PDGFRB,TFAP2A,THBS1,IRS2,NOG,CRLF1,BAG3,DHRS2,FGF21,ZC3H12A,MYO18A
4_Member	GO Biological Processes	GO:0043069	negative regulation of programmed cell death	-7.5556	-8.30805	26/847	134,367,1191,1601,1831,1843,2274,2303,2335,2537,3397,3958,4102,4851,5054,5159,7020,7057,8660,9241,9244,9531,10202,26291,80149,399687	ADORA1,AR,CLU,DAB2,TSC22D3,DUSP1,FHL2,FOXC2,FN1,IFI6,ID1,LGALS3,MAGEA3,NOTCH1,SERPINE1,PDGFRB,TFAP2A,THBS1,IRS2,NOG,CRLF1,BAG3,DHRS2,FGF21,ZC3H12A,MYO18A
4_Member	GO Biological Processes	GO:0060548	negative regulation of cell death	-7.5299	-8.30805	27/910	134,367,1191,1601,1831,1843,2274,2303,2335,2537,3397,3958,4102,4851,5054,5159,7020,7057,8660,9241,9244,9531,10202,23645,26291,80149,399687	ADORA1,AR,CLU,DAB2,TSC22D3,DUSP1,FHL2,FOXC2,FN1,IFI6,ID1,LGALS3,MAGEA3,NOTCH1,SERPINE1,PDGFRB,TFAP2A,THBS1,IRS2,NOG,CRLF1,BAG3,DHRS2,PPP1R15A,FGF21,ZC3H12A,MYO18A
5_Summary	GO Biological Processes	GO:0033993	response to lipid	-7.27948	-8.20514	27/936	196,367,445,639,718,1601,1843,2274,2335,3157,3481,4155,4851,5054,5155,5159,5754,7020,7057,7421,7475,7477,8614,10417,58189,80149,163732,493,3397,3488,23645,56829,340061	AHR,AR,ASS1,PRDM1,C3,DAB2,DUSP1,FHL2,FN1,HMGCS1,IGF2,MBP,NOTCH1,SERPINE1,PDGFB,PDGFRB,PTK7,TFAP2A,THBS1,VDR,WNT6,WNT7B,STC2,SPON2,WFDC1,ZC3H12A,CITED4,ATP2B4,ID1,IGFBP5,PPP1R15A,ZC3HAV1,TMEM173
5_Member	GO Biological Processes	GO:0033993	response to lipid	-7.27948	-8.20514	27/936	196,367,445,639,718,1601,1843,2274,2335,3157,3481,4155,4851,5054,5155,5159,5754,7020,7057,7421,7475,7477,8614,10417,58189,80149,163732	AHR,AR,ASS1,PRDM1,C3,DAB2,DUSP1,FHL2,FN1,HMGCS1,IGF2,MBP,NOTCH1,SERPINE1,PDGFB,PDGFRB,PTK7,TFAP2A,THBS1,VDR,WNT6,WNT7B,STC2,SPON2,WFDC1,ZC3H12A,CITED4
5_Member	GO Biological Processes	GO:0014070	response to organic cyclic compound	-6.54273	-7.94067	26/954	196,367,445,493,718,1601,1843,2274,2335,3157,3397,3481,3488,4155,4851,5155,5159,7057,7421,8614,23645,56829,58189,80149,163732,340061	AHR,AR,ASS1,ATP2B4,C3,DAB2,DUSP1,FHL2,FN1,HMGCS1,ID1,IGF2,IGFBP5,MBP,NOTCH1,PDGFB,PDGFRB,THBS1,VDR,STC2,PPP1R15A,ZC3HAV1,WFDC1,ZC3H12A,CITED4,TMEM173
5_Member	GO Biological Processes	GO:0048545	response to steroid hormone	-5.31324	-7.08409	17/532	196,367,445,718,1601,1843,2274,2335,3481,4155,4851,5155,5159,7057,7421,58189,163732	AHR,AR,ASS1,C3,DAB2,DUSP1,FHL2,FN1,IGF2,MBP,NOTCH1,PDGFB,PDGFRB,THBS1,VDR,WFDC1,CITED4
6_Summary	GO Biological Processes	GO:0070613	regulation of protein processing	-6.37851	-7.84091	8/78	2,718,4102,5054,7057,23645,79094,85409	A2M,C3,MAGEA3,SERPINE1,THBS1,PPP1R15A,CHAC1,NKD2
6_Member	GO Biological Processes	GO:0070613	regulation of protein processing	-6.37851	-7.84091	8/78	2,718,4102,5054,7057,23645,79094,85409	A2M,C3,MAGEA3,SERPINE1,THBS1,PPP1R15A,CHAC1,NKD2
6_Member	GO Biological Processes	GO:1903317	regulation of protein maturation	-6.33538	-7.81251	8/79	2,718,4102,5054,7057,23645,79094,85409	A2M,C3,MAGEA3,SERPINE1,THBS1,PPP1R15A,CHAC1,NKD2
6_Member	GO Biological Processes	GO:0010955	negative regulation of protein processing	-6.25835	-7.7635	6/35	2,4102,5054,7057,23645,79094	A2M,MAGEA3,SERPINE1,THBS1,PPP1R15A,CHAC1
6_Member	GO Biological Processes	GO:1903318	negative regulation of protein maturation	-6.25835	-7.7635	6/35	2,4102,5054,7057,23645,79094	A2M,MAGEA3,SERPINE1,THBS1,PPP1R15A,CHAC1
7_Summary	GO Biological Processes	GO:0030855	epithelial cell differentiation	-6.09887	-7.64293	19/575	639,1200,1601,1832,2303,3397,3398,3958,4097,4301,4851,5155,5754,7421,7477,9414,57493,81569,84913,1303,1843,1844,1942,2335,3219,3705,5919,6405,7020,7475,9241,9423	PRDM1,TPP1,DAB2,DSP,FOXC2,ID1,ID2,LGALS3,MAFG,MLLT4,NOTCH1,PDGFB,PTK7,VDR,WNT7B,TJP2,HEG1,ACTL8,ATOH8,COL12A1,DUSP1,DUSP2,EFNA1,FN1,HOXB9,ITPK1,RARRES2,SEMA3F,TFAP2A,WNT6,NOG,NTN1
7_Member	GO Biological Processes	GO:0030855	epithelial cell differentiation	-6.09887	-7.64293	19/575	639,1200,1601,1832,2303,3397,3398,3958,4097,4301,4851,5155,5754,7421,7477,9414,57493,81569,84913	PRDM1,TPP1,DAB2,DSP,FOXC2,ID1,ID2,LGALS3,MAFG,MLLT4,NOTCH1,PDGFB,PTK7,VDR,WNT7B,TJP2,HEG1,ACTL8,ATOH8
7_Member	GO Biological Processes	GO:0003158	endothelium development	-5.1529	-6.95908	8/113	2303,3397,4301,4851,7477,9414,57493,84913	FOXC2,ID1,MLLT4,NOTCH1,WNT7B,TJP2,HEG1,ATOH8
7_Member	GO Biological Processes	GO:0009790	embryo development	-5.09257	-6.93115	23/935	639,1303,1843,1844,1942,2303,2335,3219,3398,3705,4097,4851,5155,5754,5919,6405,7020,7475,7477,9241,9423,57493,84913	PRDM1,COL12A1,DUSP1,DUSP2,EFNA1,FOXC2,FN1,HOXB9,ID2,ITPK1,MAFG,NOTCH1,PDGFB,PTK7,RARRES2,SEMA3F,TFAP2A,WNT6,WNT7B,NOG,NTN1,HEG1,ATOH8
8_Summary	GO Biological Processes	GO:0040007	growth	-6.00928	-7.57749	25/952	183,367,718,2303,2335,3488,3897,4739,4851,5155,5754,6405,6695,7477,8470,8614,9241,9423,26153,26471,55083,56160,57493,58189,85301	AGT,AR,C3,FOXC2,FN1,IGFBP5,L1CAM,NEDD9,NOTCH1,PDGFB,PTK7,SEMA3F,SPOCK1,WNT7B,SORBS2,STC2,NOG,NTN1,KIF26A,NUPR1,KIF26B,NSMCE3,HEG1,WFDC1,COL27A1
8_Member	GO Biological Processes	GO:0040007	growth	-6.00928	-7.57749	25/952	183,367,718,2303,2335,3488,3897,4739,4851,5155,5754,6405,6695,7477,8470,8614,9241,9423,26153,26471,55083,56160,57493,58189,85301	AGT,AR,C3,FOXC2,FN1,IGFBP5,L1CAM,NEDD9,NOTCH1,PDGFB,PTK7,SEMA3F,SPOCK1,WNT7B,SORBS2,STC2,NOG,NTN1,KIF26A,NUPR1,KIF26B,NSMCE3,HEG1,WFDC1,COL27A1
9_Summary	GO Biological Processes	GO:0008285	negative regulation of cell proliferation	-5.98755	-7.57658	20/643	134,367,639,3398,3488,4851,7020,7057,7421,7434,9241,9500,10202,10397,10437,23645,26471,58189,83593,84913	ADORA1,AR,PRDM1,ID2,IGFBP5,NOTCH1,TFAP2A,THBS1,VDR,VIPR2,NOG,MAGED1,DHRS2,NDRG1,IFI30,PPP1R15A,NUPR1,WFDC1,RASSF5,ATOH8
9_Member	GO Biological Processes	GO:0008285	negative regulation of cell proliferation	-5.98755	-7.57658	20/643	134,367,639,3398,3488,4851,7020,7057,7421,7434,9241,9500,10202,10397,10437,23645,26471,58189,83593,84913	ADORA1,AR,PRDM1,ID2,IGFBP5,NOTCH1,TFAP2A,THBS1,VDR,VIPR2,NOG,MAGED1,DHRS2,NDRG1,IFI30,PPP1R15A,NUPR1,WFDC1,RASSF5,ATOH8
10_Summary	GO Biological Processes	GO:0030198	extracellular matrix organization	-5.79428	-7.42774	15/384	2,183,1287,1303,1509,2303,2335,4851,5054,5155,7057,9672,55790,85301,169611	A2M,AGT,COL4A5,COL12A1,CTSD,FOXC2,FN1,NOTCH1,SERPINE1,PDGFB,THBS1,SDC3,CSGALNACT1,COL27A1,OLFML2A
10_Member	GO Biological Processes	GO:0030198	extracellular matrix organization	-5.79428	-7.42774	15/384	2,183,1287,1303,1509,2303,2335,4851,5054,5155,7057,9672,55790,85301,169611	A2M,AGT,COL4A5,COL12A1,CTSD,FOXC2,FN1,NOTCH1,SERPINE1,PDGFB,THBS1,SDC3,CSGALNACT1,COL27A1,OLFML2A
10_Member	GO Biological Processes	GO:0043062	extracellular structure organization	-5.78033	-7.42378	15/385	2,183,1287,1303,1509,2303,2335,4851,5054,5155,7057,9672,55790,85301,169611	A2M,AGT,COL4A5,COL12A1,CTSD,FOXC2,FN1,NOTCH1,SERPINE1,PDGFB,THBS1,SDC3,CSGALNACT1,COL27A1,OLFML2A
