# Supplementary material for: VIRMA mediates preferential m6A mRNA methylation in 3′UTR and near stop codon and associates with alternative polyadenylation
Source: Cell Discov. 2018 Feb 27;4:10. doi: 10.1038/s41421-018-0019-0 (PMC5826926; doi:10.1038/s41421-018-0019-0)
Supplement: Supplementary file 7 — Table S7 [file 41421_2018_19_MOESM7_ESM.xlsx]

## Sheet: VIRMA RIP gene_exp
test_id	gene_id	gene	locus	sample_1	sample_2	status	value_1	value_2	log2(fold_change)	test_stat	p_value	q_value	significant
A1BG	A1BG	A1BG	chr19:58858171-58877945	RIP	Input	NOTEST	0.187917	0.105045	-0.83909	0	1	1	no
A1BG-AS1	A1BG-AS1	A1BG-AS1	chr19:58858171-58877945	RIP	Input	NOTEST	0.117781	0.0569483	-1.04838	0	1	1	no
A1CF	A1CF	A1CF	chr10:52559168-52645435	RIP	Input	NOTEST	0	0	0	0	1	1	no
A2M	A2M	A2M	chr12:9217772-9268825	RIP	Input	NOTEST	0.0289907	0.0417978	0.527837	0	1	1	no
A2M-AS1	A2M-AS1	A2M-AS1	chr12:9217772-9268825	RIP	Input	OK	1.31917	1.24454	-0.0840176	-0.147462	0.83205	0.867026	no
A2ML1	A2ML1	A2ML1	chr12:8975067-9029377	RIP	Input	NOTEST	0	0	0	0	1	1	no
A2MP1	A2MP1	A2MP1	chr12:9381128-9386803	RIP	Input	NOTEST	0.0921872	0.0584572	-0.657186	0	1	1	no
A3GALT2	A3GALT2	A3GALT2	chr1:33772366-33786699	RIP	Input	NOTEST	0	0	0	0	1	1	no
A4GALT	A4GALT	A4GALT	chr22:43088120-43117307	RIP	Input	OK	24.8144	20.1546	-0.300063	-1.09166	0.1187	0.17745	no
A4GNT	A4GNT	A4GNT	chr3:137842559-137851229	RIP	Input	NOTEST	0	0.0683484	inf	0	1	1	no
AA06	AA06	AA06	chr17:31340105-32483825	RIP	Input	NOTEST	0	0	0	0	1	1	no
AAAS	AAAS	AAAS	chr12:53701239-53715412	RIP	Input	OK	41.9398	65.4362	0.641769	2.49376	0.0003	0.000827168	yes
AACS	AACS	AACS	chr12:125549912-125627879	RIP	Input	OK	19.031	12.7961	-0.572639	-2.14984	0.00175	0.00415124	yes
AACSP1	AACSP1	AACSP1	chr5:178191861-178245436	RIP	Input	OK	11.4594	8.96383	-0.354342	-1.25219	0.07285	0.116558	no
AADAC	AADAC	AADAC	chr3:151347319-151645963	RIP	Input	NOTEST	0	0	0	0	1	1	no
AADACL2	AADACL2	AADACL2	chr3:151347319-151645963	RIP	Input	NOTEST	0	0	0	0	1	1	no
AADACL2-AS1	AADACL2-AS1	AADACL2-AS1	chr3:151347319-151645963	RIP	Input	NOTEST	0	0	0	0	1	1	no
AADACL3	AADACL3	AADACL3	chr1:12776117-12788726	RIP	Input	NOTEST	0	0	0	0	1	1	no
AADACL4	AADACL4	AADACL4	chr1:12704565-12727097	RIP	Input	NOTEST	0	0	0	0	1	1	no
AADACP1	AADACP1	AADACP1	chr3:151347319-151645963	RIP	Input	NOTEST	0	0.0120493	inf	0	1	1	no
AADAT	AADAT	AADAT	chr4:170981372-171011538	RIP	Input	OK	2.15654	2.82006	0.387003	0.937653	0.17075	0.240873	no
AAED1	AAED1	AAED1	chr9:99403532-99417599	RIP	Input	OK	2.53199	12.744	2.33147	4.66619	5e-05	0.000153953	yes
AAGAB	AAGAB	AAGAB	chr15:67493012-67819641	RIP	Input	OK	11.2333	16.8723	0.586877	1.91685	0.00725	0.0150168	yes
AAK1	AAK1	AAK1	chr2:69685126-70053609	RIP	Input	OK	6.75685	1.85888	-1.86192	-5.88042	5e-05	0.000153953	yes
AAMDC	AAMDC	AAMDC	chr11:77532159-77705717	RIP	Input	OK	3.39422	15.5504	2.1958	2.23621	0.0047	0.0101503	yes
AAMP	AAMP	AAMP	chr2:219128851-219134932	RIP	Input	OK	25.482	32.1658	0.336046	1.28232	0.0662	0.107156	no
AANAT	AANAT	AANAT	chr17:74449432-74466199	RIP	Input	NOTEST	0.284833	0.17857	-0.673629	0	1	1	no
AAR2	AAR2	AAR2	chr20:34824338-34844863	RIP	Input	OK	19.2379	16.7564	-0.199243	-0.743124	0.2906	0.372896	no
AARD	AARD	AARD	chr8:117950463-117956239	RIP	Input	NOTEST	0	0.00862832	inf	0	1	1	no
AARS	AARS	AARS	chr16:70286296-70323412	RIP	Input	OK	222.989	85.8587	-1.37693	-5.44219	5e-05	0.000153953	yes
AARS2	AARS2	AARS2	chr6:44266462-44281063	RIP	Input	OK	8.5612	4.02085	-1.09031	-3.86307	5e-05	0.000153953	yes
AARSD1	AARSD1	AARSD1	chr17:41102542-41132545	RIP	Input	OK	13.8911	21.2444	0.612922	2.08697	0.00365	0.00809519	yes
AASDH	AASDH	AASDH	chr4:57204450-57253674	RIP	Input	OK	6.2069	3.24921	-0.933782	-2.83491	5e-05	0.000153953	yes
AASDHPPT	AASDHPPT	AASDHPPT	chr11:105921824-105969419	RIP	Input	OK	7.36013	14.826	1.01033	3.27704	5e-05	0.000153953	yes
AASS	AASS	AASS	chr7:121713597-121784344	RIP	Input	OK	0.799604	1.07596	0.428265	1.06027	0.12875	0.190142	no
AATBC	AATBC	AATBC	chr21:45225638-45232448	RIP	Input	NOTEST	0.490604	0.0378289	-3.697	0	1	1	no
AATF	AATF	AATF	chr17:35306174-35414171	RIP	Input	OK	28.9908	27.9558	-0.0524439	-0.204569	0.76875	0.815001	no
AATK	AATK	AATK	chr17:79008946-79156964	RIP	Input	OK	0.792656	0.981561	0.308383	0.362017	0.61155	0.680287	no
AATK-AS1	AATK-AS1	AATK-AS1	chr17:79008946-79156964	RIP	Input	NOTEST	0	0	0	0	1	1	no
ABALON	ABALON	ABALON	chr20:30252254-30311802	RIP	Input	OK	2.64151	1.63312	-0.693736	-0.570396	0.40695	0.491213	no
ABAT	ABAT	ABAT	chr16:8768443-8878432	RIP	Input	NOTEST	0.0232767	0.0170432	-0.449693	0	1	1	no
ABCA1	ABCA1	ABCA1	chr9:107543283-107690527	RIP	Input	NOTEST	0.0588943	0.0113984	-2.3693	0	1	1	no
ABCA10	ABCA10	ABCA10	chr17:67144147-67323323	RIP	Input	NOTEST	0.0165232	0.00134878	-3.61477	0	1	1	no
ABCA11P	ABCA11P	ABCA11P	chr4:419223-492960	RIP	Input	OK	4.79105	3.4456	-0.475586	-0.671355	0.33075	0.415228	no
ABCA12	ABCA12	ABCA12	chr2:215674952-216003151	RIP	Input	NOTEST	0	0.0180734	inf	0	1	1	no
ABCA13	ABCA13	ABCA13	chr7:48211056-48687091	RIP	Input	OK	0.886209	0.48843	-0.859495	-2.63893	0.0002	0.000567126	yes
ABCA17P	ABCA17P	ABCA17P	chr16:2390922-2476700	RIP	Input	NOTEST	0.282704	0.199944	-0.4997	0	1	1	no
ABCA2	ABCA2	ABCA2	chr9:139901685-139931234	RIP	Input	OK	50.0878	25.8775	-0.952763	-3.78624	5e-05	0.000153953	yes
ABCA3	ABCA3	ABCA3	chr16:2325878-2390747	RIP	Input	OK	13.9078	8.21152	-0.76017	-2.90929	5e-05	0.000153953	yes
ABCA4	ABCA4	ABCA4	chr1:94458393-94586705	RIP	Input	NOTEST	0.0374419	0.0559961	0.580674	0	1	1	no
ABCA5	ABCA5	ABCA5	chr17:67144147-67323323	RIP	Input	OK	2.43683	1.89375	-0.363762	-1.15343	0.10385	0.158069	no
ABCA6	ABCA6	ABCA6	chr17:67074846-67138015	RIP	Input	NOTEST	0	0.00165187	inf	0	1	1	no
ABCA7	ABCA7	ABCA7	chr19:1040101-1065570	RIP	Input	OK	15.0082	13.4169	-0.161704	-0.626403	0.37525	0.459542	no
ABCA8	ABCA8	ABCA8	chr17:66863427-66951533	RIP	Input	NOTEST	0	0.0114021	inf	0	1	1	no
ABCA9	ABCA9	ABCA9	chr17:66970772-67057136	RIP	Input	NOTEST	0	0.00195059	inf	0	1	1	no
ABCA9-AS1	ABCA9-AS1	ABCA9-AS1	chr17:66970772-67057136	RIP	Input	NOTEST	0	0	0	0	1	1	no
ABCB1	ABCB1	ABCB1	chr7:87133178-87461613	RIP	Input	NOTEST	0	0.00290667	inf	0	1	1	no
ABCB10	ABCB10	ABCB10	chr1:229652328-229694442	RIP	Input	OK	15.3398	8.3435	-0.878558	-3.15225	5e-05	0.000153953	yes
ABCB11	ABCB11	ABCB11	chr2:169779448-169887833	RIP	Input	NOTEST	0	0.00241018	inf	0	1	1	no
ABCB4	ABCB4	ABCB4	chr7:87031360-87105019	RIP	Input	NOTEST	0	0.00815651	inf	0	1	1	no
ABCB5	ABCB5	ABCB5	chr7:20655244-20796637	RIP	Input	NOTEST	0	0	0	0	1	1	no
ABCB6	ABCB6	ABCB6	chr2:220074487-220083712	RIP	Input	OK	41.411	30.5184	-0.440336	-1.72607	0.013	0.0251979	yes
ABCB7	ABCB7	ABCB7	chrX:74273006-74376175	RIP	Input	OK	13.3159	14.7527	0.147833	0.530492	0.44565	0.528524	no
ABCB8	ABCB8	ABCB8	chr7:150725508-150744869	RIP	Input	OK	10.7577	11.2416	0.0634895	0.237181	0.7368	0.788037	no
ABCB9	ABCB9	ABCB9	chr12:123405497-123451056	RIP	Input	OK	5.88244	3.82114	-0.622412	-1.95086	0.0054	0.0115054	yes
ABCC1	ABCC1	ABCC1	chr16:16043433-16236930	RIP	Input	OK	32.8953	12.51	-1.39479	-5.49918	5e-05	0.000153953	yes
ABCC10	ABCC10	ABCC10	chr6:43395291-43424370	RIP	Input	OK	6.11409	4.04686	-0.595335	-1.91274	0.0072	0.0149273	yes
ABCC11	ABCC11	ABCC11	chr16:48200821-48269088	RIP	Input	NOTEST	0.0227102	0.030103	0.406563	0	1	1	no
ABCC12	ABCC12	ABCC12	chr16:48116883-48180681	RIP	Input	NOTEST	0	0	0	0	1	1	no
ABCC13	ABCC13	ABCC13	chr21:15646119-15673692	RIP	Input	NOTEST	0	0	0	0	1	1	no
ABCC2	ABCC2	ABCC2	chr10:101542354-101611949	RIP	Input	OK	1.16889	0.717239	-0.704613	-1.78481	0.0134	0.0258894	yes
ABCC3	ABCC3	ABCC3	chr17:48712217-48769063	RIP	Input	OK	6.4368	5.94902	-0.113691	-0.320232	0.64105	0.70629	no
ABCC4	ABCC4	ABCC4	chr13:95672082-95953700	RIP	Input	OK	14.3831	5.16586	-1.4773	-5.36453	5e-05	0.000153953	yes
ABCC5	ABCC5	ABCC5	chr3:183637723-183735748	RIP	Input	OK	7.6269	5.95961	-0.355879	-1.11251	0.1116	0.16825	no
ABCC5-AS1	ABCC5-AS1	ABCC5-AS1	chr3:183637723-183735748	RIP	Input	NOTEST	0	0.124848	inf	0	1	1	no
ABCC6	ABCC6	ABCC6	chr16:16243421-16317328	RIP	Input	NOTEST	0	0.00914154	inf	0	1	1	no
ABCC6P1	ABCC6P1	ABCC6P1	chr16:18582569-18609607	RIP	Input	NOTEST	0	0.00875093	inf	0	1	1	no
ABCC6P2	ABCC6P2	ABCC6P2	chr16:14916288-14918559	RIP	Input	NOTEST	0	0	0	0	1	1	no
ABCC8	ABCC8	ABCC8	chr11:17414431-17498392	RIP	Input	NOTEST	0	0.00530794	inf	0	1	1	no
ABCC9	ABCC9	ABCC9	chr12:21950323-22089628	RIP	Input	NOTEST	0.0174576	0.00109516	-3.99464	0	1	1	no
ABCD1	ABCD1	ABCD1	chrX:152990322-153010216	RIP	Input	OK	33.6755	21.2002	-0.667625	-2.59048	0.0002	0.000567126	yes
ABCD2	ABCD2	ABCD2	chr12:39945021-40013843	RIP	Input	NOTEST	0	0	0	0	1	1	no
ABCD3	ABCD3	ABCD3	chr1:94883932-94984219	RIP	Input	OK	24.2082	15.0738	-0.683455	-2.37699	0.0009	0.00225351	yes
ABCD4	ABCD4	ABCD4	chr14:74751979-74769767	RIP	Input	OK	7.48342	12.8182	0.776424	2.75863	0.0002	0.000567126	yes
ABCE1	ABCE1	ABCE1	chr4:145915726-146050676	RIP	Input	OK	16.6159	32.7958	0.98095	3.68041	5e-05	0.000153953	yes
ABCF1	ABCF1	ABCF1	chr6_mann_hap4:1887241-1907381	RIP	Input	OK	66.8501	33.3809	-1.00191	-4.00133	5e-05	0.000153953	yes
ABCF2	ABCF2	ABCF2	chr7:150904922-150924460	RIP	Input	OK	59.5573	20.258	-1.55579	-5.87771	5e-05	0.000153953	yes
ABCF3	ABCF3	ABCF3	chr3:183903862-183911795	RIP	Input	OK	19.8564	12.7721	-0.636605	-2.34676	0.0006	0.00155929	yes
ABCG1	ABCG1	ABCG1	chr21:43619798-43717354	RIP	Input	OK	1.37483	1.00124	-0.457462	-0.912507	0.17225	0.242521	no
ABCG2	ABCG2	ABCG2	chr4:89011415-89152778	RIP	Input	OK	0.910389	0.524995	-0.794179	-1.41503	0.0337	0.0589963	no
ABCG4	ABCG4	ABCG4	chr11:119019749-119033374	RIP	Input	NOTEST	0.333872	0.377583	0.177501	0	1	1	no
ABCG5	ABCG5	ABCG5	chr2:44001177-44065958	RIP	Input	NOTEST	0	0.0119994	inf	0	1	1	no
ABCG8	ABCG8	ABCG8	chr2:44066102-44105605	RIP	Input	NOTEST	0	0	0	0	1	1	no
ABHD1	ABHD1	ABHD1	chr2:27346656-27357543	RIP	Input	NOTEST	0.499395	0.0310893	-4.00569	0	1	1	no
ABHD10	ABHD10	ABHD10	chr3:111697722-111712215	RIP	Input	OK	7.09674	10.0134	0.496706	1.6501	0.01705	0.0321072	yes
ABHD11	ABHD11	ABHD11	chr7:73150424-73153197	RIP	Input	OK	5.90652	9.97109	0.755444	2.14776	0.00195	0.00456805	yes
ABHD11-AS1	ABHD11-AS1	ABHD11-AS1	chr7:73149398-73150330	RIP	Input	NOTEST	0.382806	0.232575	-0.718916	0	1	1	no
ABHD12	ABHD12	ABHD12	chr20:25228705-25371618	RIP	Input	OK	20.3541	29.1246	0.516916	1.35423	0.05425	0.0899588	no
ABHD12B	ABHD12B	ABHD12B	chr14:51338877-51371688	RIP	Input	NOTEST	0.158358	0.224327	0.502417	0	1	1	no
ABHD13	ABHD13	ABHD13	chr13:108870762-108886603	RIP	Input	OK	3.69671	3.57842	-0.0469201	-0.146191	0.8334	0.868021	no
ABHD14A	ABHD14A	ABHD14A	chr3:52009041-52023218	RIP	Input	OK	5.43224	19.482	1.84253	2.8846	0.00055	0.00143929	yes
ABHD14A-ACY1	ABHD14A-ACY1	ABHD14A-ACY1	chr3:52009041-52023218	RIP	Input	NOTEST	0.271593	2.43598e-06	-16.7666	0	1	1	no
ABHD14B	ABHD14B	ABHD14B	chr3:52002525-52008646	RIP	Input	OK	19.8958	58.3198	1.55152	5.90822	5e-05	0.000153953	yes
ABHD15	ABHD15	ABHD15	chr17:27887688-27894042	RIP	Input	OK	7.2994	3.40487	-1.10018	-3.52968	5e-05	0.000153953	yes
ABHD16A	ABHD16A	ABHD16A	chr6_mann_hap4:2997615-3014028	RIP	Input	OK	23.7029	30.6465	0.370656	1.3855	0.04775	0.080293	no
ABHD16B	ABHD16B	ABHD16B	chr20:62492565-62494341	RIP	Input	OK	23.0848	16.5999	-0.47577	-1.52279	0.03435	0.0599747	no
ABHD17A	ABHD17A	ABHD17A	chr19:1876974-1885518	RIP	Input	OK	13.1201	23.1836	0.821328	2.58428	0.0003	0.000827168	yes
ABHD17B	ABHD17B	ABHD17B	chr9:74477367-74526161	RIP	Input	OK	12.9809	10.4386	-0.314462	-1.08205	0.1191	0.177947	no
ABHD17C	ABHD17C	ABHD17C	chr15:80987651-81047962	RIP	Input	OK	15.1692	10.7364	-0.498626	-1.66925	0.0179	0.0334875	yes
ABHD18	ABHD18	ABHD18	chr4:128838959-128960866	RIP	Input	OK	1.4199	1.79519	0.338344	0.782893	0.26575	0.347168	no
ABHD2	ABHD2	ABHD2	chr15:89631380-89745591	RIP	Input	OK	16.2936	4.55383	-1.83916	-7.03026	5e-05	0.000153953	yes
ABHD3	ABHD3	ABHD3	chr18:19230857-19284766	RIP	Input	OK	8.52496	10.9939	0.366937	1.18625	0.09045	0.140235	no
ABHD4	ABHD4	ABHD4	chr14:23067146-23081265	RIP	Input	OK	12.633	20.2466	0.680487	2.49521	0.00055	0.00143929	yes
ABHD5	ABHD5	ABHD5	chr3:43407817-43764217	RIP	Input	OK	3.35016	3.52773	0.0745074	0.174308	0.79795	0.839534	no
ABHD6	ABHD6	ABHD6	chr3:58223228-58280463	RIP	Input	OK	6.015	8.37598	0.477693	1.54695	0.02735	0.0490274	yes
ABHD8	ABHD8	ABHD8	chr19:17402939-17414282	RIP	Input	OK	12.0069	12.5726	0.0664183	0.213555	0.7581	0.806113	no
ABI1	ABI1	ABI1	chr10:26986352-27150016	RIP	Input	OK	11.2219	8.23203	-0.447002	-1.34448	0.0526	0.0875204	no
ABI2	ABI2	ABI2	chr2:204192961-204296896	RIP	Input	OK	9.80088	8.50884	-0.203948	-0.765764	0.27965	0.361808	no
ABI3	ABI3	ABI3	chr17:47283595-47300587	RIP	Input	NOTEST	0.20433	0.0202405	-3.33558	0	1	1	no
ABI3BP	ABI3BP	ABI3BP	chr3:100468178-100712334	RIP	Input	NOTEST	0.109103	0.0834349	-0.386972	0	1	1	no
ABL1	ABL1	ABL1	chr9:133589267-133763062	RIP	Input	OK	67.2307	24.6012	-1.45039	-5.76182	5e-05	0.000153953	yes
ABL2	ABL2	ABL2	chr1:179068461-179198819	RIP	Input	OK	15.3463	3.45279	-2.15206	-6.92635	5e-05	0.000153953	yes
ABLIM1	ABLIM1	ABLIM1	chr10:116190868-116539662	RIP	Input	OK	24.4201	10.2227	-1.25629	-4.88434	5e-05	0.000153953	yes
ABLIM2	ABLIM2	ABLIM2	chr4:7967036-8160559	RIP	Input	OK	8.54336	11.5007	0.42884	1.51306	0.03	0.0531695	no
ABLIM3	ABLIM3	ABLIM3	chr5:148521009-148640001	RIP	Input	OK	0.819968	0.413428	-0.987931	-1.67298	0.0133	0.0257226	yes
ABO	ABO	ABO	chr9:136130562-136150630	RIP	Input	NOTEST	0	0	0	0	1	1	no
ABR	ABR	ABR	chr17:906757-1132974	RIP	Input	OK	28.6909	14.1147	-1.0234	-3.82775	5e-05	0.000153953	yes
ABRA	ABRA	ABRA	chr8:107771710-107782472	RIP	Input	NOTEST	0	0.0110955	inf	0	1	1	no
ABRACL	ABRACL	ABRACL	chr6:139349818-139364439	RIP	Input	OK	8.78027	19.748	1.16937	3.10616	0.00015	0.000432993	yes
ABT1	ABT1	ABT1	chr6:26597170-26600277	RIP	Input	OK	14.6655	12.9977	-0.174173	-0.607592	0.3977	0.481993	no
ABTB1	ABTB1	ABTB1	chr3:127391780-127399769	RIP	Input	OK	2.44622	4.03373	0.721564	1.75543	0.0145	0.0277579	yes
ABTB2	ABTB2	ABTB2	chr11:34172533-34379555	RIP	Input	OK	18.8156	7.58	-1.31166	-4.89198	5e-05	0.000153953	yes
ACAA1	ACAA1	ACAA1	chr3:38080695-38178733	RIP	Input	OK	13.9074	21.9565	0.658789	2.35296	0.0008	0.00202274	yes
ACAA2	ACAA2	ACAA2	chr18:47309873-47340251	RIP	Input	OK	31.5105	45.2512	0.522124	2.02336	0.0049	0.0105338	yes
ACACA	ACACA	ACACA	chr17:35441926-35766902	RIP	Input	OK	27.3962	7.6587	-1.8388	-7.22275	5e-05	0.000153953	yes
ACACB	ACACB	ACACB	chr12:109577201-109706030	RIP	Input	OK	5.42543	2.23985	-1.27634	-4.60182	5e-05	0.000153953	yes
ACAD10	ACAD10	ACAD10	chr12:112123856-112194911	RIP	Input	OK	11.2809	8.39568	-0.42616	-1.57092	0.02345	0.0426756	yes
ACAD11	ACAD11	ACAD11	chr3:132276981-132593050	RIP	Input	OK	5.72811	7.24018	0.337968	0.721996	0.3066	0.389516	no
ACAD8	ACAD8	ACAD8	chr11:134123433-134135746	RIP	Input	OK	7.02273	9.1136	0.375989	1.22729	0.0783	0.124057	no
ACAD9	ACAD9	ACAD9	chr3:128598332-128759585	RIP	Input	OK	44.8508	37.6082	-0.254088	-0.996234	0.15215	0.218617	no
ACADL	ACADL	ACADL	chr2:211052715-211090215	RIP	Input	NOTEST	0	0	0	0	1	1	no
ACADM	ACADM	ACADM	chr1:76190031-76229363	RIP	Input	OK	7.26463	16.8653	1.2151	3.29954	5e-05	0.000153953	yes
ACADS	ACADS	ACADS	chr12:121163540-121177811	RIP	Input	OK	10.9786	18.6656	0.765694	2.59291	0.0002	0.000567126	yes
ACADSB	ACADSB	ACADSB	chr10:124768428-124817806	RIP	Input	OK	1.28254	2.40525	0.907188	2.64521	0.00035	0.000952854	yes
ACADVL	ACADVL	ACADVL	chr17:7093209-7128586	RIP	Input	OK	188.075	181.43	-0.0518974	-0.195765	0.7754	0.820004	no
ACAN	ACAN	ACAN	chr15:89346673-89418585	RIP	Input	NOTEST	0	0.00123345	inf	0	1	1	no
ACAP1	ACAP1	ACAP1	chr17:7239847-7254793	RIP	Input	NOTEST	0.385293	0.545918	0.502729	0	1	1	no
ACAP2	ACAP2	ACAP2	chr3:194995464-195163817	RIP	Input	OK	6.67337	3.82483	-0.803018	-2.878	5e-05	0.000153953	yes
ACAP3	ACAP3	ACAP3	chr1:1227763-1243269	RIP	Input	OK	24.6594	28.2576	0.196501	0.7638	0.2759	0.357941	no
ACAT1	ACAT1	ACAT1	chr11:107992257-108018891	RIP	Input	OK	49.5029	83.884	0.760881	3.01377	5e-05	0.000153953	yes
ACAT2	ACAT2	ACAT2	chr6:160100095-160210735	RIP	Input	OK	12.529	39.53	1.65768	1.8569	0.0175	0.0328091	yes
ACBD3	ACBD3	ACBD3	chr1:226332379-226374423	RIP	Input	OK	47.4471	15.8708	-1.57995	-6.17673	5e-05	0.000153953	yes
ACBD4	ACBD4	ACBD4	chr17:43209966-43221548	RIP	Input	OK	7.78289	11.4885	0.561807	1.83267	0.00845	0.0171992	yes
ACBD5	ACBD5	ACBD5	chr10:27484142-27531068	RIP	Input	OK	15.5825	8.29362	-0.909852	-3.316	5e-05	0.000153953	yes
ACBD6	ACBD6	ACBD6	chr1:180257351-180472022	RIP	Input	OK	47.6527	67.2863	0.497754	1.95	0.00505	0.0108139	yes
ACBD7	ACBD7	ACBD7	chr10:15057070-15130775	RIP	Input	OK	1.24552	1.90892	0.61601	1.36983	0.0573	0.0944808	no
ACBD7-DCLRE1CP1	ACBD7-DCLRE1CP1	ACBD7-DCLRE1CP1	chr10:15057070-15130775	RIP	Input	NOTEST	8.78088e-08	1.3613e-12	-15.9771	0	1	1	no
ACCS	ACCS	ACCS	chr11:44087728-44105569	RIP	Input	OK	4.90459	6.38751	0.381121	1.1544	0.09885	0.151456	no
ACCSL	ACCSL	ACCSL	chr11:44069530-44081527	RIP	Input	NOTEST	0	0.00568188	inf	0	1	1	no
ACD	ACD	ACD	chr16:67679029-67694718	RIP	Input	OK	11.1481	21.5727	0.952413	2.81643	0.00015	0.000432993	yes
ACE	ACE	ACE	chr17:61554421-61575741	RIP	Input	NOTEST	0.044492	0.0394721	-0.172715	0	1	1	no
ACE2	ACE2	ACE2	chrX:15579155-15620192	RIP	Input	NOTEST	0.117794	0.0275933	-2.09388	0	1	1	no
ACER1	ACER1	ACER1	chr19:6306509-6333640	RIP	Input	NOTEST	0	0	0	0	1	1	no
ACER2	ACER2	ACER2	chr9:19408924-19452500	RIP	Input	OK	1.25671	0.728962	-0.785731	-1.35807	0.05445	0.090279	no
ACER3	ACER3	ACER3	chr11:76571916-76737841	RIP	Input	OK	1.43998	3.00228	1.06001	3.15607	5e-05	0.000153953	yes
ACHE	ACHE	ACHE	chr7:100487614-100493754	RIP	Input	NOTEST	0.147898	0.25612	0.792213	0	1	1	no
ACIN1	ACIN1	ACIN1	chr14:23527773-23569665	RIP	Input	OK	64.2204	70.9272	0.143309	0.505455	0.46965	0.550686	no
ACKR1	ACKR1	ACKR1	chr1:159173802-159176290	RIP	Input	NOTEST	0	0	0	0	1	1	no
ACKR2	ACKR2	ACKR2	chr3:42850963-42908775	RIP	Input	NOTEST	0.039454	0.225069	2.51212	0	1	1	no
ACKR3	ACKR3	ACKR3	chr2:237478379-237490994	RIP	Input	OK	4.94246	3.31979	-0.574139	-1.51235	0.03495	0.0609253	no
ACKR4	ACKR4	ACKR4	chr3:132276981-132593050	RIP	Input	NOTEST	0.185741	0.187246	0.0116371	0	1	1	no
ACLY	ACLY	ACLY	chr17:40023169-40075275	RIP	Input	OK	121.178	41.5522	-1.54413	-6.08169	5e-05	0.000153953	yes
ACMSD	ACMSD	ACMSD	chr2:135596185-135676176	RIP	Input	NOTEST	0.0910768	0	#NAME?	0	1	1	no
ACO1	ACO1	ACO1	chr9:32384600-32450832	RIP	Input	OK	16.3815	10.6417	-0.622336	-2.32079	0.00115	0.00282521	yes
ACO2	ACO2	ACO2	chr22:41865128-41940610	RIP	Input	OK	98.0584	45.5772	-1.10533	-4.01938	5e-05	0.000153953	yes
ACOD1	ACOD1	ACOD1	chr13:77526623-77532776	RIP	Input	NOTEST	0	0	0	0	1	1	no
ACOT1	ACOT1	ACOT1	chr14:73945188-74025651	RIP	Input	OK	1.25306	3.15952	1.33425	1.35892	0.067	0.108344	no
ACOT11	ACOT11	ACOT11	chr1:55013806-55100417	RIP	Input	OK	1.11211	0.717759	-0.631733	-1.10397	0.108	0.163534	no
ACOT12	ACOT12	ACOT12	chr5:80243511-81047072	RIP	Input	NOTEST	0	0.005079	inf	0	1	1	no
ACOT13	ACOT13	ACOT13	chr6:24667262-24719403	RIP	Input	OK	5.06096	20.6068	2.02564	4.00437	5e-05	0.000153953	yes
ACOT2	ACOT2	ACOT2	chr14:74034323-74042362	RIP	Input	OK	11.9001	12.4769	0.0682874	0.221677	0.7525	0.801907	no
ACOT4	ACOT4	ACOT4	chr14:74058409-74062470	RIP	Input	NOTEST	0.0843878	0.0107138	-2.97756	0	1	1	no
ACOT6	ACOT6	ACOT6	chr14:74083547-74086592	RIP	Input	NOTEST	0	0.0361318	inf	0	1	1	no
ACOT7	ACOT7	ACOT7	chr1:6324331-6453826	RIP	Input	OK	40.1503	58.1338	0.533967	2.05469	0.00335	0.0074955	yes
ACOT8	ACOT8	ACOT8	chr20:44462469-44486048	RIP	Input	OK	14.1486	39.7128	1.48894	3.39515	5e-05	0.000153953	yes
ACOT9	ACOT9	ACOT9	chrX:23719173-23761407	RIP	Input	OK	14.5904	19.6412	0.428863	1.51539	0.03295	0.0578526	no
ACOX1	ACOX1	ACOX1	chr17:73937588-74002080	RIP	Input	OK	9.3323	6.00516	-0.636029	-1.90192	0.0073	0.0151085	yes
ACOX2	ACOX2	ACOX2	chr3:58490862-58522929	RIP	Input	NOTEST	0.234234	0.487844	1.05847	0	1	1	no
ACOX3	ACOX3	ACOX3	chr4:8368008-8442452	RIP	Input	OK	5.31003	3.23676	-0.71417	-2.14981	0.00235	0.00542114	yes
ACOXL	ACOXL	ACOXL	chr2:111490149-111875799	RIP	Input	NOTEST	0.0365311	0.0706968	0.952518	0	1	1	no
ACOXL-AS1	ACOXL-AS1	ACOXL-AS1	chr2:111490149-111875799	RIP	Input	NOTEST	0	0.0069099	inf	0	1	1	no
ACP1	ACP1	ACP1	chr2:264868-278282	RIP	Input	OK	30.0668	119.318	1.98857	7.19644	5e-05	0.000153953	yes
ACP2	ACP2	ACP2	chr11:47260852-47290584	RIP	Input	OK	18.8112	15.2642	-0.301437	-0.940458	0.1768	0.247999	no
ACP5	ACP5	ACP5	chr19:11685474-11689823	RIP	Input	NOTEST	0.206498	0.161227	-0.357031	0	1	1	no
ACP6	ACP6	ACP6	chr1:147119167-147142665	RIP	Input	OK	8.69552	7.89387	-0.13954	-0.447558	0.52255	0.600046	no
ACP7	ACP7	ACP7	chr19:39574944-39602128	RIP	Input	NOTEST	0	0	0	0	1	1	no
ACPP	ACPP	ACPP	chr3:132036210-132087146	RIP	Input	NOTEST	0.0692635	0.0279627	-1.30859	0	1	1	no
ACPT	ACPT	ACPT	chr19:51293671-51298481	RIP	Input	NOTEST	0	0	0	0	1	1	no
ACR	ACR	ACR	chr22:51176651-51183727	RIP	Input	NOTEST	0	0.0100859	inf	0	1	1	no
ACRBP	ACRBP	ACRBP	chr12:6747241-6756580	RIP	Input	NOTEST	0.0464298	0.0134214	-1.79052	0	1	1	no
ACRV1	ACRV1	ACRV1	chr11:125495030-125550793	RIP	Input	NOTEST	0	0.118166	inf	0	1	1	no
ACSBG1	ACSBG1	ACSBG1	chr15:78463186-78527049	RIP	Input	NOTEST	0.683754	0.4554	-0.586342	0	1	1	no
ACSBG2	ACSBG2	ACSBG2	chr19:6135643-6193114	RIP	Input	NOTEST	0.162128	0.127519	-0.34643	0	1	1	no
ACSF2	ACSF2	ACSF2	chr17:48503518-48552206	RIP	Input	OK	17.0493	16.1647	-0.0768598	-0.263125	0.7035	0.759591	no
ACSF3	ACSF3	ACSF3	chr16:89160216-89222254	RIP	Input	OK	15.3942	12.7361	-0.273468	-1.02845	0.1364	0.19967	no
ACSL1	ACSL1	ACSL1	chr4:185676748-185747268	RIP	Input	OK	4.61007	2.90777	-0.664875	-2.08137	0.0041	0.00899022	yes
ACSL3	ACSL3	ACSL3	chr2:223725731-223808119	RIP	Input	OK	39.4185	26.2377	-0.587229	-2.35924	0.0009	0.00225351	yes
ACSL4	ACSL4	ACSL4	chrX:108884558-108976632	RIP	Input	OK	8.99373	6.74634	-0.414814	-1.51578	0.0304	0.0537915	no
ACSL5	ACSL5	ACSL5	chr10:114133915-114188138	RIP	Input	NOTEST	0.0240745	0.0529491	1.1371	0	1	1	no
ACSL6	ACSL6	ACSL6	chr5:131285666-131347761	RIP	Input	NOTEST	0	0	0	0	1	1	no
ACSM1	ACSM1	ACSM1	chr16:20634558-20709110	RIP	Input	NOTEST	0	0	0	0	1	1	no
ACSM2A	ACSM2A	ACSM2A	chr16:20462782-20498991	RIP	Input	NOTEST	0	0	0	0	1	1	no
ACSM2B	ACSM2B	ACSM2B	chr16:20548082-20587695	RIP	Input	NOTEST	0	0	0	0	1	1	no
ACSM3	ACSM3	ACSM3	chr16:20775311-20860990	RIP	Input	OK	1.35891	1.28925	-0.075919	-0.0810605	0.9042	0.925648	no
ACSM4	ACSM4	ACSM4	chr12:7456927-7480969	RIP	Input	NOTEST	0	0	0	0	1	1	no
ACSM5	ACSM5	ACSM5	chr16:20420855-20452654	RIP	Input	NOTEST	0	0.0327411	inf	0	1	1	no
ACSM6	ACSM6	ACSM6	chr10:96953956-96988686	RIP	Input	NOTEST	0	0.0152056	inf	0	1	1	no
ACSS1	ACSS1	ACSS1	chr20:24986865-25038818	RIP	Input	NOTEST	0	0.0128288	inf	0	1	1	no
ACSS2	ACSS2	ACSS2	chr20:33462765-33515769	RIP	Input	OK	21.288	27.6837	0.378997	1.46555	0.03615	0.0627595	no
ACSS3	ACSS3	ACSS3	chr12:81471796-81650537	RIP	Input	NOTEST	0	0.00573497	inf	0	1	1	no
ACTA1	ACTA1	ACTA1	chr1:229566992-229569843	RIP	Input	NOTEST	0.158801	0.0829682	-0.936589	0	1	1	no
ACTA2	ACTA2	ACTA2	chr10:90692440-90776818	RIP	Input	OK	3.4397	3.52517	0.0354098	0.0712227	0.9178	0.936294	no
ACTA2-AS1	ACTA2-AS1	ACTA2-AS1	chr10:90692440-90776818	RIP	Input	NOTEST	0.0436719	0.0199018	-1.13381	0	1	1	no
ACTB	ACTB	ACTB	chr7:5566778-5570232	RIP	Input	OK	2474.83	2717.53	0.134968	0.477206	0.4927	0.572865	no
ACTBL2	ACTBL2	ACTBL2	chr5:56775842-56778636	RIP	Input	NOTEST	0	0	0	0	1	1	no
ACTC1	ACTC1	ACTC1	chr15:35047284-35105124	RIP	Input	NOTEST	0	0.00757551	inf	0	1	1	no
ACTG1	ACTG1	ACTG1	chr17:79476996-79479892	RIP	Input	OK	1212.27	1191.72	-0.0246687	-0.0927631	0.89595	0.918989	no
ACTG1P17	ACTG1P17	ACTG1P17	chr15:83394649-83408532	RIP	Input	NOTEST	0.20396	0.458639	1.16907	0	1	1	no
ACTG1P20	ACTG1P20	ACTG1P20	chr1:27648635-27662891	RIP	Input	OK	2.79536	1.04664	-1.41727	-1.76689	0.02035	0.0375637	yes
ACTG1P4	ACTG1P4	ACTG1P4	chr1:104068577-104122156	RIP	Input	NOTEST	0.225599	0.190856	-0.24128	0	1	1	no
ACTG2	ACTG2	ACTG2	chr2:74120092-74146780	RIP	Input	NOTEST	0.44047	0.442771	0.00751882	0	1	1	no
ACTL10	ACTL10	ACTL10	chr20:32244892-32262264	RIP	Input	OK	7.57995	0.780197	-3.28028	-1.86499	0.2309	0.309757	no
ACTL6A	ACTL6A	ACTL6A	chr3:179280667-179306193	RIP	Input	OK	10.693	28.948	1.43679	4.9903	5e-05	0.000153953	yes
ACTL6B	ACTL6B	ACTL6B	chr7:100240725-100254084	RIP	Input	NOTEST	0	0	0	0	1	1	no
ACTL7A	ACTL7A	ACTL7A	chr9:111624507-111626035	RIP	Input	NOTEST	0	0.00788081	inf	0	1	1	no
ACTL7B	ACTL7B	ACTL7B	chr9:111616868-111618275	RIP	Input	NOTEST	0	0	0	0	1	1	no
ACTL8	ACTL8	ACTL8	chr1:18081807-18153558	RIP	Input	OK	10.1288	17.5888	0.7962	2.6357	0.00015	0.000432993	yes
ACTL9	ACTL9	ACTL9	chr19:8807746-8809180	RIP	Input	OK	1.50414	0.749645	-1.00466	-1.12072	0.11255	0.169488	no
ACTN1	ACTN1	ACTN1	chr14:69340839-69446083	RIP	Input	OK	127.597	32.3378	-1.9803	-7.82859	5e-05	0.000153953	yes
ACTN1-AS1	ACTN1-AS1	ACTN1-AS1	chr14:69446398-69454180	RIP	Input	NOTEST	0	0.034206	inf	0	1	1	no
ACTN2	ACTN2	ACTN2	chr1:236849753-236927927	RIP	Input	NOTEST	0	0.00272343	inf	0	1	1	no
ACTN3	ACTN3	ACTN3	chr11:66313865-66330800	RIP	Input	NOTEST	0	0.0124933	inf	0	1	1	no
ACTN4	ACTN4	ACTN4	chr19:39138255-39235114	RIP	Input	OK	218.72	69.9933	-1.6438	-6.40989	5e-05	0.000153953	yes
ACTR10	ACTR10	ACTR10	chr14:58666832-58702353	RIP	Input	OK	8.01186	13.3531	0.736962	2.41366	0.0008	0.00202274	yes
ACTR1A	ACTR1A	ACTR1A	chr10:104238985-104262512	RIP	Input	OK	26.7125	25.2344	-0.0821242	-0.31771	0.65085	0.714643	no
ACTR1B	ACTR1B	ACTR1B	chr2:98272401-98280561	RIP	Input	OK	18.2839	24.1018	0.39857	1.47495	0.0358	0.0622422	no
ACTR2	ACTR2	ACTR2	chr2:65454828-65498390	RIP	Input	OK	26.967	47.7265	0.823596	3.21473	5e-05	0.000153953	yes
ACTR3	ACTR3	ACTR3	chr2:114588759-114719129	RIP	Input	OK	12.5257	15.7202	0.327726	1.24527	0.07605	0.121089	no
ACTR3B	ACTR3B	ACTR3B	chr7:152456833-152552464	RIP	Input	OK	7.08718	7.07461	-0.00255934	-0.00791482	0.99025	0.992134	no
ACTR3BP2	ACTR3BP2	ACTR3BP2	chr2:92129158-92130496	RIP	Input	NOTEST	0	0	0	0	1	1	no
ACTR3BP5	ACTR3BP5	ACTR3BP5	chr10:38989726-38991371	RIP	Input	NOTEST	0	0	0	0	1	1	no
ACTR3C	ACTR3C	ACTR3C	chr7:149944300-150035245	RIP	Input	OK	1.22731	0.934414	-0.393367	-0.21053	0.768	0.814534	no
ACTR5	ACTR5	ACTR5	chr20:37377096-37401089	RIP	Input	OK	6.23229	4.42506	-0.494066	-1.56458	0.02795	0.0499872	yes
ACTR6	ACTR6	ACTR6	chr12:100593864-100660857	RIP	Input	OK	6.71772	12.394	0.883597	2.73498	0.0002	0.000567126	yes
ACTR8	ACTR8	ACTR8	chr3:53901093-53916229	RIP	Input	OK	12.6348	5.45447	-1.2119	-4.33946	5e-05	0.000153953	yes
ACTRT1	ACTRT1	ACTRT1	chrX:127184940-127186382	RIP	Input	NOTEST	0	0	0	0	1	1	no
ACTRT2	ACTRT2	ACTRT2	chr1:2938045-2939467	RIP	Input	NOTEST	0	0	0	0	1	1	no
ACTRT3	ACTRT3	ACTRT3	chr3:169484710-169487683	RIP	Input	NOTEST	0.124078	0.0436659	-1.50667	0	1	1	no
ACVR1	ACVR1	ACVR1	chr2:158592957-158732374	RIP	Input	OK	6.56116	3.22825	-1.0232	-3.29617	5e-05	0.000153953	yes
ACVR1B	ACVR1B	ACVR1B	chr12:52345450-52390863	RIP	Input	OK	10.8504	6.68664	-0.6984	-2.52924	0.00025	0.000697341	yes
ACVR1C	ACVR1C	ACVR1C	chr2:158383278-158485399	RIP	Input	NOTEST	0	0.00435035	inf	0	1	1	no
ACVR2A	ACVR2A	ACVR2A	chr2:148602085-149271044	RIP	Input	OK	1.80995	1.11484	-0.699117	-0.991804	0.1597	0.227725	no
ACVR2B	ACVR2B	ACVR2B	chr3:38492517-38534633	RIP	Input	OK	5.57976	2.62239	-1.08932	-3.86581	5e-05	0.000153953	yes
ACVR2B-AS1	ACVR2B-AS1	ACVR2B-AS1	chr3:38492517-38534633	RIP	Input	OK	1.05186	0.862799	-0.28585	-0.195142	0.77055	0.816239	no
ACVRL1	ACVRL1	ACVRL1	chr12:52301201-52317145	RIP	Input	NOTEST	0.210696	0.188699	-0.159078	0	1	1	no
ACY1	ACY1	ACY1	chr3:52009041-52023218	RIP	Input	OK	16.2162	27.858	0.780654	2.53748	0.00045	0.00119906	yes
ACY3	ACY3	ACY3	chr11:67410025-67418130	RIP	Input	NOTEST	0	0	0	0	1	1	no
ACYP1	ACYP1	ACYP1	chr14:75519927-75536186	RIP	Input	OK	8.23648	26.1117	1.6646	4.02281	5e-05	0.000153953	yes
ACYP2	ACYP2	ACYP2	chr2:54198239-54532435	RIP	Input	OK	2.97937	5.81291	0.964252	1.61741	0.03885	0.0669437	no
ADA	ADA	ADA	chr20:43248159-43280399	RIP	Input	OK	19.516	23.6557	0.277532	1.00756	0.15375	0.220506	no
ADA2	ADA2	ADA2	chr22:17659679-17702744	RIP	Input	NOTEST	0	0.0043115	inf	0	1	1	no
ADAD1	ADAD1	ADAD1	chr4:123300120-123350947	RIP	Input	NOTEST	0	0	0	0	1	1	no
ADAD2	ADAD2	ADAD2	chr16:84224722-84230772	RIP	Input	NOTEST	0	0	0	0	1	1	no
ADAL	ADAL	ADAL	chr15:43619973-43646753	RIP	Input	OK	7.03833	8.26466	0.231721	0.649894	0.35015	0.434732	no
ADAM10	ADAM10	ADAM10	chr15:58887402-59042177	RIP	Input	OK	18.3862	10.3307	-0.831688	-3.16437	5e-05	0.000153953	yes
ADAM11	ADAM11	ADAM11	chr17:42836546-42859214	RIP	Input	OK	2.82806	2.62257	-0.108831	-0.338466	0.6287	0.695774	no
ADAM12	ADAM12	ADAM12	chr10:127700953-128077127	RIP	Input	NOTEST	0.011505	0.0155972	0.439025	0	1	1	no
ADAM15	ADAM15	ADAM15	chr1:155006281-155042029	RIP	Input	OK	81.6505	69.2912	-0.236791	-0.872736	0.21475	0.291809	no
ADAM17	ADAM17	ADAM17	chr2:9614657-9695949	RIP	Input	OK	11.1275	8.31821	-0.419789	-1.4033	0.0459	0.0774592	no
ADAM18	ADAM18	ADAM18	chr8:39442086-39587583	RIP	Input	NOTEST	0	0	0	0	1	1	no
ADAM19	ADAM19	ADAM19	chr5:156904311-157002831	RIP	Input	NOTEST	0	0.00556404	inf	0	1	1	no
ADAM1A	ADAM1A	ADAM1A	chr12:112336866-112339706	RIP	Input	OK	1.90321	1.7553	-0.116723	-0.29734	0.6786	0.737606	no
ADAM2	ADAM2	ADAM2	chr8:39601254-39695808	RIP	Input	NOTEST	0	0	0	0	1	1	no
ADAM20	ADAM20	ADAM20	chr14:70989077-71001732	RIP	Input	OK	1.04892	0.23935	-2.13171	-2.77158	0.0015	0.00360104	yes
ADAM20P1	ADAM20P1	ADAM20P1	chr14:70935595-70950473	RIP	Input	OK	1.14606	0.196902	-2.54114	-3.08203	0.00195	0.00456805	yes
ADAM21	ADAM21	ADAM21	chr14:70918873-70926622	RIP	Input	NOTEST	0.664593	0.343703	-0.951309	0	1	1	no
ADAM21P1	ADAM21P1	ADAM21P1	chr14:70712469-70714518	RIP	Input	NOTEST	0.0436826	0.0466018	0.0933282	0	1	1	no
ADAM22	ADAM22	ADAM22	chr7:87563457-87832204	RIP	Input	OK	5.6284	1.89541	-1.57021	-5.03941	5e-05	0.000153953	yes
ADAM23	ADAM23	ADAM23	chr2:207308367-207485854	RIP	Input	NOTEST	0.0248843	0.0131756	-0.917366	0	1	1	no
ADAM28	ADAM28	ADAM28	chr8:24151552-24406131	RIP	Input	NOTEST	0.0143763	0.0148094	0.0428178	0	1	1	no
ADAM29	ADAM29	ADAM29	chr4:175839508-175899331	RIP	Input	NOTEST	0	0	0	0	1	1	no
ADAM30	ADAM30	ADAM30	chr1:120436155-120439147	RIP	Input	NOTEST	0	0	0	0	1	1	no
ADAM32	ADAM32	ADAM32	chr8:38965047-39142436	RIP	Input	NOTEST	0.0466203	0.273632	2.55321	0	1	1	no
ADAM33	ADAM33	ADAM33	chr20:3648611-3663337	RIP	Input	OK	2.12019	3.3337	0.652931	1.98378	0.0048	0.0103459	yes
ADAM3A	ADAM3A	ADAM3A	chr8:39308563-39380508	RIP	Input	NOTEST	0	0	0	0	1	1	no
ADAM3B	ADAM3B	ADAM3B	chr16:49521441-49891830	RIP	Input	NOTEST	0	0	0	0	1	1	no
ADAM5	ADAM5	ADAM5	chr8:39172181-39260375	RIP	Input	NOTEST	0	0	0	0	1	1	no
ADAM6	ADAM6	ADAM6	chr14:106435817-106438358	RIP	Input	NOTEST	0	0	0	0	1	1	no
ADAM7	ADAM7	ADAM7	chr8:24151552-24406131	RIP	Input	NOTEST	0	0	0	0	1	1	no
ADAM8	ADAM8	ADAM8	chr10:135075919-135090407	RIP	Input	NOTEST	0	0.0671895	inf	0	1	1	no
ADAM9	ADAM9	ADAM9	chr8:38854504-38962779	RIP	Input	OK	42.9975	18.2347	-1.23756	-4.87713	5e-05	0.000153953	yes
ADAMDEC1	ADAMDEC1	ADAMDEC1	chr8:24151552-24406131	RIP	Input	NOTEST	0	0	0	0	1	1	no
ADAMTS1	ADAMTS1	ADAMTS1	chr21:28208605-28217728	RIP	Input	OK	8.5266	3.32445	-1.35886	-4.65523	5e-05	0.000153953	yes
ADAMTS10	ADAMTS10	ADAMTS10	chr19:8645123-8675620	RIP	Input	OK	10.1926	12.2525	0.265558	0.926941	0.186	0.258999	no
ADAMTS12	ADAMTS12	ADAMTS12	chr5:33523639-33892297	RIP	Input	NOTEST	0	0.00236525	inf	0	1	1	no
ADAMTS13	ADAMTS13	ADAMTS13	chr9:136228324-136324525	RIP	Input	OK	1.72504	1.62624	-0.0850898	-0.041006	0.96845	0.976088	no
ADAMTS14	ADAMTS14	ADAMTS14	chr10:72432261-72522195	RIP	Input	NOTEST	0.0650809	0.0638548	-0.0274399	0	1	1	no
ADAMTS15	ADAMTS15	ADAMTS15	chr11:130318868-130346540	RIP	Input	OK	1.90892	0.524103	-1.86484	-4.13146	5e-05	0.000153953	yes
ADAMTS16	ADAMTS16	ADAMTS16	chr5:5140442-5320415	RIP	Input	NOTEST	0.103481	0.0409263	-1.33827	0	1	1	no
ADAMTS17	ADAMTS17	ADAMTS17	chr15:100511642-100882210	RIP	Input	NOTEST	0	0	0	0	1	1	no
ADAMTS18	ADAMTS18	ADAMTS18	chr16:77316024-77469011	RIP	Input	NOTEST	0.0600682	0.0397545	-0.595485	0	1	1	no
ADAMTS19	ADAMTS19	ADAMTS19	chr5:128795251-129074376	RIP	Input	NOTEST	0.0171745	0	#NAME?	0	1	1	no
ADAMTS19-AS1	ADAMTS19-AS1	ADAMTS19-AS1	chr5:128795251-129074376	RIP	Input	NOTEST	0	0	0	0	1	1	no
ADAMTS2	ADAMTS2	ADAMTS2	chr5:178537851-178772431	RIP	Input	NOTEST	0	0.00222599	inf	0	1	1	no
ADAMTS20	ADAMTS20	ADAMTS20	chr12:43747668-43945774	RIP	Input	NOTEST	0	0	0	0	1	1	no
ADAMTS3	ADAMTS3	ADAMTS3	chr4:73146685-73434516	RIP	Input	OK	4.59666	1.79373	-1.35762	-4.4125	5e-05	0.000153953	yes
ADAMTS4	ADAMTS4	ADAMTS4	chr1:161159518-161168843	RIP	Input	OK	0.886164	0.64679	-0.454277	-0.841691	0.22265	0.300589	no
ADAMTS5	ADAMTS5	ADAMTS5	chr21:28290230-28339439	RIP	Input	OK	1.37316	0.368763	-1.89673	-4.54908	5e-05	0.000153953	yes
ADAMTS6	ADAMTS6	ADAMTS6	chr5:64444562-64777747	RIP	Input	OK	4.01252	2.26817	-0.822984	-2.81336	5e-05	0.000153953	yes
ADAMTS7	ADAMTS7	ADAMTS7	chr15:79051544-79103805	RIP	Input	OK	1.45227	1.04079	-0.480626	-1.18068	0.0949	0.146204	no
ADAMTS7P1	ADAMTS7P1	ADAMTS7P1	chr15:82632349-83195272	RIP	Input	NOTEST	0	0	0	0	1	1	no
ADAMTS8	ADAMTS8	ADAMTS8	chr11:130274817-130298888	RIP	Input	NOTEST	0	0	0	0	1	1	no
ADAMTS9	ADAMTS9	ADAMTS9	chr3:64501330-64997143	RIP	Input	NOTEST	0	0	0	0	1	1	no
ADAMTS9-AS1	ADAMTS9-AS1	ADAMTS9-AS1	chr3:64501330-64997143	RIP	Input	NOTEST	0	0	0	0	1	1	no
ADAMTS9-AS2	ADAMTS9-AS2	ADAMTS9-AS2	chr3:64501330-64997143	RIP	Input	NOTEST	0	0	0	0	1	1	no
ADAMTSL1	ADAMTSL1	ADAMTSL1	chr9:18474078-18910947	RIP	Input	NOTEST	0	0.0209324	inf	0	1	1	no
ADAMTSL2	ADAMTSL2	ADAMTSL2	chr9:136397285-136440641	RIP	Input	NOTEST	0	0.00449496	inf	0	1	1	no
ADAMTSL3	ADAMTSL3	ADAMTSL3	chr15:84322837-84708593	RIP	Input	NOTEST	0.0104239	0	#NAME?	0	1	1	no
ADAMTSL4	ADAMTSL4	ADAMTSL4	chr1:150521844-150552214	RIP	Input	OK	4.89142	6.36771	0.380521	0.498857	0.4795	0.559445	no
ADAMTSL4-AS1	ADAMTSL4-AS1	ADAMTSL4-AS1	chr1:150521844-150552214	RIP	Input	NOTEST	0.112283	0.0977782	-0.199559	0	1	1	no
ADAMTSL5	ADAMTSL5	ADAMTSL5	chr19:1505016-1513188	RIP	Input	OK	3.89979	4.88174	0.324	0.979459	0.1708	0.240892	no
ADAP1	ADAP1	ADAP1	chr7:937536-995043	RIP	Input	OK	1.43722	1.42309	-0.0142601	-0.0251752	0.9675	0.975429	no
ADAP2	ADAP2	ADAP2	chr17:29248753-29286211	RIP	Input	OK	0.864924	0.690928	-0.324039	-0.543863	0.41325	0.497086	no
ADAR	ADAR	ADAR	chr1:154554533-154600456	RIP	Input	OK	82.3715	23.2556	-1.82457	-7.30531	5e-05	0.000153953	yes
ADARB1	ADARB1	ADARB1	chr21:46494492-46646478	RIP	Input	OK	32.4839	21.2071	-0.615178	-2.32244	0.0009	0.00225351	yes
ADARB2	ADARB2	ADARB2	chr10:1223252-1779670	RIP	Input	OK	1.60447	0.670031	-1.2598	-3.36958	5e-05	0.000153953	yes
ADARB2-AS1	ADARB2-AS1	ADARB2-AS1	chr10:1223252-1779670	RIP	Input	OK	1.37452	0.136668	-3.33018	-1.11264	0.24765	0.327587	no
ADAT1	ADAT1	ADAT1	chr16:75630776-75657221	RIP	Input	OK	12.6324	5.80996	-1.12053	-4.12219	5e-05	0.000153953	yes
ADAT2	ADAT2	ADAT2	chr6:143743968-143771841	RIP	Input	OK	3.56116	6.68965	0.909581	3.14411	5e-05	0.000153953	yes
ADAT3	ADAT3	ADAT3	chr19:1905212-1926016	RIP	Input	OK	3.30056	2.84318	-0.215206	-0.133238	0.84175	0.874987	no
ADCK1	ADCK1	ADCK1	chr14:78266425-78400297	RIP	Input	OK	7.281	9.30109	0.353263	1.16465	0.0975	0.149667	no
ADCK2	ADCK2	ADCK2	chr7:140372952-140394908	RIP	Input	OK	15.3663	14.5745	-0.0763283	-0.271835	0.7003	0.756756	no
ADCK5	ADCK5	ADCK5	chr8:145597703-145634733	RIP	Input	OK	3.57423	5.17675	0.534416	0.483404	0.47195	0.552694	no
ADCY1	ADCY1	ADCY1	chr7:45613738-45762714	RIP	Input	NOTEST	0.00689151	0.000952427	-2.85514	0	1	1	no
ADCY10	ADCY10	ADCY10	chr1:167778624-167883464	RIP	Input	NOTEST	0.0679442	0.0599667	-0.180188	0	1	1	no
ADCY10P1	ADCY10P1	ADCY10P1	chr6:41034526-41108573	RIP	Input	NOTEST	0.0195523	0.0504749	1.36823	0	1	1	no
ADCY2	ADCY2	ADCY2	chr5:7396342-7830194	RIP	Input	NOTEST	0	0	0	0	1	1	no
ADCY3	ADCY3	ADCY3	chr2:25013135-25142886	RIP	Input	OK	24.9464	11.4411	-1.12461	-3.07703	0.0002	0.000567126	yes
ADCY4	ADCY4	ADCY4	chr14:24787554-24804277	RIP	Input	NOTEST	0	0	0	0	1	1	no
ADCY5	ADCY5	ADCY5	chr3:123001142-123167392	RIP	Input	NOTEST	0.106424	0.190734	0.841743	0	1	1	no
ADCY6	ADCY6	ADCY6	chr12:49159973-49182879	RIP	Input	OK	17.461	10.8826	-0.682114	-2.64229	0.0001	0.000295931	yes
ADCY7	ADCY7	ADCY7	chr16:50300450-50352045	RIP	Input	OK	38.7224	23.0631	-0.74758	-2.94797	5e-05	0.000153953	yes
ADCY8	ADCY8	ADCY8	chr8:131792546-132052835	RIP	Input	NOTEST	0	0	0	0	1	1	no
ADCY9	ADCY9	ADCY9	chr16:4012649-4166186	RIP	Input	OK	22.9892	6.36563	-1.85258	-7.10582	5e-05	0.000153953	yes
ADCYAP1	ADCYAP1	ADCYAP1	chr18:904943-912173	RIP	Input	NOTEST	0	0	0	0	1	1	no
ADCYAP1R1	ADCYAP1R1	ADCYAP1R1	chr7:31092075-31151093	RIP	Input	NOTEST	0	0	0	0	1	1	no
ADD1	ADD1	ADD1	chr4:2845583-2931802	RIP	Input	OK	28.7692	18.8152	-0.612625	-2.38577	0.0006	0.00155929	yes
ADD2	ADD2	ADD2	chr2:70889215-70995375	RIP	Input	OK	13.9002	9.1263	-0.607008	-2.30461	0.0015	0.00360104	yes
ADD3	ADD3	ADD3	chr10:111705316-111895323	RIP	Input	OK	7.35346	4.28224	-0.780059	-2.70877	0.0001	0.000295931	yes
ADD3-AS1	ADD3-AS1	ADD3-AS1	chr10:111705316-111895323	RIP	Input	NOTEST	1.25053e-256	0.0370935	845.338	0	1	1	no
ADGB	ADGB	ADGB	chr6:146920135-147136597	RIP	Input	NOTEST	0	0	0	0	1	1	no
ADGRA1	ADGRA1	ADGRA1	chr10:134901507-134945179	RIP	Input	NOTEST	0	0	0	0	1	1	no
ADGRA1-AS1	ADGRA1-AS1	ADGRA1-AS1	chr10:134898752-134900201	RIP	Input	NOTEST	0	0	0	0	1	1	no
ADGRA2	ADGRA2	ADGRA2	chr8:37654400-37707431	RIP	Input	OK	12.2373	7.13645	-0.778012	-2.66089	0.0004	0.00107805	yes
ADGRA3	ADGRA3	ADGRA3	chr4:22388996-22517677	RIP	Input	OK	27.4002	11.9333	-1.19919	-4.62508	5e-05	0.000153953	yes
ADGRB1	ADGRB1	ADGRB1	chr8:143545376-143626368	RIP	Input	NOTEST	0.0619065	0.0662808	0.0984989	0	1	1	no
ADGRB2	ADGRB2	ADGRB2	chr1:32192705-32229664	RIP	Input	OK	16.4778	9.768	-0.754384	-2.84328	5e-05	0.000153953	yes
ADGRB3	ADGRB3	ADGRB3	chr6:69345631-70099403	RIP	Input	NOTEST	0	0	0	0	1	1	no
ADGRD1	ADGRD1	ADGRD1	chr12:131438451-131626013	RIP	Input	OK	5.97365	4.91427	-0.281638	-0.993444	0.15795	0.225621	no
ADGRE1	ADGRE1	ADGRE1	chr19:6887559-6940464	RIP	Input	NOTEST	0	0.0204522	inf	0	1	1	no
ADGRE2	ADGRE2	ADGRE2	chr19:14800851-14889353	RIP	Input	OK	3.23296	2.17895	-0.569218	-1.67295	0.01775	0.033221	yes
ADGRE3	ADGRE3	ADGRE3	chr19:14729928-14785730	RIP	Input	NOTEST	0	0	0	0	1	1	no
ADGRE4P	ADGRE4P	ADGRE4P	chr19:6952510-6990857	RIP	Input	NOTEST	0	0.00374006	inf	0	1	1	no
ADGRE5	ADGRE5	ADGRE5	chr19:14491955-14519537	RIP	Input	OK	78.4384	40.0109	-0.971168	-3.86413	5e-05	0.000153953	yes
ADGRF1	ADGRF1	ADGRF1	chr6:46965439-47010099	RIP	Input	NOTEST	0	0.0233628	inf	0	1	1	no
ADGRF2	ADGRF2	ADGRF2	chr6:47624325-47665533	RIP	Input	NOTEST	0	0	0	0	1	1	no
ADGRF3	ADGRF3	ADGRF3	chr2:26531040-26618759	RIP	Input	NOTEST	0.317436	0.248031	-0.355944	0	1	1	no
ADGRF4	ADGRF4	ADGRF4	chr6:47666280-47689757	RIP	Input	NOTEST	0	0.00298842	inf	0	1	1	no
ADGRF5	ADGRF5	ADGRF5	chr6:46820241-46922675	RIP	Input	NOTEST	0	0	0	0	1	1	no
ADGRG1	ADGRG1	ADGRG1	chr16:57653604-57698951	RIP	Input	OK	119.607	123.944	0.0513884	0.205711	0.76815	0.814628	no
ADGRG2	ADGRG2	ADGRG2	chrX:19007424-19140755	RIP	Input	NOTEST	0.197348	0.0796013	-1.30988	0	1	1	no
ADGRG3	ADGRG3	ADGRG3	chr16:57702156-57723290	RIP	Input	OK	0.8388	0.865972	0.0459928	0.0773081	0.91375	0.933103	no
ADGRG4	ADGRG4	ADGRG4	chrX:135383121-135499047	RIP	Input	NOTEST	0	0	0	0	1	1	no
ADGRG5	ADGRG5	ADGRG5	chr16:57576548-57611100	RIP	Input	NOTEST	0.117261	0.10601	-0.145532	0	1	1	no
ADGRG6	ADGRG6	ADGRG6	chr6:142623055-142767403	RIP	Input	OK	3.66414	1.66695	-1.13626	-3.62447	5e-05	0.000153953	yes
ADGRG7	ADGRG7	ADGRG7	chr3:100328432-100414325	RIP	Input	NOTEST	0	0	0	0	1	1	no
ADGRL1	ADGRL1	ADGRL1	chr19:14247963-14316997	RIP	Input	OK	38.3875	14.8253	-1.37257	-5.37093	5e-05	0.000153953	yes
ADGRL2	ADGRL2	ADGRL2	chr1:82165454-82458422	RIP	Input	NOTEST	0	0	0	0	1	1	no
ADGRL3	ADGRL3	ADGRL3	chr4:62066973-63027483	RIP	Input	NOTEST	0	0	0	0	1	1	no
ADGRL3-AS1	ADGRL3-AS1	ADGRL3-AS1	chr4:62066973-63027483	RIP	Input	NOTEST	0	0	0	0	1	1	no
ADGRL4	ADGRL4	ADGRL4	chr1:79355448-79472495	RIP	Input	NOTEST	0.0399695	0	#NAME?	0	1	1	no
ADGRV1	ADGRV1	ADGRV1	chr5:89854616-90460033	RIP	Input	NOTEST	0.0311889	0.0109771	-1.50654	0	1	1	no
ADH1A	ADH1A	ADH1A	chr4:100010007-100222513	RIP	Input	NOTEST	0	0	0	0	1	1	no
ADH1B	ADH1B	ADH1B	chr4:100227543-100242599	RIP	Input	NOTEST	0	0	0	0	1	1	no
ADH1C	ADH1C	ADH1C	chr4:100257648-100274202	RIP	Input	NOTEST	0	0	0	0	1	1	no
ADH4	ADH4	ADH4	chr4:100010007-100222513	RIP	Input	NOTEST	0	0.00640457	inf	0	1	1	no
ADH5	ADH5	ADH5	chr4:99992129-100009939	RIP	Input	OK	17.2437	26.9875	0.646222	2.4138	0.0008	0.00202274	yes
ADH6	ADH6	ADH6	chr4:100010007-100222513	RIP	Input	NOTEST	0	0.00938117	inf	0	1	1	no
ADH7	ADH7	ADH7	chr4:100333417-100356667	RIP	Input	NOTEST	0	0	0	0	1	1	no
ADHFE1	ADHFE1	ADHFE1	chr8:67344717-67381044	RIP	Input	NOTEST	0.128801	0.168093	0.384112	0	1	1	no
ADI1	ADI1	ADI1	chr2:3501689-3523350	RIP	Input	OK	54.15	66.177	0.289368	1.11619	0.1121	0.168926	no
ADIG	ADIG	ADIG	chr20:37209837-37217106	RIP	Input	NOTEST	0	0.0365621	inf	0	1	1	no
ADIPOQ	ADIPOQ	ADIPOQ	chr3:186560462-186576252	RIP	Input	NOTEST	0	0	0	0	1	1	no
ADIPOQ-AS1	ADIPOQ-AS1	ADIPOQ-AS1	chr3:186560462-186576252	RIP	Input	NOTEST	0	0	0	0	1	1	no
ADIPOR1	ADIPOR1	ADIPOR1	chr1:202909952-202927700	RIP	Input	OK	30.124	84.3859	1.48609	5.79235	5e-05	0.000153953	yes
ADIPOR2	ADIPOR2	ADIPOR2	chr12:1800246-1897845	RIP	Input	OK	34.243	27.756	-0.303006	-1.19861	0.0891	0.138484	no
ADIRF	ADIRF	ADIRF	chr10:88728187-88769960	RIP	Input	OK	12.7805	7.77625	-0.716798	-1.75349	0.0172	0.0323295	yes
ADK	ADK	ADK	chr10:75910942-76469061	RIP	Input	OK	17.7528	24.1223	0.442323	1.61835	0.0205	0.0378194	yes
ADM	ADM	ADM	chr11:10326526-10328949	RIP	Input	OK	14.6998	17.3792	0.241573	0.799066	0.24755	0.32752	no
ADM2	ADM2	ADM2	chr22:50920152-50924866	RIP	Input	OK	9.632	8.41749	-0.194446	-0.704474	0.3178	0.401459	no
ADM5	ADM5	ADM5	chr19:50191941-50194247	RIP	Input	OK	1.94681	3.89145	0.999196	2.14083	0.00435	0.00946274	yes
ADNP	ADNP	ADNP	chr20:49505454-49575101	RIP	Input	OK	43.6379	22.4395	-0.959538	-3.41316	5e-05	0.000153953	yes
ADNP-AS1	ADNP-AS1	ADNP-AS1	chr20:49505454-49575101	RIP	Input	OK	0.360293	1.9696	2.45066	0.467317	0.21405	0.291098	no
ADNP2	ADNP2	ADNP2	chr18:77866914-77898228	RIP	Input	OK	24.698	8.34411	-1.56557	-6.00453	5e-05	0.000153953	yes
ADO	ADO	ADO	chr10:64564515-64568239	RIP	Input	OK	9.87554	12.0294	0.284637	0.999328	0.16085	0.229117	no
ADORA1	ADORA1	ADORA1	chr1:203096835-203136533	RIP	Input	NOTEST	0.599704	0.477574	-0.328528	0	1	1	no
ADORA2A	ADORA2A	ADORA2A	chr22:24666784-24891042	RIP	Input	OK	0.836205	0.844824	0.0147929	0.00730506	0.9913	0.992733	no
ADORA2A-AS1	ADORA2A-AS1	ADORA2A-AS1	chr22:24666784-24891042	RIP	Input	NOTEST	0.143207	0.0868557	-0.721409	0	1	1	no
ADORA2B	ADORA2B	ADORA2B	chr17:15848230-15879210	RIP	Input	NOTEST	0	0.191192	inf	0	1	1	no
ADORA3	ADORA3	ADORA3	chr1:112025969-112106625	RIP	Input	NOTEST	0	0	0	0	1	1	no
ADPGK	ADPGK	ADPGK	chr15:73043707-73090540	RIP	Input	OK	15.2874	25.5108	0.738763	2.6932	5e-05	0.000153953	yes
ADPGK-AS1	ADPGK-AS1	ADPGK-AS1	chr15:73043707-73090540	RIP	Input	NOTEST	0.249433	0.449367	0.849244	0	1	1	no
ADPRH	ADPRH	ADPRH	chr3:119298279-119308792	RIP	Input	NOTEST	0	0.0117062	inf	0	1	1	no
ADPRHL1	ADPRHL1	ADPRHL1	chr13:114076254-114107839	RIP	Input	OK	4.82289	8.43125	0.805848	2.46467	0.00035	0.000952854	yes
ADPRHL2	ADPRHL2	ADPRHL2	chr1:36554452-36559533	RIP	Input	OK	9.12283	11.8732	0.380161	1.22158	0.0833	0.130735	no
ADPRM	ADPRM	ADPRM	chr17:10600926-10614875	RIP	Input	OK	3.43551	4.95021	0.526965	1.33262	0.06085	0.099623	no
ADRA1A	ADRA1A	ADRA1A	chr8:26605666-26724760	RIP	Input	NOTEST	0	0	0	0	1	1	no
ADRA1B	ADRA1B	ADRA1B	chr5:159343739-159400017	RIP	Input	OK	8.73486	5.86433	-0.57482	-1.75385	0.0138	0.0265608	yes
ADRA1D	ADRA1D	ADRA1D	chr20:4201277-4229659	RIP	Input	NOTEST	0.0995085	0	#NAME?	0	1	1	no
ADRA2A	ADRA2A	ADRA2A	chr10:112836789-112840662	RIP	Input	NOTEST	0.213131	0.147188	-0.534083	0	1	1	no
ADRA2B	ADRA2B	ADRA2B	chr2:96778622-96781984	RIP	Input	NOTEST	0.125374	0.0383938	-1.70729	0	1	1	no
ADRA2C	ADRA2C	ADRA2C	chr4:3768295-3770253	RIP	Input	OK	12.9574	11.5177	-0.169916	-0.534851	0.45125	0.533148	no
ADRB1	ADRB1	ADRB1	chr10:115803805-115806667	RIP	Input	OK	0.92448	1.41575	0.614849	0.998338	0.1641	0.232889	no
ADRB2	ADRB2	ADRB2	chr5:148206155-148208197	RIP	Input	OK	3.70615	1.07933	-1.77979	-3.37176	5e-05	0.000153953	yes
ADRB3	ADRB3	ADRB3	chr8:37820513-37824184	RIP	Input	NOTEST	0	0	0	0	1	1	no
ADRM1	ADRM1	ADRM1	chr20:60877951-60883918	RIP	Input	OK	125.827	157.554	0.324405	1.30156	0.06075	0.099484	no
ADSL	ADSL	ADSL	chr22:40742503-40762752	RIP	Input	OK	37.7227	53.9709	0.516746	2.01818	0.00365	0.00809519	yes
ADSS	ADSS	ADSS	chr1:244571793-244615436	RIP	Input	OK	28.8908	23.6917	-0.28623	-1.09515	0.1198	0.178831	no
ADSSL1	ADSSL1	ADSSL1	chr14:105190533-105213662	RIP	Input	OK	6.47112	7.01583	0.116598	0.354776	0.61505	0.683487	no
ADTRP	ADTRP	ADTRP	chr6:11713887-11779280	RIP	Input	NOTEST	0.2553	0.60244	1.23863	0	1	1	no
AEBP1	AEBP1	AEBP1	chr7:44143959-44154164	RIP	Input	NOTEST	0.261848	0.0627944	-2.06002	0	1	1	no
AEBP2	AEBP2	AEBP2	chr12:19592607-19675173	RIP	Input	OK	10.8598	10.2616	-0.0817387	-0.303329	0.6653	0.726268	no
AEN	AEN	AEN	chr15:89164526-89175512	RIP	Input	OK	11.9116	9.88248	-0.26942	-0.960816	0.17065	0.240783	no
AES	AES	AES	chr19:3052907-3062964	RIP	Input	OK	158.038	244.477	0.629424	2.51514	0.0002	0.000567126	yes
AFAP1	AFAP1	AFAP1	chr4:7755816-7942023	RIP	Input	OK	41.2345	11.3269	-1.8641	-7.21838	5e-05	0.000153953	yes
AFAP1-AS1	AFAP1-AS1	AFAP1-AS1	chr4:7755816-7942023	RIP	Input	OK	1.27341	0.298861	-2.09115	-1.31464	0.0847	0.132632	no
AFAP1L1	AFAP1L1	AFAP1L1	chr5:148651400-148723198	RIP	Input	OK	4.64627	2.03888	-1.18829	-2.34544	0.0006	0.00155929	yes
AFAP1L2	AFAP1L2	AFAP1L2	chr10:116054582-116164537	RIP	Input	NOTEST	0	0.0151546	inf	0	1	1	no
AFDN	AFDN	AFDN	chr6:168227670-168372700	RIP	Input	OK	5.15729	1.70387	-1.5978	-5.40769	5e-05	0.000153953	yes
AFDN-AS1	AFDN-AS1	AFDN-AS1	chr6:168224569-168227476	RIP	Input	NOTEST	0	0.0144479	inf	0	1	1	no
AFF1	AFF1	AFF1	chr4:87856153-88062206	RIP	Input	OK	16.0091	5.11534	-1.64599	-6.34524	5e-05	0.000153953	yes
AFF2	AFF2	AFF2	chrX:147582138-148082193	RIP	Input	NOTEST	0	0	0	0	1	1	no
AFF3	AFF3	AFF3	chr2:100163715-100759037	RIP	Input	OK	1.03925	0.288366	-1.84957	-3.93534	5e-05	0.000153953	yes
AFF4	AFF4	AFF4	chr5:132211070-132299354	RIP	Input	OK	38.3666	9.64492	-1.99201	-7.93869	5e-05	0.000153953	yes
AFG3L1P	AFG3L1P	AFG3L1P	chr16:90036182-90067195	RIP	Input	OK	15.9911	14.5199	-0.139242	-0.45128	0.52515	0.602453	no
AFG3L2	AFG3L2	AFG3L2	chr18:12307667-12377275	RIP	Input	OK	35.8417	20.2464	-0.823976	-2.18714	0.00175	0.00415124	yes
AFM	AFM	AFM	chr4:74347461-74369718	RIP	Input	NOTEST	0	0	0	0	1	1	no
AFMID	AFMID	AFMID	chr17:76183397-76203782	RIP	Input	OK	10.7438	20.8415	0.955958	2.96508	0.0001	0.000295931	yes
AFP	AFP	AFP	chr4:74301935-74321502	RIP	Input	NOTEST	0	0	0	0	1	1	no
AFTPH	AFTPH	AFTPH	chr2:64751438-64820138	RIP	Input	OK	7.38244	5.14563	-0.52075	-1.82644	0.0082	0.0167525	yes
AGA	AGA	AGA	chr4:178351928-178363657	RIP	Input	OK	5.90071	6.76792	0.197822	0.590563	0.38735	0.471577	no
AGAP1	AGAP1	AGAP1	chr2:236402732-237040444	RIP	Input	OK	13.9916	3.7736	-1.89054	-5.94844	5e-05	0.000153953	yes
AGAP1-IT1	AGAP1-IT1	AGAP1-IT1	chr2:236402732-237040444	RIP	Input	OK	1.32775	1.00093	-0.40764	-0.135333	0.6554	0.718022	no
AGAP11	AGAP11	AGAP11	chr10:88728187-88769960	RIP	Input	NOTEST	0.293848	0.197545	-0.572888	0	1	1	no
AGAP12P	AGAP12P	AGAP12P	chr10:49218158-49239658	RIP	Input	OK	1.33118	1.59259	0.258667	0.546228	0.43515	0.518079	no
AGAP2	AGAP2	AGAP2	chr12:58118075-58135944	RIP	Input	NOTEST	0.0394477	0.0751637	0.930096	0	1	1	no
AGAP2-AS1	AGAP2-AS1	AGAP2-AS1	chr12:58118075-58135944	RIP	Input	OK	3.25949	6.14016	0.91363	2.12998	0.0028	0.00636223	yes
AGAP3	AGAP3	AGAP3	chr7:150782917-150841523	RIP	Input	OK	29.3079	30.3594	0.0508537	0.178863	0.80345	0.844024	no
AGAP4	AGAP4	AGAP4	chr10:46321039-46349325	RIP	Input	NOTEST	0.631165	0.668316	0.0825142	0	1	1	no
AGAP5	AGAP5	AGAP5	chr10:75434032-75457554	RIP	Input	OK	1.36128	1.32738	-0.0363898	-0.0770546	0.9168	0.935491	no
AGAP6	AGAP6	AGAP6	chr10:51748077-51770259	RIP	Input	OK	10.3415	12.2972	0.249874	0.903095	0.2028	0.278039	no
AGAP7P	AGAP7P	AGAP7P	chr10:51371378-51747981	RIP	Input	NOTEST	0.414141	0.525823	0.344454	0	1	1	no
AGAP9	AGAP9	AGAP9	chr10:48215723-48237508	RIP	Input	NOTEST	0.0718198	0.0343292	-1.06495	0	1	1	no
AGBL1	AGBL1	AGBL1	chr15:86623038-87572283	RIP	Input	NOTEST	0	0	0	0	1	1	no
AGBL1-AS1	AGBL1-AS1	AGBL1-AS1	chr15:86623038-87572283	RIP	Input	NOTEST	0	0	0	0	1	1	no
AGBL2	AGBL2	AGBL2	chr11:47681142-47736928	RIP	Input	NOTEST	0	0.0105386	inf	0	1	1	no
AGBL3	AGBL3	AGBL3	chr7:134671258-134855578	RIP	Input	NOTEST	0.196964	0.215243	0.128029	0	1	1	no
AGBL4	AGBL4	AGBL4	chr1:48998526-50489626	RIP	Input	NOTEST	0	0	0	0	1	1	no
AGBL4-IT1	AGBL4-IT1	AGBL4-IT1	chr1:48998526-50489626	RIP	Input	NOTEST	0	0	0	0	1	1	no
AGBL5	AGBL5	AGBL5	chr2:27274290-27294567	RIP	Input	OK	38.1823	25.7002	-0.571124	-1.67832	0.0215	0.0395037	yes
AGBL5-AS1	AGBL5-AS1	AGBL5-AS1	chr2:27272550-27273132	RIP	Input	NOTEST	0	0.699539	inf	0	1	1	no
AGER	AGER	AGER	chr6_mann_hap4:3491568-3494923	RIP	Input	OK	2.09251	4.15878	0.990931	2.41686	0.00055	0.00143929	yes
AGFG1	AGFG1	AGFG1	chr2:228336847-228425938	RIP	Input	OK	5.49006	5.3996	-0.0239694	-0.0863704	0.90335	0.924994	no
AGFG2	AGFG2	AGFG2	chr7:100136833-100165843	RIP	Input	OK	4.30956	4.57305	0.0856159	0.283315	0.68385	0.742148	no
AGGF1	AGGF1	AGGF1	chr5:76326209-76361058	RIP	Input	OK	6.37172	6.65695	0.0631786	0.224829	0.74555	0.795983	no
AGK	AGK	AGK	chr7:141251077-141354209	RIP	Input	OK	8.60717	8.38004	-0.0385821	-0.133026	0.84905	0.880489	no
AGL	AGL	AGL	chr1:100315639-100389579	RIP	Input	OK	6.53486	2.596	-1.33187	-4.70281	5e-05	0.000153953	yes
AGMAT	AGMAT	AGMAT	chr1:15853307-15911605	RIP	Input	OK	5.17827	6.75183	0.382808	0.865007	0.2135	0.29041	no
AGMO	AGMO	AGMO	chr7:15239942-15601640	RIP	Input	NOTEST	0.0678394	0.00436776	-3.95716	0	1	1	no
AGO1	AGO1	AGO1	chr1:36335408-36389899	RIP	Input	OK	9.08374	3.33516	-1.44553	-5.32242	5e-05	0.000153953	yes
AGO2	AGO2	AGO2	chr8:141530249-141645645	RIP	Input	OK	14.1057	4.85856	-1.53768	-5.99137	5e-05	0.000153953	yes
AGO3	AGO3	AGO3	chr1:36396682-36522063	RIP	Input	OK	7.87985	1.93307	-2.02727	-6.36052	5e-05	0.000153953	yes
AGO4	AGO4	AGO4	chr1:36273827-36323490	RIP	Input	OK	2.05971	2.25667	0.13176	0.413701	0.55365	0.62825	no
AGPAT1	AGPAT1	AGPAT1	chr6_mann_hap4:3463422-3488712	RIP	Input	OK	32.3841	77.439	1.25777	3.66385	5e-05	0.000153953	yes
AGPAT2	AGPAT2	AGPAT2	chr9:139567594-139581911	RIP	Input	OK	40.2262	74.2489	0.884235	3.42908	5e-05	0.000153953	yes
AGPAT3	AGPAT3	AGPAT3	chr21:45285115-45407475	RIP	Input	OK	17.1468	9.46758	-0.856872	-3.31113	5e-05	0.000153953	yes
AGPAT4	AGPAT4	AGPAT4	chr6:161551056-161695107	RIP	Input	OK	1.68953	1.03604	-0.705533	-2.08778	0.00345	0.0076944	yes
AGPAT4-IT1	AGPAT4-IT1	AGPAT4-IT1	chr6:161551056-161695107	RIP	Input	NOTEST	0.704938	0.323527	-1.12361	0	1	1	no
AGPAT5	AGPAT5	AGPAT5	chr8:6565877-6619021	RIP	Input	OK	16.1586	10.0827	-0.680427	-2.57755	0.0001	0.000295931	yes
AGPS	AGPS	AGPS	chr2:178257470-178408564	RIP	Input	OK	9.2709	8.6286	-0.103582	-0.392547	0.5811	0.653037	no
AGR2	AGR2	AGR2	chr7:16832263-16844738	RIP	Input	NOTEST	0	0.0127456	inf	0	1	1	no
AGR3	AGR3	AGR3	chr7:16899029-16921613	RIP	Input	NOTEST	0	0	0	0	1	1	no
AGRN	AGRN	AGRN	chr1:955502-991499	RIP	Input	OK	88.6356	43.3621	-1.03145	-4.13217	5e-05	0.000153953	yes
AGRP	AGRP	AGRP	chr16:67516473-67517716	RIP	Input	NOTEST	0.175848	0.145331	-0.274981	0	1	1	no
AGT	AGT	AGT	chr1:230838271-230850336	RIP	Input	NOTEST	0.251936	0.227641	-0.146301	0	1	1	no
AGTPBP1	AGTPBP1	AGTPBP1	chr9:88161453-88356944	RIP	Input	OK	11.3826	7.15187	-0.670441	-2.45569	0.00075	0.00190731	yes
AGTR1	AGTR1	AGTR1	chr3:148415657-148460790	RIP	Input	NOTEST	0	0	0	0	1	1	no
AGTR2	AGTR2	AGTR2	chrX:115301957-115306225	RIP	Input	NOTEST	0	0	0	0	1	1	no
AGTRAP	AGTRAP	AGTRAP	chr1:11796141-11810828	RIP	Input	OK	27.7195	76.7361	1.46901	5.34872	5e-05	0.000153953	yes
AGXT	AGXT	AGXT	chr2:241808161-241818536	RIP	Input	NOTEST	0	0	0	0	1	1	no
AGXT2	AGXT2	AGXT2	chr5:34998205-35048240	RIP	Input	NOTEST	0	0.0126515	inf	0	1	1	no
AHCTF1	AHCTF1	AHCTF1	chr1:247002399-247095280	RIP	Input	OK	26.8249	11.6714	-1.20059	-4.83488	5e-05	0.000153953	yes
AHCTF1P1	AHCTF1P1	AHCTF1P1	chr2:162355577-162364413	RIP	Input	OK	2.49721	0.725787	-1.7827	-5.53279	5e-05	0.000153953	yes
AHCY	AHCY	AHCY	chr20:32868070-32899608	RIP	Input	OK	138.826	200.935	0.533452	2.12238	0.00275	0.00625726	yes
AHCYL1	AHCYL1	AHCYL1	chr1:110527386-110566364	RIP	Input	OK	34.145	34.1965	0.00217254	0.00863706	0.9906	0.992334	no
AHCYL2	AHCYL2	AHCYL2	chr7:128864854-129070052	RIP	Input	OK	10.0493	5.56643	-0.852269	-3.08099	5e-05	0.000153953	yes
AHDC1	AHDC1	AHDC1	chr1:27860755-27930005	RIP	Input	OK	21.981	4.27194	-2.36329	-8.52095	5e-05	0.000153953	yes
AHI1	AHI1	AHI1	chr6:135605109-135818903	RIP	Input	OK	10.1908	3.74231	-1.44527	-5.06392	5e-05	0.000153953	yes
AHNAK	AHNAK	AHNAK	chr11:62201013-62314332	RIP	Input	OK	91.4142	7.06479	-3.6937	-5.30952	5e-05	0.000153953	yes
AHNAK2	AHNAK2	AHNAK2	chr14:105403590-105444694	RIP	Input	OK	107.42	4.1925	-4.67931	-17.6834	5e-05	0.000153953	yes
AHR	AHR	AHR	chr7:17338275-17385775	RIP	Input	OK	8.27794	2.34882	-1.81734	-6.17728	5e-05	0.000153953	yes
AHRR	AHRR	AHRR	chr5:271735-438405	RIP	Input	OK	46.428	22.9229	-1.01821	-2.7975	0.00045	0.00119906	yes
AHSA1	AHSA1	AHSA1	chr14:77924219-77935815	RIP	Input	OK	60.8663	80.8708	0.409976	1.62812	0.01935	0.0358839	yes
AHSA2	AHSA2	AHSA2	chr2:61404552-61697849	RIP	Input	OK	20.3166	30.3693	0.579952	1.02678	0.15085	0.217176	no
AHSG	AHSG	AHSG	chr3:186330849-186339107	RIP	Input	NOTEST	0	0	0	0	1	1	no
AHSP	AHSP	AHSP	chr16:31539172-31540125	RIP	Input	NOTEST	0	0.0556823	inf	0	1	1	no
AICDA	AICDA	AICDA	chr12:8754761-8765463	RIP	Input	NOTEST	0	0	0	0	1	1	no
AIDA	AIDA	AIDA	chr1:222841354-222885864	RIP	Input	OK	6.17034	9.1762	0.572548	1.90406	0.0075	0.0154835	yes
AIF1	AIF1	AIF1	chr6_mcf_hap5:2962679-2964496	RIP	Input	NOTEST	0	0	0	0	1	1	no
AIF1L	AIF1L	AIF1L	chr9:133971862-133998539	RIP	Input	OK	9.11365	11.5731	0.344674	1.26858	0.0676	0.109194	no
AIFM1	AIFM1	AIFM1	chrX:129263337-129299861	RIP	Input	OK	28.6096	36.018	0.332219	1.27354	0.0687	0.110794	no
AIFM2	AIFM2	AIFM2	chr10:71812356-71892690	RIP	Input	OK	8.29697	13.1309	0.662306	2.36351	0.00065	0.00167501	yes
AIFM3	AIFM3	AIFM3	chr22:21319417-21335649	RIP	Input	NOTEST	0.159786	0.026048	-2.61689	0	1	1	no
AIG1	AIG1	AIG1	chr6:143380499-143661480	RIP	Input	OK	5.91007	18.8566	1.67382	4.43146	5e-05	0.000153953	yes
AIM1	AIM1	AIM1	chr6:106959729-107018324	RIP	Input	NOTEST	0.0822704	0.0423847	-0.956831	0	1	1	no
AIM1L	AIM1L	AIM1L	chr1:26648349-26680621	RIP	Input	NOTEST	0.0764963	0.113019	0.563102	0	1	1	no
AIM2	AIM2	AIM2	chr1:159032273-159046691	RIP	Input	NOTEST	0	0	0	0	1	1	no
AIMP1	AIMP1	AIMP1	chr4:106965473-107270381	RIP	Input	OK	18.3493	33.5002	0.868444	3.05476	5e-05	0.000153953	yes
AIMP2	AIMP2	AIMP2	chr7:6048881-6098860	RIP	Input	OK	41.9505	77.4144	0.883916	1.43933	0.04265	0.0725982	no
AIP	AIP	AIP	chr11:67250499-67258579	RIP	Input	OK	32.7022	54.9756	0.749402	2.84596	5e-05	0.000153953	yes
AIPL1	AIPL1	AIPL1	chr17:6327056-6338519	RIP	Input	NOTEST	0	0	0	0	1	1	no
AIRE	AIRE	AIRE	chr21:45705720-45718102	RIP	Input	NOTEST	0	0.0386048	inf	0	1	1	no
AIRN	AIRN	AIRN	chr6:160390130-160532534	RIP	Input	NOTEST	0.0957366	0.0574703	-0.736253	0	1	1	no
AJAP1	AJAP1	AJAP1	chr1:4715104-4843851	RIP	Input	NOTEST	0	0	0	0	1	1	no
AJUBA	AJUBA	AJUBA	chr14:23440382-23451851	RIP	Input	OK	21.6587	17.1432	-0.337315	-1.16849	0.09535	0.146777	no
AK1	AK1	AK1	chr9:130628758-130641900	RIP	Input	OK	29.4547	46.35	0.65407	2.5358	0.00025	0.000697341	yes
AK2	AK2	AK2	chr1:33473540-33502512	RIP	Input	OK	65.1206	99.5964	0.612979	1.85507	0.0085	0.017285	yes
AK3	AK3	AK3	chr9:4709556-4742043	RIP	Input	OK	7.72274	13.2157	0.775068	2.77158	5e-05	0.000153953	yes
AK4	AK4	AK4	chr1:65613231-65697828	RIP	Input	NOTEST	0.218987	0.214923	-0.0270271	0	1	1	no
AK5	AK5	AK5	chr1:77747661-78025654	RIP	Input	NOTEST	0	0.00940743	inf	0	1	1	no
AK6	AK6	AK6	chr5:68647552-68710630	RIP	Input	OK	2.91647	34.6372	3.57003	4.06515	5e-05	0.000153953	yes
AK7	AK7	AK7	chr14:96858447-96955764	RIP	Input	NOTEST	0.061196	0.0661582	0.112484	0	1	1	no
AK8	AK8	AK8	chr9:135600964-135765419	RIP	Input	NOTEST	0.187113	0.142989	-0.388009	0	1	1	no
AK9	AK9	AK9	chr6:109814058-110012415	RIP	Input	OK	0.662656	0.765311	0.207787	0.321864	0.63785	0.703833	no
AKAIN1	AKAIN1	AKAIN1	chr18:5142909-5197751	RIP	Input	NOTEST	0	0	0	0	1	1	no
AKAP1	AKAP1	AKAP1	chr17:55162552-55198710	RIP	Input	OK	32.1992	23.9435	-0.427393	-1.69122	0.0147	0.0280958	yes
AKAP10	AKAP10	AKAP10	chr17:19807615-19881169	RIP	Input	OK	11.0806	7.79699	-0.507054	-1.85413	0.00805	0.0164768	yes
AKAP11	AKAP11	AKAP11	chr13:42846288-42897403	RIP	Input	OK	14.109	3.44828	-2.03267	-7.74134	5e-05	0.000153953	yes
AKAP12	AKAP12	AKAP12	chr6:151561133-151679694	RIP	Input	OK	9.76457	2.42866	-2.0074	-7.54649	5e-05	0.000153953	yes
AKAP13	AKAP13	AKAP13	chr15:85923826-86292589	RIP	Input	OK	30.9485	5.07006	-2.60979	-10.0624	5e-05	0.000153953	yes
AKAP14	AKAP14	AKAP14	chrX:119029935-119054679	RIP	Input	NOTEST	0	0.0466589	inf	0	1	1	no
AKAP17A	AKAP17A	AKAP17A	chrY:1660485-1711974	RIP	Input	NOTEST	0	0.00525206	inf	0	1	1	no
AKAP2	AKAP2	AKAP2	chr9:112403067-112934791	RIP	Input	OK	33.7819	13.8575	-1.28558	-4.08312	5e-05	0.000153953	yes
AKAP3	AKAP3	AKAP3	chr12:4724673-4758213	RIP	Input	NOTEST	0.0447126	0.0166842	-1.4222	0	1	1	no
AKAP4	AKAP4	AKAP4	chrX:49955410-49965664	RIP	Input	NOTEST	0	0	0	0	1	1	no
AKAP5	AKAP5	AKAP5	chr14:64854758-65007086	RIP	Input	NOTEST	0.234042	0.31269	0.417967	0	1	1	no
AKAP6	AKAP6	AKAP6	chr14:32798478-33302268	RIP	Input	OK	1.19766	0.153726	-2.96179	-6.12115	5e-05	0.000153953	yes
AKAP7	AKAP7	AKAP7	chr6:131456825-131604675	RIP	Input	OK	3.05001	2.87718	-0.084156	-0.242232	0.7282	0.780752	no
AKAP8	AKAP8	AKAP8	chr19:15464331-15490612	RIP	Input	OK	16.7005	10.3836	-0.68559	-2.5552	0.0002	0.000567126	yes
AKAP8L	AKAP8L	AKAP8L	chr19:15490858-15529932	RIP	Input	OK	46.003	40.4967	-0.183923	-0.724909	0.30525	0.387988	no
AKAP9	AKAP9	AKAP9	chr7:91570188-91739987	RIP	Input	OK	9.07733	2.43224	-1.89998	-7.40124	5e-05	0.000153953	yes
AKIP1	AKIP1	AKIP1	chr11:8932700-8954553	RIP	Input	OK	17.011	54.3991	1.67711	5.76179	5e-05	0.000153953	yes
AKIRIN1	AKIRIN1	AKIRIN1	chr1:39456915-39471737	RIP	Input	OK	8.7903	17.9434	1.02947	3.56427	5e-05	0.000153953	yes
AKIRIN2	AKIRIN2	AKIRIN2	chr6:88384577-88411985	RIP	Input	OK	30.9571	23.0973	-0.422549	-1.53851	0.02845	0.0507435	no
AKNA	AKNA	AKNA	chr9:117098406-117156685	RIP	Input	OK	6.83088	2.45564	-1.47597	-4.95215	5e-05	0.000153953	yes
AKNAD1	AKNAD1	AKNAD1	chr1:109358519-109401146	RIP	Input	NOTEST	0	0.0220104	inf	0	1	1	no
AKR1A1	AKR1A1	AKR1A1	chr1:46016454-46035723	RIP	Input	OK	31.1529	57.5605	0.885714	3.34745	5e-05	0.000153953	yes
AKR1B1	AKR1B1	AKR1B1	chr7:134127101-134143991	RIP	Input	OK	73.2545	135.713	0.889574	3.52745	5e-05	0.000153953	yes
AKR1B10	AKR1B10	AKR1B10	chr7:134212343-134226166	RIP	Input	OK	1.26426	0.626657	-1.01255	-1.49884	0.0416	0.0710222	no
AKR1B15	AKR1B15	AKR1B15	chr7:134233848-134264592	RIP	Input	NOTEST	0	0.0068129	inf	0	1	1	no
AKR1C1	AKR1C1	AKR1C1	chr10:5005453-5020158	RIP	Input	OK	0.894853	1.42091	0.667092	0.952811	0.17385	0.244303	no
AKR1C2	AKR1C2	AKR1C2	chr10:5029967-5060225	RIP	Input	OK	1.50408	1.2661	-0.248487	-0.377184	0.5717	0.644123	no
AKR1C3	AKR1C3	AKR1C3	chr10:5090957-5149878	RIP	Input	OK	0.888279	1.30543	0.55544	0.715321	0.2659	0.347295	no
AKR1C4	AKR1C4	AKR1C4	chr10:5238797-5260910	RIP	Input	NOTEST	0	0	0	0	1	1	no
AKR1C6P	AKR1C6P	AKR1C6P	chr10:4913858-4958465	RIP	Input	NOTEST	0	0	0	0	1	1	no
AKR1C8P	AKR1C8P	AKR1C8P	chr10:5196654-5227150	RIP	Input	NOTEST	0	0	0	0	1	1	no
AKR1D1	AKR1D1	AKR1D1	chr7:137761177-137803050	RIP	Input	NOTEST	0	0	0	0	1	1	no
AKR1E2	AKR1E2	AKR1E2	chr10:4868368-4890251	RIP	Input	NOTEST	0	0	0	0	1	1	no
AKR7A2	AKR7A2	AKR7A2	chr1:19629201-19638640	RIP	Input	OK	12.7262	19.4046	0.608599	2.21354	0.00185	0.00436017	yes
AKR7A2P1	AKR7A2P1	AKR7A2P1	chr1:113454469-113498975	RIP	Input	OK	1.03915	1.30399	0.327531	0.122506	0.794	0.836515	no
AKR7A3	AKR7A3	AKR7A3	chr1:19609056-19615280	RIP	Input	OK	0.74469	1.14991	0.626806	0.713151	0.3086	0.391679	no
AKR7L	AKR7L	AKR7L	chr1:19592475-19600616	RIP	Input	OK	0.367524	0.775898	1.07803	1.2966	0.0641	0.104295	no
AKT1	AKT1	AKT1	chr14:105235686-105262080	RIP	Input	OK	59.462	67.6192	0.185465	0.740737	0.2885	0.370526	no
AKT1S1	AKT1S1	AKT1S1	chr19:50372289-50392007	RIP	Input	OK	30.2643	55.4738	0.874188	2.74745	0.0003	0.000827168	yes
AKT2	AKT2	AKT2	chr19:40736223-40791302	RIP	Input	OK	19.9786	22.7756	0.18903	0.739934	0.2927	0.374969	no
AKT3	AKT3	AKT3	chr1:243419306-244006886	RIP	Input	OK	14.486	4.98969	-1.53764	-4.20932	5e-05	0.000153953	yes
AKTIP	AKTIP	AKTIP	chr16:53468331-53537216	RIP	Input	OK	4.68115	7.76826	0.730729	1.03561	0.1426	0.207317	no
ALAD	ALAD	ALAD	chr9:116148591-116163618	RIP	Input	OK	7.61107	12.481	0.713559	2.59271	0.00045	0.00119906	yes
ALAS1	ALAS1	ALAS1	chr3:52232098-52248343	RIP	Input	OK	27.0972	23.5594	-0.201838	-0.767702	0.2777	0.359815	no
ALAS2	ALAS2	ALAS2	chrX:55035487-55057497	RIP	Input	NOTEST	0	0.0202339	inf	0	1	1	no
ALB	ALB	ALB	chr4:74269955-74287201	RIP	Input	NOTEST	0	0.0042567	inf	0	1	1	no
ALCAM	ALCAM	ALCAM	chr3:105085556-105295757	RIP	Input	NOTEST	0.079934	0.0064227	-3.63756	0	1	1	no
ALDH16A1	ALDH16A1	ALDH16A1	chr19:49956472-49974305	RIP	Input	OK	15.9547	13.8951	-0.199405	-0.731214	0.3031	0.386001	no
ALDH18A1	ALDH18A1	ALDH18A1	chr10:97365685-97416567	RIP	Input	OK	40.3629	23.6723	-0.769828	-2.99926	5e-05	0.000153953	yes
ALDH1A1	ALDH1A1	ALDH1A1	chr9:75515577-75568233	RIP	Input	NOTEST	0	0	0	0	1	1	no
ALDH1A2	ALDH1A2	ALDH1A2	chr15:58245621-58358121	RIP	Input	NOTEST	0	0.0135194	inf	0	1	1	no
ALDH1A3	ALDH1A3	ALDH1A3	chr15:101419896-101613094	RIP	Input	OK	5.87077	3.92334	-0.581467	-1.70484	0.017	0.0320405	yes
ALDH1B1	ALDH1B1	ALDH1B1	chr9:38392660-38398662	RIP	Input	OK	20.9444	18.3057	-0.194274	-0.741542	0.2908	0.37308	no
ALDH1L1	ALDH1L1	ALDH1L1	chr3:125822403-125929011	RIP	Input	NOTEST	0	0	0	0	1	1	no
ALDH1L1-AS1	ALDH1L1-AS1	ALDH1L1-AS1	chr3:125822403-125929011	RIP	Input	NOTEST	0	0	0	0	1	1	no
ALDH1L1-AS2	ALDH1L1-AS2	ALDH1L1-AS2	chr3:125822403-125929011	RIP	Input	NOTEST	0	0.0130256	inf	0	1	1	no
ALDH1L2	ALDH1L2	ALDH1L2	chr12:105413561-105478341	RIP	Input	NOTEST	0.697356	0.361847	-0.946516	0	1	1	no
ALDH2	ALDH2	ALDH2	chr12:112204690-112247789	RIP	Input	NOTEST	0.087763	0.188663	1.10413	0	1	1	no
ALDH3A1	ALDH3A1	ALDH3A1	chr17:19641297-19651746	RIP	Input	OK	16.3493	17.7361	0.117457	0.416247	0.55375	0.628309	no
ALDH3A2	ALDH3A2	ALDH3A2	chr17:19552063-19580908	RIP	Input	OK	25.3141	21.0016	-0.269444	-1.0457	0.1411	0.205499	no
ALDH3B1	ALDH3B1	ALDH3B1	chr11:67776016-67796749	RIP	Input	OK	23.4103	25.2644	0.109964	0.418327	0.5477	0.622517	no
ALDH3B2	ALDH3B2	ALDH3B2	chr11:67429632-67448685	RIP	Input	NOTEST	0	0.0169676	inf	0	1	1	no
ALDH4A1	ALDH4A1	ALDH4A1	chr1:19197923-19229293	RIP	Input	OK	3.58049	2.55798	-0.485151	-1.39242	0.0471	0.0792911	no
ALDH5A1	ALDH5A1	ALDH5A1	chr6:24495196-24537435	RIP	Input	OK	17.4882	12.9523	-0.433175	-1.66633	0.0166	0.0313405	yes
ALDH6A1	ALDH6A1	ALDH6A1	chr14:74486058-74551196	RIP	Input	OK	6.30231	7.07057	0.165947	0.571479	0.4159	0.499361	no
ALDH7A1	ALDH7A1	ALDH7A1	chr5:125877532-125931082	RIP	Input	OK	23.3863	36.5076	0.642532	2.55262	0.00045	0.00119906	yes
ALDH8A1	ALDH8A1	ALDH8A1	chr6:135238527-135271260	RIP	Input	NOTEST	0.0887862	0.233808	1.39692	0	1	1	no
ALDH9A1	ALDH9A1	ALDH9A1	chr1:165631448-165667900	RIP	Input	OK	20.032	16.2516	-0.301729	-1.12019	0.11255	0.169488	no
ALDOA	ALDOA	ALDOA	chr16:30064410-30081741	RIP	Input	OK	830.788	1214.36	0.54764	2.10205	0.0024	0.00552874	yes
ALDOB	ALDOB	ALDOB	chr9:104182841-104198062	RIP	Input	NOTEST	0	0.00405797	inf	0	1	1	no
ALDOC	ALDOC	ALDOC	chr17:26900132-26903951	RIP	Input	OK	22.8875	25.1488	0.13593	0.498595	0.474	0.554453	no
ALG1	ALG1	ALG1	chr16:5121809-5147821	RIP	Input	OK	6.52681	6.12213	-0.0923432	-0.259408	0.71005	0.765157	no
ALG10	ALG10	ALG10	chr12:34175215-34181236	RIP	Input	OK	4.31954	3.42246	-0.335846	-0.970278	0.17295	0.24322	no
ALG10B	ALG10B	ALG10B	chr12:38710556-38723528	RIP	Input	OK	3.18537	4.60389	0.531393	1.72956	0.0169	0.0318657	yes
ALG11	ALG11	ALG11	chr13:52586522-52607736	RIP	Input	OK	8.16924	2.40009	-1.76711	-2.91804	0.0001	0.000295931	yes
ALG12	ALG12	ALG12	chr22:50296853-50312106	RIP	Input	OK	5.71344	8.52495	0.57733	1.83583	0.0092	0.0185707	yes
ALG13	ALG13	ALG13	chrX:110924345-111003875	RIP	Input	OK	5.15535	7.49302	0.539476	1.35024	0.0403	0.0690445	no
ALG14	ALG14	ALG14	chr1:95448278-95538507	RIP	Input	OK	2.90239	9.83747	1.76105	3.42164	0.00015	0.000432993	yes
ALG1L	ALG1L	ALG1L	chr3:125635443-125655887	RIP	Input	NOTEST	2.72731e-83	0.100485	270.958	0	1	1	no
ALG1L2	ALG1L2	ALG1L2	chr3:129800673-129830276	RIP	Input	NOTEST	0	0.0148183	inf	0	1	1	no
ALG1L9P	ALG1L9P	ALG1L9P	chr11:71498556-71524905	RIP	Input	NOTEST	0.495224	0.387673	-0.353242	0	1	1	no
ALG2	ALG2	ALG2	chr9:101978706-101984246	RIP	Input	OK	7.94979	14.5312	0.870161	2.97692	5e-05	0.000153953	yes
ALG3	ALG3	ALG3	chr3:183948216-183967313	RIP	Input	OK	21.336	58.5158	1.45554	5.11936	5e-05	0.000153953	yes
ALG5	ALG5	ALG5	chr13:37523907-37573504	RIP	Input	OK	5.7625	25.0885	2.12226	6.39762	5e-05	0.000153953	yes
ALG6	ALG6	ALG6	chr1:63833260-63904233	RIP	Input	OK	3.1053	3.62638	0.223797	0.611259	0.37415	0.458517	no
ALG8	ALG8	ALG8	chr11:77811987-77850699	RIP	Input	OK	12.3156	38.2067	1.63334	5.45695	5e-05	0.000153953	yes
ALG9	ALG9	ALG9	chr11:111652918-111742305	RIP	Input	OK	8.40092	11.8191	0.492506	1.85085	0.009	0.0182173	yes
ALK	ALK	ALK	chr2:29415639-30144477	RIP	Input	NOTEST	0	0	0	0	1	1	no
ALKAL1	ALKAL1	ALKAL1	chr8:53446596-53478021	RIP	Input	NOTEST	0	0	0	0	1	1	no
ALKAL2	ALKAL2	ALKAL2	chr2:279560-288308	RIP	Input	NOTEST	0.235156	0.0497563	-2.24067	0	1	1	no
ALKBH1	ALKBH1	ALKBH1	chr14:78138748-78174356	RIP	Input	OK	3.24011	3.1825	-0.0258817	-0.0738286	0.91425	0.933468	no
ALKBH2	ALKBH2	ALKBH2	chr12:109525992-109531293	RIP	Input	OK	10.6483	26.2942	1.30412	4.226	5e-05	0.000153953	yes
ALKBH3	ALKBH3	ALKBH3	chr11:43902356-43942494	RIP	Input	OK	13.7879	11.8452	-0.219099	-0.724824	0.30015	0.3828	no
ALKBH3-AS1	ALKBH3-AS1	ALKBH3-AS1	chr11:43902356-43942494	RIP	Input	NOTEST	0.0715582	0.0441562	-0.6965	0	1	1	no
ALKBH4	ALKBH4	ALKBH4	chr7:102073976-102105321	RIP	Input	OK	6.69117	5.03653	-0.409829	-0.525642	0.4185	0.501476	no
ALKBH5	ALKBH5	ALKBH5	chr17:18086866-18113267	RIP	Input	OK	62.6806	50.4191	-0.314048	-1.24599	0.07805	0.123795	no
ALKBH6	ALKBH6	ALKBH6	chr19:36500017-36505145	RIP	Input	OK	5.03647	11.9645	1.24828	3.07185	0.0001	0.000295931	yes
ALKBH7	ALKBH7	ALKBH7	chr19:6372443-6375927	RIP	Input	OK	7.88773	18.2372	1.2092	3.6315	5e-05	0.000153953	yes
ALKBH8	ALKBH8	ALKBH8	chr11:107373452-107436461	RIP	Input	OK	1.61604	2.05691	0.348016	0.964413	0.1655	0.234598	no
ALLC	ALLC	ALLC	chr2:3705785-3750260	RIP	Input	NOTEST	0	0	0	0	1	1	no
ALMS1	ALMS1	ALMS1	chr2:73612885-73837046	RIP	Input	OK	23.6263	1.73934	-3.76378	-13.7983	5e-05	0.000153953	yes
ALMS1-IT1	ALMS1-IT1	ALMS1-IT1	chr2:73612885-73837046	RIP	Input	OK	0.751948	2.18908	1.54162	0.438024	0.2734	0.355118	no
ALMS1P1	ALMS1P1	ALMS1P1	chr2:73872045-73912694	RIP	Input	NOTEST	0.106712	0.0518011	-1.04267	0	1	1	no
ALOX12	ALOX12	ALOX12	chr17:6888441-6915653	RIP	Input	NOTEST	0.46732	0.482687	0.0466755	0	1	1	no
ALOX12-AS1	ALOX12-AS1	ALOX12-AS1	chr17:6888441-6915653	RIP	Input	OK	0.830142	0.933007	0.16853	0.115881	0.8842	0.909275	no
ALOX12B	ALOX12B	ALOX12B	chr17:7975953-7991021	RIP	Input	NOTEST	0.15868	0.234361	0.562619	0	1	1	no
ALOX12P2	ALOX12P2	ALOX12P2	chr17:6756894-6803668	RIP	Input	NOTEST	0.0281606	0.0396026	0.491916	0	1	1	no
ALOX15	ALOX15	ALOX15	chr17:4534213-4544960	RIP	Input	NOTEST	0.033271	0	#NAME?	0	1	1	no
ALOX15B	ALOX15B	ALOX15B	chr17:7942357-7952451	RIP	Input	NOTEST	0.0412697	0.0270321	-0.610406	0	1	1	no
ALOX15P1	ALOX15P1	ALOX15P1	chr17:6561037-6564701	RIP	Input	NOTEST	0.331016	0.24518	-0.433062	0	1	1	no
ALOX5	ALOX5	ALOX5	chr10:45869613-45948569	RIP	Input	OK	1.35206	0.85897	-0.654477	-1.18786	0.0775	0.123041	no
ALOX5AP	ALOX5AP	ALOX5AP	chr13:31287614-31338565	RIP	Input	NOTEST	0	0.302935	inf	0	1	1	no
ALOXE3	ALOXE3	ALOXE3	chr17:7999217-8022234	RIP	Input	NOTEST	0.22852	0.321057	0.490509	0	1	1	no
ALPI	ALPI	ALPI	chr2:233320821-233325455	RIP	Input	OK	841.716	836.218	-0.00945525	-0.0346274	0.9627	0.971706	no
ALPK1	ALPK1	ALPK1	chr4:113218498-113363764	RIP	Input	NOTEST	0.167118	0.0763288	-1.13056	0	1	1	no
ALPK2	ALPK2	ALPK2	chr18:56148481-56296189	RIP	Input	OK	17.2616	3.71851	-2.21477	-8.44231	5e-05	0.000153953	yes
ALPK3	ALPK3	ALPK3	chr15:85359910-85416713	RIP	Input	NOTEST	0.378363	0.107929	-1.80969	0	1	1	no
ALPL	ALPL	ALPL	chr1:21835850-21904905	RIP	Input	OK	9.39952	12.9747	0.465046	1.65984	0.01735	0.0325789	yes
ALPP	ALPP	ALPP	chr2:233243243-233247599	RIP	Input	OK	1.10755	0.912935	-0.278789	-0.535226	0.4447	0.527635	no
ALPPL2	ALPPL2	ALPPL2	chr2:233271551-233275424	RIP	Input	NOTEST	0	0.0306754	inf	0	1	1	no
ALS2	ALS2	ALS2	chr2:202564985-202645895	RIP	Input	OK	4.05362	2.56422	-0.660692	-1.81778	0.00995	0.0199318	yes
ALS2CL	ALS2CL	ALS2CL	chr3:46710484-46735203	RIP	Input	OK	1.15662	1.39532	0.270677	0.748532	0.28915	0.371253	no
ALS2CR12	ALS2CR12	ALS2CR12	chr2:202152993-202222121	RIP	Input	NOTEST	0.213675	0.0614328	-1.79834	0	1	1	no
ALX1	ALX1	ALX1	chr12:85674035-85695561	RIP	Input	NOTEST	0	0	0	0	1	1	no
ALX3	ALX3	ALX3	chr1:110602996-110613322	RIP	Input	OK	0.996214	1.86142	0.901875	1.24589	0.08385	0.131458	no
ALX4	ALX4	ALX4	chr11:44282277-44331716	RIP	Input	NOTEST	0.283295	0.0488335	-2.53636	0	1	1	no
ALYREF	ALYREF	ALYREF	chr17:79845710-79858409	RIP	Input	OK	111.853	206.39	0.883769	2.93654	5e-05	0.000153953	yes
AMACR	AMACR	AMACR	chr5:33987090-34124633	RIP	Input	OK	3.84708	4.90681	0.351022	0.833176	0.23885	0.318281	no
AMBN	AMBN	AMBN	chr4:71457974-71473004	RIP	Input	NOTEST	0.0401615	0.0104833	-1.93772	0	1	1	no
AMBP	AMBP	AMBP	chr9:116822407-116840752	RIP	Input	NOTEST	0	0.2014	inf	0	1	1	no
AMBRA1	AMBRA1	AMBRA1	chr11:46417961-46615619	RIP	Input	OK	18.0807	6.44118	-1.48905	-5.55674	5e-05	0.000153953	yes
AMD1	AMD1	AMD1	chr6:110931180-111216915	RIP	Input	OK	19.3584	30.2702	0.644936	2.09023	0.00475	0.0102482	yes
AMDHD1	AMDHD1	AMDHD1	chr12:96337070-96362370	RIP	Input	OK	1.60466	1.96536	0.292527	0.593551	0.394	0.478346	no
AMDHD2	AMDHD2	AMDHD2	chr16:2570345-2581409	RIP	Input	OK	10.135	12.3093	0.280409	0.676732	0.3362	0.420825	no
AMELX	AMELX	AMELX	chrX:11155662-11683821	RIP	Input	NOTEST	0	0	0	0	1	1	no
AMELY	AMELY	AMELY	chrY:6733958-6742068	RIP	Input	NOTEST	0	0	0	0	1	1	no
AMER1	AMER1	AMER1	chrX:63404996-63425624	RIP	Input	OK	10.631	3.49602	-1.60449	-6.03972	5e-05	0.000153953	yes
AMER2	AMER2	AMER2	chr13:25735816-25746421	RIP	Input	NOTEST	0	0	0	0	1	1	no
AMER3	AMER3	AMER3	chr2:131513076-131525707	RIP	Input	NOTEST	0	0	0	0	1	1	no
AMFR	AMFR	AMFR	chr16:56395363-56459450	RIP	Input	OK	45.4169	28.3743	-0.678648	-2.66524	0.0001	0.000295931	yes
AMH	AMH	AMH	chr19:2249277-2252072	RIP	Input	OK	1.50027	2.34141	0.642157	0.922359	0.198	0.272623	no
AMHR2	AMHR2	AMHR2	chr12:53817638-53825456	RIP	Input	NOTEST	0	0.058346	inf	0	1	1	no
AMIGO1	AMIGO1	AMIGO1	chr1:110049445-110052336	RIP	Input	OK	5.15563	2.24917	-1.19676	-3.30689	5e-05	0.000153953	yes
AMIGO2	AMIGO2	AMIGO2	chr12:47469489-47630446	RIP	Input	NOTEST	0	0	0	0	1	1	no
AMIGO3	AMIGO3	AMIGO3	chr3:49726931-49761407	RIP	Input	OK	2.58495	2.5117	-0.0414741	-0.0381341	0.95665	0.966539	no
AMMECR1	AMMECR1	AMMECR1	chrX:109437413-109699562	RIP	Input	OK	3.45051	3.46598	0.00645474	0.0199467	0.97735	0.982575	no
AMMECR1L	AMMECR1L	AMMECR1L	chr2:128619206-128643514	RIP	Input	OK	11.5235	6.29638	-0.871986	-3.18465	5e-05	0.000153953	yes
AMN	AMN	AMN	chr14:103388992-103397179	RIP	Input	NOTEST	0	0	0	0	1	1	no
AMN1	AMN1	AMN1	chr12:31824070-31882108	RIP	Input	OK	1.24331	5.72713	2.20362	3.82185	5e-05	0.000153953	yes
AMOT	AMOT	AMOT	chrX:112018104-112084043	RIP	Input	NOTEST	0.0160364	0	#NAME?	0	1	1	no
AMOTL1	AMOTL1	AMOTL1	chr11:94501507-94609918	RIP	Input	OK	29.003	5.24515	-2.46714	-9.5237	5e-05	0.000153953	yes
AMOTL2	AMOTL2	AMOTL2	chr3:134074186-134094259	RIP	Input	OK	10.5997	3.87335	-1.45237	-5.0745	5e-05	0.000153953	yes
AMPD1	AMPD1	AMPD1	chr1:115215719-115238239	RIP	Input	NOTEST	0	0.00389697	inf	0	1	1	no
AMPD2	AMPD2	AMPD2	chr1:110162434-110174677	RIP	Input	OK	34.607	23.0965	-0.583387	-2.26712	0.0014	0.00338132	yes
AMPD3	AMPD3	AMPD3	chr11:10471867-10529126	RIP	Input	NOTEST	0.400011	0.3085	-0.374772	0	1	1	no
AMPH	AMPH	AMPH	chr7:38423296-38671167	RIP	Input	NOTEST	0	0.0039106	inf	0	1	1	no
AMT	AMT	AMT	chr3:49454210-49466757	RIP	Input	OK	1.08823	2.67435	1.29721	1.59525	0.03845	0.0663239	no
AMTN	AMTN	AMTN	chr4:71384288-71398460	RIP	Input	OK	0.299016	1.86988	2.64465	2.28152	0.01135	0.0223419	yes
AMY1A	AMY1A	AMY1A	chr1:104292275-104301314	RIP	Input	NOTEST	0	0	0	0	1	1	no
AMY1B	AMY1B	AMY1B	chr1:104292275-104301314	RIP	Input	NOTEST	0	0	0	0	1	1	no
AMY1C	AMY1C	AMY1C	chr1:104292275-104301314	RIP	Input	NOTEST	0	0	0	0	1	1	no
AMY2A	AMY2A	AMY2A	chr1:104159953-104168402	RIP	Input	NOTEST	0	0	0	0	1	1	no
AMY2B	AMY2B	AMY2B	chr1:104068577-104122156	RIP	Input	OK	0.714742	1.17889	0.721931	0.74502	0.26135	0.342269	no
AMZ1	AMZ1	AMZ1	chr7:2719155-2883959	RIP	Input	OK	2.36626	0.238258	-3.31201	-1.72731	0.0263	0.0473062	yes
AMZ2	AMZ2	AMZ2	chr17:66202269-66253305	RIP	Input	OK	18.9042	35.289	0.900508	3.28541	5e-05	0.000153953	yes
AMZ2P1	AMZ2P1	AMZ2P1	chr17:62962667-62971703	RIP	Input	OK	1.39673	3.00635	1.10596	2.81693	0.00045	0.00119906	yes
ANAPC1	ANAPC1	ANAPC1	chr2:112525213-112641741	RIP	Input	OK	7.10331	2.0707	-1.77838	-6.24681	5e-05	0.000153953	yes
ANAPC10	ANAPC10	ANAPC10	chr4:145915726-146050676	RIP	Input	OK	1.67403	8.7957	2.39348	2.22383	0.0043	0.00937101	yes
ANAPC11	ANAPC11	ANAPC11	chr17:79845710-79858409	RIP	Input	OK	32.2225	105.785	1.71499	2.79333	0.001	0.00248781	yes
ANAPC13	ANAPC13	ANAPC13	chr3:134196545-134293855	RIP	Input	OK	8.68212	19.0961	1.13715	2.64677	0.0004	0.00107805	yes
ANAPC15	ANAPC15	ANAPC15	chr11:71709957-71823826	RIP	Input	OK	20.326	32.2967	0.668061	0.721586	0.30825	0.391386	no
ANAPC16	ANAPC16	ANAPC16	chr10:73855789-73995618	RIP	Input	OK	3.8665	17.5819	2.18499	5.22362	5e-05	0.000153953	yes
ANAPC1P1	ANAPC1P1	ANAPC1P1	chr2:87042459-87122165	RIP	Input	NOTEST	0.12942	0.00548637	-4.56006	0	1	1	no
ANAPC2	ANAPC2	ANAPC2	chr9:140069235-140084822	RIP	Input	OK	26.3461	26.4233	0.00422157	0.0125209	0.98685	0.989858	no
ANAPC4	ANAPC4	ANAPC4	chr4:25378847-25420120	RIP	Input	OK	6.93668	8.89862	0.359337	1.21542	0.0799	0.126242	no
ANAPC5	ANAPC5	ANAPC5	chr12:121746047-121792012	RIP	Input	OK	60.4862	49.4951	-0.289319	-1.14114	0.10825	0.163838	no
ANAPC7	ANAPC7	ANAPC7	chr12:110810704-110841535	RIP	Input	OK	28.26	40.0585	0.503346	1.93909	0.0055	0.0117014	yes
ANG	ANG	ANG	chr14:21152335-21168761	RIP	Input	OK	3.13377	5.25053	0.744562	1.09952	0.1289	0.190321	no
ANGEL1	ANGEL1	ANGEL1	chr14:77253585-77279283	RIP	Input	OK	12.177	7.73653	-0.654406	-2.38204	0.00085	0.00214094	yes
ANGEL2	ANGEL2	ANGEL2	chr1:213165523-213189217	RIP	Input	OK	7.13005	5.74309	-0.312086	-1.05633	0.12575	0.186444	no
ANGPT1	ANGPT1	ANGPT1	chr8:108261709-108510283	RIP	Input	NOTEST	0	0.00516573	inf	0	1	1	no
ANGPT2	ANGPT2	ANGPT2	chr8:6264112-6565730	RIP	Input	NOTEST	0.0374315	0.0490692	0.390564	0	1	1	no
ANGPT4	ANGPT4	ANGPT4	chr20:850541-896977	RIP	Input	NOTEST	0	0.00581264	inf	0	1	1	no
ANGPTL1	ANGPTL1	ANGPTL1	chr1:178694281-178890977	RIP	Input	NOTEST	0.0270321	0.103305	1.93417	0	1	1	no
ANGPTL2	ANGPTL2	ANGPTL2	chr9:129677052-129985445	RIP	Input	NOTEST	0.681666	0.331794	-1.03878	0	1	1	no
ANGPTL3	ANGPTL3	ANGPTL3	chr1:62920396-63154039	RIP	Input	NOTEST	0	0.00945883	inf	0	1	1	no
ANGPTL4	ANGPTL4	ANGPTL4	chr19:8429010-8439259	RIP	Input	NOTEST	0.400827	0.160635	-1.3192	0	1	1	no
ANGPTL5	ANGPTL5	ANGPTL5	chr11:101761404-101871796	RIP	Input	NOTEST	0	0.0216611	inf	0	1	1	no
ANGPTL6	ANGPTL6	ANGPTL6	chr19:10196794-10213425	RIP	Input	NOTEST	1.72656e-20	0.139321	62.8071	0	1	1	no
ANGPTL7	ANGPTL7	ANGPTL7	chr1:11166587-11322608	RIP	Input	NOTEST	0	0.160606	inf	0	1	1	no
ANGPTL8	ANGPTL8	ANGPTL8	chr19:11309968-11373168	RIP	Input	NOTEST	0.438623	0.175146	-1.32442	0	1	1	no
ANHX	ANHX	ANHX	chr12:133794897-133812422	RIP	Input	NOTEST	0	0	0	0	1	1	no
ANK1	ANK1	ANK1	chr8:41510743-41754280	RIP	Input	OK	3.01201	0.825936	-1.86662	-5.33872	5e-05	0.000153953	yes
ANK2	ANK2	ANK2	chr4:113739238-114304896	RIP	Input	NOTEST	0.0920642	0.0132089	-2.80113	0	1	1	no
ANK3	ANK3	ANK3	chr10:61786055-62493284	RIP	Input	NOTEST	0	0.000981276	inf	0	1	1	no
ANKAR	ANKAR	ANKAR	chr2:190540710-190611376	RIP	Input	NOTEST	0	0.0245762	inf	0	1	1	no
ANKDD1A	ANKDD1A	ANKDD1A	chr15:65204100-65251041	RIP	Input	NOTEST	0.416471	0.534504	0.359985	0	1	1	no
ANKDD1B	ANKDD1B	ANKDD1B	chr5:74907300-74967671	RIP	Input	NOTEST	0	0.00386404	inf	0	1	1	no
ANKEF1	ANKEF1	ANKEF1	chr20:10004459-10288068	RIP	Input	OK	1.51322	1.51397	0.000716525	0.00123922	0.9985	0.998652	no
ANKFN1	ANKFN1	ANKFN1	chr17:54230835-54560007	RIP	Input	NOTEST	0.0564892	0.153187	1.43925	0	1	1	no
ANKFY1	ANKFY1	ANKFY1	chr17:4067111-4167290	RIP	Input	OK	18.8869	9.9766	-0.920763	-3.60262	5e-05	0.000153953	yes
ANKH	ANKH	ANKH	chr5:14704908-14871887	RIP	Input	OK	23.1622	15.231	-0.604765	-2.27737	0.0007	0.00179228	yes
ANKHD1	ANKHD1	ANKHD1	chr5:139781398-139929163	RIP	Input	OK	32.2715	11.591	-1.47726	-3.66133	5e-05	0.000153953	yes
ANKHD1-EIF4EBP3	ANKHD1-EIF4EBP3	ANKHD1-EIF4EBP3	chr5:139781398-139929163	RIP	Input	OK	7.79565	3.58424	-1.121	-2.06589	0.0064	0.0134359	yes
ANKIB1	ANKIB1	ANKIB1	chr7:91875547-92030698	RIP	Input	OK	13.7895	6.5814	-1.0671	-4.05243	5e-05	0.000153953	yes
ANKK1	ANKK1	ANKK1	chr11:113258512-113271140	RIP	Input	NOTEST	0	0.00995388	inf	0	1	1	no
ANKLE1	ANKLE1	ANKLE1	chr19:17392453-17398455	RIP	Input	NOTEST	0.354252	0.347199	-0.0290139	0	1	1	no
ANKLE2	ANKLE2	ANKLE2	chr12:133302252-133338474	RIP	Input	OK	70.5144	27.5732	-1.35465	-5.41398	5e-05	0.000153953	yes
ANKMY1	ANKMY1	ANKMY1	chr2:241418838-241503431	RIP	Input	OK	5.52234	4.9837	-0.148062	-0.454441	0.51385	0.592174	no
ANKMY2	ANKMY2	ANKMY2	chr7:16639400-16685442	RIP	Input	OK	13.0498	10.7916	-0.27412	-0.979046	0.1637	0.232497	no
ANKRA2	ANKRA2	ANKRA2	chr5:72848024-72861511	RIP	Input	OK	2.69506	2.51662	-0.0988274	-0.236646	0.74225	0.79291	no
ANKRD1	ANKRD1	ANKRD1	chr10:92671856-92681032	RIP	Input	NOTEST	0	0	0	0	1	1	no
ANKRD10	ANKRD10	ANKRD10	chr13:111530886-111567454	RIP	Input	OK	34.5095	59.2988	0.781011	2.72012	0.0002	0.000567126	yes
ANKRD11	ANKRD11	ANKRD11	chr16:89334028-89556969	RIP	Input	OK	97.7145	26.7618	-1.8684	-5.32629	5e-05	0.000153953	yes
ANKRD12	ANKRD12	ANKRD12	chr18:9136750-9285983	RIP	Input	OK	2.63928	1.01526	-1.3783	-4.60177	5e-05	0.000153953	yes
ANKRD13A	ANKRD13A	ANKRD13A	chr12:110437234-110477235	RIP	Input	OK	10.7397	9.00167	-0.254689	-0.938837	0.182	0.254425	no
ANKRD13B	ANKRD13B	ANKRD13B	chr17:27920526-27948441	RIP	Input	OK	10.653	9.27866	-0.199267	-0.693375	0.32215	0.40598	no
ANKRD13C	ANKRD13C	ANKRD13C	chr1:70724684-70820417	RIP	Input	OK	5.35773	3.72449	-0.524579	-1.79967	0.0114	0.0224202	yes
ANKRD13D	ANKRD13D	ANKRD13D	chr11:67056761-67069955	RIP	Input	OK	8.55103	13.6316	0.672787	2.30263	0.00115	0.00282521	yes
ANKRD16	ANKRD16	ANKRD16	chr10:5903688-5979558	RIP	Input	OK	7.97953	7.04017	-0.180694	-0.230325	0.74585	0.796174	no
ANKRD17	ANKRD17	ANKRD17	chr4:73939682-74124515	RIP	Input	OK	42.848	11.2703	-1.9267	-7.71386	5e-05	0.000153953	yes
ANKRD18A	ANKRD18A	ANKRD18A	chr9:38571360-38620657	RIP	Input	NOTEST	0	0.00672366	inf	0	1	1	no
ANKRD18B	ANKRD18B	ANKRD18B	chr9:33524410-33573001	RIP	Input	OK	19.0384	2.95372	-2.68831	-9.29328	5e-05	0.000153953	yes
ANKRD18CP	ANKRD18CP	ANKRD18CP	chr9:99918174-100141033	RIP	Input	OK	1.68328	0.408008	-2.04461	-3.38655	0.0001	0.000295931	yes
ANKRD18DP	ANKRD18DP	ANKRD18DP	chr3:197784403-197807542	RIP	Input	NOTEST	0	0	0	0	1	1	no
ANKRD19P	ANKRD19P	ANKRD19P	chr9:95571892-95600739	RIP	Input	NOTEST	0.455189	0.341744	-0.413552	0	1	1	no
ANKRD2	ANKRD2	ANKRD2	chr10:99332197-99343653	RIP	Input	NOTEST	0.707911	0.685727	-0.045933	0	1	1	no
ANKRD20A1	ANKRD20A1	ANKRD20A1	chr9:67926760-67970293	RIP	Input	NOTEST	0.0232015	0.0211947	-0.130514	0	1	1	no
ANKRD20A11P	ANKRD20A11P	ANKRD20A11P	chr21:15316095-15352765	RIP	Input	NOTEST	0	0	0	0	1	1	no
ANKRD20A12P	ANKRD20A12P	ANKRD20A12P	chr1:142697420-142713605	RIP	Input	NOTEST	0	0.0808544	inf	0	1	1	no
ANKRD20A19P	ANKRD20A19P	ANKRD20A19P	chr13:24481422-24523454	RIP	Input	NOTEST	0.126028	0.1152	-0.129604	0	1	1	no
ANKRD20A2	ANKRD20A2	ANKRD20A2	chr9:43089971-43133544	RIP	Input	NOTEST	0	0	0	0	1	1	no
ANKRD20A3	ANKRD20A3	ANKRD20A3	chr9:67926760-67970293	RIP	Input	NOTEST	0	0	0	0	1	1	no
ANKRD20A4	ANKRD20A4	ANKRD20A4	chr9:69381980-69425109	RIP	Input	NOTEST	0	0	0	0	1	1	no
ANKRD20A5P	ANKRD20A5P	ANKRD20A5P	chr18:14179095-14227049	RIP	Input	NOTEST	0	0	0	0	1	1	no
ANKRD20A8P	ANKRD20A8P	ANKRD20A8P	chr2:95421070-95522820	RIP	Input	NOTEST	0	0	0	0	1	1	no
ANKRD20A9P	ANKRD20A9P	ANKRD20A9P	chr13:19385282-19446107	RIP	Input	NOTEST	0.295902	0.048002	-2.62395	0	1	1	no
ANKRD22	ANKRD22	ANKRD22	chr10:90562486-90611732	RIP	Input	NOTEST	0	0	0	0	1	1	no
ANKRD23	ANKRD23	ANKRD23	chr2:97503650-97509758	RIP	Input	OK	1.39797	1.19987	-0.220455	-0.428049	0.5381	0.614155	no
ANKRD24	ANKRD24	ANKRD24	chr19:4183350-4224811	RIP	Input	NOTEST	0.0660883	0.112859	0.772052	0	1	1	no
ANKRD26	ANKRD26	ANKRD26	chr10:27293044-27389427	RIP	Input	OK	5.34239	1.64273	-1.70139	-5.84101	5e-05	0.000153953	yes
ANKRD26P1	ANKRD26P1	ANKRD26P1	chr16:46503248-46603009	RIP	Input	NOTEST	0.0341454	0.00728542	-2.2286	0	1	1	no
ANKRD26P3	ANKRD26P3	ANKRD26P3	chr13:19836939-19919113	RIP	Input	NOTEST	0	0	0	0	1	1	no
ANKRD27	ANKRD27	ANKRD27	chr19:33087906-33166102	RIP	Input	OK	13.1961	7.18154	-0.877745	-3.28794	5e-05	0.000153953	yes
ANKRD28	ANKRD28	ANKRD28	chr3:15708743-15901053	RIP	Input	OK	18.3527	9.26269	-0.986492	-3.80668	5e-05	0.000153953	yes
ANKRD29	ANKRD29	ANKRD29	chr18:21178889-21242849	RIP	Input	OK	3.40091	4.5565	0.422007	1.29043	0.06925	0.111571	no
ANKRD30A	ANKRD30A	ANKRD30A	chr10:37414784-37521495	RIP	Input	NOTEST	0	0	0	0	1	1	no
ANKRD30B	ANKRD30B	ANKRD30B	chr18:14748238-14852737	RIP	Input	NOTEST	0	0	0	0	1	1	no
ANKRD30BL	ANKRD30BL	ANKRD30BL	chr2:132905163-133015542	RIP	Input	NOTEST	0.115647	0	#NAME?	0	1	1	no
ANKRD30BP2	ANKRD30BP2	ANKRD30BP2	chr21:14410486-14490571	RIP	Input	NOTEST	0	0	0	0	1	1	no
ANKRD30BP3	ANKRD30BP3	ANKRD30BP3	chr10:45650109-45681489	RIP	Input	NOTEST	0	0	0	0	1	1	no
ANKRD31	ANKRD31	ANKRD31	chr5:74364121-74532703	RIP	Input	NOTEST	0.354684	0.120855	-1.55325	0	1	1	no
ANKRD33	ANKRD33	ANKRD33	chr12:52281792-52285505	RIP	Input	NOTEST	0	0	0	0	1	1	no
ANKRD33B	ANKRD33B	ANKRD33B	chr5:10564434-10657928	RIP	Input	OK	14.3903	2.92653	-2.29783	-8.50938	5e-05	0.000153953	yes
ANKRD34A	ANKRD34A	ANKRD34A	chr1:144146810-146467744	RIP	Input	OK	1.60535	1.8815	0.228993	0.0826738	0.8542	0.884436	no
ANKRD34B	ANKRD34B	ANKRD34B	chr5:79852573-79866304	RIP	Input	NOTEST	0	0	0	0	1	1	no
ANKRD34C	ANKRD34C	ANKRD34C	chr15:79484048-79590581	RIP	Input	NOTEST	0	0	0	0	1	1	no
ANKRD34C-AS1	ANKRD34C-AS1	ANKRD34C-AS1	chr15:79484048-79590581	RIP	Input	NOTEST	0	0	0	0	1	1	no
ANKRD35	ANKRD35	ANKRD35	chr1:144146810-146467744	RIP	Input	NOTEST	0	0.00375181	inf	0	1	1	no
ANKRD36	ANKRD36	ANKRD36	chr2:97779232-97930257	RIP	Input	OK	2.67532	0.704247	-1.92556	-5.92693	5e-05	0.000153953	yes
ANKRD36B	ANKRD36B	ANKRD36B	chr2:98121260-98206428	RIP	Input	OK	1.31296	0.211108	-2.63676	-5.13682	5e-05	0.000153953	yes
ANKRD36BP1	ANKRD36BP1	ANKRD36BP1	chr1:168214818-168216668	RIP	Input	OK	6.36208	2.80999	-1.17894	-3.49666	5e-05	0.000153953	yes
ANKRD36BP2	ANKRD36BP2	ANKRD36BP2	chr2:89065418-89106109	RIP	Input	NOTEST	0.591207	0.435813	-0.439953	0	1	1	no
ANKRD36C	ANKRD36C	ANKRD36C	chr2:96515295-96658068	RIP	Input	OK	1.83722	0.382132	-2.26538	-6.10197	5e-05	0.000153953	yes
ANKRD37	ANKRD37	ANKRD37	chr4:186317839-186347139	RIP	Input	OK	0.66887	0.840227	0.329054	0.177796	0.7944	0.83687	no
ANKRD39	ANKRD39	ANKRD39	chr2:97513723-97523756	RIP	Input	OK	7.83039	15.0416	0.941801	2.68241	0.0002	0.000567126	yes
ANKRD40	ANKRD40	ANKRD40	chr17:48770550-48785270	RIP	Input	OK	16.4995	11.8663	-0.475552	-1.79893	0.0114	0.0224202	yes
ANKRD42	ANKRD42	ANKRD42	chr11:82904780-82967141	RIP	Input	OK	1.88786	3.05369	0.693797	1.92675	0.00635	0.0133416	yes
ANKRD44	ANKRD44	ANKRD44	chr2:197851385-198175521	RIP	Input	OK	1.37644	0.440609	-1.64337	-2.59357	0.00065	0.00167501	yes
ANKRD44-IT1	ANKRD44-IT1	ANKRD44-IT1	chr2:197851385-198175521	RIP	Input	NOTEST	0	0.0206044	inf	0	1	1	no
ANKRD45	ANKRD45	ANKRD45	chr1:173577474-173639001	RIP	Input	NOTEST	0	0.0561404	inf	0	1	1	no
ANKRD46	ANKRD46	ANKRD46	chr8:101521979-101572014	RIP	Input	OK	1.81615	2.6123	0.524443	1.19153	0.09215	0.142484	no
ANKRD49	ANKRD49	ANKRD49	chr11:94227152-94232744	RIP	Input	OK	4.37923	11.4745	1.38969	4.13309	5e-05	0.000153953	yes
ANKRD50	ANKRD50	ANKRD50	chr4:125585203-125633887	RIP	Input	OK	6.07896	1.49575	-2.02296	-6.89218	5e-05	0.000153953	yes
ANKRD52	ANKRD52	ANKRD52	chr12:56623819-56652143	RIP	Input	OK	24.7246	13.7906	-0.842262	-3.30502	5e-05	0.000153953	yes
ANKRD53	ANKRD53	ANKRD53	chr2:71205574-71212629	RIP	Input	NOTEST	0.156876	0.0232123	-2.75667	0	1	1	no
ANKRD54	ANKRD54	ANKRD54	chr22:38226861-38240378	RIP	Input	OK	9.25996	15.9935	0.788404	2.7036	0.00025	0.000697341	yes
ANKRD55	ANKRD55	ANKRD55	chr5:55395506-55529186	RIP	Input	NOTEST	0	0.0173403	inf	0	1	1	no
ANKRD6	ANKRD6	ANKRD6	chr6:90142896-90529513	RIP	Input	NOTEST	0.14642	0.0378109	-1.95324	0	1	1	no
ANKRD60	ANKRD60	ANKRD60	chr20:56791181-56803709	RIP	Input	NOTEST	0	0.0372934	inf	0	1	1	no
ANKRD61	ANKRD61	ANKRD61	chr7:6048881-6098860	RIP	Input	OK	0.790548	1.2749	0.68946	0.194724	0.7913	0.834339	no
ANKRD62	ANKRD62	ANKRD62	chr18:12093847-12129748	RIP	Input	NOTEST	0	0	0	0	1	1	no
ANKRD62P1-PARP4P3	ANKRD62P1-PARP4P3	ANKRD62P1-PARP4P3	chr22:17134598-17156430	RIP	Input	NOTEST	0	0	0	0	1	1	no
ANKRD63	ANKRD63	ANKRD63	chr15:40570572-40574787	RIP	Input	NOTEST	0.297773	0.248745	-0.259547	0	1	1	no
ANKRD65	ANKRD65	ANKRD65	chr1:1353799-1356824	RIP	Input	NOTEST	0	0.017493	inf	0	1	1	no
ANKRD66	ANKRD66	ANKRD66	chr6:46714653-46726954	RIP	Input	NOTEST	0	0	0	0	1	1	no
ANKRD7	ANKRD7	ANKRD7	chr7:117864711-117882784	RIP	Input	NOTEST	0	0	0	0	1	1	no
ANKRD9	ANKRD9	ANKRD9	chr14:102969985-102976143	RIP	Input	OK	8.84994	7.32231	-0.27337	-0.972649	0.16765	0.237364	no
ANKS1A	ANKS1A	ANKS1A	chr6:34857037-35059190	RIP	Input	OK	7.41722	2.51014	-1.56311	-5.35072	5e-05	0.000153953	yes
ANKS1B	ANKS1B	ANKS1B	chr12:99039077-100378432	RIP	Input	OK	1.27465	0.210168	-2.60048	-2.23641	0.0001	0.000295931	yes
ANKS3	ANKS3	ANKS3	chr16:4746510-4817219	RIP	Input	OK	6.47303	8.11221	0.325653	0.760159	0.28225	0.364098	no
ANKS4B	ANKS4B	ANKS4B	chr16:21245015-21263750	RIP	Input	NOTEST	0	0	0	0	1	1	no
ANKS6	ANKS6	ANKS6	chr9:101494290-101558824	RIP	Input	OK	10.629	6.07891	-0.806127	-3.05106	5e-05	0.000153953	yes
ANKUB1	ANKUB1	ANKUB1	chr3:149479225-149510610	RIP	Input	NOTEST	0	0.00493898	inf	0	1	1	no
ANKZF1	ANKZF1	ANKZF1	chr2:220094478-220110151	RIP	Input	OK	22.7996	19.4391	-0.230052	-0.833808	0.23515	0.314529	no
ANLN	ANLN	ANLN	chr7:36363758-36493401	RIP	Input	OK	82.8311	28.4059	-1.54398	-5.93772	5e-05	0.000153953	yes
ANO1	ANO1	ANO1	chr11:69924407-70035652	RIP	Input	NOTEST	0	0.00874363	inf	0	1	1	no
ANO1-AS2	ANO1-AS2	ANO1-AS2	chr11:69918539-69921454	RIP	Input	NOTEST	0	0	0	0	1	1	no
ANO10	ANO10	ANO10	chr3:43407817-43764217	RIP	Input	OK	10.5587	8.35975	-0.336897	-0.930669	0.18195	0.254382	no
ANO2	ANO2	ANO2	chr12:5671816-6055398	RIP	Input	OK	0.73818	0.326896	-1.17514	-1.83615	0.0134	0.0258894	yes
ANO3	ANO3	ANO3	chr11:26210669-26684836	RIP	Input	NOTEST	0	0	0	0	1	1	no
ANO4	ANO4	ANO4	chr12:101188373-101522419	RIP	Input	OK	4.40054	1.70037	-1.37183	-4.1975	5e-05	0.000153953	yes
ANO5	ANO5	ANO5	chr11:22214721-22304913	RIP	Input	NOTEST	0	0	0	0	1	1	no
ANO6	ANO6	ANO6	chr12:45566816-45834187	RIP	Input	OK	31.0566	9.94646	-1.64264	-6.17706	5e-05	0.000153953	yes
ANO7	ANO7	ANO7	chr2:242127923-242164791	RIP	Input	OK	1.54137	0.406689	-1.92221	-2.78636	0.0006	0.00155929	yes
ANO8	ANO8	ANO8	chr19:17420336-17445638	RIP	Input	OK	15.8943	14.4073	-0.141702	-0.318278	0.6557	0.718231	no
ANO9	ANO9	ANO9	chr11:417929-442011	RIP	Input	NOTEST	0	0.036108	inf	0	1	1	no
ANOS1	ANOS1	ANOS1	chrX:8496914-8700228	RIP	Input	OK	6.82767	1.516	-2.17112	-7.21168	5e-05	0.000153953	yes
ANP32A	ANP32A	ANP32A	chr15:69070874-69113261	RIP	Input	OK	46.9502	84.7203	0.851576	3.38792	5e-05	0.000153953	yes
ANP32A-IT1	ANP32A-IT1	ANP32A-IT1	chr15:69070874-69113261	RIP	Input	OK	2.11899	0.451136	-2.23175	-0.93866	0.2878	0.369808	no
ANP32AP1	ANP32AP1	ANP32AP1	chr15:35529526-35530264	RIP	Input	NOTEST	0.179865	0.0703193	-1.35492	0	1	1	no
ANP32B	ANP32B	ANP32B	chr9:100745488-100778224	RIP	Input	OK	100.675	167.57	0.735052	2.95702	0.0001	0.000295931	yes
ANP32C	ANP32C	ANP32C	chr4:164445449-165304407	RIP	Input	NOTEST	0.0910599	0.0126297	-2.84999	0	1	1	no
ANP32D	ANP32D	ANP32D	chr12:48866447-48866843	RIP	Input	NOTEST	0	0	0	0	1	1	no
ANP32E	ANP32E	ANP32E	chr1:150190716-150208504	RIP	Input	OK	19.8263	56.8977	1.52095	6.07418	5e-05	0.000153953	yes
ANPEP	ANPEP	ANPEP	chr15:90328125-90358072	RIP	Input	OK	1.24112	0.914898	-0.439959	-0.97731	0.15895	0.226852	no
ANTXR1	ANTXR1	ANTXR1	chr2:69240275-69476459	RIP	Input	OK	29.4858	17.4626	-0.755754	-2.72271	0.0001	0.000295931	yes
ANTXR2	ANTXR2	ANTXR2	chr4:80822770-80994626	RIP	Input	NOTEST	0	0	0	0	1	1	no
ANTXRL	ANTXRL	ANTXRL	chr10:47658232-47701443	RIP	Input	NOTEST	0	0.0099151	inf	0	1	1	no
ANTXRLP1	ANTXRLP1	ANTXRLP1	chr10:47590260-47640844	RIP	Input	NOTEST	0	0	0	0	1	1	no
ANXA1	ANXA1	ANXA1	chr9:75766646-75785310	RIP	Input	OK	2.11375	2.63545	0.318246	0.709656	0.30565	0.388422	no
ANXA10	ANXA10	ANXA10	chr4:169013687-169108893	RIP	Input	NOTEST	0	0	0	0	1	1	no
ANXA11	ANXA11	ANXA11	chr10:81914879-81965433	RIP	Input	OK	32.7689	27.8636	-0.233945	-0.901686	0.1972	0.271663	no
ANXA13	ANXA13	ANXA13	chr8:124693033-124749666	RIP	Input	NOTEST	0	0	0	0	1	1	no
ANXA2	ANXA2	ANXA2	chr15:60639349-60690185	RIP	Input	OK	732.926	581.215	-0.334597	-1.31331	0.0573	0.0944808	no
ANXA2P1	ANXA2P1	ANXA2P1	chr4:154074269-154260474	RIP	Input	OK	1.53114	0.957683	-0.676983	-0.618373	0.3753	0.459542	no
ANXA2P2	ANXA2P2	ANXA2P2	chr9:33624222-33625532	RIP	Input	OK	36.5919	24.993	-0.549999	-2.06064	0.00405	0.00888503	yes
ANXA2P3	ANXA2P3	ANXA2P3	chr10:66585284-66586634	RIP	Input	NOTEST	0	0	0	0	1	1	no
ANXA2R	ANXA2R	ANXA2R	chr5:43014830-43093660	RIP	Input	OK	2.29316	4.39819	0.939575	0.99076	0.1431	0.207997	no
ANXA3	ANXA3	ANXA3	chr4:79472741-79531605	RIP	Input	OK	22.972	14.545	-0.659359	-2.38518	0.0006	0.00155929	yes
ANXA4	ANXA4	ANXA4	chr2:69685126-70053609	RIP	Input	OK	15.9601	13.2733	-0.265937	-0.563349	0.4145	0.498362	no
ANXA5	ANXA5	ANXA5	chr4:122589151-122618147	RIP	Input	OK	144.872	147.293	0.0239104	0.0962034	0.88445	0.909371	no
ANXA6	ANXA6	ANXA6	chr5:150480266-150537443	RIP	Input	OK	70.4748	42.4251	-0.732191	-2.92068	5e-05	0.000153953	yes
ANXA7	ANXA7	ANXA7	chr10:75134858-75173843	RIP	Input	OK	21.8074	25.7524	0.239887	0.90454	0.19755	0.27206	no
ANXA8	ANXA8	ANXA8	chr10:48255203-48271368	RIP	Input	NOTEST	0.436654	0.199986	-1.12659	0	1	1	no
ANXA8L1	ANXA8L1	ANXA8L1	chr10:47746849-47763040	RIP	Input	NOTEST	0.628543	0.307984	-1.02915	0	1	1	no
ANXA9	ANXA9	ANXA9	chr1:150954498-150968114	RIP	Input	OK	0.598765	0.968976	0.694472	0.993123	0.164	0.232823	no
AOAH	AOAH	AOAH	chr7:36552548-36764154	RIP	Input	NOTEST	0	0.00559296	inf	0	1	1	no
AOAH-IT1	AOAH-IT1	AOAH-IT1	chr7:36552548-36764154	RIP	Input	NOTEST	0	0	0	0	1	1	no
AOC1	AOC1	AOC1	chr7:150549564-150558379	RIP	Input	NOTEST	0	0	0	0	1	1	no
AOC2	AOC2	AOC2	chr17:40996599-41002729	RIP	Input	OK	2.77065	3.01527	0.12206	0.334312	0.63005	0.696861	no
AOC3	AOC3	AOC3	chr17:41003200-41010147	RIP	Input	OK	1.1681	1.60308	0.456685	1.00964	0.1473	0.212833	no
AOC4P	AOC4P	AOC4P	chr17:41019161-41021234	RIP	Input	NOTEST	0	0.0290841	inf	0	1	1	no
AOX1	AOX1	AOX1	chr2:201450730-201536217	RIP	Input	NOTEST	0.0167152	0.00368376	-2.18191	0	1	1	no
AOX3P-AOX2P	AOX3P-AOX2P	AOX3P-AOX2P	chr2:201560445-201688574	RIP	Input	NOTEST	0	0	0	0	1	1	no
AP1AR	AP1AR	AP1AR	chr4:113152894-113194266	RIP	Input	OK	1.60663	2.60573	0.697652	2.11361	0.0032	0.00718431	yes
AP1B1	AP1B1	AP1B1	chr22:29723668-29784572	RIP	Input	OK	47.3787	18.9609	-1.32121	-5.16538	5e-05	0.000153953	yes
AP1B1P1	AP1B1P1	AP1B1P1	chr22:32517963-32529456	RIP	Input	NOTEST	0	0	0	0	1	1	no
AP1G1	AP1G1	AP1G1	chr16:71762904-71842976	RIP	Input	OK	24.8782	12.976	-0.939037	-3.68584	5e-05	0.000153953	yes
AP1G2	AP1G2	AP1G2	chr14:23980968-24048009	RIP	Input	OK	13.222	18.5712	0.490129	1.39093	0.05015	0.0838999	no
AP1M1	AP1M1	AP1M1	chr19:16308664-16346156	RIP	Input	OK	29.7327	27.1186	-0.132767	-0.506865	0.47315	0.553853	no
AP1M2	AP1M2	AP1M2	chr19:10683346-10697991	RIP	Input	OK	3.0235	11.9262	1.97985	5.69836	5e-05	0.000153953	yes
AP1S1	AP1S1	AP1S1	chr7:100797685-100804557	RIP	Input	OK	42.1828	67.1285	0.670272	2.56087	0.0003	0.000827168	yes
AP1S2	AP1S2	AP1S2	chrX:15843928-15873137	RIP	Input	OK	3.95312	7.99708	1.01648	2.78548	0.00025	0.000697341	yes
AP1S3	AP1S3	AP1S3	chr2:224620046-224702319	RIP	Input	OK	5.78528	7.667	0.406275	1.3666	0.05465	0.090565	no
AP2A1	AP2A1	AP2A1	chr19:50270179-50316567	RIP	Input	OK	83.3681	38.8505	-1.10156	-4.38399	5e-05	0.000153953	yes
AP2A2	AP2A2	AP2A2	chr11:925808-1012245	RIP	Input	OK	14.8924	11.2988	-0.39841	-1.4981	0.03265	0.0573794	no
AP2B1	AP2B1	AP2B1	chr17:33914281-34053436	RIP	Input	OK	81.9541	26.4704	-1.63043	-6.59455	5e-05	0.000153953	yes
AP2M1	AP2M1	AP2M1	chr3:183892633-183901879	RIP	Input	OK	88.6892	97.3882	0.134987	0.539215	0.4458	0.528655	no
AP2S1	AP2S1	AP2S1	chr19:47341414-47354252	RIP	Input	OK	18.8172	76.5501	2.02435	7.05924	5e-05	0.000153953	yes
AP3B1	AP3B1	AP3B1	chr5:77298149-77590579	RIP	Input	OK	19.3006	10.0299	-0.944337	-3.64212	5e-05	0.000153953	yes
AP3B2	AP3B2	AP3B2	chr15:83211950-83378660	RIP	Input	OK	0.802658	0.895174	0.157384	0.252551	0.70955	0.764734	no
AP3D1	AP3D1	AP3D1	chr19:2100986-2151556	RIP	Input	OK	52.8425	20.1605	-1.39017	-5.54146	5e-05	0.000153953	yes
AP3M1	AP3M1	AP3M1	chr10:75880014-75910843	RIP	Input	OK	5.9728	9.51839	0.672311	2.40191	0.00055	0.00143929	yes
AP3M2	AP3M2	AP3M2	chr8:42010463-42028701	RIP	Input	OK	3.24561	4.43427	0.450206	1.43554	0.04275	0.072759	no
AP3S1	AP3S1	AP3S1	chr5:115163893-115249778	RIP	Input	OK	6.90643	19.7469	1.51562	3.25516	5e-05	0.000153953	yes
AP3S2	AP3S2	AP3S2	chr15:90373830-90456222	RIP	Input	OK	5.9205	9.47457	0.678341	1.25056	0.098	0.150329	no
AP4B1	AP4B1	AP4B1	chr1:114355233-114456708	RIP	Input	OK	6.98948	5.43887	-0.361878	-0.800066	0.25795	0.338592	no
AP4B1-AS1	AP4B1-AS1	AP4B1-AS1	chr1:114355233-114456708	RIP	Input	NOTEST	0.295945	0.697814	1.23752	0	1	1	no
AP4E1	AP4E1	AP4E1	chr15:51200868-51298097	RIP	Input	OK	5.18194	3.0049	-0.786173	-2.66203	0.0001	0.000295931	yes
AP4M1	AP4M1	AP4M1	chr7:99690350-99723128	RIP	Input	OK	5.26264	8.31773	0.660404	0.309325	0.58085	0.652867	no
AP4S1	AP4S1	AP4S1	chr14:31363004-31565656	RIP	Input	OK	0.4762	1.32307	1.47425	0.979347	0.19895	0.273616	no
AP5B1	AP5B1	AP5B1	chr11:65541368-65548062	RIP	Input	OK	13.0776	5.02318	-1.38043	-5.09496	5e-05	0.000153953	yes
AP5M1	AP5M1	AP5M1	chr14:57669193-57756797	RIP	Input	OK	5.11855	8.53057	0.736908	1.25634	0.0829	0.130247	no
AP5S1	AP5S1	AP5S1	chr20:3801170-3805954	RIP	Input	OK	4.91336	6.91423	0.492858	1.46402	0.03745	0.0648027	no
AP5Z1	AP5Z1	AP5Z1	chr7:4815261-4834026	RIP	Input	OK	6.261	6.54682	0.0644011	0.225185	0.7469	0.79723	no
APAF1	APAF1	APAF1	chr12:99039077-100378432	RIP	Input	OK	4.43414	2.9484	-0.588721	-1.81594	0.01005	0.0201046	yes
APBA1	APBA1	APBA1	chr9:72042448-72287275	RIP	Input	NOTEST	0	0	0	0	1	1	no
APBA2	APBA2	APBA2	chr15:29213839-29410516	RIP	Input	NOTEST	0	0.00367737	inf	0	1	1	no
APBA3	APBA3	APBA3	chr19:3708334-3987432	RIP	Input	OK	7.0679	9.38808	0.409548	0.0847861	0.84535	0.877551	no
APBB1	APBB1	APBB1	chr11:6416353-6440702	RIP	Input	OK	0.693178	0.757375	0.127781	0.190759	0.7494	0.799315	no
APBB1IP	APBB1IP	APBB1IP	chr10:26727265-26856732	RIP	Input	NOTEST	0.0825396	0.0365055	-1.17697	0	1	1	no
APBB2	APBB2	APBB2	chr4:40751913-41216635	RIP	Input	OK	7.10537	3.11347	-1.19038	-4.26524	5e-05	0.000153953	yes
APBB3	APBB3	APBB3	chr5:139937852-139948689	RIP	Input	OK	6.04028	13.6271	1.17379	1.70485	0.0197	0.0364919	yes
APC	APC	APC	chr5:112043201-112181936	RIP	Input	OK	8.10806	2.09079	-1.95531	-7.29682	5e-05	0.000153953	yes
APC2	APC2	APC2	chr19:1450147-1479228	RIP	Input	OK	1.53423	0.404565	-1.92307	-2.80207	0.0016	0.00382298	yes
APCDD1	APCDD1	APCDD1	chr18:10454624-10488698	RIP	Input	OK	3.13713	2.28728	-0.455813	-1.16523	0.1017	0.155209	no
APCDD1L	APCDD1L	APCDD1L	chr20:57034159-57089994	RIP	Input	OK	0.782983	0.274595	-1.51168	-1.04583	0.07555	0.120424	no
APCDD1L-AS1	APCDD1L-AS1	APCDD1L-AS1	chr20:57090434-57194948	RIP	Input	NOTEST	0.360785	0.313964	-0.200541	0	1	1	no
APCS	APCS	APCS	chr1:159557615-159558661	RIP	Input	NOTEST	0	0	0	0	1	1	no
APEH	APEH	APEH	chr3:49711434-49720934	RIP	Input	OK	59.0539	47.7417	-0.306783	-1.2161	0.086	0.13438	no
APELA	APELA	APELA	chr4:165798139-165818679	RIP	Input	NOTEST	0	0	0	0	1	1	no
APEX1	APEX1	APEX1	chr14:20923289-20925931	RIP	Input	OK	71.9733	145.028	1.01079	4.04606	5e-05	0.000153953	yes
APEX2	APEX2	APEX2	chrX:55026755-55034306	RIP	Input	OK	21.8276	26.9619	0.304771	1.14153	0.09775	0.150016	no
APH1A	APH1A	APH1A	chr1:150237798-150241609	RIP	Input	OK	28.5132	68.0258	1.25445	4.81313	5e-05	0.000153953	yes
APH1B	APH1B	APH1B	chr15:63569748-63601325	RIP	Input	OK	0.669268	1.19632	0.837947	1.52656	0.03795	0.0655387	no
API5	API5	API5	chr11:43333504-43366080	RIP	Input	OK	10.4966	18.5637	0.822556	3.0174	5e-05	0.000153953	yes
APIP	APIP	APIP	chr11:34903842-35017675	RIP	Input	OK	7.20947	18.6115	1.36823	2.44736	0.0015	0.00360104	yes
APITD1-CORT	APITD1-CORT	APITD1-CORT	chr1:10490158-10512060	RIP	Input	OK	0.443004	0.726729	0.714097	0.427937	0.50655	0.58571	no
APLF	APLF	APLF	chr2:68694690-68807294	RIP	Input	OK	0.863499	0.603894	-0.5159	-0.982269	0.16035	0.228553	no
APLN	APLN	APLN	chrX:128779235-128788933	RIP	Input	OK	0.635017	0.881732	0.473547	0.775908	0.27545	0.357393	no
APLNR	APLNR	APLNR	chr11:57001051-57004927	RIP	Input	NOTEST	0	0	0	0	1	1	no
APLP1	APLP1	APLP1	chr19:36359346-36370699	RIP	Input	OK	27.3841	34.1797	0.319802	1.23274	0.0775	0.123041	no
APLP2	APLP2	APLP2	chr11:129939715-130014706	RIP	Input	OK	166.287	97.7133	-0.767052	-3.01802	5e-05	0.000153953	yes
APMAP	APMAP	APMAP	chr20:24943579-24973425	RIP	Input	OK	22.6942	22.5841	-0.00702109	-0.0261461	0.97185	0.978167	no
APOA1	APOA1	APOA1	chr11:116706466-116969131	RIP	Input	NOTEST	0	0	0	0	1	1	no
APOA1-AS	APOA1-AS	APOA1-AS	chr11:116706466-116969131	RIP	Input	NOTEST	0	0.453957	inf	0	1	1	no
APOA2	APOA2	APOA2	chr1:161192082-161193418	RIP	Input	NOTEST	0	0	0	0	1	1	no
APOA4	APOA4	APOA4	chr11:116691417-116694011	RIP	Input	NOTEST	0	0	0	0	1	1	no
APOA5	APOA5	APOA5	chr11:116660085-116663136	RIP	Input	NOTEST	0	0.00861945	inf	0	1	1	no
APOB	APOB	APOB	chr2:21224300-21266945	RIP	Input	NOTEST	0.00545269	0	#NAME?	0	1	1	no
APOBEC1	APOBEC1	APOBEC1	chr12:7801995-7823195	RIP	Input	NOTEST	0	0	0	0	1	1	no
APOBEC2	APOBEC2	APOBEC2	chr6:41020939-41032630	RIP	Input	NOTEST	0	0.0348422	inf	0	1	1	no
APOBEC3A	APOBEC3A	APOBEC3A	chr22:39353526-39394225	RIP	Input	NOTEST	0.0557267	0.0471597	-0.240813	0	1	1	no
APOBEC3A_B	APOBEC3A_B	APOBEC3A_B	chr22:39353526-39394225	RIP	Input	NOTEST	1.66803e-120	2.35266e-17	342.655	0	1	1	no
APOBEC3B	APOBEC3B	APOBEC3B	chr22:39353526-39394225	RIP	Input	OK	38.9555	23.0894	-0.754596	-2.78314	0.0001	0.000295931	yes
APOBEC3B-AS1	APOBEC3B-AS1	APOBEC3B-AS1	chr22:39353526-39394225	RIP	Input	NOTEST	1.04326e-147	9.22337e-186	-126.411	0	1	1	no
APOBEC3C	APOBEC3C	APOBEC3C	chr22:39410264-39414825	RIP	Input	OK	3.7888	7.08855	0.903749	2.07215	0.00595	0.0125593	yes
APOBEC3D	APOBEC3D	APOBEC3D	chr22:39417117-39429256	RIP	Input	NOTEST	0.1389	0.0223624	-2.63489	0	1	1	no
APOBEC3F	APOBEC3F	APOBEC3F	chr22:39436672-39451975	RIP	Input	OK	1.64674	0.607991	-1.43749	-2.75881	0.0003	0.000827168	yes
APOBEC3G	APOBEC3G	APOBEC3G	chr22:39473009-39483748	RIP	Input	NOTEST	0	0.00564078	inf	0	1	1	no
APOBEC3H	APOBEC3H	APOBEC3H	chr22:39493228-39500072	RIP	Input	NOTEST	0	0.191992	inf	0	1	1	no
APOBEC4	APOBEC4	APOBEC4	chr1:183605181-183897685	RIP	Input	NOTEST	0	0.0500539	inf	0	1	1	no
APOBR	APOBR	APOBR	chr16:28505969-28510291	RIP	Input	NOTEST	0.012759	0.169344	3.73037	0	1	1	no
APOC1	APOC1	APOC1	chr19:45417503-45422606	RIP	Input	OK	0.527797	3.53062	2.74187	2.27857	0.00435	0.00946274	yes
APOC1P1	APOC1P1	APOC1P1	chr19:45430059-45434643	RIP	Input	NOTEST	0	0	0	0	1	1	no
APOC2	APOC2	APOC2	chr19:45445494-45452822	RIP	Input	NOTEST	0	0	0	0	1	1	no
APOC3	APOC3	APOC3	chr11:116700623-116703787	RIP	Input	NOTEST	0	0	0	0	1	1	no
APOC4	APOC4	APOC4	chr19:45445494-45452822	RIP	Input	NOTEST	0	0	0	0	1	1	no
APOC4-APOC2	APOC4-APOC2	APOC4-APOC2	chr19:45445494-45452822	RIP	Input	NOTEST	0.158232	0.00668147	-4.56573	0	1	1	no
APOD	APOD	APOD	chr3:195295572-195311076	RIP	Input	NOTEST	0	0	0	0	1	1	no
APOE	APOE	APOE	chr19:45409005-45412652	RIP	Input	NOTEST	0.278095	0.38325	0.462711	0	1	1	no
APOF	APOF	APOF	chr12:56754354-56756583	RIP	Input	NOTEST	0	0.050689	inf	0	1	1	no
APOH	APOH	APOH	chr17:64208146-64225556	RIP	Input	NOTEST	0	0	0	0	1	1	no
APOL1	APOL1	APOL1	chr22:36649116-36663577	RIP	Input	NOTEST	0.0490978	0.0902905	0.878916	0	1	1	no
APOL2	APOL2	APOL2	chr22:36622254-36636000	RIP	Input	OK	7.12588	16.3926	1.2019	4.27266	5e-05	0.000153953	yes
APOL3	APOL3	APOL3	chr22:36536370-36562225	RIP	Input	NOTEST	0	0.0147737	inf	0	1	1	no
APOL4	APOL4	APOL4	chr22:36585175-36600879	RIP	Input	NOTEST	0	0.00346639	inf	0	1	1	no
APOL5	APOL5	APOL5	chr22:36113918-36125529	RIP	Input	NOTEST	0	0.00935791	inf	0	1	1	no
APOL6	APOL6	APOL6	chr22:36044423-36064456	RIP	Input	OK	1.66978	0.853453	-0.968275	-2.99702	5e-05	0.000153953	yes
APOLD1	APOLD1	APOLD1	chr12:12878850-12944399	RIP	Input	OK	8.41732	5.73879	-0.552616	-1.94069	0.00565	0.0119895	yes
APOM	APOM	APOM	chr6_mann_hap4:2949687-2968876	RIP	Input	OK	0.708175	1.61168	1.18639	0.209128	0.44835	0.530674	no
APOO	APOO	APOO	chrX:23851464-23926057	RIP	Input	OK	15.334	45.1767	1.55884	5.22561	5e-05	0.000153953	yes
APOOL	APOOL	APOOL	chrX:84258897-84363974	RIP	Input	OK	9.56595	8.4301	-0.182358	-0.661836	0.34135	0.425532	no
APOOP5	APOOP5	APOOP5	chr16:59788044-59789095	RIP	Input	NOTEST	0.0937664	0.123746	0.400241	0	1	1	no
APOPT1	APOPT1	APOPT1	chr14:104029293-104058510	RIP	Input	OK	12.4715	15.4703	0.310862	0.997736	0.1538	0.220506	no
APP	APP	APP	chr21:27252860-27543446	RIP	Input	OK	281.631	117.306	-1.26352	-4.92056	5e-05	0.000153953	yes
APPBP2	APPBP2	APPBP2	chr17:58520509-58603601	RIP	Input	OK	2.93605	3.67319	0.32316	1.05076	0.133	0.195563	no
APPL1	APPL1	APPL1	chr3:57261764-57326710	RIP	Input	OK	8.69597	8.51058	-0.031088	-0.113111	0.8705	0.897993	no
APPL2	APPL2	APPL2	chr12:105567074-105630008	RIP	Input	OK	9.42324	5.15257	-0.870932	-2.95409	5e-05	0.000153953	yes
APRT	APRT	APRT	chr16:88875876-88878342	RIP	Input	OK	112.364	342.493	1.6079	6.25099	5e-05	0.000153953	yes
APTR	APTR	APTR	chr7:77286976-77409120	RIP	Input	OK	2.42054	5.26742	1.12177	1.64661	0.0298	0.0528649	no
APTX	APTX	APTX	chr9:32972603-33001639	RIP	Input	OK	10.3265	22.7634	1.14037	3.97815	5e-05	0.000153953	yes
AQP1	AQP1	AQP1	chr7:30951308-30965132	RIP	Input	NOTEST	0	0.0459341	inf	0	1	1	no
AQP10	AQP10	AQP10	chr1:154293591-154297801	RIP	Input	NOTEST	0	0.00887455	inf	0	1	1	no
AQP11	AQP11	AQP11	chr11:77300679-77321401	RIP	Input	OK	0.904704	0.925446	0.0327031	0.0443816	0.95455	0.965159	no
AQP12A	AQP12A	AQP12A	chr2:241631261-241637900	RIP	Input	NOTEST	0	0	0	0	1	1	no
AQP12B	AQP12B	AQP12B	chr2:241615834-241622317	RIP	Input	NOTEST	0	0	0	0	1	1	no
AQP2	AQP2	AQP2	chr12:50344523-50359465	RIP	Input	NOTEST	0.05039	0.00350323	-3.84638	0	1	1	no
AQP3	AQP3	AQP3	chr9:33441151-33447631	RIP	Input	OK	163.936	310.086	0.919538	3.65599	5e-05	0.000153953	yes
AQP4	AQP4	AQP4	chr18:24432001-24765302	RIP	Input	NOTEST	0	0	0	0	1	1	no
AQP4-AS1	AQP4-AS1	AQP4-AS1	chr18:24432001-24765302	RIP	Input	NOTEST	0	0	0	0	1	1	no
AQP5	AQP5	AQP5	chr12:50344523-50359465	RIP	Input	NOTEST	0.163212	0.197053	0.271838	0	1	1	no
AQP6	AQP6	AQP6	chr12:50366619-50370922	RIP	Input	NOTEST	0.0872995	0.0562827	-0.633281	0	1	1	no
AQP7	AQP7	AQP7	chr9:33384947-33402680	RIP	Input	NOTEST	0.105092	0.360358	1.77778	0	1	1	no
AQP7P1	AQP7P1	AQP7P1	chr9:67270214-67289492	RIP	Input	NOTEST	0	0	0	0	1	1	no
AQP7P3	AQP7P3	AQP7P3	chr9:42817547-42893137	RIP	Input	NOTEST	0	0	0	0	1	1	no
AQP8	AQP8	AQP8	chr16:25228284-25240253	RIP	Input	NOTEST	0	0.0263602	inf	0	1	1	no
AQP9	AQP9	AQP9	chr15:58430367-58478110	RIP	Input	NOTEST	0	0	0	0	1	1	no
AQR	AQR	AQR	chr15:35148551-35261995	RIP	Input	OK	19.0829	5.77576	-1.7242	-6.5279	5e-05	0.000153953	yes
AR	AR	AR	chrX:66764464-66950461	RIP	Input	OK	7.85493	1.59323	-2.30164	-6.83511	5e-05	0.000153953	yes
ARAF	ARAF	ARAF	chrX:47420498-47479256	RIP	Input	OK	50.3419	52.5531	0.0620157	0.12903	0.84625	0.878139	no
ARAP1	ARAP1	ARAP1	chr11:72396113-72463434	RIP	Input	OK	13.0336	8.53124	-0.611404	-2.29956	0.0011	0.00271351	yes
ARAP2	ARAP2	ARAP2	chr4:36067619-36275837	RIP	Input	OK	1.39667	0.368181	-1.9235	-4.65489	5e-05	0.000153953	yes
ARAP3	ARAP3	ARAP3	chr5:141032967-141061800	RIP	Input	OK	8.04724	5.89234	-0.449652	-1.64064	0.0193	0.0358013	yes
ARC	ARC	ARC	chr8:143692404-143695833	RIP	Input	NOTEST	0.241021	0.134939	-0.836854	0	1	1	no
ARCN1	ARCN1	ARCN1	chr11:118443101-118473747	RIP	Input	OK	70.9226	40.1975	-0.819141	-3.27468	5e-05	0.000153953	yes
AREG	AREG	AREG	chr4:75310814-75320726	RIP	Input	NOTEST	0	0.0073744	inf	0	1	1	no
AREL1	AREL1	AREL1	chr14:75127954-75179807	RIP	Input	OK	11.3927	6.80044	-0.744406	-2.78552	5e-05	0.000153953	yes
ARF1	ARF1	ARF1	chr1:228270360-228286913	RIP	Input	OK	154.196	324.217	1.0722	4.27943	5e-05	0.000153953	yes
ARF3	ARF3	ARF3	chr12:49329991-49351252	RIP	Input	OK	45.3037	56.4369	0.31701	1.26151	0.0765	0.121659	no
ARF4	ARF4	ARF4	chr3:57541973-57678816	RIP	Input	OK	28.3426	115.64	2.02859	5.00227	5e-05	0.000153953	yes
ARF4-AS1	ARF4-AS1	ARF4-AS1	chr3:57541973-57678816	RIP	Input	OK	3.89427	5.97082	0.616577	0.237453	0.7698	0.815589	no
ARF5	ARF5	ARF5	chr7:127228405-127231759	RIP	Input	OK	35.832	94.5974	1.40055	5.23062	5e-05	0.000153953	yes
ARF6	ARF6	ARF6	chr14:50359735-50363772	RIP	Input	OK	23.8387	23.9459	0.00647113	0.025021	0.97275	0.978823	no
ARFGAP1	ARFGAP1	ARFGAP1	chr20:61904136-61921142	RIP	Input	OK	93.1903	93.249	0.000908042	0.00362695	0.99545	0.996131	no
ARFGAP2	ARFGAP2	ARFGAP2	chr11:46958239-47198676	RIP	Input	OK	24.961	29.4797	0.240047	0.721256	0.3052	0.387962	no
ARFGAP3	ARFGAP3	ARFGAP3	chr22:43192531-43253408	RIP	Input	OK	11.201	15.8621	0.501955	1.82093	0.01	0.0200198	yes
ARFGEF1	ARFGEF1	ARFGEF1	chr8:68109883-68255912	RIP	Input	OK	11.6563	3.24408	-1.84523	-6.83441	5e-05	0.000153953	yes
ARFGEF2	ARFGEF2	ARFGEF2	chr20:47538274-47653230	RIP	Input	OK	26.5891	5.90255	-2.17143	-8.44708	5e-05	0.000153953	yes
ARFGEF3	ARFGEF3	ARFGEF3	chr6:138483052-138665800	RIP	Input	OK	5.83548	0.932935	-2.645	-9.15293	5e-05	0.000153953	yes
ARFIP1	ARFIP1	ARFIP1	chr4:153701088-153833063	RIP	Input	OK	6.66962	7.17286	0.104942	0.338864	0.6254	0.692824	no
ARFIP2	ARFIP2	ARFIP2	chr11:6495912-6505911	RIP	Input	OK	16.5971	16.4046	-0.016833	-0.0542035	0.93645	0.951045	no
ARFRP1	ARFRP1	ARFRP1	chr20:62289162-62370460	RIP	Input	OK	23.6577	28.4226	0.264729	0.458001	0.50745	0.58639	no
ARG1	ARG1	ARG1	chr6:131894343-131949379	RIP	Input	NOTEST	0.0712583	0.0444883	-0.679635	0	1	1	no
ARG2	ARG2	ARG2	chr14:68086578-68141602	RIP	Input	OK	4.80706	7.79363	0.697141	1.27108	0.07515	0.119845	no
ARGFX	ARGFX	ARGFX	chr3:121286777-121309469	RIP	Input	NOTEST	0	0	0	0	1	1	no
ARGFXP2	ARGFXP2	ARGFXP2	chr17:30468244-30552790	RIP	Input	OK	0.732204	0.353079	-1.05225	-0.467596	0.52005	0.598114	no
ARGLU1	ARGLU1	ARGLU1	chr13:107195661-107220514	RIP	Input	OK	38.5694	61.3758	0.670214	2.61194	0.0003	0.000827168	yes
ARHGAP1	ARHGAP1	ARHGAP1	chr11:46698624-46722215	RIP	Input	OK	28.942	20.4428	-0.501573	-1.93582	0.0064	0.0134359	yes
ARHGAP10	ARHGAP10	ARHGAP10	chr4:148653452-148993927	RIP	Input	OK	7.92685	3.22813	-1.29605	-4.22624	5e-05	0.000153953	yes
ARHGAP11A	ARHGAP11A	ARHGAP11A	chr15:32907344-32932138	RIP	Input	OK	23.1637	16.2927	-0.50764	-1.79987	0.01105	0.0218133	yes
ARHGAP11B	ARHGAP11B	ARHGAP11B	chr15:30918878-30931013	RIP	Input	OK	16.8203	6.52646	-1.36584	-3.89264	5e-05	0.000153953	yes
ARHGAP12	ARHGAP12	ARHGAP12	chr10:32094325-32217804	RIP	Input	OK	5.37979	4.15985	-0.371019	-1.2544	0.0719	0.115291	no
ARHGAP15	ARHGAP15	ARHGAP15	chr2:143886898-144525921	RIP	Input	NOTEST	0	0	0	0	1	1	no
ARHGAP17	ARHGAP17	ARHGAP17	chr16:24930704-25026699	RIP	Input	OK	26.0453	22.7181	-0.197184	-0.771774	0.2707	0.352411	no
ARHGAP18	ARHGAP18	ARHGAP18	chr6:129898239-130031370	RIP	Input	OK	37.7343	22.5695	-0.741505	-2.93724	5e-05	0.000153953	yes
ARHGAP19	ARHGAP19	ARHGAP19	chr10:98757794-99052430	RIP	Input	OK	3.29343	2.33116	-0.498548	-1.47132	0.03585	0.0623126	no
ARHGAP19-SLIT1	ARHGAP19-SLIT1	ARHGAP19-SLIT1	chr10:98757794-99052430	RIP	Input	NOTEST	0.405462	0	#NAME?	0	1	1	no
ARHGAP20	ARHGAP20	ARHGAP20	chr11:110447758-110583912	RIP	Input	OK	2.32382	0.416909	-2.4787	-5.56251	5e-05	0.000153953	yes
ARHGAP21	ARHGAP21	ARHGAP21	chr10:24872537-25012597	RIP	Input	OK	71.1912	18.8619	-1.91623	-7.65125	5e-05	0.000153953	yes
ARHGAP22	ARHGAP22	ARHGAP22	chr10:49654067-49864310	RIP	Input	NOTEST	0.634332	0.645235	0.024588	0	1	1	no
ARHGAP23	ARHGAP23	ARHGAP23	chr17:36584719-36668628	RIP	Input	OK	9.93505	4.31599	-1.20284	-4.24294	5e-05	0.000153953	yes
ARHGAP24	ARHGAP24	ARHGAP24	chr4:86396283-86923823	RIP	Input	NOTEST	0.458182	0.126373	-1.85823	0	1	1	no
ARHGAP25	ARHGAP25	ARHGAP25	chr2:68961912-69053957	RIP	Input	NOTEST	0.0622116	0.00319479	-4.28339	0	1	1	no
ARHGAP26	ARHGAP26	ARHGAP26	chr5:142150291-142608572	RIP	Input	OK	2.58236	0.521558	-2.30779	-6.63119	5e-05	0.000153953	yes
ARHGAP26-AS1	ARHGAP26-AS1	ARHGAP26-AS1	chr5:142150291-142608572	RIP	Input	NOTEST	0	0.0229349	inf	0	1	1	no
ARHGAP26-IT1	ARHGAP26-IT1	ARHGAP26-IT1	chr5:142150291-142608572	RIP	Input	NOTEST	0	0	0	0	1	1	no
ARHGAP27	ARHGAP27	ARHGAP27	chr17_ctg5_hap1:86403-125407	RIP	Input	OK	6.72196	8.4422	0.328738	1.12985	0.10345	0.157606	no
ARHGAP27P1	ARHGAP27P1	ARHGAP27P1	chr17:62745779-62778117	RIP	Input	OK	4.08046	2.68463	-0.604011	-0.995961	0.1725	0.242769	no
ARHGAP27P1-BPTFP1-KPNA2P3	ARHGAP27P1-BPTFP1-KPNA2P3	ARHGAP27P1-BPTFP1-KPNA2P3	chr17:62745779-62778117	RIP	Input	OK	4.69925	4.84411	0.0438013	0.10498	0.87415	0.901052	no
ARHGAP28	ARHGAP28	ARHGAP28	chr18:6834431-6915712	RIP	Input	OK	1.19734	0.410966	-1.54275	-3.16363	5e-05	0.000153953	yes
ARHGAP29	ARHGAP29	ARHGAP29	chr1:94634462-94713316	RIP	Input	OK	3.31514	1.38841	-1.25564	-4.14166	5e-05	0.000153953	yes
ARHGAP30	ARHGAP30	ARHGAP30	chr1:161016731-161039760	RIP	Input	OK	0.785894	0.0751423	-3.38664	-2.87574	0.00035	0.000952854	yes
ARHGAP31	ARHGAP31	ARHGAP31	chr3:119013219-119138323	RIP	Input	OK	1.10428	0.38045	-1.53733	-3.68824	5e-05	0.000153953	yes
ARHGAP31-AS1	ARHGAP31-AS1	ARHGAP31-AS1	chr3:119013219-119138323	RIP	Input	NOTEST	0	0.266315	inf	0	1	1	no
ARHGAP32	ARHGAP32	ARHGAP32	chr11:128834954-129062093	RIP	Input	OK	7.12961	2.26729	-1.65286	-6.01941	5e-05	0.000153953	yes
ARHGAP33	ARHGAP33	ARHGAP33	chr19:36266416-36279724	RIP	Input	OK	4.11264	7.40408	0.848258	2.77678	0.00035	0.000952854	yes
ARHGAP35	ARHGAP35	ARHGAP35	chr19:47421932-47508333	RIP	Input	OK	23.5163	4.0392	-2.54152	-9.74303	5e-05	0.000153953	yes
ARHGAP36	ARHGAP36	ARHGAP36	chrX:130192215-130223859	RIP	Input	NOTEST	0	0.00931783	inf	0	1	1	no
ARHGAP39	ARHGAP39	ARHGAP39	chr8:145754562-145911197	RIP	Input	OK	7.07795	3.49506	-1.01801	-3.39421	5e-05	0.000153953	yes
ARHGAP4	ARHGAP4	ARHGAP4	chrX:153172829-153191714	RIP	Input	NOTEST	0.381604	0.570187	0.579359	0	1	1	no
ARHGAP40	ARHGAP40	ARHGAP40	chr20:37230576-37279295	RIP	Input	NOTEST	0	0.0164935	inf	0	1	1	no
ARHGAP42	ARHGAP42	ARHGAP42	chr11:100554891-100861656	RIP	Input	OK	1.23468	0.315906	-1.96656	-3.46452	5e-05	0.000153953	yes
ARHGAP44	ARHGAP44	ARHGAP44	chr17:12569206-12921381	RIP	Input	OK	5.67969	3.69934	-0.618545	-0.704956	0.31915	0.402855	no
ARHGAP45	ARHGAP45	ARHGAP45	chr19:1065921-1095391	RIP	Input	OK	8.64713	8.56787	-0.0132849	-0.0241236	0.9732	0.979151	no
ARHGAP5	ARHGAP5	ARHGAP5	chr14:32546494-32628934	RIP	Input	OK	10.9293	6.43757	-0.763611	-2.96767	5e-05	0.000153953	yes
ARHGAP5-AS1	ARHGAP5-AS1	ARHGAP5-AS1	chr14:32544624-32545905	RIP	Input	OK	2.00455	2.39344	0.255812	0.428298	0.5406	0.616474	no
ARHGAP6	ARHGAP6	ARHGAP6	chrX:11155662-11683821	RIP	Input	NOTEST	0.0247592	0.0142001	-0.802057	0	1	1	no
ARHGAP8	ARHGAP8	ARHGAP8	chr22:45064426-45258664	RIP	Input	NOTEST	0	0.0334001	inf	0	1	1	no
ARHGAP9	ARHGAP9	ARHGAP9	chr12:57853917-57914300	RIP	Input	NOTEST	0	0.065501	inf	0	1	1	no
ARHGDIA	ARHGDIA	ARHGDIA	chr17:79825594-79829282	RIP	Input	OK	172.037	217.888	0.340873	1.35389	0.05365	0.0890761	no
ARHGDIB	ARHGDIB	ARHGDIB	chr12:15094948-15114704	RIP	Input	NOTEST	0	0.0392078	inf	0	1	1	no
ARHGDIG	ARHGDIG	ARHGDIG	chr16:330605-333003	RIP	Input	NOTEST	0	0.0600392	inf	0	1	1	no
ARHGEF1	ARHGEF1	ARHGEF1	chr19:42387266-42411604	RIP	Input	OK	26.9848	20.687	-0.383419	-1.48205	0.03415	0.0596888	no
ARHGEF10	ARHGEF10	ARHGEF10	chr8:1772141-1906807	RIP	Input	OK	13.8659	5.73323	-1.27412	-4.74834	5e-05	0.000153953	yes
ARHGEF10L	ARHGEF10L	ARHGEF10L	chr1:17866329-18024370	RIP	Input	OK	5.75651	4.61573	-0.318633	-1.06861	0.128	0.189247	no
ARHGEF11	ARHGEF11	ARHGEF11	chr1:156904631-157015162	RIP	Input	OK	14.1349	5.29516	-1.41652	-5.37621	5e-05	0.000153953	yes
ARHGEF12	ARHGEF12	ARHGEF12	chr11:120207617-120360645	RIP	Input	OK	33.3846	7.97386	-2.06583	-8.2723	5e-05	0.000153953	yes
ARHGEF15	ARHGEF15	ARHGEF15	chr17:8213555-8225834	RIP	Input	NOTEST	0	0	0	0	1	1	no
ARHGEF16	ARHGEF16	ARHGEF16	chr1:3371146-3397677	RIP	Input	OK	4.55774	4.24926	-0.101105	-0.322762	0.64565	0.710237	no
ARHGEF17	ARHGEF17	ARHGEF17	chr11:73019662-73080425	RIP	Input	OK	13.5394	5.34591	-1.34065	-5.05914	5e-05	0.000153953	yes
ARHGEF18	ARHGEF18	ARHGEF18	chr19:7459998-7537371	RIP	Input	OK	17.7283	8.25718	-1.10233	-4.20026	5e-05	0.000153953	yes
ARHGEF19	ARHGEF19	ARHGEF19	chr1:16524348-16539166	RIP	Input	OK	4.14954	6.06735	0.548115	1.75074	0.01265	0.0246137	yes
ARHGEF2	ARHGEF2	ARHGEF2	chr1:155916629-155948336	RIP	Input	OK	48.3825	19.5149	-1.30991	-5.11511	5e-05	0.000153953	yes
ARHGEF25	ARHGEF25	ARHGEF25	chr12:58003962-58011028	RIP	Input	OK	3.09911	4.43652	0.517576	1.57274	0.0263	0.0473062	yes
ARHGEF26	ARHGEF26	ARHGEF26	chr3:153742189-153975616	RIP	Input	OK	0.834678	0.414034	-1.01147	-1.93695	0.00825	0.0168416	yes
ARHGEF26-AS1	ARHGEF26-AS1	ARHGEF26-AS1	chr3:153742189-153975616	RIP	Input	NOTEST	0	0.0390796	inf	0	1	1	no
ARHGEF28	ARHGEF28	ARHGEF28	chr5:72921982-73237818	RIP	Input	OK	5.03002	1.13101	-2.15295	-6.95223	5e-05	0.000153953	yes
ARHGEF3	ARHGEF3	ARHGEF3	chr3:56761445-57113336	RIP	Input	OK	5.17808	3.37792	-0.616282	-1.88663	0.0071	0.0147502	yes
ARHGEF3-AS1	ARHGEF3-AS1	ARHGEF3-AS1	chr3:56761445-57113336	RIP	Input	NOTEST	0	0	0	0	1	1	no
ARHGEF33	ARHGEF33	ARHGEF33	chr2:39146503-39202590	RIP	Input	NOTEST	0.04667	0.157068	1.75082	0	1	1	no
ARHGEF34P	ARHGEF34P	ARHGEF34P	chr7:143883175-144077725	RIP	Input	NOTEST	0.144534	0.0622392	-1.21552	0	1	1	no
ARHGEF35	ARHGEF35	ARHGEF35	chr7:143883175-144077725	RIP	Input	NOTEST	0	0	0	0	1	1	no
ARHGEF37	ARHGEF37	ARHGEF37	chr5:148961134-149014527	RIP	Input	OK	1.98733	1.26283	-0.654168	-1.8671	0.0087	0.0176616	yes
ARHGEF38	ARHGEF38	ARHGEF38	chr4:106473776-106602070	RIP	Input	NOTEST	0	0.00146802	inf	0	1	1	no
ARHGEF38-IT1	ARHGEF38-IT1	ARHGEF38-IT1	chr4:106473776-106602070	RIP	Input	NOTEST	0	0	0	0	1	1	no
ARHGEF39	ARHGEF39	ARHGEF39	chr9:35658286-35665278	RIP	Input	OK	6.96547	7.2123	0.05024	0.153736	0.82485	0.861706	no
ARHGEF4	ARHGEF4	ARHGEF4	chr2:131674223-131804826	RIP	Input	OK	20.6201	10.3416	-0.995589	-3.74478	5e-05	0.000153953	yes
ARHGEF40	ARHGEF40	ARHGEF40	chr14:21484921-21572863	RIP	Input	OK	5.70918	2.45895	-1.21524	-3.06279	5e-05	0.000153953	yes
ARHGEF5	ARHGEF5	ARHGEF5	chr7:143883175-144077725	RIP	Input	NOTEST	0.515252	0.219449	-1.23139	0	1	1	no
ARHGEF6	ARHGEF6	ARHGEF6	chrX:135747711-135863503	RIP	Input	NOTEST	0	0.00801492	inf	0	1	1	no
ARHGEF7	ARHGEF7	ARHGEF7	chr13:111766158-111958081	RIP	Input	OK	18.5749	9.17775	-1.01714	-3.8241	5e-05	0.000153953	yes
ARHGEF7-AS1	ARHGEF7-AS1	ARHGEF7-AS1	chr13:111766158-111958081	RIP	Input	NOTEST	0	0	0	0	1	1	no
ARHGEF7-AS2	ARHGEF7-AS2	ARHGEF7-AS2	chr13:111766158-111958081	RIP	Input	NOTEST	0	0	0	0	1	1	no
ARHGEF9	ARHGEF9	ARHGEF9	chrX:62854846-63005426	RIP	Input	OK	9.37754	5.58277	-0.748229	-2.77472	0.0001	0.000295931	yes
ARHGEF9-IT1	ARHGEF9-IT1	ARHGEF9-IT1	chrX:62854846-63005426	RIP	Input	NOTEST	0	0.0597081	inf	0	1	1	no
ARID1A	ARID1A	ARID1A	chr1:27022521-27108601	RIP	Input	OK	29.4281	9.01257	-1.70718	-6.72464	5e-05	0.000153953	yes
ARID1B	ARID1B	ARID1B	chr6:157098988-157531913	RIP	Input	OK	14.087	3.59684	-1.96956	-7.36808	5e-05	0.000153953	yes
ARID2	ARID2	ARID2	chr12:46123491-46301823	RIP	Input	OK	25.8646	4.58296	-2.49663	-9.70411	5e-05	0.000153953	yes
ARID3A	ARID3A	ARID3A	chr19:926036-972803	RIP	Input	OK	3.21531	1.9067	-0.753875	-1.92915	0.0087	0.0176616	yes
ARID3B	ARID3B	ARID3B	chr15:74833517-74890472	RIP	Input	OK	2.65586	3.20579	0.271498	0.845361	0.22485	0.303	no
ARID3C	ARID3C	ARID3C	chr9:34621454-34628011	RIP	Input	NOTEST	0.627751	0.496051	-0.339704	0	1	1	no
ARID4A	ARID4A	ARID4A	chr14:58765221-58840451	RIP	Input	OK	2.9287	1.71923	-0.768497	-2.53192	0.00035	0.000952854	yes
ARID4B	ARID4B	ARID4B	chr1:235330209-235491534	RIP	Input	OK	11.6477	4.49842	-1.37255	-5.1508	5e-05	0.000153953	yes
ARID5A	ARID5A	ARID5A	chr2:97202455-97218375	RIP	Input	OK	1.89846	1.78324	-0.0903269	-0.188518	0.77845	0.822305	no
ARID5B	ARID5B	ARID5B	chr10:63661012-63856707	RIP	Input	OK	24.4211	5.46234	-2.16054	-8.32769	5e-05	0.000153953	yes
ARIH1	ARIH1	ARIH1	chr15:72766666-72878896	RIP	Input	OK	23.7549	12.5726	-0.917937	-3.5641	5e-05	0.000153953	yes
ARIH2	ARIH2	ARIH2	chr3:48955220-49022971	RIP	Input	OK	35.9449	31.2532	-0.201785	-0.785374	0.2681	0.34951	no
ARIH2OS	ARIH2OS	ARIH2OS	chr3:48955220-49022971	RIP	Input	OK	2.28538	4.02943	0.818143	0.381523	0.65635	0.718758	no
ARL1	ARL1	ARL1	chr12:101786897-101801598	RIP	Input	OK	5.66782	16.6133	1.55147	5.21084	5e-05	0.000153953	yes
ARL10	ARL10	ARL10	chr5:175792470-175800503	RIP	Input	NOTEST	0	0.0148472	inf	0	1	1	no
ARL11	ARL11	ARL11	chr13:50202434-50208008	RIP	Input	NOTEST	0.051652	0.00350755	-3.88029	0	1	1	no
ARL13A	ARL13A	ARL13A	chrX:100224696-100245820	RIP	Input	NOTEST	0	0.0180729	inf	0	1	1	no
ARL13B	ARL13B	ARL13B	chr3:93698982-93774522	RIP	Input	OK	3.11739	2.98418	-0.0630032	-0.189818	0.78655	0.829915	no
ARL14	ARL14	ARL14	chr3:160394947-160396235	RIP	Input	NOTEST	0	0	0	0	1	1	no
ARL14EP	ARL14EP	ARL14EP	chr11:30344645-30359770	RIP	Input	OK	5.11633	6.93042	0.437835	1.38141	0.0526	0.0875204	no
ARL14EPL	ARL14EPL	ARL14EPL	chr5:115387162-115394827	RIP	Input	NOTEST	0	0.0188404	inf	0	1	1	no
ARL15	ARL15	ARL15	chr5:53180613-53606403	RIP	Input	OK	2.04578	2.80651	0.456127	1.03867	0.13935	0.2034	no
ARL16	ARL16	ARL16	chr17:79648194-79650954	RIP	Input	OK	11.1165	31.8929	1.52054	4.77357	5e-05	0.000153953	yes
ARL17A	ARL17A	ARL17A	chr17_ctg5_hap1:1450905-1513884	RIP	Input	OK	1.20712	1.28436	0.0894783	0.145088	0.82305	0.860509	no
ARL17B	ARL17B	ARL17B	chr17_ctg5_hap1:195720-462618	RIP	Input	NOTEST	0.49944	0.179064	-1.47984	0	1	1	no
ARL2	ARL2	ARL2	chr11:64781584-64808044	RIP	Input	OK	43.8765	96.0818	1.13081	3.80541	5e-05	0.000153953	yes
ARL2-SNX15	ARL2-SNX15	ARL2-SNX15	chr11:64781584-64808044	RIP	Input	NOTEST	4.42314e-05	1.84434e-05	-1.26197	0	1	1	no
ARL2BP	ARL2BP	ARL2BP	chr16:57279037-57287545	RIP	Input	OK	24.8844	26.8835	0.111479	0.412344	0.5498	0.624473	no
ARL3	ARL3	ARL3	chr10:104433483-104474190	RIP	Input	OK	2.30813	7.18473	1.63821	5.15582	5e-05	0.000153953	yes
ARL4A	ARL4A	ARL4A	chr7:12726451-12730558	RIP	Input	OK	2.64063	3.64036	0.4632	1.26004	0.0713	0.114426	no
ARL4C	ARL4C	ARL4C	chr2:235401685-235405697	RIP	Input	OK	2.05386	1.11636	-0.879533	-2.0235	0.00585	0.01237	yes
ARL4D	ARL4D	ARL4D	chr17:41476352-41478504	RIP	Input	OK	9.83558	10.9917	0.160328	0.502596	0.47395	0.554444	no
ARL5A	ARL5A	ARL5A	chr2:152657479-152685009	RIP	Input	OK	4.25078	5.71266	0.426436	1.26327	0.07225	0.115739	no
ARL5B	ARL5B	ARL5B	chr10:18948312-18966940	RIP	Input	OK	5.89211	3.22131	-0.871136	-2.6503	0.00035	0.000952854	yes
ARL5C	ARL5C	ARL5C	chr17:37313146-37322414	RIP	Input	NOTEST	0.0848022	0	#NAME?	0	1	1	no
ARL6	ARL6	ARL6	chr3:97483364-97520086	RIP	Input	OK	0.985537	2.24682	1.1889	2.01797	0.00615	0.0129462	yes
ARL6IP1	ARL6IP1	ARL6IP1	chr16:18802988-18813000	RIP	Input	OK	90.2697	115.544	0.356125	1.42706	0.04145	0.0707844	no
ARL6IP4	ARL6IP4	ARL6IP4	chr12:123464606-123467460	RIP	Input	OK	53.4033	129.038	1.27279	5.00514	5e-05	0.000153953	yes
ARL6IP5	ARL6IP5	ARL6IP5	chr3:69134089-69155239	RIP	Input	OK	30.5312	60.8641	0.995307	3.83642	5e-05	0.000153953	yes
ARL6IP6	ARL6IP6	ARL6IP6	chr2:153574406-153617767	RIP	Input	OK	5.68365	5.48425	-0.0515227	-0.156114	0.82325	0.860513	no
ARL8A	ARL8A	ARL8A	chr1:202102531-202113871	RIP	Input	OK	15.6675	22.1125	0.49709	1.77112	0.0114	0.0224202	yes
ARL8B	ARL8B	ARL8B	chr3:5163929-5222601	RIP	Input	OK	14.0824	20.0856	0.51227	1.86994	0.00785	0.0161201	yes
ARL9	ARL9	ARL9	chr4:57371374-57390058	RIP	Input	NOTEST	0	0.0180207	inf	0	1	1	no
ARMC1	ARMC1	ARMC1	chr8:66514690-66546452	RIP	Input	OK	7.72041	12.014	0.637973	2.16419	0.0031	0.00697646	yes
ARMC10	ARMC10	ARMC10	chr7:102715327-102789569	RIP	Input	OK	7.43239	15.7036	1.07919	2.87992	5e-05	0.000153953	yes
ARMC12	ARMC12	ARMC12	chr6:35704808-35716690	RIP	Input	NOTEST	0.106383	0.649442	2.60993	0	1	1	no
ARMC2	ARMC2	ARMC2	chr6:109169618-109295675	RIP	Input	NOTEST	0.518907	0.376571	-0.462552	0	1	1	no
ARMC2-AS1	ARMC2-AS1	ARMC2-AS1	chr6:109169618-109295675	RIP	Input	NOTEST	0	0.0921387	inf	0	1	1	no
ARMC3	ARMC3	ARMC3	chr10:23216952-23327452	RIP	Input	NOTEST	0	0.00595576	inf	0	1	1	no
ARMC4	ARMC4	ARMC4	chr10:28101092-28287979	RIP	Input	OK	2.33059	1.30126	-0.840782	-2.24959	0.0018	0.00425375	yes
ARMC4P1	ARMC4P1	ARMC4P1	chr10:27547690-27623984	RIP	Input	NOTEST	0	0	0	0	1	1	no
ARMC5	ARMC5	ARMC5	chr16:31469593-31478488	RIP	Input	OK	5.54553	3.63037	-0.611206	-1.8339	0.0091	0.0183914	yes
ARMC6	ARMC6	ARMC6	chr19:19101695-19168987	RIP	Input	OK	23.4174	29.7244	0.344071	0.470404	0.4928	0.572931	no
ARMC7	ARMC7	ARMC7	chr17:73106046-73127890	RIP	Input	OK	7.61947	6.11616	-0.317065	-0.452278	0.4947	0.574531	no
ARMC8	ARMC8	ARMC8	chr3:137906089-138048728	RIP	Input	OK	15.8102	15.8856	0.00686422	0.0252897	0.9704	0.977155	no
ARMC9	ARMC9	ARMC9	chr2:232063259-232240590	RIP	Input	OK	4.69687	3.50106	-0.423908	-1.28475	0.06735	0.108843	no
ARMCX1	ARMCX1	ARMCX1	chrX:100805513-100809675	RIP	Input	NOTEST	0	0	0	0	1	1	no
ARMCX2	ARMCX2	ARMCX2	chrX:100910267-100914876	RIP	Input	NOTEST	0	0.0144016	inf	0	1	1	no
ARMCX3	ARMCX3	ARMCX3	chrX:100878119-100882831	RIP	Input	OK	4.2384	8.43227	0.992402	3.21851	5e-05	0.000153953	yes
ARMCX4	ARMCX4	ARMCX4	chrX:100673250-100790975	RIP	Input	NOTEST	0	0	0	0	1	1	no
ARMCX5	ARMCX5	ARMCX5	chrX:101854095-101972661	RIP	Input	OK	1.49686	1.49023	-0.00640482	-0.0127413	0.98535	0.988504	no
ARMCX5-GPRASP2	ARMCX5-GPRASP2	ARMCX5-GPRASP2	chrX:101854095-101972661	RIP	Input	NOTEST	0.204509	0.152876	-0.419805	0	1	1	no
ARMCX6	ARMCX6	ARMCX6	chrX:100870107-100872991	RIP	Input	OK	4.20699	3.50463	-0.263529	-0.565566	0.4155	0.499199	no
ARMS2	ARMS2	ARMS2	chr10:124214178-124216868	RIP	Input	NOTEST	0	0.0504194	inf	0	1	1	no
ARMT1	ARMT1	ARMT1	chr6:151773392-151791234	RIP	Input	OK	3.98837	7.95998	0.996967	2.8805	0.0002	0.000567126	yes
ARNT	ARNT	ARNT	chr1:150782180-150849244	RIP	Input	OK	18.8864	14.6691	-0.364569	-1.40375	0.0452	0.0764347	no
ARNT2	ARNT2	ARNT2	chr15:80696691-80890277	RIP	Input	NOTEST	0.431457	0.223943	-0.946085	0	1	1	no
ARNTL	ARNTL	ARNTL	chr11:13299273-13408812	RIP	Input	OK	2.27286	3.06684	0.432242	1.25196	0.07075	0.113654	no
ARNTL2	ARNTL2	ARNTL2	chr12:27485786-27599567	RIP	Input	OK	3.03762	2.13463	-0.508955	-1.64983	0.01895	0.0352066	yes
ARNTL2-AS1	ARNTL2-AS1	ARNTL2-AS1	chr12:27485786-27599567	RIP	Input	NOTEST	0.188085	0.0684055	-1.4592	0	1	1	no
ARPC1A	ARPC1A	ARPC1A	chr7:98923495-98963885	RIP	Input	OK	44.9319	49.2472	0.132302	0.506863	0.46255	0.543814	no
ARPC1B	ARPC1B	ARPC1B	chr7:98972297-99006305	RIP	Input	OK	81.0778	112.49	0.472412	1.1434	0.1028	0.156724	no
ARPC2	ARPC2	ARPC2	chr2:219081816-219119071	RIP	Input	OK	50.3359	75.0914	0.577062	2.26218	0.0016	0.00382298	yes
ARPC3	ARPC3	ARPC3	chr12:110872694-110888216	RIP	Input	OK	71.1185	177.976	1.32338	5.20028	5e-05	0.000153953	yes
ARPC4	ARPC4	ARPC4	chr3:9821647-9878040	RIP	Input	OK	37.5899	102.686	1.44983	3.33362	0.0001	0.000295931	yes
ARPC4-TTLL3	ARPC4-TTLL3	ARPC4-TTLL3	chr3:9821647-9878040	RIP	Input	OK	2.48625	2.51533	0.016775	0.0131371	0.98495	0.988253	no
ARPC5	ARPC5	ARPC5	chr1:183595327-183605076	RIP	Input	OK	48.3389	46.9259	-0.0428006	-0.167486	0.8107	0.850705	no
ARPC5L	ARPC5L	ARPC5L	chr9:127624396-127640012	RIP	Input	OK	18.9146	30.519	0.690208	2.60914	0.00045	0.00119906	yes
ARPIN	ARPIN	ARPIN	chr15:90373830-90456222	RIP	Input	OK	6.3093	6.2735	-0.00821109	-0.0202425	0.97785	0.982928	no
ARPP19	ARPP19	ARPP19	chr15:52839241-52861643	RIP	Input	OK	20.3573	38.9144	0.934758	3.66164	5e-05	0.000153953	yes
ARPP21	ARPP21	ARPP21	chr3:35680665-35835988	RIP	Input	NOTEST	0	0	0	0	1	1	no
ARR3	ARR3	ARR3	chrX:69488184-69501690	RIP	Input	NOTEST	0	0	0	0	1	1	no
ARRB1	ARRB1	ARRB1	chr11:74971165-75062875	RIP	Input	OK	1.65494	0.647995	-1.35272	-3.78893	5e-05	0.000153953	yes
ARRB2	ARRB2	ARRB2	chr17:4613788-4624795	RIP	Input	OK	19.0886	22.713	0.250805	0.924576	0.18665	0.259712	no
ARRDC1	ARRDC1	ARRDC1	chr9:140500091-140513347	RIP	Input	OK	24.7691	27.6808	0.160346	0.414948	0.55495	0.629074	no
ARRDC1-AS1	ARRDC1-AS1	ARRDC1-AS1	chr9:140500091-140513347	RIP	Input	OK	26.6025	33.9004	0.349738	0.969035	0.1706	0.240764	no
ARRDC2	ARRDC2	ARRDC2	chr19:18111940-18124911	RIP	Input	OK	12.8842	20.2088	0.649387	2.37516	0.0008	0.00202274	yes
ARRDC3	ARRDC3	ARRDC3	chr5:90664448-90716532	RIP	Input	OK	15.3902	16.5483	0.104663	0.384533	0.5804	0.652473	no
ARRDC3-AS1	ARRDC3-AS1	ARRDC3-AS1	chr5:90664448-90716532	RIP	Input	OK	1.71852	0.823548	-1.06124	-0.781449	0.2593	0.340024	no
ARRDC4	ARRDC4	ARRDC4	chr15:98503932-98517068	RIP	Input	NOTEST	0.292073	0.198957	-0.553871	0	1	1	no
ARRDC5	ARRDC5	ARRDC5	chr19:4890448-4902879	RIP	Input	NOTEST	0	0.0513498	inf	0	1	1	no
ARSA	ARSA	ARSA	chr22:51061181-51066601	RIP	Input	OK	5.11748	5.51069	0.106799	0.358223	0.60785	0.676798	no
ARSB	ARSB	ARSB	chr5:78073036-78282357	RIP	Input	OK	9.44268	4.67529	-1.01414	-3.50496	5e-05	0.000153953	yes
ARSD	ARSD	ARSD	chrX:2822010-2847416	RIP	Input	NOTEST	0	0.0069297	inf	0	1	1	no
ARSD-AS1	ARSD-AS1	ARSD-AS1	chrX:2822010-2847416	RIP	Input	NOTEST	0	0	0	0	1	1	no
ARSE	ARSE	ARSE	chrX:2852672-2886351	RIP	Input	NOTEST	0	0.0422393	inf	0	1	1	no
ARSF	ARSF	ARSF	chrX:2958274-3030770	RIP	Input	NOTEST	0	0.0260113	inf	0	1	1	no
ARSG	ARSG	ARSG	chr17:66255322-66597095	RIP	Input	OK	16.3917	6.86804	-1.255	-1.6871	0.0303	0.0536579	no
ARSH	ARSH	ARSH	chrX:2924653-2951426	RIP	Input	NOTEST	0	0	0	0	1	1	no
ARSI	ARSI	ARSI	chr5:149675901-149682525	RIP	Input	NOTEST	0.0392261	0.0358618	-0.129365	0	1	1	no
ARSJ	ARSJ	ARSJ	chr4:114821439-114900878	RIP	Input	NOTEST	0.328227	0.0601458	-2.44816	0	1	1	no
ARSK	ARSK	ARSK	chr5:94890824-94940806	RIP	Input	OK	1.64219	3.39713	1.0487	2.54276	0.0014	0.00338132	yes
ART1	ART1	ART1	chr11:3666360-3685646	RIP	Input	NOTEST	0.235404	0.0467638	-2.33168	0	1	1	no
ART3	ART3	ART3	chr4:76932332-77033955	RIP	Input	NOTEST	0	0.013037	inf	0	1	1	no
ART4	ART4	ART4	chr12:14982244-14996413	RIP	Input	NOTEST	0	0	0	0	1	1	no
ART5	ART5	ART5	chr11:3659735-3663546	RIP	Input	OK	0.678023	2.50362	1.88461	2.13278	0.0031	0.00697646	yes
ARTN	ARTN	ARTN	chr1:44398991-44402912	RIP	Input	OK	1.15026	1.11937	-0.0392773	-0.051887	0.93685	0.951304	no
ARV1	ARV1	ARV1	chr1:231114794-231136479	RIP	Input	OK	7.56603	21.9484	1.53651	4.94292	5e-05	0.000153953	yes
ARVCF	ARVCF	ARVCF	chr22:19863040-20004309	RIP	Input	OK	3.76806	2.98822	-0.334532	-0.287617	0.65065	0.714602	no
ARX	ARX	ARX	chrX:25021812-25034065	RIP	Input	NOTEST	0	0	0	0	1	1	no
AS-PTPRE	AS-PTPRE	AS-PTPRE	chr10:129705324-129884119	RIP	Input	NOTEST	0	0	0	0	1	1	no
AS3MT	AS3MT	AS3MT	chr10:104613966-104661655	RIP	Input	NOTEST	0	1.6467e-06	inf	0	1	1	no
ASAH1	ASAH1	ASAH1	chr8:17913807-17955160	RIP	Input	OK	22.165	26.9403	0.281483	1.06122	0.1276	0.188783	no
ASAH2	ASAH2	ASAH2	chr10:51946999-52008370	RIP	Input	NOTEST	0	0.00377066	inf	0	1	1	no
ASAH2B	ASAH2B	ASAH2B	chr10:52499447-52516946	RIP	Input	NOTEST	0	0	0	0	1	1	no
ASAP1	ASAP1	ASAP1	chr8:131064350-131455906	RIP	Input	OK	20.0446	7.48884	-1.4204	-5.45329	5e-05	0.000153953	yes
ASAP1-IT1	ASAP1-IT1	ASAP1-IT1	chr8:131064350-131455906	RIP	Input	NOTEST	0	0.155541	inf	0	1	1	no
ASAP1-IT2	ASAP1-IT2	ASAP1-IT2	chr8:131064350-131455906	RIP	Input	NOTEST	0.223415	0.308962	0.467701	0	1	1	no
ASAP2	ASAP2	ASAP2	chr2:9346893-9613239	RIP	Input	OK	24.2231	7.95652	-1.60617	-3.70904	5e-05	0.000153953	yes
ASAP3	ASAP3	ASAP3	chr1:23755055-23810750	RIP	Input	OK	8.64106	7.60705	-0.18387	-0.671952	0.3433	0.427517	no
ASB1	ASB1	ASB1	chr2:239335568-239360891	RIP	Input	OK	5.69627	6.79758	0.255004	0.923093	0.1891	0.26251	no
ASB10	ASB10	ASB10	chr7:150872784-150884919	RIP	Input	NOTEST	0	0	0	0	1	1	no
ASB11	ASB11	ASB11	chrX:15299830-15333746	RIP	Input	NOTEST	0	0	0	0	1	1	no
ASB12	ASB12	ASB12	chrX:63444071-63450511	RIP	Input	NOTEST	0	0	0	0	1	1	no
ASB13	ASB13	ASB13	chr10:5680819-5708558	RIP	Input	OK	25.4326	15.5274	-0.711862	-2.61906	5e-05	0.000153953	yes
ASB14	ASB14	ASB14	chr3:57261764-57326710	RIP	Input	OK	0.517189	0.881358	0.769037	0.403691	0.6073	0.676413	no
ASB15	ASB15	ASB15	chr7:123241920-123277934	RIP	Input	NOTEST	0.0539107	0.00360552	-3.90229	0	1	1	no
ASB16	ASB16	ASB16	chr17:42248073-42264085	RIP	Input	OK	0.500851	2.59738	2.3746	2.2176	0.00765	0.015761	yes
ASB16-AS1	ASB16-AS1	ASB16-AS1	chr17:42248073-42264085	RIP	Input	OK	3.69207	9.57245	1.37446	3.25049	5e-05	0.000153953	yes
ASB17	ASB17	ASB17	chr1:76384557-76398116	RIP	Input	NOTEST	0	0	0	0	1	1	no
ASB18	ASB18	ASB18	chr2:237102094-237172988	RIP	Input	NOTEST	0.363683	0.06027	-2.59317	0	1	1	no
ASB2	ASB2	ASB2	chr14:94400498-94443076	RIP	Input	NOTEST	0	0	0	0	1	1	no
ASB3	ASB3	ASB3	chr2:53897116-54087170	RIP	Input	OK	12.3143	13.4518	0.127468	0.225126	0.75125	0.800823	no
ASB4	ASB4	ASB4	chr7:95115212-95169543	RIP	Input	NOTEST	0.0355346	0.00895505	-1.98845	0	1	1	no
ASB5	ASB5	ASB5	chr4:177134825-177190373	RIP	Input	NOTEST	0	0	0	0	1	1	no
ASB6	ASB6	ASB6	chr9:132371162-132404448	RIP	Input	OK	13.1316	9.25337	-0.504997	-1.23775	0.0799	0.126242	no
ASB7	ASB7	ASB7	chr15:101142754-101191904	RIP	Input	OK	3.93982	2.58858	-0.605966	-1.77403	0.0109	0.0215495	yes
ASB8	ASB8	ASB8	chr12:48541570-48551378	RIP	Input	OK	6.70678	9.40897	0.488417	1.62625	0.0207	0.038167	yes
ASB9	ASB9	ASB9	chrX:15262108-15288589	RIP	Input	OK	7.37063	14.2815	0.954286	3.08183	5e-05	0.000153953	yes
ASB9P1	ASB9P1	ASB9P1	chr15:93338713-93340338	RIP	Input	NOTEST	0.133851	0.500317	1.90222	0	1	1	no
ASCC1	ASCC1	ASCC1	chr10:73855789-73995618	RIP	Input	OK	10.9187	8.0373	-0.44202	-1.02743	0.14415	0.2092	no
ASCC2	ASCC2	ASCC2	chr22:30184596-30234293	RIP	Input	OK	29.1056	14.7996	-0.975738	-3.73413	5e-05	0.000153953	yes
ASCC3	ASCC3	ASCC3	chr6:100956070-101329248	RIP	Input	OK	20.5955	4.23369	-2.28234	-7.20748	5e-05	0.000153953	yes
ASCL1	ASCL1	ASCL1	chr12:103351451-103354294	RIP	Input	NOTEST	0.106743	0.0225616	-2.2422	0	1	1	no
ASCL2	ASCL2	ASCL2	chr11:2289727-2292182	RIP	Input	NOTEST	0.169132	0.0167571	-3.3353	0	1	1	no
ASCL3	ASCL3	ASCL3	chr11:8959118-8964580	RIP	Input	NOTEST	0	0.0506473	inf	0	1	1	no
ASCL4	ASCL4	ASCL4	chr12:108168161-108170421	RIP	Input	NOTEST	0	0	0	0	1	1	no
ASCL5	ASCL5	ASCL5	chr1:201083080-201084500	RIP	Input	NOTEST	0.201636	0.116898	-0.786505	0	1	1	no
ASF1A	ASF1A	ASF1A	chr6:119134611-119256327	RIP	Input	OK	2.75154	9.36542	1.7671	2.96336	0.00105	0.00260187	yes
ASF1B	ASF1B	ASF1B	chr19:14230320-14247440	RIP	Input	OK	26.8654	45.2942	0.753577	2.86322	5e-05	0.000153953	yes
ASGR1	ASGR1	ASGR1	chr17:7076750-7082883	RIP	Input	NOTEST	0.31095	0.598865	0.945551	0	1	1	no
ASGR2	ASGR2	ASGR2	chr17:7004640-7018130	RIP	Input	NOTEST	0	0.0103741	inf	0	1	1	no
ASH1L	ASH1L	ASH1L	chr1:155305051-155533735	RIP	Input	OK	26.941	4.16127	-2.69471	-9.82429	5e-05	0.000153953	yes
ASH1L-AS1	ASH1L-AS1	ASH1L-AS1	chr1:155305051-155533735	RIP	Input	OK	8.21828	16.2988	0.987853	0.962173	0.15265	0.21924	no
ASH2L	ASH2L	ASH2L	chr8:37963010-37997598	RIP	Input	OK	6.3492	8.36446	0.397698	1.35143	0.05345	0.0888	no
ASIC1	ASIC1	ASIC1	chr12:50451419-50477405	RIP	Input	OK	13.8338	13.2132	-0.0662193	-0.249871	0.71945	0.773314	no
ASIC2	ASIC2	ASIC2	chr17:31340105-32483825	RIP	Input	NOTEST	0	0	0	0	1	1	no
ASIC3	ASIC3	ASIC3	chr7:150745378-150749843	RIP	Input	OK	1.31335	2.00588	0.610985	1.12997	0.10435	0.158756	no
ASIC4	ASIC4	ASIC4	chr2:220378891-220403494	RIP	Input	NOTEST	0.0983151	0.00590979	-4.05623	0	1	1	no
ASIC5	ASIC5	ASIC5	chr4:156750880-156787425	RIP	Input	NOTEST	0	0	0	0	1	1	no
ASIP	ASIP	ASIP	chr20:32848170-32857148	RIP	Input	OK	1.10604	0.271497	-2.02639	-0.972907	0.21135	0.288171	no
ASL	ASL	ASL	chr7:65540775-65558329	RIP	Input	OK	7.14836	7.41366	0.0525733	0.166067	0.81475	0.853798	no
ASMT	ASMT	ASMT	chrY:1660485-1711974	RIP	Input	NOTEST	0	0	0	0	1	1	no
ASMTL	ASMTL	ASMTL	chrY:1469423-1522655	RIP	Input	NOTEST	0	0.0317355	inf	0	1	1	no
ASMTL-AS1	ASMTL-AS1	ASMTL-AS1	chrY:1469423-1522655	RIP	Input	NOTEST	0	0.0219778	inf	0	1	1	no
ASNA1	ASNA1	ASNA1	chr19:12848272-12859138	RIP	Input	OK	17.616	30.2749	0.781234	2.82217	5e-05	0.000153953	yes
ASNS	ASNS	ASNS	chr7:97481428-97501854	RIP	Input	OK	166.99	104.674	-0.673855	-2.6967	0.0001	0.000295931	yes
ASNSD1	ASNSD1	ASNSD1	chr2:190526124-190535557	RIP	Input	OK	5.79909	8.12956	0.48735	1.55821	0.02705	0.048516	yes
ASPA	ASPA	ASPA	chr17:3343305-3461289	RIP	Input	NOTEST	0	0	0	0	1	1	no
ASPDH	ASPDH	ASPDH	chr19:51014856-51017947	RIP	Input	NOTEST	0	0.0469056	inf	0	1	1	no
ASPG	ASPG	ASPG	chr14:104552022-104579046	RIP	Input	NOTEST	0.210854	0.608264	1.52845	0	1	1	no
ASPH	ASPH	ASPH	chr8:62200524-62627199	RIP	Input	OK	121.567	80.2637	-0.598935	-2.25296	0.0014	0.00338132	yes
ASPHD1	ASPHD1	ASPHD1	chr16:29912146-29917377	RIP	Input	OK	9.08555	27.165	1.5801	5.3191	5e-05	0.000153953	yes
ASPHD2	ASPHD2	ASPHD2	chr22:26825279-26840978	RIP	Input	NOTEST	0.351008	0.156774	-1.16282	0	1	1	no
ASPM	ASPM	ASPM	chr1:197053256-197115824	RIP	Input	OK	25.6304	13.3134	-0.944981	-3.4965	5e-05	0.000153953	yes
ASPN	ASPN	ASPN	chr9:95059639-95432547	RIP	Input	NOTEST	0.121478	0.0589258	-1.04372	0	1	1	no
ASPRV1	ASPRV1	ASPRV1	chr2:70187223-70314147	RIP	Input	NOTEST	0.421673	0.373359	-0.17556	0	1	1	no
ASPSCR1	ASPSCR1	ASPSCR1	chr17:79935421-79975282	RIP	Input	OK	26.8809	32.5465	0.275917	1.0244	0.1466	0.212171	no
ASRGL1	ASRGL1	ASRGL1	chr11:62104773-62160887	RIP	Input	NOTEST	0	0	0	0	1	1	no
ASS1	ASS1	ASS1	chr9:133320093-133376661	RIP	Input	OK	808.63	1155.33	0.514759	1.96033	0.0046	0.00996213	yes
ASTE1	ASTE1	ASTE1	chr3:130569368-131100319	RIP	Input	OK	2.33649	2.15846	-0.114345	-0.133992	0.8495	0.880678	no
ASTL	ASTL	ASTL	chr2:96789588-96804175	RIP	Input	NOTEST	0	0.0132289	inf	0	1	1	no
ASTN1	ASTN1	ASTN1	chr1:176826440-177134040	RIP	Input	NOTEST	0	0.00621208	inf	0	1	1	no
ASTN2	ASTN2	ASTN2	chr9:119187503-120177317	RIP	Input	OK	3.32741	2.00758	-0.728943	-1.02123	0.14385	0.20888	no
ASTN2-AS1	ASTN2-AS1	ASTN2-AS1	chr9:119187503-120177317	RIP	Input	NOTEST	0	0.0145847	inf	0	1	1	no
ASXL1	ASXL1	ASXL1	chr20:30946146-31027122	RIP	Input	OK	103.598	48.1027	-1.10681	-3.76858	5e-05	0.000153953	yes
ASXL2	ASXL2	ASXL2	chr2:25956621-26101385	RIP	Input	OK	11.9483	2.18653	-2.4501	-9.23566	5e-05	0.000153953	yes
ASXL3	ASXL3	ASXL3	chr18:31158540-31331158	RIP	Input	NOTEST	0	0	0	0	1	1	no
ASZ1	ASZ1	ASZ1	chr7:117003275-117067577	RIP	Input	NOTEST	0	0.0131693	inf	0	1	1	no
ATAD1	ATAD1	ATAD1	chr10:89511268-89577988	RIP	Input	OK	20.7968	14.213	-0.549152	-2.09992	0.00355	0.00790003	yes
ATAD2	ATAD2	ATAD2	chr8:124332090-124408705	RIP	Input	OK	28.4988	11.9017	-1.25973	-4.95551	5e-05	0.000153953	yes
ATAD2B	ATAD2B	ATAD2B	chr2:23971533-24149984	RIP	Input	OK	7.37315	2.2333	-1.7231	-6.12472	5e-05	0.000153953	yes
ATAD3A	ATAD3A	ATAD3A	chr1:1447522-1470067	RIP	Input	OK	52.7523	38.9618	-0.437172	-1.72418	0.016	0.0303601	yes
ATAD3B	ATAD3B	ATAD3B	chr1:1407134-1431584	RIP	Input	OK	20.5554	24.7629	0.268665	1.01081	0.15235	0.218857	no
ATAD3C	ATAD3C	ATAD3C	chr1:1385068-1405538	RIP	Input	NOTEST	0.0308297	0.0430539	0.481824	0	1	1	no
ATAD5	ATAD5	ATAD5	chr17:29158987-29222883	RIP	Input	OK	6.51859	4.2978	-0.600961	-2.19455	0.0019	0.00447081	yes
ATAT1	ATAT1	ATAT1	chr6_mann_hap4:1942690-1962672	RIP	Input	OK	5.457	13.1712	1.27121	3.92335	5e-05	0.000153953	yes
ATCAY	ATCAY	ATCAY	chr19:3708334-3987432	RIP	Input	NOTEST	0.0459733	0.0166173	-1.46811	0	1	1	no
ATE1	ATE1	ATE1	chr10:123499935-123711480	RIP	Input	OK	4.76265	3.96169	-0.265651	-0.871274	0.2093	0.285879	no
ATE1-AS1	ATE1-AS1	ATE1-AS1	chr10:123499935-123711480	RIP	Input	NOTEST	5.59331e-178	0.148097	586.064	0	1	1	no
ATF1	ATF1	ATF1	chr12:51157788-51214943	RIP	Input	OK	15.4752	15.5014	0.00244024	0.00882389	0.9904	0.992209	no
ATF2	ATF2	ATF2	chr2:175936977-176032934	RIP	Input	OK	6.14543	7.08105	0.20445	0.674334	0.3317	0.416222	no
ATF3	ATF3	ATF3	chr1:212738675-212794119	RIP	Input	OK	31.5225	29.5858	-0.0914766	-0.346898	0.61545	0.683814	no
ATF4	ATF4	ATF4	chr22:39916563-39918691	RIP	Input	OK	185.977	359.6	0.951273	3.79894	5e-05	0.000153953	yes
ATF5	ATF5	ATF5	chr19:50392912-50437193	RIP	Input	OK	10.2533	21.1338	1.04347	1.46466	0.0502	0.0839515	no
ATF6	ATF6	ATF6	chr1:161736033-161933860	RIP	Input	OK	27.7614	13.9977	-0.987896	-3.93836	5e-05	0.000153953	yes
ATF6B	ATF6B	ATF6B	chr6_mcf_hap5:3462872-3475845	RIP	Input	OK	51.0931	47.9015	-0.0930554	-0.370732	0.5905	0.660892	no
ATF7	ATF7	ATF7	chr12:53901639-54020199	RIP	Input	OK	11.8022	24.2871	1.04114	2.35722	0.00055	0.00143929	yes
ATF7IP	ATF7IP	ATF7IP	chr12:14518565-14655869	RIP	Input	OK	33.9499	5.97439	-2.50654	-9.31521	5e-05	0.000153953	yes
ATF7IP2	ATF7IP2	ATF7IP2	chr16:10479911-10577495	RIP	Input	OK	1.598	1.17496	-0.443656	-1.04098	0.13355	0.19624	no
ATG10	ATG10	ATG10	chr5:81267843-81551216	RIP	Input	OK	2.55399	3.20698	0.328463	0.844711	0.21995	0.297707	no
ATG101	ATG101	ATG101	chr12:52463757-52471279	RIP	Input	OK	26.6981	46.2621	0.793095	2.97496	5e-05	0.000153953	yes
ATG12	ATG12	ATG12	chr5:115163893-115249778	RIP	Input	OK	4.22987	9.88071	1.224	3.33174	5e-05	0.000153953	yes
ATG13	ATG13	ATG13	chr11:46638825-46697568	RIP	Input	OK	11.6638	7.98148	-0.547313	-2.05257	0.00245	0.00563504	yes
ATG14	ATG14	ATG14	chr14:55833108-55878576	RIP	Input	OK	5.09734	4.18586	-0.284221	-0.964744	0.1708	0.240892	no
ATG16L1	ATG16L1	ATG16L1	chr2:234160216-234204320	RIP	Input	OK	11.0738	8.7642	-0.337452	-0.269659	0.42235	0.505399	no
ATG16L2	ATG16L2	ATG16L2	chr11:72525450-72540680	RIP	Input	OK	0.751347	2.45634	1.70896	3.05151	0.00015	0.000432993	yes
ATG2A	ATG2A	ATG2A	chr11:64662003-64684722	RIP	Input	OK	8.07373	3.12394	-1.36987	-4.74747	5e-05	0.000153953	yes
ATG2B	ATG2B	ATG2B	chr14:96745538-96829738	RIP	Input	OK	4.1169	1.76244	-1.22398	-4.41421	5e-05	0.000153953	yes
ATG3	ATG3	ATG3	chr3:112251353-112304424	RIP	Input	OK	26.4932	46.5002	0.811617	2.80219	5e-05	0.000153953	yes
ATG4A	ATG4A	ATG4A	chrX:107334896-107397901	RIP	Input	OK	1.71043	2.58341	0.594917	1.38996	0.0428	0.0728253	no
ATG4B	ATG4B	ATG4B	chr2:242577026-242613271	RIP	Input	OK	10.2957	14.4886	0.492883	1.76449	0.0114	0.0224202	yes
ATG4C	ATG4C	ATG4C	chr1:63249776-63330941	RIP	Input	OK	5.25901	4.72609	-0.154143	-0.468038	0.4979	0.577687	no
ATG4D	ATG4D	ATG4D	chr19:10654569-10676702	RIP	Input	OK	19.9231	21.3323	0.0985985	0.187667	0.78715	0.830428	no
ATG5	ATG5	ATG5	chr6:106632351-106773695	RIP	Input	OK	10.6697	8.06142	-0.404412	-1.40567	0.0445	0.0753672	no
ATG7	ATG7	ATG7	chr3:11314009-11762242	RIP	Input	OK	7.93411	5.43922	-0.544671	-1.29533	0.06555	0.106326	no
ATG9A	ATG9A	ATG9A	chr2:220084101-220094410	RIP	Input	OK	39.5602	27.3296	-0.533586	-2.08138	0.00325	0.00729035	yes
ATG9B	ATG9B	ATG9B	chr7:150688143-150721586	RIP	Input	NOTEST	0.0387215	0.0616699	0.671433	0	1	1	no
ATIC	ATIC	ATIC	chr2:216176678-216214496	RIP	Input	OK	60.8878	50.1282	-0.280531	-1.11434	0.11475	0.172269	no
ATL1	ATL1	ATL1	chr14:50999799-51099784	RIP	Input	NOTEST	0.440928	0.249125	-0.823672	0	1	1	no
ATL2	ATL2	ATL2	chr2:38521098-38605726	RIP	Input	OK	18.2109	18.0086	-0.0161141	-0.0614899	0.93225	0.948096	no
ATL3	ATL3	ATL3	chr11:63391553-63439446	RIP	Input	OK	19.767	14.5172	-0.445331	-1.74944	0.01425	0.027331	yes
ATM	ATM	ATM	chr11:108093558-108338258	RIP	Input	OK	8.93141	3.3151	-1.42984	-5.49834	5e-05	0.000153953	yes
ATMIN	ATMIN	ATMIN	chr16:81069457-81080951	RIP	Input	OK	17.6124	12.1937	-0.530453	-2.0412	0.0038	0.00839674	yes
ATN1	ATN1	ATN1	chr12:7033625-7051484	RIP	Input	OK	71.627	69.392	-0.0457352	-0.1822	0.79705	0.838856	no
ATOH1	ATOH1	ATOH1	chr4:94750077-94751142	RIP	Input	NOTEST	0	0.0440499	inf	0	1	1	no
ATOH7	ATOH7	ATOH7	chr10:69990351-69991870	RIP	Input	OK	0.229662	1.07791	2.23065	1.574	0.0802	0.126625	no
ATOH8	ATOH8	ATOH8	chr2:85980908-86018506	RIP	Input	NOTEST	0.261291	0.316146	0.274932	0	1	1	no
ATOX1	ATOX1	ATOX1	chr5:151122382-151138210	RIP	Input	OK	28.5244	117.743	2.04538	6.84354	5e-05	0.000153953	yes
ATP10A	ATP10A	ATP10A	chr15:25923859-26108349	RIP	Input	NOTEST	0	0	0	0	1	1	no
ATP10B	ATP10B	ATP10B	chr5:159990126-160279219	RIP	Input	NOTEST	0	0	0	0	1	1	no
ATP10D	ATP10D	ATP10D	chr4:47487409-47595503	RIP	Input	OK	2.54055	0.976997	-1.37871	-4.0799	5e-05	0.000153953	yes
ATP11A	ATP11A	ATP11A	chr13:113344642-113541482	RIP	Input	OK	25.1803	6.0918	-2.04736	-7.88995	5e-05	0.000153953	yes
ATP11A-AS1	ATP11A-AS1	ATP11A-AS1	chr13:113344642-113541482	RIP	Input	OK	1.02011	0.0548466	-4.21718	-0.981545	0.1636	0.232476	no
ATP11AUN	ATP11AUN	ATP11AUN	chr13:113301357-113338811	RIP	Input	NOTEST	0.0858865	0.00441357	-4.28241	0	1	1	no
ATP11B	ATP11B	ATP11B	chr3:182511290-182639421	RIP	Input	OK	6.53631	4.28137	-0.610403	-2.20731	0.00175	0.00415124	yes
ATP11C	ATP11C	ATP11C	chrX:138808504-138914447	RIP	Input	OK	19.2843	8.5264	-1.17742	-4.54398	5e-05	0.000153953	yes
ATP12A	ATP12A	ATP12A	chr13:25254548-25285923	RIP	Input	NOTEST	0.027609	0.00612919	-2.17137	0	1	1	no
ATP13A1	ATP13A1	ATP13A1	chr19:19756009-19774503	RIP	Input	OK	49.2833	36.5036	-0.433059	-1.72501	0.0144	0.0275866	yes
ATP13A2	ATP13A2	ATP13A2	chr1:17312452-17338467	RIP	Input	OK	32.2625	19.7783	-0.70594	-2.73409	0.00015	0.000432993	yes
ATP13A3	ATP13A3	ATP13A3	chr3:194123402-194188968	RIP	Input	OK	19.4218	5.69934	-1.76881	-6.68721	5e-05	0.000153953	yes
ATP13A4	ATP13A4	ATP13A4	chr3:193116755-193273373	RIP	Input	NOTEST	0	0.00390483	inf	0	1	1	no
ATP13A4-AS1	ATP13A4-AS1	ATP13A4-AS1	chr3:193116755-193273373	RIP	Input	NOTEST	0	0	0	0	1	1	no
ATP13A5	ATP13A5	ATP13A5	chr3:192992830-193096514	RIP	Input	NOTEST	0.208472	0.36614	0.81254	0	1	1	no
ATP13A5-AS1	ATP13A5-AS1	ATP13A5-AS1	chr3:192992830-193096514	RIP	Input	NOTEST	0	9.35393e-12	inf	0	1	1	no
ATP1A1	ATP1A1	ATP1A1	chr1:116915794-116961244	RIP	Input	OK	277.36	102.738	-1.43279	-5.61162	5e-05	0.000153953	yes
ATP1A1-AS1	ATP1A1-AS1	ATP1A1-AS1	chr1:116915794-116961244	RIP	Input	OK	3.09077	2.94721	-0.068617	-0.0161686	0.9553	0.96562	no
ATP1A2	ATP1A2	ATP1A2	chr1:160085519-160113374	RIP	Input	NOTEST	0	0.00430433	inf	0	1	1	no
ATP1A3	ATP1A3	ATP1A3	chr19:42470733-42498428	RIP	Input	OK	5.36378	3.35121	-0.678567	-2.23568	0.0017	0.00404503	yes
ATP1A4	ATP1A4	ATP1A4	chr1:160121351-160156767	RIP	Input	NOTEST	0	0.0156722	inf	0	1	1	no
ATP1B1	ATP1B1	ATP1B1	chr1:169075946-169429907	RIP	Input	OK	218.527	176.484	-0.308278	-1.17681	0.09435	0.145459	no
ATP1B2	ATP1B2	ATP1B2	chr17:7549944-7561089	RIP	Input	NOTEST	0.0351555	0.0369449	0.0716277	0	1	1	no
ATP1B3	ATP1B3	ATP1B3	chr3:141595433-141645390	RIP	Input	OK	205.353	245.77	0.259204	1.03398	0.1421	0.206749	no
ATP1B4	ATP1B4	ATP1B4	chrX:119495939-119517104	RIP	Input	NOTEST	0	0	0	0	1	1	no
ATP23	ATP23	ATP23	chr12:58335286-58351052	RIP	Input	OK	0.825073	4.69943	2.50989	3.42102	0.00015	0.000432993	yes
ATP2A1	ATP2A1	ATP2A1	chr16:28889808-28936532	RIP	Input	OK	0.897724	0.865401	-0.0529029	-0.0610001	0.93135	0.9474	no
ATP2A1-AS1	ATP2A1-AS1	ATP2A1-AS1	chr16:28889808-28936532	RIP	Input	OK	16.707	26.7224	0.677597	1.09187	0.12225	0.182013	no
ATP2A2	ATP2A2	ATP2A2	chr12:110719031-110788897	RIP	Input	OK	116.959	38.3474	-1.60881	-6.18873	5e-05	0.000153953	yes
ATP2A3	ATP2A3	ATP2A3	chr17:3827162-3867758	RIP	Input	OK	8.6091	5.84505	-0.558648	-1.99474	0.0048	0.0103459	yes
ATP2B1	ATP2B1	ATP2B1	chr12:89981825-90049844	RIP	Input	OK	24.8467	9.55038	-1.37943	-5.42105	5e-05	0.000153953	yes
ATP2B1-AS1	ATP2B1-AS1	ATP2B1-AS1	chr12:90102731-90105729	RIP	Input	NOTEST	0.616182	0.617136	0.00223116	0	1	1	no
ATP2B2	ATP2B2	ATP2B2	chr3:10365706-10547374	RIP	Input	NOTEST	0	0.00318931	inf	0	1	1	no
ATP2B2-IT2	ATP2B2-IT2	ATP2B2-IT2	chr3:10667700-10668492	RIP	Input	NOTEST	0	0	0	0	1	1	no
ATP2B3	ATP2B3	ATP2B3	chrX:152801579-152848387	RIP	Input	NOTEST	0	0	0	0	1	1	no
ATP2B4	ATP2B4	ATP2B4	chr1:203595914-203713209	RIP	Input	OK	18.4173	4.4823	-2.03875	-7.81237	5e-05	0.000153953	yes
ATP2C1	ATP2C1	ATP2C1	chr3:130569368-131100319	RIP	Input	OK	18.573	11.4492	-0.697956	-2.48652	0.00045	0.00119906	yes
ATP2C2	ATP2C2	ATP2C2	chr16:84402128-84497793	RIP	Input	NOTEST	0.240699	0.233965	-0.0409328	0	1	1	no
ATP4A	ATP4A	ATP4A	chr19:36041094-36054560	RIP	Input	NOTEST	0	0.0167958	inf	0	1	1	no
ATP4B	ATP4B	ATP4B	chr13:114303121-114312513	RIP	Input	NOTEST	0	0.0173643	inf	0	1	1	no
ATP5A1	ATP5A1	ATP5A1	chr18:43664109-43684199	RIP	Input	OK	264.692	209.937	-0.334355	-1.34062	0.0587	0.0965232	no
ATP5B	ATP5B	ATP5B	chr12:57031958-57039852	RIP	Input	OK	515.124	506.658	-0.023908	-0.093966	0.89035	0.914029	no
ATP5C1	ATP5C1	ATP5C1	chr10:7830066-7849762	RIP	Input	OK	107.905	166.873	0.628988	2.50571	0.00045	0.00119906	yes
ATP5D	ATP5D	ATP5D	chr19:1241748-1244824	RIP	Input	OK	120.612	396.272	1.71612	6.45267	5e-05	0.000153953	yes
ATP5E	ATP5E	ATP5E	chr20:57603732-57617901	RIP	Input	OK	534.474	1944.3	1.86306	5.31266	5e-05	0.000153953	yes
ATP5EP2	ATP5EP2	ATP5EP2	chr13:28519342-28519710	RIP	Input	NOTEST	0	0.299975	inf	0	1	1	no
ATP5F1	ATP5F1	ATP5F1	chr1:111982511-112004525	RIP	Input	OK	83.4092	113.658	0.446424	1.54551	0.02595	0.0467277	yes
ATP5G1	ATP5G1	ATP5G1	chr17:46952221-47006422	RIP	Input	OK	134.924	486.477	1.85023	4.57644	5e-05	0.000153953	yes
ATP5G2	ATP5G2	ATP5G2	chr12:54058943-54070512	RIP	Input	OK	204.731	680.41	1.73267	6.87198	5e-05	0.000153953	yes
ATP5G3	ATP5G3	ATP5G3	chr2:176040985-176046490	RIP	Input	OK	34.5414	92.7125	1.42444	5.55593	5e-05	0.000153953	yes
ATP5H	ATP5H	ATP5H	chr17:73028661-73061984	RIP	Input	OK	163.256	352.092	1.10882	3.90047	5e-05	0.000153953	yes
ATP5I	ATP5I	ATP5I	chr4:666224-668127	RIP	Input	OK	221.638	804.173	1.8593	7.27075	5e-05	0.000153953	yes
ATP5J	ATP5J	ATP5J	chr21:27096790-27144771	RIP	Input	OK	33.0885	193.938	2.5512	7.45607	5e-05	0.000153953	yes
ATP5J2	ATP5J2	ATP5J2	chr7:99006600-99063824	RIP	Input	OK	207.103	773.093	1.90029	5.0876	5e-05	0.000153953	yes
ATP5J2-PTCD1	ATP5J2-PTCD1	ATP5J2-PTCD1	chr7:99006600-99063824	RIP	Input	NOTEST	0.00404422	0.000118539	-5.09243	0	1	1	no
ATP5L	ATP5L	ATP5L	chr11:118230295-118289530	RIP	Input	OK	46.5142	151.267	1.70135	4.0457	5e-05	0.000153953	yes
ATP5L2	ATP5L2	ATP5L2	chr22:43013845-43045405	RIP	Input	NOTEST	0.334218	0.191044	-0.806888	0	1	1	no
ATP5O	ATP5O	ATP5O	chr21:35275756-35288158	RIP	Input	OK	94.6594	358.61	1.9216	7.4336	5e-05	0.000153953	yes
ATP5S	ATP5S	ATP5S	chr14:50779046-50792946	RIP	Input	OK	3.22266	5.12937	0.67053	1.40867	0.04625	0.0779799	no
ATP5SL	ATP5SL	ATP5SL	chr19:41937222-41945843	RIP	Input	OK	17.4309	24.3112	0.479971	1.61614	0.02145	0.0394173	yes
ATP6AP1	ATP6AP1	ATP6AP1	chrX:153656977-153664863	RIP	Input	OK	86.2864	148.595	0.784178	3.13123	5e-05	0.000153953	yes
ATP6AP1L	ATP6AP1L	ATP6AP1L	chr5:81575280-81614465	RIP	Input	OK	0.954622	1.64632	0.786247	1.47392	0.0421	0.0717548	no
ATP6AP2	ATP6AP2	ATP6AP2	chrX:40440215-40465888	RIP	Input	OK	46.4972	99.5257	1.09792	4.28911	5e-05	0.000153953	yes
ATP6V0A1	ATP6V0A1	ATP6V0A1	chr17:40610861-40674597	RIP	Input	OK	5.97205	5.18865	-0.202867	-0.695824	0.3188	0.402568	no
ATP6V0A2	ATP6V0A2	ATP6V0A2	chr12:124196864-124246301	RIP	Input	OK	8.81822	5.59085	-0.657418	-2.4227	0.00075	0.00190731	yes
ATP6V0A4	ATP6V0A4	ATP6V0A4	chr7:138391038-138490769	RIP	Input	OK	0.864729	0.362487	-1.25432	-1.85121	0.01175	0.0230328	yes
ATP6V0B	ATP6V0B	ATP6V0B	chr1:44440319-44443972	RIP	Input	OK	37.5301	166.634	2.15057	8.04877	5e-05	0.000153953	yes
ATP6V0C	ATP6V0C	ATP6V0C	chr16:2563726-2570224	RIP	Input	OK	109.224	192.736	0.81934	3.17501	5e-05	0.000153953	yes
ATP6V0CP3	ATP6V0CP3	ATP6V0CP3	chr6:42695313-42695932	RIP	Input	NOTEST	0	0	0	0	1	1	no
ATP6V0D1	ATP6V0D1	ATP6V0D1	chr16:67471916-67515089	RIP	Input	OK	21.3946	36.2555	0.760956	2.79457	5e-05	0.000153953	yes
ATP6V0D2	ATP6V0D2	ATP6V0D2	chr8:87111138-87166454	RIP	Input	NOTEST	0	0	0	0	1	1	no
ATP6V0E1	ATP6V0E1	ATP6V0E1	chr5:172410762-172461900	RIP	Input	OK	41.8588	136.459	1.70486	6.1185	5e-05	0.000153953	yes
ATP6V0E2	ATP6V0E2	ATP6V0E2	chr7:149564782-149577801	RIP	Input	OK	9.78626	15.5011	0.663538	2.21249	0.0018	0.00425375	yes
ATP6V0E2-AS1	ATP6V0E2-AS1	ATP6V0E2-AS1	chr7:149564782-149577801	RIP	Input	OK	1.0084	0.363564	-1.47178	-1.19948	0.07945	0.125697	no
ATP6V1A	ATP6V1A	ATP6V1A	chr3:113465865-113530905	RIP	Input	OK	37.624	21.3296	-0.818796	-3.21346	5e-05	0.000153953	yes
ATP6V1B1	ATP6V1B1	ATP6V1B1	chr2:71162997-71192561	RIP	Input	OK	0.416932	1.07399	1.36509	1.70784	0.0277	0.0495873	yes
ATP6V1B1-AS1	ATP6V1B1-AS1	ATP6V1B1-AS1	chr2:71162997-71192561	RIP	Input	NOTEST	0.156755	0.224183	0.516161	0	1	1	no
ATP6V1B2	ATP6V1B2	ATP6V1B2	chr8:20054703-20079207	RIP	Input	OK	19.9307	12.272	-0.699627	-2.56679	0.0004	0.00107805	yes
ATP6V1C1	ATP6V1C1	ATP6V1C1	chr8:104033247-104085285	RIP	Input	OK	6.72443	6.14529	-0.129932	-0.469132	0.5027	0.581974	no
ATP6V1C2	ATP6V1C2	ATP6V1C2	chr2:10861774-10978103	RIP	Input	OK	1.06262	2.87315	1.43501	0.664698	0.39955	0.483834	no
ATP6V1D	ATP6V1D	ATP6V1D	chr14:67804580-67826720	RIP	Input	OK	8.71669	17.8437	1.03357	3.46751	5e-05	0.000153953	yes
ATP6V1E1	ATP6V1E1	ATP6V1E1	chr22:18074902-18111588	RIP	Input	OK	90.3137	87.3142	-0.0487295	-0.192389	0.784	0.82737	no
ATP6V1E2	ATP6V1E2	ATP6V1E2	chr2:46738973-46769696	RIP	Input	OK	2.78718	3.03662	0.12366	0.316639	0.6539	0.716791	no
ATP6V1F	ATP6V1F	ATP6V1F	chr7:128502856-128505903	RIP	Input	OK	29.8793	123.499	2.04729	7.24699	5e-05	0.000153953	yes
ATP6V1G1	ATP6V1G1	ATP6V1G1	chr9:117349993-117361152	RIP	Input	OK	30.0875	54.6597	0.861314	3.25733	5e-05	0.000153953	yes
ATP6V1G2	ATP6V1G2	ATP6V1G2	chr6_mann_hap4:2839654-2857517	RIP	Input	OK	0.563689	1.47897	1.39162	0.344562	0.49765	0.577448	no
ATP6V1G2-DDX39B	ATP6V1G2-DDX39B	ATP6V1G2-DDX39B	chr6_mann_hap4:2839654-2857517	RIP	Input	OK	0.814879	1.03658	0.347181	0.117074	0.8647	0.893621	no
ATP6V1G3	ATP6V1G3	ATP6V1G3	chr1:198492351-198510075	RIP	Input	NOTEST	0	0	0	0	1	1	no
ATP6V1H	ATP6V1H	ATP6V1H	chr8:54628102-54755871	RIP	Input	OK	18.381	12.1536	-0.596833	-2.12082	0.0026	0.00595093	yes
ATP7A	ATP7A	ATP7A	chrX:77166152-77305892	RIP	Input	OK	7.76576	2.05867	-1.91541	-6.40272	5e-05	0.000153953	yes
ATP7B	ATP7B	ATP7B	chr13:52506805-52585630	RIP	Input	OK	5.65134	1.76223	-1.68119	-5.58336	5e-05	0.000153953	yes
ATP8A1	ATP8A1	ATP8A1	chr4:42410391-42659122	RIP	Input	OK	2.31427	0.662303	-1.805	-4.97898	5e-05	0.000153953	yes
ATP8A2	ATP8A2	ATP8A2	chr13:25946148-26599989	RIP	Input	NOTEST	0.0384092	0.0188606	-1.02607	0	1	1	no
ATP8B1	ATP8B1	ATP8B1	chr18:55297533-55470327	RIP	Input	OK	2.94462	0.800999	-1.87821	-5.006	5e-05	0.000153953	yes
ATP8B2	ATP8B2	ATP8B2	chr1:154298035-154323780	RIP	Input	OK	21.6765	9.91359	-1.12865	-3.89413	5e-05	0.000153953	yes
ATP8B3	ATP8B3	ATP8B3	chr19:1782073-1812275	RIP	Input	OK	7.14897	5.90471	-0.27587	-1.00628	0.15445	0.221246	no
ATP8B4	ATP8B4	ATP8B4	chr15:50150434-50411419	RIP	Input	NOTEST	0	0.00964486	inf	0	1	1	no
ATP8B5P	ATP8B5P	ATP8B5P	chr9:35406751-35483026	RIP	Input	NOTEST	0	0.00339877	inf	0	1	1	no
ATP9A	ATP9A	ATP9A	chr20:50213313-50384950	RIP	Input	OK	77.3432	28.6815	-1.43115	-5.71731	5e-05	0.000153953	yes
ATP9B	ATP9B	ATP9B	chr18:76829274-77138282	RIP	Input	OK	3.4905	1.68203	-1.05323	-3.14306	5e-05	0.000153953	yes
ATPAF1	ATPAF1	ATPAF1	chr1:47100710-47134099	RIP	Input	OK	11.1183	26.4998	1.25305	4.39507	5e-05	0.000153953	yes
ATPAF2	ATPAF2	ATPAF2	chr17:17921333-17942480	RIP	Input	OK	6.58703	8.63955	0.391328	1.18181	0.0975	0.149667	no
ATPIF1	ATPIF1	ATPIF1	chr1:28562601-28564616	RIP	Input	OK	137.1	419.126	1.61215	6.06678	5e-05	0.000153953	yes
ATR	ATR	ATR	chr3:142168076-142297668	RIP	Input	OK	12.0355	3.16681	-1.9262	-7.18809	5e-05	0.000153953	yes
ATRAID	ATRAID	ATRAID	chr2:27422454-27440046	RIP	Input	OK	42.473	147.291	1.79405	4.85303	5e-05	0.000153953	yes
ATRIP	ATRIP	ATRIP	chr3:48488113-48509044	RIP	Input	OK	8.48945	7.77117	-0.127539	-0.320755	0.64865	0.712822	no
ATRN	ATRN	ATRN	chr20:3451664-3631769	RIP	Input	OK	10.0858	3.14412	-1.68159	-5.75175	5e-05	0.000153953	yes
ATRNL1	ATRNL1	ATRNL1	chr10:116853123-117708509	RIP	Input	NOTEST	0.107492	0.0447981	-1.26272	0	1	1	no
ATRX	ATRX	ATRX	chrX:76760355-77041755	RIP	Input	OK	26.9212	9.55858	-1.49388	-5.99241	5e-05	0.000153953	yes
ATXN1	ATXN1	ATXN1	chr6:16299342-16767114	RIP	Input	OK	10.5486	3.04381	-1.7931	-5.82989	5e-05	0.000153953	yes
ATXN10	ATXN10	ATXN10	chr22:46067677-46241187	RIP	Input	OK	83.518	60.0759	-0.475302	-1.90817	0.00585	0.01237	yes
ATXN1L	ATXN1L	ATXN1L	chr16:71879893-71891236	RIP	Input	OK	12.6305	9.6854	-0.383024	-1.48853	0.0356	0.0619517	no
ATXN2	ATXN2	ATXN2	chr12:111890017-112037480	RIP	Input	OK	32.0585	13.798	-1.21625	-4.71221	5e-05	0.000153953	yes
ATXN2L	ATXN2L	ATXN2L	chr16:28834368-28848558	RIP	Input	OK	76.9461	59.4703	-0.371677	-1.47866	0.0334	0.0585256	no
ATXN3	ATXN3	ATXN3	chr14:92524895-92572965	RIP	Input	OK	1.50176	2.48173	0.724697	2.02647	0.00155	0.00371295	yes
ATXN3L	ATXN3L	ATXN3L	chrX:13328770-13338518	RIP	Input	NOTEST	0	0	0	0	1	1	no
ATXN7	ATXN7	ATXN7	chr3:63850232-63989136	RIP	Input	OK	4.9721	3.09692	-0.683025	-2.30094	0.00095	0.00236969	yes
ATXN7L1	ATXN7L1	ATXN7L1	chr7:105245220-105517031	RIP	Input	OK	3.96577	2.05263	-0.950128	-2.54196	0.00055	0.00143929	yes
ATXN7L2	ATXN7L2	ATXN7L2	chr1:110026560-110035420	RIP	Input	OK	2.55677	3.88252	0.602671	1.71536	0.0155	0.0295135	yes
ATXN7L3	ATXN7L3	ATXN7L3	chr17:42264318-42275529	RIP	Input	OK	17.8189	10.4828	-0.765385	-2.25189	0.00215	0.00500096	yes
ATXN7L3B	ATXN7L3B	ATXN7L3B	chr12:74931550-74935232	RIP	Input	OK	15.0317	26.2419	0.803857	3.07183	5e-05	0.000153953	yes
ATXN8OS	ATXN8OS	ATXN8OS	chr13:70274724-70713885	RIP	Input	NOTEST	0	0	0	0	1	1	no
AUH	AUH	AUH	chr9:93976096-94124251	RIP	Input	OK	5.30158	8.56	0.69119	2.03604	0.0037	0.00819366	yes
AUNIP	AUNIP	AUNIP	chr1:26146396-26185949	RIP	Input	OK	8.33824	8.75778	0.0708226	0.13339	0.85185	0.882419	no
AUP1	AUP1	AUP1	chr2:74753774-74784678	RIP	Input	OK	55.1613	111.815	1.01939	3.42557	5e-05	0.000153953	yes
AURKA	AURKA	AURKA	chr20:54944444-54967393	RIP	Input	OK	75.4212	105.449	0.4835	1.90169	0.00745	0.0153947	yes
AURKAIP1	AURKAIP1	AURKAIP1	chr1:1309109-1310818	RIP	Input	OK	109.433	226.885	1.05191	4.10593	5e-05	0.000153953	yes
AURKAPS1	AURKAPS1	AURKAPS1	chr1:220321609-220445843	RIP	Input	OK	2.36371	0.75629	-1.64404	-0.983021	0.1883	0.261621	no
AURKB	AURKB	AURKB	chr17:8108048-8113944	RIP	Input	OK	74.5732	99.531	0.41649	1.65211	0.01855	0.0345317	yes
AURKC	AURKC	AURKC	chr19:57742376-57746916	RIP	Input	OK	1.00541	1.23591	0.297782	0.398456	0.5499	0.624533	no
AUTS2	AUTS2	AUTS2	chr7:69063904-70258054	RIP	Input	OK	6.65668	4.05842	-0.713886	-2.12733	0.00315	0.00708172	yes
AVEN	AVEN	AVEN	chr15:34158427-34357295	RIP	Input	OK	6.02761	6.6425	0.140141	0.42247	0.5483	0.623146	no
AVIL	AVIL	AVIL	chr12:58176527-58209852	RIP	Input	NOTEST	0.0656445	0.117398	0.838656	0	1	1	no
AVL9	AVL9	AVL9	chr7:32535037-32758780	RIP	Input	OK	9.22139	5.72474	-0.687774	-2.50893	0.0004	0.00107805	yes
AVP	AVP	AVP	chr20:3063201-3065370	RIP	Input	NOTEST	0	0	0	0	1	1	no
AVPI1	AVPI1	AVPI1	chr10:99437180-99447015	RIP	Input	OK	26.058	40.4199	0.633337	2.35871	0.00125	0.00305151	yes
AVPR1A	AVPR1A	AVPR1A	chr12:63536538-63546590	RIP	Input	NOTEST	0	0	0	0	1	1	no
AVPR1B	AVPR1B	AVPR1B	chr1:206224282-206231482	RIP	Input	NOTEST	0	0	0	0	1	1	no
AVPR2	AVPR2	AVPR2	chrX:153167984-153172620	RIP	Input	OK	1.6133	2.0326	0.333308	0.543894	0.4228	0.505892	no
AWAT1	AWAT1	AWAT1	chrX:69454504-69460511	RIP	Input	NOTEST	0.0637754	0	#NAME?	0	1	1	no
AWAT2	AWAT2	AWAT2	chrX:69260391-69269788	RIP	Input	NOTEST	0	0	0	0	1	1	no
AXDND1	AXDND1	AXDND1	chr1:179334854-179545087	RIP	Input	NOTEST	0.0202704	0.0126464	-0.680649	0	1	1	no
AXIN1	AXIN1	AXIN1	chr16:337439-402676	RIP	Input	OK	19.0463	11.6991	-0.70312	-2.62089	0.00015	0.000432993	yes
AXIN2	AXIN2	AXIN2	chr17:63524682-63557740	RIP	Input	OK	6.33597	3.28787	-0.946413	-3.13042	5e-05	0.000153953	yes
AXL	AXL	AXL	chr19:41725103-41767672	RIP	Input	OK	68.1444	34.0715	-1.00003	-3.95686	5e-05	0.000153953	yes
AZGP1	AZGP1	AZGP1	chr7:99564349-99573735	RIP	Input	NOTEST	0	0.0639045	inf	0	1	1	no
AZGP1P1	AZGP1P1	AZGP1P1	chr7:99578384-99581860	RIP	Input	NOTEST	0	0	0	0	1	1	no
AZI2	AZI2	AZI2	chr3:28363843-28390618	RIP	Input	OK	10.6496	15.5549	0.546577	1.78098	0.01065	0.0211474	yes
AZIN1	AZIN1	AZIN1	chr8:103838529-103876428	RIP	Input	OK	15.0586	14.3564	-0.0688973	-0.25783	0.71445	0.769017	no
AZIN1-AS1	AZIN1-AS1	AZIN1-AS1	chr8:103876498-103990104	RIP	Input	OK	0.747169	1.57591	1.07667	1.04467	0.1329	0.19546	no
AZIN2	AZIN2	AZIN2	chr1:33546713-33586132	RIP	Input	OK	0.701092	0.41746	-0.747967	-0.652639	0.25525	0.33565	no
AZU1	AZU1	AZU1	chr19:827825-832018	RIP	Input	OK	0.122703	1.68505	3.77956	1.96589	0.1359	0.199049	no
B2M	B2M	B2M	chr15:45003684-45010357	RIP	Input	OK	140.085	895.031	2.67564	10.561	5e-05	0.000153953	yes
B3GALNT1	B3GALNT1	B3GALNT1	chr3:160801670-160823160	RIP	Input	NOTEST	0	0	0	0	1	1	no
B3GALNT2	B3GALNT2	B3GALNT2	chr1:235530674-235667781	RIP	Input	OK	16.0434	14.5323	-0.142717	-0.403684	0.5541	0.628598	no
B3GALT1	B3GALT1	B3GALT1	chr2:168671283-168797654	RIP	Input	NOTEST	0.143804	0.0559444	-1.36204	0	1	1	no
B3GALT2	B3GALT2	B3GALT2	chr1:193091087-193223942	RIP	Input	NOTEST	0.0737853	0.113305	0.618799	0	1	1	no
B3GALT4	B3GALT4	B3GALT4	chr6_mcf_hap5:4718690-4720376	RIP	Input	OK	3.79767	2.45377	-0.630113	-1.30269	0.07055	0.113388	no
B3GALT5	B3GALT5	B3GALT5	chr21:40984866-41034816	RIP	Input	NOTEST	0	0	0	0	1	1	no
B3GALT5-AS1	B3GALT5-AS1	B3GALT5-AS1	chr21:40969074-40984749	RIP	Input	NOTEST	0.0875222	0	#NAME?	0	1	1	no
B3GALT6	B3GALT6	B3GALT6	chr1:1167628-1170420	RIP	Input	OK	31.1158	6.38559	-2.28476	-7.77421	5e-05	0.000153953	yes
B3GAT1	B3GAT1	B3GAT1	chr11:134248397-134281812	RIP	Input	NOTEST	0.0215147	0.0307418	0.514878	0	1	1	no
B3GAT2	B3GAT2	B3GAT2	chr6:71377473-71666788	RIP	Input	NOTEST	7.18527e-178	0.0389553	583.776	0	1	1	no
B3GAT3	B3GAT3	B3GAT3	chr11:62382767-62389647	RIP	Input	OK	16.2221	30.5175	0.911675	3.22304	5e-05	0.000153953	yes
B3GLCT	B3GLCT	B3GLCT	chr13:31774111-31906411	RIP	Input	OK	2.14822	1.49557	-0.522451	-1.38686	0.0516	0.0860741	no
B3GNT2	B3GNT2	B3GNT2	chr2:62423261-62451866	RIP	Input	OK	11.1607	5.76957	-0.951887	-3.13592	5e-05	0.000153953	yes
B3GNT3	B3GNT3	B3GNT3	chr19:17905918-17924385	RIP	Input	NOTEST	0.0469067	0.0595825	0.345096	0	1	1	no
B3GNT4	B3GNT4	B3GNT4	chr12:122688227-122713339	RIP	Input	OK	4.04515	2.94055	-0.46011	-0.683579	0.3178	0.401459	no
B3GNT5	B3GNT5	B3GNT5	chr3:182895791-183146057	RIP	Input	NOTEST	0.189612	0.201313	0.0863928	0	1	1	no
B3GNT6	B3GNT6	B3GNT6	chr11:76745384-76753005	RIP	Input	NOTEST	0	0	0	0	1	1	no
B3GNT7	B3GNT7	B3GNT7	chr2:232260334-232265875	RIP	Input	NOTEST	0.158586	0.0307725	-2.36555	0	1	1	no
B3GNT8	B3GNT8	B3GNT8	chr19:41931263-41934635	RIP	Input	NOTEST	0.362232	0.113318	-1.67654	0	1	1	no
B3GNT9	B3GNT9	B3GNT9	chr16:67143795-67184902	RIP	Input	OK	6.9305	7.89633	0.188223	0.411905	0.5589	0.632625	no
B3GNTL1	B3GNTL1	B3GNTL1	chr17:80709939-81009686	RIP	Input	OK	2.85308	4.84458	0.763852	0.787813	0.23575	0.315203	no
B4GALNT1	B4GALNT1	B4GALNT1	chr12:58012187-58027022	RIP	Input	OK	2.47071	3.63016	0.555108	1.31178	0.06365	0.103627	no
B4GALNT2	B4GALNT2	B4GALNT2	chr17:47209821-47247351	RIP	Input	NOTEST	0	0	0	0	1	1	no
B4GALNT3	B4GALNT3	B4GALNT3	chr12:569542-671058	RIP	Input	NOTEST	0.186867	0.0837202	-1.15836	0	1	1	no
B4GALNT4	B4GALNT4	B4GALNT4	chr11:369794-382117	RIP	Input	OK	19.3297	16.5261	-0.22608	-0.838774	0.2375	0.317028	no
B4GALT1	B4GALT1	B4GALT1	chr9:33110638-33179981	RIP	Input	OK	79.8132	106.998	0.422888	1.68132	0.01695	0.0319509	yes
B4GALT1-AS1	B4GALT1-AS1	B4GALT1-AS1	chr9:33110638-33179981	RIP	Input	NOTEST	0.214035	0.445076	1.0562	0	1	1	no
B4GALT2	B4GALT2	B4GALT2	chr1:44444873-44456843	RIP	Input	OK	63.9287	75.7846	0.24544	0.952156	0.17185	0.242087	no
B4GALT3	B4GALT3	B4GALT3	chr1:161141099-161147758	RIP	Input	OK	17.7139	22.4639	0.342731	1.26436	0.07015	0.112842	no
B4GALT4	B4GALT4	B4GALT4	chr3:118930588-119009513	RIP	Input	OK	6.5161	11.0297	0.759316	2.54265	0.0004	0.00107805	yes
B4GALT4-AS1	B4GALT4-AS1	B4GALT4-AS1	chr3:118930588-119009513	RIP	Input	NOTEST	0	0.0221393	inf	0	1	1	no
B4GALT5	B4GALT5	B4GALT5	chr20:48249482-48330421	RIP	Input	OK	41.3699	26.7331	-0.629953	-2.48654	0.00045	0.00119906	yes
B4GALT6	B4GALT6	B4GALT6	chr18:29200998-29264686	RIP	Input	OK	1.47908	1.3055	-0.180099	-0.42361	0.5392	0.615034	no
B4GALT7	B4GALT7	B4GALT7	chr5:177027118-177037346	RIP	Input	OK	9.40356	15.191	0.691942	2.2957	0.00125	0.00305151	yes
B4GAT1	B4GAT1	B4GAT1	chr11:66112842-66115161	RIP	Input	OK	14.0296	11.0669	-0.342228	-1.13951	0.0998	0.152841	no
B9D1	B9D1	B9D1	chr17:19140689-19290532	RIP	Input	OK	8.05733	30.9273	1.94051	2.73341	0.0017	0.00404503	yes
B9D2	B9D2	B9D2	chr19:41860321-41889987	RIP	Input	OK	1.3001	5.47754	2.0749	2.88867	0.0012	0.00293762	yes
BAALC	BAALC	BAALC	chr8:104133259-104242533	RIP	Input	NOTEST	0.187794	0.0604338	-1.63572	0	1	1	no
BAALC-AS1	BAALC-AS1	BAALC-AS1	chr8:104133259-104242533	RIP	Input	NOTEST	0.249478	0.100011	-1.31875	0	1	1	no
BAALC-AS2	BAALC-AS2	BAALC-AS2	chr8:104133259-104242533	RIP	Input	NOTEST	0	0.186576	inf	0	1	1	no
BAAT	BAAT	BAAT	chr9:104122698-104147287	RIP	Input	NOTEST	0.0454389	0.0322755	-0.49349	0	1	1	no
BABAM1	BABAM1	BABAM1	chr19:17378184-17390162	RIP	Input	OK	53.6913	104.081	0.954953	3.75778	5e-05	0.000153953	yes
BACE1	BACE1	BACE1	chr11:117103340-117186972	RIP	Input	OK	10.7483	8.08464	-0.410857	-1.31453	0.06365	0.103627	no
BACE1-AS	BACE1-AS	BACE1-AS	chr11:117103340-117186972	RIP	Input	OK	4.06682	2.21548	-0.876279	-0.47399	0.5011	0.580428	no
BACE2	BACE2	BACE2	chr21:42539727-42654461	RIP	Input	OK	42.1918	25.2669	-0.739715	-2.85392	5e-05	0.000153953	yes
BACH1	BACH1	BACH1	chr21:30671115-30734217	RIP	Input	OK	14.1831	4.08749	-1.79489	-6.4082	5e-05	0.000153953	yes
BACH1-IT2	BACH1-IT2	BACH1-IT2	chr21:30744820-30746300	RIP	Input	NOTEST	0.133855	0.225365	0.751587	0	1	1	no
BACH2	BACH2	BACH2	chr6:90636246-91006627	RIP	Input	NOTEST	0.680468	0.14113	-2.26951	0	1	1	no
BAD	BAD	BAD	chr11:64037299-64056972	RIP	Input	OK	15.1523	36.4544	1.26656	2.50947	0.00065	0.00167501	yes
BAG1	BAG1	BAG1	chr9:33252469-33264759	RIP	Input	OK	49.5292	46.6471	-0.0864932	-0.345952	0.6215	0.689253	no
BAG2	BAG2	BAG2	chr6:57037103-57050012	RIP	Input	OK	12.6175	29.3802	1.21942	4.28816	5e-05	0.000153953	yes
BAG3	BAG3	BAG3	chr10:121410881-121437329	RIP	Input	OK	20.5462	12.7296	-0.690687	-2.54099	0.0003	0.000827168	yes
BAG4	BAG4	BAG4	chr8:38020838-38070819	RIP	Input	OK	8.16897	7.16911	-0.188359	-0.516727	0.45985	0.541414	no
BAG5	BAG5	BAG5	chr14:104022880-104029151	RIP	Input	OK	15.8477	17.6382	0.154433	0.595115	0.3946	0.478897	no
BAG6	BAG6	BAG6	chr6_mann_hap4:2949687-2968876	RIP	Input	OK	106.975	84.9522	-0.332548	-1.30038	0.0628	0.102357	no
BAGE	BAGE	BAGE	chr21:11020841-11098937	RIP	Input	OK	0.722439	0.215418	-1.74574	-0.825849	0.41235	0.496185	no
BAGE3	BAGE3	BAGE3	chr21:11020841-11098937	RIP	Input	NOTEST	0.00138951	0.189117	7.08856	0	1	1	no
BAGE4	BAGE4	BAGE4	chr21:11020841-11098937	RIP	Input	NOTEST	0.114641	0.0211908	-2.43562	0	1	1	no
BAGE5	BAGE5	BAGE5	chr21:11020841-11098937	RIP	Input	OK	1.10728	0.0208726	-5.72927	-1.69616	0.2311	0.309962	no
BAHCC1	BAHCC1	BAHCC1	chr17:79373520-79433358	RIP	Input	OK	21.8754	8.42266	-1.37696	-5.39776	5e-05	0.000153953	yes
BAHD1	BAHD1	BAHD1	chr15:40731919-40760441	RIP	Input	OK	15.5999	7.74951	-1.00936	-3.54442	5e-05	0.000153953	yes
BAIAP2	BAIAP2	BAIAP2	chr17:79008946-79156964	RIP	Input	OK	11.1796	7.11888	-0.651152	-2.1291	0.0024	0.00552874	yes
BAIAP2-AS1	BAIAP2-AS1	BAIAP2-AS1	chr17:79002932-79008519	RIP	Input	OK	3.2677	1.67944	-0.960294	-2.81771	0.00035	0.000952854	yes
BAIAP2L1	BAIAP2L1	BAIAP2L1	chr7:97910978-98030427	RIP	Input	OK	26.4924	17.6119	-0.58903	-2.0051	0.0049	0.0105338	yes
BAIAP2L2	BAIAP2L2	BAIAP2L2	chr22:38480895-38506676	RIP	Input	NOTEST	0.175185	0.4399	1.3283	0	1	1	no
BAIAP3	BAIAP3	BAIAP3	chr16:1383605-1401873	RIP	Input	OK	1.14455	0.824879	-0.472525	-0.587579	0.36135	0.446196	no
BAK1	BAK1	BAK1	chr6:33540322-33548070	RIP	Input	OK	8.77386	10.3067	0.232296	0.772563	0.2665	0.347906	no
BAMBI	BAMBI	BAMBI	chr10:28966423-28971868	RIP	Input	OK	16.8982	15.6447	-0.111198	-0.379749	0.5882	0.65899	no
BANCR	BANCR	BANCR	chr9:71911596-71921972	RIP	Input	NOTEST	0	0.191226	inf	0	1	1	no
BANF1	BANF1	BANF1	chr11:65764015-65771617	RIP	Input	OK	38.9707	161.853	2.05423	6.92579	5e-05	0.000153953	yes
BANF2	BANF2	BANF2	chr20:17674319-17716517	RIP	Input	NOTEST	0	0	0	0	1	1	no
BANK1	BANK1	BANK1	chr4:102711763-102995969	RIP	Input	NOTEST	0	0	0	0	1	1	no
BANP	BANP	BANP	chr16:87985037-88110924	RIP	Input	OK	12.0772	8.50455	-0.50598	-1.65942	0.01805	0.0337393	yes
BAP1	BAP1	BAP1	chr3:52435019-52444121	RIP	Input	OK	36.9833	29.6826	-0.317259	-1.25694	0.07575	0.120699	no
BARD1	BARD1	BARD1	chr2:215590369-215674435	RIP	Input	OK	3.91395	3.83526	-0.0293001	-0.0920833	0.89625	0.919225	no
BARHL1	BARHL1	BARHL1	chr9:135457992-135465640	RIP	Input	NOTEST	0	0.0275273	inf	0	1	1	no
BARHL2	BARHL2	BARHL2	chr1:91177578-91182794	RIP	Input	NOTEST	0	0	0	0	1	1	no
BARX1	BARX1	BARX1	chr9:96713908-96717608	RIP	Input	NOTEST	0	0.112042	inf	0	1	1	no
BARX1-AS1	BARX1-AS1	BARX1-AS1	chr9:96718115-96720204	RIP	Input	NOTEST	0	0	0	0	1	1	no
BARX2	BARX2	BARX2	chr11:129245880-129322174	RIP	Input	NOTEST	0	0	0	0	1	1	no
BASP1	BASP1	BASP1	chr5:17130136-17276954	RIP	Input	OK	404.435	549.512	0.442245	1.7321	0.01365	0.0263029	yes
BASP1P1	BASP1P1	BASP1P1	chr13:23450530-23490508	RIP	Input	NOTEST	0	0	0	0	1	1	no
BATF	BATF	BATF	chr14:75988783-76013334	RIP	Input	NOTEST	0	0	0	0	1	1	no
BATF2	BATF2	BATF2	chr11:64755416-64764517	RIP	Input	NOTEST	0	0.0463484	inf	0	1	1	no
BATF3	BATF3	BATF3	chr1:212859758-212873327	RIP	Input	OK	1.42071	4.02633	1.50286	2.36962	0.00125	0.00305151	yes
BAX	BAX	BAX	chr19:49458116-49465055	RIP	Input	OK	32.1353	103.62	1.68908	5.78789	5e-05	0.000153953	yes
BAZ1A	BAZ1A	BAZ1A	chr14:35221936-35344853	RIP	Input	OK	16.7258	8.77462	-0.930664	-3.64499	5e-05	0.000153953	yes
BAZ1B	BAZ1B	BAZ1B	chr7:72854727-72936615	RIP	Input	OK	56.9595	16.0028	-1.83161	-7.30656	5e-05	0.000153953	yes
BAZ2A	BAZ2A	BAZ2A	chr12:56915608-57030163	RIP	Input	OK	40.5732	11.1974	-1.85736	-6.37269	5e-05	0.000153953	yes
BAZ2B	BAZ2B	BAZ2B	chr2:160175489-160474553	RIP	Input	NOTEST	0.0595778	0.103787	0.800776	0	1	1	no
BBC3	BBC3	BBC3	chr19:47724078-47736023	RIP	Input	OK	6.35885	10.6495	0.743954	2.28071	0.00135	0.00327559	yes
BBIP1	BBIP1	BBIP1	chr10:112631552-112679124	RIP	Input	OK	1.10172	4.34031	1.97803	1.33882	0.05215	0.0868595	no
BBOF1	BBOF1	BBOF1	chr14:74486058-74551196	RIP	Input	NOTEST	0.176003	0.482256	1.4542	0	1	1	no
BBOX1	BBOX1	BBOX1	chr11:27062508-27241660	RIP	Input	NOTEST	0	0	0	0	1	1	no
BBOX1-AS1	BBOX1-AS1	BBOX1-AS1	chr11:27062508-27241660	RIP	Input	NOTEST	0	0.0861279	inf	0	1	1	no
BBS1	BBS1	BBS1	chr11:66278118-66313709	RIP	Input	OK	3.43262	5.07179	0.563183	1.24077	0.076	0.121024	no
BBS10	BBS10	BBS10	chr12:76738265-76742222	RIP	Input	OK	2.69222	8.22531	1.61127	4.71881	5e-05	0.000153953	yes
BBS12	BBS12	BBS12	chr4:123653856-123666098	RIP	Input	NOTEST	0.556422	0.676352	0.281593	0	1	1	no
BBS2	BBS2	BBS2	chr16:56518258-56554008	RIP	Input	OK	17.602	14.5941	-0.270354	-1.0032	0.1544	0.221198	no
BBS4	BBS4	BBS4	chr15:72978519-73030817	RIP	Input	OK	5.22994	6.36188	0.28266	0.925325	0.18935	0.262802	no
BBS5	BBS5	BBS5	chr2:170336005-170363165	RIP	Input	NOTEST	0	0.00597014	inf	0	1	1	no
BBS7	BBS7	BBS7	chr4:122745483-122791652	RIP	Input	OK	2.31821	2.57677	0.152553	0.418945	0.54935	0.624123	no
BBS9	BBS9	BBS9	chr7:33168896-33676526	RIP	Input	OK	4.32802	2.14449	-1.01308	-3.16498	5e-05	0.000153953	yes
BBX	BBX	BBX	chr3:107241782-107530176	RIP	Input	OK	28.7724	7.60346	-1.91996	-7.43262	5e-05	0.000153953	yes
BCAM	BCAM	BCAM	chr19:45312315-45324678	RIP	Input	OK	20.171	34.0164	0.75395	2.84601	5e-05	0.000153953	yes
BCAN	BCAN	BCAN	chr1:156611739-156629324	RIP	Input	OK	1.36958	0.865456	-0.6622	-1.25318	0.082	0.129049	no
BCAP29	BCAP29	BCAP29	chr7:107220421-107263762	RIP	Input	OK	3.34083	6.8367	1.03309	3.4851	5e-05	0.000153953	yes
BCAP31	BCAP31	BCAP31	chrX:152965946-152990201	RIP	Input	OK	168.331	249.591	0.568269	2.26432	0.0017	0.00404503	yes
BCAR1	BCAR1	BCAR1	chr16:75262927-75301951	RIP	Input	OK	29.8969	16.4065	-0.865729	-3.27834	5e-05	0.000153953	yes
BCAR3	BCAR3	BCAR3	chr1:94027297-94312706	RIP	Input	OK	7.60105	3.17371	-1.26003	-4.15003	5e-05	0.000153953	yes
BCAR4	BCAR4	BCAR4	chr16:11913690-11922689	RIP	Input	NOTEST	0	0.0218535	inf	0	1	1	no
BCAS1	BCAS1	BCAS1	chr20:52560076-52687304	RIP	Input	NOTEST	0	0.0105093	inf	0	1	1	no
BCAS2	BCAS2	BCAS2	chr1:115110180-115124265	RIP	Input	OK	14.0542	38.1251	1.43974	4.97257	5e-05	0.000153953	yes
BCAS3	BCAS3	BCAS3	chr17:58755135-59470199	RIP	Input	OK	8.25898	3.44757	-1.26038	-4.14966	5e-05	0.000153953	yes
BCAS4	BCAS4	BCAS4	chr20:49411430-49493714	RIP	Input	OK	8.30146	16.1956	0.964168	2.98273	5e-05	0.000153953	yes
BCAT1	BCAT1	BCAT1	chr12:24962957-25102393	RIP	Input	OK	57.2091	29.0486	-0.977776	-3.91778	5e-05	0.000153953	yes
BCAT2	BCAT2	BCAT2	chr19:49298318-49314320	RIP	Input	OK	41.7231	63.6665	0.609689	2.30169	0.0011	0.00271351	yes
BCCIP	BCCIP	BCCIP	chr10:127512103-127569884	RIP	Input	OK	28.7682	37.1708	0.369696	1.03481	0.13505	0.198223	no
BCDIN3D	BCDIN3D	BCDIN3D	chr12:50222325-50236912	RIP	Input	OK	0.797247	1.71033	1.10118	2.05248	0.0079	0.0162076	yes
BCDIN3D-AS1	BCDIN3D-AS1	BCDIN3D-AS1	chr12:50222325-50236912	RIP	Input	NOTEST	0.589731	0.61388	0.0579007	0	1	1	no
BCHE	BCHE	BCHE	chr3:165490690-165555260	RIP	Input	NOTEST	0	0	0	0	1	1	no
BCKDHA	BCKDHA	BCKDHA	chr19:41903693-41930910	RIP	Input	OK	23.9957	28.2033	0.233087	0.8596	0.222	0.299927	no
BCKDHB	BCKDHB	BCKDHB	chr6:80816326-81055987	RIP	Input	OK	9.45525	5.67783	-0.735776	-1.7512	0.01245	0.0242676	yes
BCKDK	BCKDK	BCKDK	chr16:31119614-31124112	RIP	Input	OK	28.6039	30.4006	0.0878846	0.330618	0.63925	0.704787	no
BCL10	BCL10	BCL10	chr1:85731459-85743771	RIP	Input	OK	4.64552	3.21916	-0.529154	-1.51765	0.03165	0.0557709	no
BCL11A	BCL11A	BCL11A	chr2:60678301-60780633	RIP	Input	NOTEST	0.605693	0.25292	-1.2599	0	1	1	no
BCL11B	BCL11B	BCL11B	chr14:99635624-99738050	RIP	Input	NOTEST	0	0	0	0	1	1	no
BCL2	BCL2	BCL2	chr18:60790578-60986613	RIP	Input	OK	5.8018	1.52173	-1.93079	-3.02766	5e-05	0.000153953	yes
BCL2A1	BCL2A1	BCL2A1	chr15:80253231-80263643	RIP	Input	NOTEST	0	0	0	0	1	1	no
BCL2L1	BCL2L1	BCL2L1	chr20:30252254-30311802	RIP	Input	OK	20.5882	27.5054	0.417903	1.52563	0.02905	0.0517086	no
BCL2L10	BCL2L10	BCL2L10	chr15:52401465-52404972	RIP	Input	NOTEST	0	0.0271795	inf	0	1	1	no
BCL2L11	BCL2L11	BCL2L11	chr2:111878490-111926022	RIP	Input	OK	5.0413	6.12903	0.281863	0.603704	0.35555	0.440149	no
BCL2L12	BCL2L12	BCL2L12	chr19:50162825-50177173	RIP	Input	OK	17.1126	35.734	1.06224	2.34616	0.0014	0.00338132	yes
BCL2L13	BCL2L13	BCL2L13	chr22:18121349-18213621	RIP	Input	OK	29.6494	17.9931	-0.720565	-2.7706	0.00025	0.000697341	yes
BCL2L14	BCL2L14	BCL2L14	chr12:12223877-12252627	RIP	Input	NOTEST	0	0.0117693	inf	0	1	1	no
BCL2L15	BCL2L15	BCL2L15	chr1:114355233-114456708	RIP	Input	NOTEST	0.0542071	0.0655915	0.275026	0	1	1	no
BCL2L2	BCL2L2	BCL2L2	chr14:23775970-23795394	RIP	Input	OK	5.935	12.4029	1.06336	1.88488	0.0081	0.0165688	yes
BCL2L2-PABPN1	BCL2L2-PABPN1	BCL2L2-PABPN1	chr14:23775970-23795394	RIP	Input	OK	16.3481	48.7411	1.57601	3.44734	5e-05	0.000153953	yes
BCL3	BCL3	BCL3	chr19:45251977-45263301	RIP	Input	OK	20.386	37.4529	0.877496	3.17399	5e-05	0.000153953	yes
BCL6	BCL6	BCL6	chr3:187416046-187463513	RIP	Input	OK	22.1809	14.2212	-0.64127	-2.43767	0.0006	0.00155929	yes
BCL6B	BCL6B	BCL6B	chr17:6926368-6932961	RIP	Input	NOTEST	0.434459	0.632495	0.541834	0	1	1	no
BCL7A	BCL7A	BCL7A	chr12:122459791-122499950	RIP	Input	OK	6.88996	3.73417	-0.883708	-2.85482	0.0001	0.000295931	yes
BCL7B	BCL7B	BCL7B	chr7:72950682-72972065	RIP	Input	OK	8.74185	16.6606	0.930432	3.14415	5e-05	0.000153953	yes
BCL7C	BCL7C	BCL7C	chr16:30845361-30906539	RIP	Input	OK	20.917	61.9053	1.56539	5.25154	5e-05	0.000153953	yes
BCL9	BCL9	BCL9	chr1:147013270-147098020	RIP	Input	OK	15.0195	4.41917	-1.76499	-6.57567	5e-05	0.000153953	yes
BCL9L	BCL9L	BCL9L	chr11:118754474-118781613	RIP	Input	OK	53.5564	17.3752	-1.62403	-6.4235	5e-05	0.000153953	yes
BCLAF1	BCLAF1	BCLAF1	chr6:136578000-136610989	RIP	Input	OK	30.4615	20.4792	-0.572829	-2.27853	0.0018	0.00425375	yes
BCO1	BCO1	BCO1	chr16:81272295-81324747	RIP	Input	NOTEST	0	0.00896281	inf	0	1	1	no
BCO2	BCO2	BCO2	chr11:112046207-112089649	RIP	Input	NOTEST	0.514102	0.411429	-0.321412	0	1	1	no
BCOR	BCOR	BCOR	chrX:39910498-40036582	RIP	Input	OK	118.398	21.2284	-2.47957	-9.70441	5e-05	0.000153953	yes
BCORL1	BCORL1	BCORL1	chrX:129139163-129192058	RIP	Input	OK	9.04395	2.27944	-1.98827	-6.97432	5e-05	0.000153953	yes
BCORP1	BCORP1	BCORP1	chrY:21617316-21665039	RIP	Input	NOTEST	0	0	0	0	1	1	no
BCR	BCR	BCR	chr22:23522551-23660224	RIP	Input	OK	12.0826	3.90582	-1.62924	-5.86066	5e-05	0.000153953	yes
BCRP2	BCRP2	BCRP2	chr22:21457304-21476575	RIP	Input	NOTEST	0	0.00630914	inf	0	1	1	no
BCRP3	BCRP3	BCRP3	chr22:25028881-25055114	RIP	Input	NOTEST	0	0.012769	inf	0	1	1	no
BCS1L	BCS1L	BCS1L	chr2:219524378-219528166	RIP	Input	OK	11.0716	18.905	0.771905	2.53135	0.0002	0.000567126	yes
BCYRN1	BCYRN1	BCYRN1	chrX:70430034-70948962	RIP	Input	NOTEST	0	0	0	0	1	1	no
BDH1	BDH1	BDH1	chr3:197236653-197300194	RIP	Input	OK	3.09137	3.87804	0.32708	0.996627	0.1551	0.222032	no
BDH2	BDH2	BDH2	chr4:103998781-104021024	RIP	Input	OK	5.48439	4.41668	-0.312368	-0.980461	0.16965	0.239629	no
BDKRB1	BDKRB1	BDKRB1	chr14:96722546-96731100	RIP	Input	NOTEST	0	0.0278667	inf	0	1	1	no
BDKRB2	BDKRB2	BDKRB2	chr14:96671134-96710666	RIP	Input	NOTEST	0.166596	0.114652	-0.539086	0	1	1	no
BDNF	BDNF	BDNF	chr11:27528398-27743605	RIP	Input	OK	4.48124	3.08765	-0.537388	-1.66166	0.01405	0.0269907	yes
BDNF-AS	BDNF-AS	BDNF-AS	chr11:27528398-27743605	RIP	Input	NOTEST	0.323604	0.573533	0.825649	0	1	1	no
BDP1	BDP1	BDP1	chr5:70751441-70863649	RIP	Input	OK	11.1563	2.47201	-2.1741	-8.35038	5e-05	0.000153953	yes
BEAN1	BEAN1	BEAN1	chr16:66461199-66529191	RIP	Input	NOTEST	0.55093	0.370726	-0.571517	0	1	1	no
BEAN1-AS1	BEAN1-AS1	BEAN1-AS1	chr16:66461199-66529191	RIP	Input	NOTEST	0.422133	0.0998272	-2.08019	0	1	1	no
BECN1	BECN1	BECN1	chr17:40950853-40976333	RIP	Input	OK	12.4075	14.1019	0.184683	0.657069	0.35105	0.435602	no
BECN2	BECN2	BECN2	chr1:242121068-242122364	RIP	Input	NOTEST	0	0.0253862	inf	0	1	1	no
BEGAIN	BEGAIN	BEGAIN	chr14:101003483-101036131	RIP	Input	OK	4.29257	4.04685	-0.0850434	-0.250707	0.72365	0.77714	no
BEND2	BEND2	BEND2	chrX:18181050-18239024	RIP	Input	NOTEST	0	0	0	0	1	1	no
BEND3	BEND3	BEND3	chr6:107386384-107435636	RIP	Input	OK	4.80922	1.58961	-1.59713	-5.36588	5e-05	0.000153953	yes
BEND3P3	BEND3P3	BEND3P3	chr10:81442730-81448650	RIP	Input	OK	3.37965	1.09548	-1.62531	-4.85518	5e-05	0.000153953	yes
BEND4	BEND4	BEND4	chr4:42112869-42154895	RIP	Input	NOTEST	0	0	0	0	1	1	no
BEND5	BEND5	BEND5	chr1:48998526-50489626	RIP	Input	NOTEST	0	0	0	0	1	1	no
BEND6	BEND6	BEND6	chr6:56819772-56892142	RIP	Input	OK	0.444938	1.35264	1.6041	2.32344	0.00505	0.0108139	yes
BEND7	BEND7	BEND7	chr10:13480483-13544976	RIP	Input	OK	1.11228	0.561354	-0.986535	-1.42234	0.05265	0.0875925	no
BEST1	BEST1	BEST1	chr11:61717355-61735132	RIP	Input	OK	1.13086	0.515816	-1.1325	-0.131085	0.3605	0.445272	no
BEST2	BEST2	BEST2	chr19:12863406-12869271	RIP	Input	NOTEST	0	0.0109409	inf	0	1	1	no
BEST3	BEST3	BEST3	chr12:70037287-70093196	RIP	Input	NOTEST	0	0.0086161	inf	0	1	1	no
BEST4	BEST4	BEST4	chr1:45249256-45253426	RIP	Input	NOTEST	0.185338	0.258146	0.478024	0	1	1	no
BET1	BET1	BET1	chr7:93592081-93633694	RIP	Input	OK	6.98664	16.2453	1.21735	3.38377	5e-05	0.000153953	yes
BET1L	BET1L	BET1L	chr11:202923-207422	RIP	Input	OK	18.9086	21.7102	0.199328	0.744345	0.2913	0.373576	no
BEX1	BEX1	BEX1	chrX:102317580-102319168	RIP	Input	NOTEST	0	0	0	0	1	1	no
BEX2	BEX2	BEX2	chrX:102564273-102565974	RIP	Input	NOTEST	0	0.0130148	inf	0	1	1	no
BEX3	BEX3	BEX3	chrX:102631250-102633092	RIP	Input	OK	57.7444	128.339	1.1522	4.4586	5e-05	0.000153953	yes
BEX4	BEX4	BEX4	chrX:102470019-102472128	RIP	Input	NOTEST	0	0	0	0	1	1	no
BEX5	BEX5	BEX5	chrX:101408678-101410986	RIP	Input	NOTEST	0	0	0	0	1	1	no
BFAR	BFAR	BFAR	chr16:14726667-14763093	RIP	Input	OK	15.3583	14.1079	-0.122511	-0.457965	0.51325	0.591586	no
BFSP1	BFSP1	BFSP1	chr20:17474549-17549865	RIP	Input	OK	2.3866	2.81549	0.238432	0.657601	0.3496	0.434213	no
BFSP2	BFSP2	BFSP2	chr3:133118838-133209990	RIP	Input	NOTEST	0	0.00778333	inf	0	1	1	no
BFSP2-AS1	BFSP2-AS1	BFSP2-AS1	chr3:133118838-133209990	RIP	Input	NOTEST	0	0	0	0	1	1	no
BGLAP	BGLAP	BGLAP	chr1:156182778-156217908	RIP	Input	OK	6.96571e-78	1.1205	256.474	9.63886e-75	0.47725	0.557413	no
BGLT3	BGLT3	BGLT3	chr11:5265783-5266776	RIP	Input	NOTEST	0	0	0	0	1	1	no
BGN	BGN	BGN	chrX:152713122-152775012	RIP	Input	NOTEST	0.0662089	0.149165	1.17181	0	1	1	no
BHLHA15	BHLHA15	BHLHA15	chr7:97841565-97842271	RIP	Input	NOTEST	0	0	0	0	1	1	no
BHLHA9	BHLHA9	BHLHA9	chr17:1173857-1174565	RIP	Input	NOTEST	0	0	0	0	1	1	no
BHLHB9	BHLHB9	BHLHB9	chrX:101975641-102007369	RIP	Input	NOTEST	0.0513034	0.315249	2.61937	0	1	1	no
BHLHE22	BHLHE22	BHLHE22	chr8:65492794-65496191	RIP	Input	NOTEST	0	0	0	0	1	1	no
BHLHE23	BHLHE23	BHLHE23	chr20:61637330-61638387	RIP	Input	NOTEST	0	0	0	0	1	1	no
BHLHE40	BHLHE40	BHLHE40	chr3:4938492-5026865	RIP	Input	OK	103.022	48.0658	-1.09987	-4.36829	5e-05	0.000153953	yes
BHLHE40-AS1	BHLHE40-AS1	BHLHE40-AS1	chr3:4938492-5026865	RIP	Input	NOTEST	0.348026	0.486915	0.484474	0	1	1	no
BHLHE41	BHLHE41	BHLHE41	chr12:26272958-26278003	RIP	Input	OK	8.84423	6.2175	-0.508402	-1.74939	0.0142	0.0272431	yes
BHMG1	BHMG1	BHMG1	chr19:46236508-46267797	RIP	Input	NOTEST	0.0516653	0.0867585	0.74781	0	1	1	no
BHMT	BHMT	BHMT	chr5:78407603-78428113	RIP	Input	NOTEST	0.108915	0.115944	0.0902237	0	1	1	no
BHMT2	BHMT2	BHMT2	chr5:78365546-78385897	RIP	Input	NOTEST	0	0.0176985	inf	0	1	1	no
BICC1	BICC1	BICC1	chr10:60272903-60591197	RIP	Input	OK	6.79092	2.042	-1.73362	-5.71992	5e-05	0.000153953	yes
BICD1	BICD1	BICD1	chr12:32260184-32531141	RIP	Input	OK	18.8098	3.1238	-2.59011	-8.98008	5e-05	0.000153953	yes
BICD2	BICD2	BICD2	chr9:95473644-95527083	RIP	Input	OK	20.1602	9.55399	-1.07734	-4.1226	5e-05	0.000153953	yes
BICDL1	BICDL1	BICDL1	chr12:120427647-120532299	RIP	Input	OK	2.23191	1.97079	-0.179501	-0.482277	0.49345	0.573535	no
BICDL2	BICDL2	BICDL2	chr16:3077867-3089133	RIP	Input	NOTEST	0	0.0235543	inf	0	1	1	no
BID	BID	BID	chr22:18216905-18257431	RIP	Input	OK	19.1558	24.8169	0.37354	1.38785	0.0454	0.0767138	no
BIK	BIK	BIK	chr22:43506753-43525718	RIP	Input	NOTEST	0.688084	0.618248	-0.1544	0	1	1	no
BIN1	BIN1	BIN1	chr2:127805598-127864903	RIP	Input	OK	26.6433	23.1752	-0.201191	-0.75121	0.28565	0.367583	no
BIN2	BIN2	BIN2	chr12:51674821-51718464	RIP	Input	NOTEST	0	0.00870003	inf	0	1	1	no
BIN3	BIN3	BIN3	chr8:22462144-22526661	RIP	Input	OK	5.26017	4.79884	-0.132424	-0.130974	0.85175	0.882385	no
BIN3-IT1	BIN3-IT1	BIN3-IT1	chr8:22462144-22526661	RIP	Input	NOTEST	0.166178	0.148571	-0.161578	0	1	1	no
BIRC2	BIRC2	BIRC2	chr11:102217912-102249401	RIP	Input	OK	7.84894	7.76055	-0.0163382	-0.0500276	0.9441	0.957116	no
BIRC3	BIRC3	BIRC3	chr11:102188180-102210135	RIP	Input	NOTEST	0.552877	0.439008	-0.332709	0	1	1	no
BIRC5	BIRC5	BIRC5	chr17:76210276-76221716	RIP	Input	OK	63.8152	76.0625	0.253285	1.01113	0.1475	0.213052	no
BIRC6	BIRC6	BIRC6	chr2:32582095-32843965	RIP	Input	OK	25.7392	3.32936	-2.95065	-11.5611	5e-05	0.000153953	yes
BIRC6-AS2	BIRC6-AS2	BIRC6-AS2	chr2:32582095-32843965	RIP	Input	NOTEST	0	0.33542	inf	0	1	1	no
BIRC7	BIRC7	BIRC7	chr20:61867234-61871859	RIP	Input	OK	1.28264	2.39747	0.902398	1.37532	0.04935	0.0826982	no
BIRC8	BIRC8	BIRC8	chr19:53792853-53794875	RIP	Input	NOTEST	0	0	0	0	1	1	no
BISPR	BISPR	BISPR	chr19:17516494-17536148	RIP	Input	OK	3.78315	12.9307	1.77314	2.85423	0.00045	0.00119906	yes
BIVM	BIVM	BIVM	chr13:103436630-103528351	RIP	Input	OK	6.16795	9.48911	0.621482	1.01738	0.1509	0.217224	no
BIVM-ERCC5	BIVM-ERCC5	BIVM-ERCC5	chr13:103436630-103528351	RIP	Input	OK	5.58464	0.0405211	-7.10665	-1.92886	0.1488	0.214718	no
BLACAT1	BLACAT1	BLACAT1	chr1:205404013-205425214	RIP	Input	NOTEST	0	0.0137068	inf	0	1	1	no
BLACE	BLACE	BLACE	chr7:155149682-155160628	RIP	Input	NOTEST	0.0339906	0	#NAME?	0	1	1	no
BLCAP	BLCAP	BLCAP	chr20:36145818-36156333	RIP	Input	OK	25.8375	53.8209	1.0587	3.89863	5e-05	0.000153953	yes
BLID	BLID	BLID	chr11:121899036-122293579	RIP	Input	OK	2.62785	1.01666	-1.37005	-0.553806	0.4019	0.486456	no
BLK	BLK	BLK	chr8:11351500-11422113	RIP	Input	NOTEST	0.0328275	0	#NAME?	0	1	1	no
BLM	BLM	BLM	chr15:91260557-91358692	RIP	Input	OK	8.9293	5.03008	-0.827966	-2.99672	0.0001	0.000295931	yes
BLMH	BLMH	BLMH	chr17:28575212-28619184	RIP	Input	OK	24.9541	26.5573	0.0898314	0.345269	0.62765	0.694674	no
BLNK	BLNK	BLNK	chr10:97889471-98031333	RIP	Input	NOTEST	0	0.00804824	inf	0	1	1	no
BLOC1S1	BLOC1S1	BLOC1S1	chr12:56109817-56118526	RIP	Input	OK	20.9538	107.096	2.35362	7.87659	5e-05	0.000153953	yes
BLOC1S1-RDH5	BLOC1S1-RDH5	BLOC1S1-RDH5	chr12:56109817-56118526	RIP	Input	OK	1.16037	2.44722	1.07656	0.905137	0.2	0.27483	no
BLOC1S2	BLOC1S2	BLOC1S2	chr10:102033034-102046469	RIP	Input	OK	2.2904	5.63747	1.29945	3.40563	5e-05	0.000153953	yes
BLOC1S3	BLOC1S3	BLOC1S3	chr19:45682002-45685059	RIP	Input	OK	8.13681	14.0435	0.787369	2.56513	0.00025	0.000697341	yes
BLOC1S4	BLOC1S4	BLOC1S4	chr4:6717841-6719387	RIP	Input	OK	10.0773	10.0058	-0.010281	-0.0312818	0.9637	0.972417	no
BLOC1S5	BLOC1S5	BLOC1S5	chr6:7726331-8102828	RIP	Input	OK	5.35492	7.69238	0.522565	0.339195	0.6774	0.736606	no
BLOC1S5-TXNDC5	BLOC1S5-TXNDC5	BLOC1S5-TXNDC5	chr6:7726331-8102828	RIP	Input	OK	2.50817	0.821826	-1.60973	-0.553736	0.6321	0.698659	no
BLOC1S6	BLOC1S6	BLOC1S6	chr15:45879320-45901914	RIP	Input	OK	10.556	16.8061	0.670922	2.41904	0.00065	0.00167501	yes
BLVRA	BLVRA	BLVRA	chr7:43798271-43846941	RIP	Input	OK	54.2477	83.4898	0.622038	2.39263	0.0008	0.00202274	yes
BLVRB	BLVRB	BLVRB	chr19:40953690-40971725	RIP	Input	OK	31.9112	96.1443	1.59114	5.7958	5e-05	0.000153953	yes
BLZF1	BLZF1	BLZF1	chr1:169075946-169429907	RIP	Input	OK	3.54071	5.82144	0.717339	0.440877	0.50045	0.579981	no
BMF	BMF	BMF	chr15:40380090-40401085	RIP	Input	OK	6.9264	3.42434	-1.01628	-3.48894	5e-05	0.000153953	yes
BMI1	BMI1	BMI1	chr10:22605311-22620414	RIP	Input	OK	15.9027	12.9239	-0.299223	-0.970716	0.16055	0.228813	no
BMP1	BMP1	BMP1	chr8:22022652-22069840	RIP	Input	OK	24.1113	21.8255	-0.143693	-0.540676	0.445	0.527944	no
BMP10	BMP10	BMP10	chr2:69088047-69098649	RIP	Input	NOTEST	0	0	0	0	1	1	no
BMP15	BMP15	BMP15	chrX:50653734-50659641	RIP	Input	NOTEST	0	0	0	0	1	1	no
BMP2	BMP2	BMP2	chr20:6748744-6760925	RIP	Input	OK	1.91705	1.05314	-0.864189	-1.84061	0.0111	0.0219022	yes
BMP2K	BMP2K	BMP2K	chr4:79697531-79833341	RIP	Input	OK	9.46236	3.38868	-1.48148	-4.72975	5e-05	0.000153953	yes
BMP3	BMP3	BMP3	chr4:81952118-81978779	RIP	Input	NOTEST	0	0	0	0	1	1	no
BMP4	BMP4	BMP4	chr14:54416454-54423609	RIP	Input	OK	3.75124	4.30915	0.200034	0.551503	0.41105	0.495118	no
BMP5	BMP5	BMP5	chr6:55618450-55740388	RIP	Input	NOTEST	0	0.00719492	inf	0	1	1	no
BMP6	BMP6	BMP6	chr6:7726331-8102828	RIP	Input	OK	28.2377	19.0202	-0.570087	-0.764003	0.27155	0.353133	no
BMP7	BMP7	BMP7	chr20:55743808-55841707	RIP	Input	NOTEST	0	0	0	0	1	1	no
BMP7-AS1	BMP7-AS1	BMP7-AS1	chr20:55743808-55841707	RIP	Input	NOTEST	0	0	0	0	1	1	no
BMP8A	BMP8A	BMP8A	chr1:39957317-40025370	RIP	Input	NOTEST	0.0847314	0.0629855	-0.427875	0	1	1	no
BMP8B	BMP8B	BMP8B	chr1:40204516-40254533	RIP	Input	OK	1.78446	1.14136	-0.64473	-0.747354	0.27765	0.359815	no
BMPER	BMPER	BMPER	chr7:33944522-34195484	RIP	Input	NOTEST	0.0412428	0.0469645	0.18743	0	1	1	no
BMPR1A	BMPR1A	BMPR1A	chr10:88516395-88684945	RIP	Input	OK	8.4129	5.13122	-0.713303	-2.41027	0.0005	0.00131841	yes
BMPR1B	BMPR1B	BMPR1B	chr4:95679127-96079601	RIP	Input	OK	0.860067	0.633328	-0.441496	-0.950281	0.17015	0.240258	no
BMPR1B-AS1	BMPR1B-AS1	BMPR1B-AS1	chr4:95664818-95678684	RIP	Input	NOTEST	0	0.0279365	inf	0	1	1	no
BMPR2	BMPR2	BMPR2	chr2:203241049-203432474	RIP	Input	OK	7.27347	1.47442	-2.3025	-8.20292	5e-05	0.000153953	yes
BMS1	BMS1	BMS1	chr10:43277953-43330385	RIP	Input	OK	25.9615	6.29766	-2.04349	-8.01565	5e-05	0.000153953	yes
BMS1P17	BMS1P17	BMS1P17	chr22:16150528-16193009	RIP	Input	NOTEST	0	0.0706506	inf	0	1	1	no
BMS1P18	BMS1P18	BMS1P18	chr14:19880208-19925334	RIP	Input	NOTEST	0	0	0	0	1	1	no
BMS1P20	BMS1P20	BMS1P20	chr22:22652462-22677324	RIP	Input	OK	3.93839	2.36531	-0.735572	-2.05247	0.00405	0.00888503	yes
BMS1P21	BMS1P21	BMS1P21	chr10:81664653-81691557	RIP	Input	NOTEST	0	0	0	0	1	1	no
BMS1P22	BMS1P22	BMS1P22	chr22:16150528-16193009	RIP	Input	NOTEST	1.12633	0.293659	-2.52518	0	1	1	no
BMS1P4	BMS1P4	BMS1P4	chr10:75458908-75490272	RIP	Input	OK	2.31055	1.51635	-0.607639	-1.33542	0.0618	0.100952	no
BMS1P5	BMS1P5	BMS1P5	chr10:48927373-48980339	RIP	Input	NOTEST	0.293477	0.0947101	-1.63166	0	1	1	no
BMS1P6	BMS1P6	BMS1P6	chr10:48185838-48203780	RIP	Input	NOTEST	0.0547278	0.0147892	-1.88773	0	1	1	no
BMT2	BMT2	BMT2	chr7:112459201-112579932	RIP	Input	OK	0.989394	0.826102	-0.260226	-0.467213	0.50765	0.586518	no
BMX	BMX	BMX	chrX:15518899-15574652	RIP	Input	NOTEST	0	0	0	0	1	1	no
BNC1	BNC1	BNC1	chr15:83924654-83953468	RIP	Input	NOTEST	0	0	0	0	1	1	no
BNC2	BNC2	BNC2	chr9:16409500-16870786	RIP	Input	OK	2.91691	0.924745	-1.65731	-5.50484	5e-05	0.000153953	yes
BNIP1	BNIP1	BNIP1	chr5:172571444-172591390	RIP	Input	OK	9.17993	15.6618	0.770696	2.47831	0.00075	0.00190731	yes
BNIP2	BNIP2	BNIP2	chr15:59951344-59981733	RIP	Input	OK	12.1115	9.91817	-0.288229	-1.10588	0.11445	0.171917	no
BNIP3	BNIP3	BNIP3	chr10:133781186-133795517	RIP	Input	OK	24.9989	27.9864	0.162862	0.592841	0.3995	0.483818	no
BNIP3L	BNIP3L	BNIP3L	chr8:26240522-26270645	RIP	Input	OK	7.73058	11.6205	0.588029	2.06521	0.00435	0.00946274	yes
BNIPL	BNIPL	BNIPL	chr1:151009028-151020076	RIP	Input	NOTEST	0.341604	0.362219	0.0845355	0	1	1	no
BOC	BOC	BOC	chr3:112930311-113160361	RIP	Input	OK	1.55559	1.52463	-0.0289981	-0.0343869	0.95975	0.9691	no
BOD1	BOD1	BOD1	chr5:173034147-173043666	RIP	Input	OK	16.1396	34.8855	1.11203	4.0921	5e-05	0.000153953	yes
BOD1L1	BOD1L1	BOD1L1	chr4:13570365-13629328	RIP	Input	OK	20.3463	5.3846	-1.91786	-7.59878	5e-05	0.000153953	yes
BOD1L2	BOD1L2	BOD1L2	chr18:54814292-54817639	RIP	Input	NOTEST	0	0	0	0	1	1	no
BOK	BOK	BOK	chr2:242483800-242513553	RIP	Input	OK	6.26968	6.7849	0.113936	0.357606	0.6136	0.682221	no
BOK-AS1	BOK-AS1	BOK-AS1	chr2:242483800-242513553	RIP	Input	NOTEST	1.04151e-08	0.0464871	22.0897	0	1	1	no
BOLA1	BOLA1	BOLA1	chr1:149871134-149872348	RIP	Input	OK	11.2968	25.0013	1.14609	3.46532	5e-05	0.000153953	yes
BOLA2	BOLA2	BOLA2	chr16:30204250-30218248	RIP	Input	NOTEST	0	0	0	0	1	1	no
BOLA2-SMG1P6	BOLA2-SMG1P6	BOLA2-SMG1P6	chr16:29436731-29478899	RIP	Input	OK	2.39416	4.10291	0.777132	1.23706	0.076	0.121024	no
BOLA2B	BOLA2B	BOLA2B	chr16:30204250-30218248	RIP	Input	NOTEST	0	0	0	0	1	1	no
BOLA3	BOLA3	BOLA3	chr2:74362527-74375039	RIP	Input	OK	27.7915	90.5821	1.70458	5.693	5e-05	0.000153953	yes
BOLA3-AS1	BOLA3-AS1	BOLA3-AS1	chr2:74375107-74379516	RIP	Input	OK	1.47559	1.7529	0.24845	0.300686	0.6155	0.683814	no
BOLL	BOLL	BOLL	chr2:198591602-198651036	RIP	Input	NOTEST	0	0	0	0	1	1	no
BOP1	BOP1	BOP1	chr8:145486001-145515120	RIP	Input	OK	7.56823	4.57763	-0.725354	-2.2265	0.00185	0.00436017	yes
BORA	BORA	BORA	chr13:73282494-73590591	RIP	Input	OK	6.46955	10.7669	0.734872	1.0858	0.12215	0.181905	no
BORCS5	BORCS5	BORCS5	chr12:12510012-12624155	RIP	Input	OK	5.94941	3.73639	-0.671102	-2.3151	0.0013	0.00316301	yes
BORCS6	BORCS6	BORCS6	chr17:8091650-8093564	RIP	Input	OK	20.7294	13.4761	-0.621273	-2.14565	0.0025	0.00574302	yes
BORCS7	BORCS7	BORCS7	chr10:104613966-104661655	RIP	Input	OK	1.24592	2.41643	0.955662	1.85636	0.0183	0.0341387	yes
BORCS7-ASMT	BORCS7-ASMT	BORCS7-ASMT	chr10:104613966-104661655	RIP	Input	NOTEST	6.91739e-32	0.040533	98.8867	0	1	1	no
BORCS8	BORCS8	BORCS8	chr19:19256375-19314238	RIP	Input	OK	7.32805	21.5752	1.55787	2.01578	0.00975	0.0195729	yes
BORCS8-MEF2B	BORCS8-MEF2B	BORCS8-MEF2B	chr19:19256375-19314238	RIP	Input	OK	1.12675	1.94882	0.790429	0.509293	0.44805	0.530558	no
BPESC1	BPESC1	BPESC1	chr3:138823026-138844005	RIP	Input	NOTEST	0.0812556	0.00407367	-4.31807	0	1	1	no
BPGM	BPGM	BPGM	chr7:134331530-134364567	RIP	Input	OK	5.07083	9.2412	0.865859	2.65268	0.0004	0.00107805	yes
BPHL	BPHL	BPHL	chr6:3118609-3153432	RIP	Input	OK	4.21201	7.8314	0.894761	2.56182	0.00025	0.000697341	yes
BPI	BPI	BPI	chr20:36932551-36965905	RIP	Input	NOTEST	0	0	0	0	1	1	no
BPIFA1	BPIFA1	BPIFA1	chr20:31823801-31831115	RIP	Input	NOTEST	0	0	0	0	1	1	no
BPIFA2	BPIFA2	BPIFA2	chr20:31749653-31769223	RIP	Input	NOTEST	0	0	0	0	1	1	no
BPIFA3	BPIFA3	BPIFA3	chr20:31805115-31815612	RIP	Input	NOTEST	0	0	0	0	1	1	no
BPIFA4P	BPIFA4P	BPIFA4P	chr20:31781410-31798268	RIP	Input	NOTEST	0	0	0	0	1	1	no
BPIFB1	BPIFB1	BPIFB1	chr20:31870940-31897684	RIP	Input	NOTEST	0	0.0137363	inf	0	1	1	no
BPIFB2	BPIFB2	BPIFB2	chr20:31595383-31611515	RIP	Input	NOTEST	0	0	0	0	1	1	no
BPIFB3	BPIFB3	BPIFB3	chr20:31643136-31661443	RIP	Input	NOTEST	0	0	0	0	1	1	no
BPIFB4	BPIFB4	BPIFB4	chr20:31669317-31699557	RIP	Input	NOTEST	0	0	0	0	1	1	no
BPIFB6	BPIFB6	BPIFB6	chr20:31619453-31631853	RIP	Input	NOTEST	0	0	0	0	1	1	no
BPIFC	BPIFC	BPIFC	chr22:32809833-32853373	RIP	Input	NOTEST	0	0	0	0	1	1	no
BPNT1	BPNT1	BPNT1	chr1:220046618-220321383	RIP	Input	OK	8.66007	15.4937	0.839229	0.590597	0.378	0.462375	no
BPTF	BPTF	BPTF	chr17:65821779-65980494	RIP	Input	OK	32.1348	6.11654	-2.39335	-9.45945	5e-05	0.000153953	yes
BPY2	BPY2	BPY2	chrY:26764150-26785352	RIP	Input	NOTEST	0	0	0	0	1	1	no
BPY2B	BPY2B	BPY2B	chrY:27177049-27198251	RIP	Input	NOTEST	0	0	0	0	1	1	no
BPY2C	BPY2C	BPY2C	chrY:25130409-25151610	RIP	Input	NOTEST	0	0	0	0	1	1	no
BRAF	BRAF	BRAF	chr7:140433812-140624564	RIP	Input	OK	5.69989	1.69655	-1.74833	-5.0119	5e-05	0.000153953	yes
BRAP	BRAP	BRAP	chr12:112079949-112123800	RIP	Input	OK	10.0108	5.36394	-0.900189	-3.20289	5e-05	0.000153953	yes
BRAT1	BRAT1	BRAT1	chr7:2577443-2595392	RIP	Input	OK	28.5275	26.0447	-0.131365	-0.505095	0.4766	0.55695	no
BRCA1	BRCA1	BRCA1	chr17:41196311-41277500	RIP	Input	OK	7.0371	5.52079	-0.350106	-1.19961	0.08245	0.129664	no
BRCA2	BRCA2	BRCA2	chr13:32889616-32973809	RIP	Input	OK	3.6817	0.98596	-1.90077	-6.47385	5e-05	0.000153953	yes
BRCAT54	BRCAT54	BRCAT54	chr5:44744429-44808895	RIP	Input	NOTEST	0.175234	0.472249	1.43026	0	1	1	no
BRCC3	BRCC3	BRCC3	chrX:154299694-154351349	RIP	Input	OK	6.82072	8.50858	0.318994	1.11705	0.11405	0.171453	no
BRD1	BRD1	BRD1	chr22:50166925-50221196	RIP	Input	OK	16.7488	5.93264	-1.49732	-5.39911	5e-05	0.000153953	yes
BRD2	BRD2	BRD2	chr6_mann_hap4:4393663-4406503	RIP	Input	OK	100.361	80.3581	-0.320686	-1.27385	0.07025	0.112989	no
BRD3	BRD3	BRD3	chr9:136890560-136933141	RIP	Input	OK	38.6883	13.0048	-1.57285	-5.33478	5e-05	0.000153953	yes
BRD4	BRD4	BRD4	chr19:15348300-15443354	RIP	Input	OK	87.5967	26.5996	-1.71947	-6.76489	5e-05	0.000153953	yes
BRD7	BRD7	BRD7	chr16:50352928-50402845	RIP	Input	OK	58.0836	33.014	-0.815053	-3.27763	5e-05	0.000153953	yes
BRD7P3	BRD7P3	BRD7P3	chr6:118781934-119031238	RIP	Input	NOTEST	0.110273	0.0663786	-0.732293	0	1	1	no
BRD8	BRD8	BRD8	chr5:137475458-137514358	RIP	Input	OK	51.8263	34.2319	-0.598341	-2.41161	0.0005	0.00131841	yes
BRD9	BRD9	BRD9	chr5:863849-892939	RIP	Input	OK	41.9156	40.1977	-0.060375	-0.237472	0.72765	0.780481	no
BRDT	BRDT	BRDT	chr1:92414927-92479985	RIP	Input	NOTEST	0	0	0	0	1	1	no
BRDTP1	BRDTP1	BRDTP1	chrX:95592084-95592901	RIP	Input	NOTEST	0	0	0	0	1	1	no
BRE	BRE	BRE	chr2:28004230-28561767	RIP	Input	OK	12.1174	28.6101	1.23945	3.92063	5e-05	0.000153953	yes
BRE-AS1	BRE-AS1	BRE-AS1	chr2:28004230-28561767	RIP	Input	OK	0.506743	1.64226	1.69636	0.912577	0.29515	0.377557	no
BREA2	BREA2	BREA2	chr8:144779284-144780583	RIP	Input	NOTEST	0.667256	0.524776	-0.346541	0	1	1	no
BRF1	BRF1	BRF1	chr14:105675622-105864484	RIP	Input	OK	6.7802	4.45723	-0.60518	-0.93848	0.1485	0.214355	no
BRF2	BRF2	BRF2	chr8:37654400-37707431	RIP	Input	OK	4.22145	5.38459	0.351096	0.506084	0.45665	0.538224	no
BRI3	BRI3	BRI3	chr7:97910978-98030427	RIP	Input	OK	26.0306	87.7561	1.75329	2.65931	0.00145	0.00349183	yes
BRI3BP	BRI3BP	BRI3BP	chr12:125478193-125511969	RIP	Input	OK	20.4945	15.9293	-0.363558	-0.883951	0.20955	0.286161	no
BRICD5	BRICD5	BRICD5	chr16:2255177-2261069	RIP	Input	OK	1.56912	4.20854	1.42337	0.857992	0.24815	0.328182	no
BRINP1	BRINP1	BRINP1	chr9:121928907-122131739	RIP	Input	NOTEST	0	0.00370905	inf	0	1	1	no
BRINP2	BRINP2	BRINP2	chr1:177140523-177251558	RIP	Input	NOTEST	0.0213834	0	#NAME?	0	1	1	no
BRINP3	BRINP3	BRINP3	chr1:190066796-190447012	RIP	Input	NOTEST	0	0	0	0	1	1	no
BRIP1	BRIP1	BRIP1	chr17:59756546-59940920	RIP	Input	OK	5.6478	3.10197	-0.864502	-3.08624	5e-05	0.000153953	yes
BRIX1	BRIX1	BRIX1	chr5:34915819-34925787	RIP	Input	OK	83.3704	91.9944	0.142011	0.563549	0.4277	0.510595	no
BRK1	BRK1	BRK1	chr3:10157332-10168874	RIP	Input	OK	35.4765	97.035	1.45164	5.45645	5e-05	0.000153953	yes
BRMS1	BRMS1	BRMS1	chr11:66104803-66112582	RIP	Input	OK	15.6612	28.0783	0.842263	3.05436	5e-05	0.000153953	yes
BRMS1L	BRMS1L	BRMS1L	chr14:36295596-36341169	RIP	Input	OK	2.24554	2.7448	0.289638	0.748062	0.29375	0.376131	no
BROX	BROX	BROX	chr1:222885894-222908538	RIP	Input	OK	23.3847	18.9822	-0.300919	-0.838197	0.19915	0.273834	no
BRPF1	BRPF1	BRPF1	chr3:9773412-9789701	RIP	Input	OK	22.5617	9.03064	-1.32097	-5.03875	5e-05	0.000153953	yes
BRPF3	BRPF3	BRPF3	chr6:36164549-36200567	RIP	Input	OK	8.51491	3.80993	-1.16023	-4.14391	5e-05	0.000153953	yes
BRS3	BRS3	BRS3	chrX:135570124-135574598	RIP	Input	NOTEST	0.264285	0	#NAME?	0	1	1	no
BRSK1	BRSK1	BRSK1	chr19:55795533-55823903	RIP	Input	OK	1.17	1.47529	0.334498	0.698185	0.31445	0.397723	no
BRSK2	BRSK2	BRSK2	chr11:1411128-1483919	RIP	Input	OK	4.29541	3.08853	-0.475875	-1.45634	0.039	0.0671318	no
BRWD1	BRWD1	BRWD1	chr21:40557403-40685712	RIP	Input	OK	11.9439	7.51661	-0.668122	-1.56014	0.02415	0.0438162	yes
BRWD1-AS1	BRWD1-AS1	BRWD1-AS1	chr21:40687632-40695144	RIP	Input	NOTEST	0	0.0602429	inf	0	1	1	no
BRWD1-IT2	BRWD1-IT2	BRWD1-IT2	chr21:40685832-40686841	RIP	Input	OK	0.996274	0.578751	-0.7836	-0.662812	0.33865	0.423208	no
BRWD3	BRWD3	BRWD3	chrX:79924986-80065233	RIP	Input	OK	5.88954	2.67129	-1.14062	-4.28406	5e-05	0.000153953	yes
BSCL2	BSCL2	BSCL2	chr11:62457733-62494857	RIP	Input	OK	7.59977	17.0266	1.16376	1.25874	0.08035	0.126831	no
BSDC1	BSDC1	BSDC1	chr1:32830233-32860062	RIP	Input	OK	13.047	12.3408	-0.0802916	-0.297161	0.6693	0.729788	no
BSG	BSG	BSG	chr19:571276-583493	RIP	Input	OK	586.625	1281.91	1.12778	4.3696	5e-05	0.000153953	yes
BSN	BSN	BSN	chr3:49591921-49708982	RIP	Input	OK	2.24791	0.169493	-3.72928	-8.43273	5e-05	0.000153953	yes
BSN-AS2	BSN-AS2	BSN-AS2	chr3:49586738-49591799	RIP	Input	NOTEST	0.255386	0.197711	-0.369287	0	1	1	no
BSND	BSND	BSND	chr1:55464616-55474465	RIP	Input	NOTEST	0.0470807	0	#NAME?	0	1	1	no
BSPH1	BSPH1	BSPH1	chr19:48471302-48495427	RIP	Input	NOTEST	0	0	0	0	1	1	no
BSPRY	BSPRY	BSPRY	chr9:116111811-116133513	RIP	Input	NOTEST	0	0.022613	inf	0	1	1	no
BST1	BST1	BST1	chr4:15704572-15733796	RIP	Input	NOTEST	0.0744484	0.13863	0.896929	0	1	1	no
BST2	BST2	BST2	chr19:17513747-17516457	RIP	Input	OK	178.684	515.118	1.52749	6.12461	5e-05	0.000153953	yes
BSX	BSX	BSX	chr11:122848356-122852379	RIP	Input	NOTEST	0	0	0	0	1	1	no
BTAF1	BTAF1	BTAF1	chr10:93683735-93790080	RIP	Input	OK	15.213	8.76967	-0.794708	-3.08056	5e-05	0.000153953	yes
BTBD1	BTBD1	BTBD1	chr15:83685180-83736167	RIP	Input	OK	12.7628	21.2584	0.736091	2.70294	0.0002	0.000567126	yes
BTBD10	BTBD10	BTBD10	chr11:13409542-13484844	RIP	Input	OK	2.51808	6.74734	1.422	4.10014	5e-05	0.000153953	yes
BTBD11	BTBD11	BTBD11	chr12:107712196-108053419	RIP	Input	NOTEST	0	0	0	0	1	1	no
BTBD16	BTBD16	BTBD16	chr10:124030810-124097695	RIP	Input	NOTEST	0	0.0945507	inf	0	1	1	no
BTBD17	BTBD17	BTBD17	chr17:72352554-72357958	RIP	Input	NOTEST	0	0	0	0	1	1	no
BTBD18	BTBD18	BTBD18	chr11:57479994-57586652	RIP	Input	NOTEST	0.170204	0.0996393	-0.772482	0	1	1	no
BTBD19	BTBD19	BTBD19	chr1:45274153-45279801	RIP	Input	OK	1.37391	1.87547	0.448967	0.619136	0.38185	0.466088	no
BTBD2	BTBD2	BTBD2	chr19:1985446-2015702	RIP	Input	OK	40.5315	45.7514	0.174773	0.676833	0.3366	0.421166	no
BTBD3	BTBD3	BTBD3	chr20:11871370-11907243	RIP	Input	OK	26.0498	13.8681	-0.9095	-3.54221	5e-05	0.000153953	yes
BTBD6	BTBD6	BTBD6	chr14:105675622-105864484	RIP	Input	OK	9.48145	11.8654	0.323584	0.661145	0.3432	0.427433	no
BTBD7	BTBD7	BTBD7	chr14:93703895-93799438	RIP	Input	OK	5.39949	2.37229	-1.18654	-3.71466	5e-05	0.000153953	yes
BTBD8	BTBD8	BTBD8	chr1:92545861-92613401	RIP	Input	OK	1.21857	0.265882	-2.19633	-2.04231	0.0199	0.0368105	yes
BTBD9	BTBD9	BTBD9	chr6:38136226-38607924	RIP	Input	OK	2.80245	0.741547	-1.91808	-5.57957	5e-05	0.000153953	yes
BTBD9-AS1	BTBD9-AS1	BTBD9-AS1	chr6:38136226-38607924	RIP	Input	NOTEST	0.306107	0.0749457	-2.03012	0	1	1	no
BTC	BTC	BTC	chr4:75669969-75719896	RIP	Input	NOTEST	0	0.00555616	inf	0	1	1	no
BTD	BTD	BTD	chr3:15602210-15689141	RIP	Input	OK	10.2821	16.8454	0.712221	1.23532	0.0788	0.124804	no
BTF3	BTF3	BTF3	chr5:72794249-72801448	RIP	Input	OK	189.864	397.92	1.06751	4.24819	5e-05	0.000153953	yes
BTF3L4	BTF3L4	BTF3L4	chr1:52521856-52556388	RIP	Input	OK	4.95766	16.8981	1.76913	6.06207	5e-05	0.000153953	yes
BTF3P11	BTF3P11	BTF3P11	chr13:77502584-77503224	RIP	Input	NOTEST	0	0	0	0	1	1	no
BTG1	BTG1	BTG1	chr12:92378751-92539673	RIP	Input	OK	10.1258	11.9315	0.236744	0.853732	0.22215	0.300037	no
BTG2	BTG2	BTG2	chr1:203274663-203278729	RIP	Input	OK	13.1758	15.1784	0.204123	0.736288	0.2984	0.381085	no
BTG3	BTG3	BTG3	chr21:18965967-18985268	RIP	Input	OK	15.057	37.2448	1.3066	4.60003	5e-05	0.000153953	yes
BTG4	BTG4	BTG4	chr11:111338255-111383079	RIP	Input	NOTEST	0	0	0	0	1	1	no
BTK	BTK	BTK	chrX:100604434-100645784	RIP	Input	NOTEST	0	0.0278096	inf	0	1	1	no
BTLA	BTLA	BTLA	chr3:112182812-112218408	RIP	Input	NOTEST	0.126845	0.0207837	-2.60954	0	1	1	no
BTN1A1	BTN1A1	BTN1A1	chr6:26501494-26510652	RIP	Input	NOTEST	0.0551805	0.0220304	-1.32466	0	1	1	no
BTN2A1	BTN2A1	BTN2A1	chr6:26458131-26482737	RIP	Input	OK	19.1829	8.6411	-1.15053	-4.22378	5e-05	0.000153953	yes
BTN2A2	BTN2A2	BTN2A2	chr6:26383323-26395100	RIP	Input	NOTEST	0.664049	0.474961	-0.483482	0	1	1	no
BTN2A3P	BTN2A3P	BTN2A3P	chr6:26421618-26430816	RIP	Input	OK	3.14008	0.873128	-1.84653	-4.07761	5e-05	0.000153953	yes
BTN3A1	BTN3A1	BTN3A1	chr6:26402464-26415444	RIP	Input	OK	7.28574	8.52187	0.226095	0.799717	0.2539	0.334209	no
BTN3A2	BTN3A2	BTN3A2	chr6:26365386-26378548	RIP	Input	OK	10.8335	12.6305	0.221413	0.828017	0.2363	0.31565	no
BTN3A3	BTN3A3	BTN3A3	chr6:26440699-26453643	RIP	Input	OK	3.59081	4.51977	0.331941	1.03416	0.14025	0.204533	no
BTNL10	BTNL10	BTNL10	chr1:228698059-228699989	RIP	Input	NOTEST	0	0	0	0	1	1	no
BTNL2	BTNL2	BTNL2	chr6_mann_hap4:3565773-3718366	RIP	Input	NOTEST	0.118202	0	#NAME?	0	1	1	no
BTNL3	BTNL3	BTNL3	chr5:180415844-180433727	RIP	Input	NOTEST	0	0	0	0	1	1	no
BTNL8	BTNL8	BTNL8	chr5:180326076-180377906	RIP	Input	NOTEST	0	0	0	0	1	1	no
BTNL9	BTNL9	BTNL9	chr5:180467224-180488523	RIP	Input	NOTEST	0.18481	0.0577111	-1.67912	0	1	1	no
BTRC	BTRC	BTRC	chr10:103113789-103317078	RIP	Input	OK	3.34597	2.02915	-0.721552	-2.32368	0.001	0.00248781	yes
BUB1	BUB1	BUB1	chr2:111395274-111435684	RIP	Input	OK	22.9975	14.1254	-0.70318	-2.69679	5e-05	0.000153953	yes
BUB1B	BUB1B	BUB1B	chr15:40453209-40569688	RIP	Input	OK	38.053	26.6413	-0.514347	-2.04206	0.00425	0.00927433	yes
BUB1B-PAK6	BUB1B-PAK6	BUB1B-PAK6	chr15:40453209-40569688	RIP	Input	NOTEST	2.00287e-05	0.184836	13.1719	0	1	1	no
BUB3	BUB3	BUB3	chr10:124913759-124924886	RIP	Input	OK	43.3691	67.7302	0.643133	2.42465	0.0005	0.00131841	yes
BUD13	BUD13	BUD13	chr11:116618885-116643714	RIP	Input	OK	9.95318	8.7982	-0.177949	-0.625088	0.37805	0.462393	no
BUD23	BUD23	BUD23	chr7:73097897-73112551	RIP	Input	OK	50.8347	105.275	1.05028	4.04845	5e-05	0.000153953	yes
BUD31	BUD31	BUD31	chr7:99006600-99063824	RIP	Input	OK	51.3477	71.0975	0.4695	0.862206	0.21785	0.295412	no
BVES	BVES	BVES	chr6:105544698-105585049	RIP	Input	NOTEST	0.303457	0.278571	-0.123446	0	1	1	no
BVES-AS1	BVES-AS1	BVES-AS1	chr6:105585561-105627858	RIP	Input	NOTEST	0	0.0230915	inf	0	1	1	no
BYSL	BYSL	BYSL	chr6:41888964-41900784	RIP	Input	OK	17.4355	17.7919	0.029188	0.1062	0.8823	0.907747	no
BZW1	BZW1	BZW1	chr2:201560445-201688574	RIP	Input	OK	51.6779	31.1875	-0.72858	-2.90672	0.0001	0.000295931	yes
BZW2	BZW2	BZW2	chr7:16685758-16746148	RIP	Input	OK	70.8944	70.6893	-0.00417942	-0.016487	0.982	0.98597	no
C10orf10	C10orf10	C10orf10	chr10:45455218-45500777	RIP	Input	NOTEST	0.335402	0.182834	-0.875354	0	1	1	no
C10orf105	C10orf105	C10orf105	chr10:73156690-73575704	RIP	Input	NOTEST	0	0	0	0	1	1	no
C10orf107	C10orf107	C10orf107	chr10:63422718-63526091	RIP	Input	NOTEST	0	0	0	0	1	1	no
C10orf11	C10orf11	C10orf11	chr10:77191403-78317133	RIP	Input	NOTEST	0	0.0160068	inf	0	1	1	no
C10orf111	C10orf111	C10orf111	chr10:15137383-15146256	RIP	Input	NOTEST	0.0902088	0.627873	2.79913	0	1	1	no
C10orf113	C10orf113	C10orf113	chr10:21068902-21463852	RIP	Input	NOTEST	0	0.128404	inf	0	1	1	no
C10orf120	C10orf120	C10orf120	chr10:124457224-124459338	RIP	Input	NOTEST	0	0	0	0	1	1	no
C10orf126	C10orf126	C10orf126	chr10:29135336-29170826	RIP	Input	NOTEST	0	0	0	0	1	1	no
C10orf128	C10orf128	C10orf128	chr10:50362768-50396445	RIP	Input	NOTEST	0	0	0	0	1	1	no
C10orf142	C10orf142	C10orf142	chr10:44788197-44790097	RIP	Input	NOTEST	0	0	0	0	1	1	no
C10orf25	C10orf25	C10orf25	chr10:45455218-45500777	RIP	Input	NOTEST	0.190874	0.00315543	-5.91864	0	1	1	no
C10orf35	C10orf35	C10orf35	chr10:71390002-71393355	RIP	Input	OK	1.2605	6.65244	2.39989	3.85961	5e-05	0.000153953	yes
C10orf53	C10orf53	C10orf53	chr10:50887683-50916956	RIP	Input	NOTEST	0	0	0	0	1	1	no
C10orf55	C10orf55	C10orf55	chr10:75669726-75682535	RIP	Input	NOTEST	0	0.0285547	inf	0	1	1	no
C10orf62	C10orf62	C10orf62	chr10:99344101-99372555	RIP	Input	NOTEST	0.540729	0.338979	-0.673711	0	1	1	no
C10orf67	C10orf67	C10orf67	chr10:23605519-23633772	RIP	Input	NOTEST	0	0	0	0	1	1	no
C10orf71	C10orf71	C10orf71	chr10:50507186-50535537	RIP	Input	NOTEST	0	0	0	0	1	1	no
C10orf71-AS1	C10orf71-AS1	C10orf71-AS1	chr10:50504327-50506938	RIP	Input	NOTEST	0	0	0	0	1	1	no
C10orf76	C10orf76	C10orf76	chr10:103605355-103815932	RIP	Input	OK	2.93638	3.01259	0.0369659	0.114717	0.86925	0.897125	no
C10orf82	C10orf82	C10orf82	chr10:118423206-118429783	RIP	Input	NOTEST	0	0	0	0	1	1	no
C10orf88	C10orf88	C10orf88	chr10:124690418-124713919	RIP	Input	OK	2.79245	2.65815	-0.0711085	-0.195281	0.78075	0.824337	no
C10orf90	C10orf90	C10orf90	chr10:128113573-128210010	RIP	Input	NOTEST	0	0.0675774	inf	0	1	1	no
C10orf91	C10orf91	C10orf91	chr10:134258713-134261825	RIP	Input	OK	2.02374	2.78405	0.460162	0.61646	0.38315	0.467458	no
C10orf95	C10orf95	C10orf95	chr10:104209573-104216050	RIP	Input	OK	1.05093	3.949	1.90981	1.39455	0.0813	0.12807	no
C10orf99	C10orf99	C10orf99	chr10:85933553-85945050	RIP	Input	NOTEST	0	0	0	0	1	1	no
C11orf1	C11orf1	C11orf1	chr11:111744779-111754797	RIP	Input	OK	3.12991	14.0898	2.17046	4.1007	5e-05	0.000153953	yes
C11orf16	C11orf16	C11orf16	chr11:8932700-8954553	RIP	Input	NOTEST	0.0498258	0.0611624	0.295752	0	1	1	no
C11orf21	C11orf21	C11orf21	chr11:2316869-2339430	RIP	Input	NOTEST	0	0	0	0	1	1	no
C11orf24	C11orf24	C11orf24	chr11:68028802-68039469	RIP	Input	OK	21.048	20.7538	-0.0203077	-0.0689388	0.9216	0.939442	no
C11orf40	C11orf40	C11orf40	chr11:4592652-4599050	RIP	Input	NOTEST	0	0	0	0	1	1	no
C11orf42	C11orf42	C11orf42	chr11:6226797-6232365	RIP	Input	NOTEST	0.431369	0.135089	-1.67501	0	1	1	no
C11orf44	C11orf44	C11orf44	chr11:130542850-130587247	RIP	Input	NOTEST	0	0	0	0	1	1	no
C11orf45	C11orf45	C11orf45	chr11:128761312-128787951	RIP	Input	OK	0.614373	1.26041	1.03671	1.87292	0.0101	0.0201985	yes
C11orf49	C11orf49	C11orf49	chr11:46958239-47198676	RIP	Input	OK	26.9099	38.1393	0.503144	1.23392	0.0801	0.126497	no
C11orf52	C11orf52	C11orf52	chr11:111779343-111797595	RIP	Input	NOTEST	0.0750445	0	#NAME?	0	1	1	no
C11orf53	C11orf53	C11orf53	chr11:111126706-111157129	RIP	Input	NOTEST	0.470265	0.204326	-1.2026	0	1	1	no
C11orf54	C11orf54	C11orf54	chr11:93474759-93496268	RIP	Input	OK	4.43425	6.48478	0.548368	1.64043	0.0206	0.0379879	yes
C11orf57	C11orf57	C11orf57	chr11:111944967-111957522	RIP	Input	OK	6.03281	7.86985	0.383505	0.971012	0.16835	0.238202	no
C11orf58	C11orf58	C11orf58	chr11:16760147-16779901	RIP	Input	OK	34.5887	27.2169	-0.345797	-1.37049	0.0518	0.0863311	no
C11orf63	C11orf63	C11orf63	chr11:122753235-122830430	RIP	Input	OK	3.1171	1.53747	-1.01964	-2.39543	0.00145	0.00349183	yes
C11orf65	C11orf65	C11orf65	chr11:108093558-108338258	RIP	Input	NOTEST	0.585837	0.308322	-0.92606	0	1	1	no
C11orf68	C11orf68	C11orf68	chr11:65684282-65686531	RIP	Input	OK	14.6546	21.8077	0.573485	1.96489	0.00525	0.0112166	yes
C11orf70	C11orf70	C11orf70	chr11:101918168-101955291	RIP	Input	NOTEST	0	0.00475664	inf	0	1	1	no
C11orf71	C11orf71	C11orf71	chr11:114262169-114281332	RIP	Input	OK	7.48678	10.6483	0.508204	0.793082	0.23805	0.317472	no
C11orf72	C11orf72	C11orf72	chr11:67370350-67374177	RIP	Input	NOTEST	0	0.0478752	inf	0	1	1	no
C11orf74	C11orf74	C11orf74	chr11:36613492-36680841	RIP	Input	OK	12.2881	13.0741	0.089442	0.263376	0.71615	0.770721	no
C11orf80	C11orf80	C11orf80	chr11:66512206-66614003	RIP	Input	OK	4.13062	6.37844	0.626843	1.34888	0.0535	0.0888718	no
[truncated: 25,193 more rows]

## Sheet: VIRMA RIP_enrich
test_id	gene_id	gene	locus	sample_1	sample_2	status	value_1	value_2	log2(fold_change)	test_stat	p_value	q_value	significant
SCARNA5	SCARNA5	SCARNA5	chr2:234160216-234204320	RIP	Input	OK	2490.37	4.38382	-9.14995	-6.15521	0.00345	0.0076944	yes
SCARNA2	SCARNA2	SCARNA2	chr1:109642814-109643234	RIP	Input	OK	4509.6	14.141	-8.31697	-18.3255	5e-05	0.000153953	yes
RNU11	RNU11	RNU11	chr1:28975111-28975246	RIP	Input	OK	6146.53	39.1975	-7.29287	-7.70859	0.0006	0.00155929	yes
RNU12	RNU12	RNU12	chr22:43011250-43011399	RIP	Input	OK	3762.86	34.6461	-6.76299	-8.56681	5e-05	0.000153953	yes
SCARNA28	SCARNA28	SCARNA28	chr7:98476112-98741743	RIP	Input	OK	5212.05	48.2584	-6.75493	-4.59141	0.0006	0.00155929	yes
POTEE	POTEE	POTEE	chr2:131975923-132022416	RIP	Input	OK	33.2016	0.456294	-6.18514	-13.0847	5e-05	0.000153953	yes
TERC	TERC	TERC	chr3:169482397-169482848	RIP	Input	OK	549.568	7.87664	-6.12457	-10.4789	5e-05	0.000153953	yes
PTCH2	PTCH2	PTCH2	chr1:45285515-45308616	RIP	Input	OK	15.3521	0.242147	-5.98641	-8.23286	5e-05	0.000153953	yes
SCARNA7	SCARNA7	SCARNA7	chr3:160212782-160283376	RIP	Input	OK	1139.99	19.0415	-5.90373	-6.78526	5e-05	0.000153953	yes
EPPK1	EPPK1	EPPK1	chr8:144939491-144952632	RIP	Input	OK	115.187	1.94015	-5.89167	-20.0384	5e-05	0.000153953	yes
SCARNA9	SCARNA9	SCARNA9	chr11:93394815-93463522	RIP	Input	OK	1991.29	33.7712	-5.88177	-8.30245	5e-05	0.000153953	yes
MUC16	MUC16	MUC16	chr19:8959519-9092018	RIP	Input	OK	3.06399	0.056989	-5.74859	-15.1889	5e-05	0.000153953	yes
SCARNA12	SCARNA12	SCARNA12	chr12:7074514-7079916	RIP	Input	OK	3070.88	57.74	-5.73294	-4.13415	5e-05	0.000153953	yes
POTEF	POTEF	POTEF	chr2:130831107-130886795	RIP	Input	OK	15.7276	0.321745	-5.61124	-11.069	5e-05	0.000153953	yes
VTRNA1-2	VTRNA1-2	VTRNA1-2	chr5:140098510-140098598	RIP	Input	OK	5841.95	123.692	-5.56163	-2.27159	0.0059	0.0124678	yes
ZNF469	ZNF469	ZNF469	chr16:88493878-88507165	RIP	Input	OK	26.8772	0.594594	-5.49833	-16.8861	5e-05	0.000153953	yes
SLMO2-ATP5E	SLMO2-ATP5E	SLMO2-ATP5E	chr20:57603732-57617901	RIP	Input	OK	23.6316	0.584403	-5.33761	-0.737616	0.0171	0.0321875	yes
HIST1H1E	HIST1H1E	HIST1H1E	chr6:26156558-26157343	RIP	Input	OK	3448.87	88.138	-5.29022	-19.6852	5e-05	0.000153953	yes
HIST1H2AD	HIST1H2AD	HIST1H2AD	chr6:26197011-26199521	RIP	Input	OK	443.522	13.5936	-5.02801	-7.82636	5e-05	0.000153953	yes
HIST1H2AH	HIST1H2AH	HIST1H2AH	chr6:27114860-27115341	RIP	Input	OK	641.181	21.8572	-4.87455	-14.1874	5e-05	0.000153953	yes
SCARNA17	SCARNA17	SCARNA17	chr18:47340392-47721451	RIP	Input	OK	626.152	22.4574	-4.80125	-12.7434	5e-05	0.000153953	yes
HIST1H2AB	HIST1H2AB	HIST1H2AB	chr6:26033319-26033796	RIP	Input	OK	112.535	4.36042	-4.68977	-6.96584	5e-05	0.000153953	yes
AHNAK2	AHNAK2	AHNAK2	chr14:105403590-105444694	RIP	Input	OK	107.42	4.1925	-4.67931	-17.6834	5e-05	0.000153953	yes
LOC652276	LOC652276	LOC652276	chr16:2653384-2680495	RIP	Input	OK	19.9762	0.796864	-4.6478	-10.3314	5e-05	0.000153953	yes
SNORA8	SNORA8	SNORA8	chr11:93465526-93465665	RIP	Input	OK	736.089	30.9856	-4.57021	-4.55403	0.00085	0.00214094	yes
SNORD116-21	SNORD116-21	SNORD116-21	chr15:25333949-25334043	RIP	Input	OK	950.54	40.4042	-4.55617	-1.83188	0.0059	0.0124678	yes
FAT4	FAT4	FAT4	chr4:126237566-126414087	RIP	Input	OK	0.815874	0.0353973	-4.52664	-6.02287	5e-05	0.000153953	yes
HIST1H2BM	HIST1H2BM	HIST1H2BM	chr6:27782821-27783267	RIP	Input	OK	66.0629	3.02082	-4.45083	-6.49871	5e-05	0.000153953	yes
HIST1H2BL	HIST1H2BL	HIST1H2BL	chr6:27775256-27775709	RIP	Input	OK	125.887	5.84665	-4.42837	-8.2121	5e-05	0.000153953	yes
HIST2H2BF	HIST2H2BF	HIST2H2BF	chr1:149754244-149783928	RIP	Input	OK	657.283	31.6267	-4.3773	-14.3656	5e-05	0.000153953	yes
HIST1H3F	HIST1H3F	HIST1H3F	chr6:26250369-26250835	RIP	Input	OK	104.284	5.17209	-4.33363	-7.01614	5e-05	0.000153953	yes
PALM2-AKAP2	PALM2-AKAP2	PALM2-AKAP2	chr9:112403067-112934791	RIP	Input	OK	11.0057	0.569928	-4.27133	-4.10311	0.0001	0.000295931	yes
HIST1H2AM	HIST1H2AM	HIST1H2AM	chr6:27860476-27860963	RIP	Input	OK	403.846	21.2831	-4.24603	-12.2747	5e-05	0.000153953	yes
PCLO	PCLO	PCLO	chr7:82383320-82792197	RIP	Input	OK	3.99191	0.220304	-4.17951	-12.3767	5e-05	0.000153953	yes
KIAA0754	KIAA0754	KIAA0754	chr1:39549838-39952810	RIP	Input	OK	8.4174	0.466802	-4.17249	-5.12589	5e-05	0.000153953	yes
HIST1H2AI	HIST1H2AI	HIST1H2AI	chr6:27775976-27776445	RIP	Input	OK	207.269	11.5494	-4.16562	-9.60744	5e-05	0.000153953	yes
HIST1H2BG	HIST1H2BG	HIST1H2BG	chr6:26216428-26216872	RIP	Input	OK	123.137	7.25515	-4.08511	-8.48479	5e-05	0.000153953	yes
HIST1H2BN	HIST1H2BN	HIST1H2BN	chr6:27806439-27806888	RIP	Input	OK	289.38	17.8833	-4.01628	-11.152	5e-05	0.000153953	yes
HIST2H3D	HIST2H3D	HIST2H3D	chr1:149784779-149785236	RIP	Input	OK	100.082	6.27195	-3.99612	-6.59318	5e-05	0.000153953	yes
HIST1H2BO	HIST1H2BO	HIST1H2BO	chr6:27861202-27861669	RIP	Input	OK	432.467	27.4965	-3.97527	-12.5183	5e-05	0.000153953	yes
RMRP	RMRP	RMRP	chr9:35657747-35658015	RIP	Input	OK	26873.5	1747.08	-3.94317	-14.7822	5e-05	0.000153953	yes
VPS13B	VPS13B	VPS13B	chr8:100025493-100889814	RIP	Input	OK	18.7794	1.28705	-3.86701	-8.84557	5e-05	0.000153953	yes
HIST2H2AB	HIST2H2AB	HIST2H2AB	chr1:149859018-149859466	RIP	Input	OK	79.6212	5.59315	-3.83142	-6.45115	5e-05	0.000153953	yes
FAT1	FAT1	FAT1	chr4:187508936-187644987	RIP	Input	OK	33.6941	2.39434	-3.81479	-14.6992	5e-05	0.000153953	yes
ZFHX3	ZFHX3	ZFHX3	chr16:72816785-73092534	RIP	Input	OK	64.365	4.57819	-3.81343	-14.701	5e-05	0.000153953	yes
HIST1H2BC	HIST1H2BC	HIST1H2BC	chr6:26123694-26124132	RIP	Input	OK	1055.75	75.4119	-3.80734	-13.5764	5e-05	0.000153953	yes
NBEAL1	NBEAL1	NBEAL1	chr2:203879601-204082717	RIP	Input	OK	5.94942	0.435698	-3.77135	-10.7164	5e-05	0.000153953	yes
HIST1H1C	HIST1H1C	HIST1H1C	chr6:26055967-26056699	RIP	Input	OK	3290.43	241.088	-3.77064	-14.6955	5e-05	0.000153953	yes
HIST2H2AC	HIST2H2AC	HIST2H2AC	chr1:149858524-149858961	RIP	Input	OK	268.665	19.7492	-3.76594	-9.84361	5e-05	0.000153953	yes
ALMS1	ALMS1	ALMS1	chr2:73612885-73837046	RIP	Input	OK	23.6263	1.73934	-3.76378	-13.7983	5e-05	0.000153953	yes
BSN	BSN	BSN	chr3:49591921-49708982	RIP	Input	OK	2.24791	0.169493	-3.72928	-8.43273	5e-05	0.000153953	yes
HIVEP1	HIVEP1	HIVEP1	chr6:12012723-12165232	RIP	Input	OK	24.9356	1.88417	-3.72621	-13.7159	5e-05	0.000153953	yes
SNORA18	SNORA18	SNORA18	chr11:93466631-93466763	RIP	Input	OK	490.843	37.6431	-3.70481	-3.26352	0.00495	0.0106292	yes
AHNAK	AHNAK	AHNAK	chr11:62201013-62314332	RIP	Input	OK	91.4142	7.06479	-3.6937	-5.30952	5e-05	0.000153953	yes
HIST1H3A	HIST1H3A	HIST1H3A	chr6:26020717-26021186	RIP	Input	OK	64.4309	5.03048	-3.67898	-5.5979	5e-05	0.000153953	yes
C1QTNF8	C1QTNF8	C1QTNF8	chr16:1138225-1146244	RIP	Input	OK	1.6889	0.132474	-3.67231	-3.35937	0.00635	0.0133416	yes
SPEN	SPEN	SPEN	chr1:16160709-16266950	RIP	Input	OK	54.619	4.39243	-3.63631	-13.7439	5e-05	0.000153953	yes
CCDC87	CCDC87	CCDC87	chr11:66357639-66360554	RIP	Input	OK	1.07737	0.0882053	-3.61051	-3.02254	0.0066	0.0138161	yes
LNPEP	LNPEP	LNPEP	chr5:96271345-96365115	RIP	Input	OK	30.8687	2.54232	-3.60193	-12.2988	5e-05	0.000153953	yes
ZNF462	ZNF462	ZNF462	chr9:109625377-109865269	RIP	Input	OK	3.06625	0.261172	-3.5534	-8.80926	5e-05	0.000153953	yes
PDZD2	PDZD2	PDZD2	chr5:31639516-32111038	RIP	Input	OK	1.18753	0.104387	-3.50795	-6.2573	5e-05	0.000153953	yes
ZBED6	ZBED6	ZBED6	chr1:203764664-203823256	RIP	Input	OK	35.8024	3.15801	-3.50297	-4.40164	5e-05	0.000153953	yes
SH3GL1P2	SH3GL1P2	SH3GL1P2	chr17:28903482-28964484	RIP	Input	OK	1.50025	0.134908	-3.47515	-2.22317	0.02725	0.0488548	yes
UTRN	UTRN	UTRN	chr6:144612872-145174170	RIP	Input	OK	19.2636	1.74834	-3.46182	-13.0252	5e-05	0.000153953	yes
KMT2C	KMT2C	KMT2C	chr7:151832009-152133090	RIP	Input	OK	23.2717	2.12083	-3.45588	-13.3573	5e-05	0.000153953	yes
HIST1H2AJ	HIST1H2AJ	HIST1H2AJ	chr6:27782079-27782518	RIP	Input	OK	48.5874	4.45685	-3.44649	-5.00449	5e-05	0.000153953	yes
HIST1H2AC	HIST1H2AC	HIST1H2AC	chr6:26124372-26124918	RIP	Input	OK	585.078	54.5404	-3.42323	-11.9414	5e-05	0.000153953	yes
ZNF91	ZNF91	ZNF91	chr19:23540497-23578362	RIP	Input	OK	6.28776	0.600038	-3.38942	-9.17066	5e-05	0.000153953	yes
ARHGAP30	ARHGAP30	ARHGAP30	chr1:161016731-161039760	RIP	Input	OK	0.785894	0.0751423	-3.38664	-2.87574	0.00035	0.000952854	yes
VPS13D	VPS13D	VPS13D	chr1:12290095-12572098	RIP	Input	OK	20.3691	1.95787	-3.37903	-13.0244	5e-05	0.000153953	yes
HIST1H3D	HIST1H3D	HIST1H3D	chr6:26197011-26199521	RIP	Input	OK	208.954	20.0846	-3.37902	-7.89098	5e-05	0.000153953	yes
FNDC5	FNDC5	FNDC5	chr1:33327868-33338093	RIP	Input	OK	1.12244	0.110863	-3.3398	-2.86039	0.0005	0.00131841	yes
SNORA40	SNORA40	SNORA40	chr11:93468275-93468402	RIP	Input	OK	522.649	52.5335	-3.31453	-3.39372	0.0029	0.00656565	yes
AMZ1	AMZ1	AMZ1	chr7:2719155-2883959	RIP	Input	OK	2.36626	0.238258	-3.31201	-1.72731	0.0263	0.0473062	yes
HIST1H2AE	HIST1H2AE	HIST1H2AE	chr6:26217147-26217711	RIP	Input	OK	132.172	13.4724	-3.29434	-8.68608	5e-05	0.000153953	yes
MXRA5	MXRA5	MXRA5	chrX:3226605-3264684	RIP	Input	OK	0.874478	0.0891872	-3.29351	-5.31826	5e-05	0.000153953	yes
KMT2D	KMT2D	KMT2D	chr12:49412757-49449107	RIP	Input	OK	64.9728	6.67309	-3.28341	-12.8288	5e-05	0.000153953	yes
CMYA5	CMYA5	CMYA5	chr5:78985658-79096049	RIP	Input	OK	1.2884	0.132412	-3.28247	-7.39477	5e-05	0.000153953	yes
HIST1H2AG	HIST1H2AG	HIST1H2AG	chr6:27100816-27101314	RIP	Input	OK	672.201	69.7032	-3.2696	-11.7755	5e-05	0.000153953	yes
LOC105372653	LOC105372653	LOC105372653	chr20:48532358-48545358	RIP	Input	OK	0.884196	0.0920883	-3.26328	-1.19272	0.00955	0.0192212	yes
PTPRG	PTPRG	PTPRG	chr3:61547242-62304622	RIP	Input	OK	2.0343	0.213359	-3.25318	-5.91812	5e-05	0.000153953	yes
KANTR	KANTR	KANTR	chrX:53123338-53177190	RIP	Input	OK	21.406	2.25294	-3.24813	-8.99923	5e-05	0.000153953	yes
NFAT5	NFAT5	NFAT5	chr16:69599868-69738569	RIP	Input	OK	50.8991	5.36976	-3.24471	-12.4831	5e-05	0.000153953	yes
MAP1B	MAP1B	MAP1B	chr5:71403094-71505397	RIP	Input	OK	18.6941	1.97896	-3.23977	-12.2548	5e-05	0.000153953	yes
CCDC144CP	CCDC144CP	CCDC144CP	chr17:20224486-20305504	RIP	Input	OK	1.01701	0.10838	-3.23017	-4.33388	5e-05	0.000153953	yes
RBM15	RBM15	RBM15	chr1:110881944-110889303	RIP	Input	OK	149.597	16.0044	-3.22454	-12.5374	5e-05	0.000153953	yes
HIST1H2BF	HIST1H2BF	HIST1H2BF	chr6:26199786-26200216	RIP	Input	OK	451.149	48.3791	-3.22115	-10.9294	5e-05	0.000153953	yes
LINC00898	LINC00898	LINC00898	chr22:48016791-48027318	RIP	Input	OK	1.16122	0.126082	-3.20321	-3.56884	0.0012	0.00293762	yes
HIVEP2	HIVEP2	HIVEP2	chr6:143072603-143266338	RIP	Input	OK	14.0927	1.54369	-3.19049	-11.5145	5e-05	0.000153953	yes
KIF26B	KIF26B	KIF26B	chr1:245318286-245866428	RIP	Input	OK	63.2553	7.05228	-3.16502	-12.2132	5e-05	0.000153953	yes
HIST1H4E	HIST1H4E	HIST1H4E	chr6:26204872-26205249	RIP	Input	OK	575.141	64.2604	-3.16191	-10.9799	5e-05	0.000153953	yes
MACF1	MACF1	MACF1	chr1:39549838-39952810	RIP	Input	OK	14.6951	1.64986	-3.15491	-11.4611	5e-05	0.000153953	yes
MKI67	MKI67	MKI67	chr10:129894924-129924468	RIP	Input	OK	129.295	14.5423	-3.15235	-12.1603	5e-05	0.000153953	yes
LINC00342	LINC00342	LINC00342	chr2:96472799-96492729	RIP	Input	OK	1.24333	0.141748	-3.13282	-3.9532	0.00045	0.00119906	yes
PCDHGB2	PCDHGB2	PCDHGB2	chr5:140710251-140892548	RIP	Input	OK	1.42796	0.163797	-3.12398	-2.3164	0.01345	0.0259745	yes
POMK	POMK	POMK	chr8:42948648-42978323	RIP	Input	OK	21.5721	2.51046	-3.10314	-8.63755	5e-05	0.000153953	yes
RNU6ATAC	RNU6ATAC	RNU6ATAC	chr9:137029561-137029686	RIP	Input	OK	551.223	64.9609	-3.08499	-3.56247	0.0015	0.00360104	yes
KMT2A	KMT2A	KMT2A	chr11:118307204-118436791	RIP	Input	OK	35.7596	4.24278	-3.07525	-11.288	5e-05	0.000153953	yes
RNF213	RNF213	RNF213	chr17:78234659-78411884	RIP	Input	OK	104.222	12.3954	-3.07178	-10.525	5e-05	0.000153953	yes
LRBA	LRBA	LRBA	chr4:151185810-151936649	RIP	Input	OK	19.1267	2.28861	-3.06305	-11.4419	5e-05	0.000153953	yes
PRUNE2	PRUNE2	PRUNE2	chr9:79226291-79521003	RIP	Input	OK	0.80576	0.097221	-3.05101	-3.36894	0.0001	0.000295931	yes
TSPAN11	TSPAN11	TSPAN11	chr12:31079837-31149537	RIP	Input	OK	1.00538	0.121457	-3.04923	-3.85867	0.0005	0.00131841	yes
PLCB1	PLCB1	PLCB1	chr20:8112911-8865547	RIP	Input	OK	5.19316	0.634966	-3.03186	-8.93392	5e-05	0.000153953	yes
MYCBP2	MYCBP2	MYCBP2	chr13:77618791-77901177	RIP	Input	OK	11.8069	1.4501	-3.0254	-11.3215	5e-05	0.000153953	yes
DSP	DSP	DSP	chr6:7541807-7586950	RIP	Input	OK	200.783	24.8868	-3.01219	-11.5043	5e-05	0.000153953	yes
FSCN2	FSCN2	FSCN2	chr17:79495416-79504156	RIP	Input	OK	3.02458	0.37651	-3.00597	-2.96316	0.0036	0.00799912	yes
DYNC1H1	DYNC1H1	DYNC1H1	chr14:102430864-102517135	RIP	Input	OK	71.188	8.88562	-3.00209	-11.7798	5e-05	0.000153953	yes
GTF2I	GTF2I	GTF2I	chr7:74071990-74175022	RIP	Input	OK	58.637	7.32072	-3.00175	-8.80183	5e-05	0.000153953	yes
HIST1H2BD	HIST1H2BD	HIST1H2BD	chr6:26158348-26171576	RIP	Input	OK	1031.13	128.779	-3.00126	-11.1731	5e-05	0.000153953	yes
CEP350	CEP350	CEP350	chr1:179923907-180084015	RIP	Input	OK	19.9736	2.49689	-2.99989	-11.6283	5e-05	0.000153953	yes
ZNF521	ZNF521	ZNF521	chr18:22641887-22932214	RIP	Input	OK	11.3249	1.43019	-2.98522	-9.90559	5e-05	0.000153953	yes
TENM3	TENM3	TENM3	chr4:183164583-183724177	RIP	Input	OK	12.5253	1.58567	-2.98168	-10.7539	5e-05	0.000153953	yes
STARD9	STARD9	STARD9	chr15:42867856-43013196	RIP	Input	OK	21.0353	2.69288	-2.96559	-11.5119	5e-05	0.000153953	yes
CCSER1	CCSER1	CCSER1	chr4:91048683-92523370	RIP	Input	OK	1.13203	0.145084	-2.96395	-3.90834	0.0003	0.000827168	yes
AKAP6	AKAP6	AKAP6	chr14:32798478-33302268	RIP	Input	OK	1.19766	0.153726	-2.96179	-6.12115	5e-05	0.000153953	yes
CCDC144B	CCDC144B	CCDC144B	chr17:18441114-18528930	RIP	Input	OK	1.99173	0.256715	-2.95578	-6.97969	5e-05	0.000153953	yes
BIRC6	BIRC6	BIRC6	chr2:32582095-32843965	RIP	Input	OK	25.7392	3.32936	-2.95065	-11.5611	5e-05	0.000153953	yes
MDN1	MDN1	MDN1	chr6:90142896-90529513	RIP	Input	OK	24.3818	3.156	-2.94964	-10.6469	5e-05	0.000153953	yes
KIAA1109	KIAA1109	KIAA1109	chr4:123091757-123283914	RIP	Input	OK	10.1652	1.31815	-2.94705	-11.0145	5e-05	0.000153953	yes
MAML2	MAML2	MAML2	chr11:95709756-96076344	RIP	Input	OK	2.91775	0.38371	-2.92677	-7.14574	5e-05	0.000153953	yes
SPTBN1	SPTBN1	SPTBN1	chr2:54683453-54898583	RIP	Input	OK	172	22.6691	-2.92361	-11.3936	5e-05	0.000153953	yes
CREBBP	CREBBP	CREBBP	chr16:3775055-3930121	RIP	Input	OK	28.6383	3.79542	-2.91561	-11.1993	5e-05	0.000153953	yes
TCF20	TCF20	TCF20	chr22:42556018-42679933	RIP	Input	OK	39.6292	5.29651	-2.90345	-11.221	5e-05	0.000153953	yes
SETBP1	SETBP1	SETBP1	chr18:42260137-42648475	RIP	Input	OK	8.96811	1.20842	-2.89168	-7.47683	5e-05	0.000153953	yes
KIAA1671	KIAA1671	KIAA1671	chr22:25423940-25593415	RIP	Input	OK	21.133	2.86038	-2.88522	-10.8908	5e-05	0.000153953	yes
ZNF407	ZNF407	ZNF407	chr18:72342918-72777628	RIP	Input	OK	10.1358	1.38283	-2.87377	-9.65119	5e-05	0.000153953	yes
FLJ42627	FLJ42627	FLJ42627	chr16:2688982-2696130	RIP	Input	OK	5.35865	0.735218	-2.86563	-8.58192	5e-05	0.000153953	yes
HIST1H4A	HIST1H4A	HIST1H4A	chr6:26021906-26022278	RIP	Input	OK	98.3135	13.5056	-2.86384	-6.53564	5e-05	0.000153953	yes
HIST1H3B	HIST1H3B	HIST1H3B	chr6:26031816-26032288	RIP	Input	OK	491.475	68.0214	-2.85306	-9.84322	5e-05	0.000153953	yes
SLC26A1	SLC26A1	SLC26A1	chr4:972860-998345	RIP	Input	OK	5.68945	0.798824	-2.83234	-3.09708	0.0008	0.00202274	yes
HIST1H4B	HIST1H4B	HIST1H4B	chr6:26027123-26027480	RIP	Input	OK	122.8	17.2445	-2.8321	-6.81554	5e-05	0.000153953	yes
MAP1A	MAP1A	MAP1A	chr15:43809805-43823818	RIP	Input	OK	1.68822	0.238516	-2.82334	-7.00541	5e-05	0.000153953	yes
SHROOM3	SHROOM3	SHROOM3	chr4:77356252-77704405	RIP	Input	OK	10.1752	1.43831	-2.82262	-10.0491	5e-05	0.000153953	yes
KCNK7	KCNK7	KCNK7	chr11:65360325-65363467	RIP	Input	OK	0.910554	0.128882	-2.82069	-1.09978	0.02795	0.0499872	yes
DIAPH2	DIAPH2	DIAPH2	chrX:95939661-96855597	RIP	Input	OK	15.9681	2.26318	-2.81877	-9.51201	5e-05	0.000153953	yes
CDHR5	CDHR5	CDHR5	chr11:616564-625067	RIP	Input	OK	1.21512	0.172847	-2.81353	-3.03196	0.0017	0.00404503	yes
SMG1P3	SMG1P3	SMG1P3	chr16:21458003-21513602	RIP	Input	OK	2.53758	0.36206	-2.80915	-5.52018	5e-05	0.000153953	yes
RIF1	RIF1	RIF1	chr2:152266396-152333860	RIP	Input	OK	17.3018	2.47014	-2.80826	-10.6096	5e-05	0.000153953	yes
RAI1	RAI1	RAI1	chr17:17584786-17740325	RIP	Input	OK	74.7912	10.6993	-2.80535	-6.31736	5e-05	0.000153953	yes
PPP1R2P3	PPP1R2P3	PPP1R2P3	chr5:156277548-156279539	RIP	Input	OK	2.07227	0.296961	-2.80287	-3.42592	0.00055	0.00143929	yes
HELB	HELB	HELB	chr12:66696324-66737423	RIP	Input	OK	5.61469	0.804895	-2.80233	-7.09903	5e-05	0.000153953	yes
MYO9A	MYO9A	MYO9A	chr15:72118360-72433311	RIP	Input	OK	9.3401	1.34498	-2.79586	-9.26679	5e-05	0.000153953	yes
ZNRF2P1	ZNRF2P1	ZNRF2P1	chr7:32767561-32769595	RIP	Input	OK	1.67802	0.242515	-2.79061	-2.28501	0.0219	0.0401322	yes
MYO5A	MYO5A	MYO5A	chr15:52599479-52821247	RIP	Input	OK	12.6453	1.8278	-2.79042	-10.3176	5e-05	0.000153953	yes
HIPK2	HIPK2	HIPK2	chr7:139246315-139477693	RIP	Input	OK	6.68442	0.970483	-2.78403	-9.85584	5e-05	0.000153953	yes
DST	DST	DST	chr6:56322784-56819426	RIP	Input	OK	18.2685	2.65797	-2.78097	-10.511	5e-05	0.000153953	yes
MGA	MGA	MGA	chr15:41952609-42062141	RIP	Input	OK	45.953	6.68721	-2.78068	-10.9975	5e-05	0.000153953	yes
ZNF324	ZNF324	ZNF324	chr19:58978411-58984945	RIP	Input	OK	16.2802	2.37497	-2.77713	-8.5692	5e-05	0.000153953	yes
ZNF646	ZNF646	ZNF646	chr16:31085742-31100130	RIP	Input	OK	22.3955	3.27507	-2.77361	-9.55562	5e-05	0.000153953	yes
HIST2H2AA4	HIST2H2AA4	HIST2H2AA4	chr1:149822627-149823161	RIP	Input	OK	20.7372	3.03269	-2.77355	-3.80311	0.0004	0.00107805	yes
ERC1	ERC1	ERC1	chr12:1100373-1605099	RIP	Input	OK	34.4017	5.07234	-2.76176	-10.8124	5e-05	0.000153953	yes
ZBTB38	ZBTB38	ZBTB38	chr3:141043054-141168632	RIP	Input	OK	15.7437	2.32316	-2.76061	-10.1585	5e-05	0.000153953	yes
GLUD1P3	GLUD1P3	GLUD1P3	chr10:75490319-75491529	RIP	Input	OK	6.76625	1.00569	-2.75018	-3.3716	0.00095	0.00236969	yes
TTBK2	TTBK2	TTBK2	chr15:43036541-43213007	RIP	Input	OK	9.78371	1.45595	-2.74842	-9.35101	5e-05	0.000153953	yes
HSPA6	HSPA6	HSPA6	chr1:161494329-161496687	RIP	Input	OK	1.75244	0.261094	-2.74672	-3.11814	0.00275	0.00625726	yes
CEP192	CEP192	CEP192	chr18:12991360-13125051	RIP	Input	OK	9.86641	1.47018	-2.74654	-9.52959	5e-05	0.000153953	yes
PSD3	PSD3	PSD3	chr8:18384812-18871196	RIP	Input	OK	11.9326	1.77961	-2.74527	-10.0701	5e-05	0.000153953	yes
ZNF79	ZNF79	ZNF79	chr9:130186652-130207651	RIP	Input	OK	7.94991	1.19255	-2.73689	-6.19198	5e-05	0.000153953	yes
EVC	EVC	EVC	chr4:5712923-5816031	RIP	Input	OK	15.9798	2.41633	-2.72536	-8.06931	5e-05	0.000153953	yes
SMG1P1	SMG1P1	SMG1P1	chr16:22430866-22503541	RIP	Input	OK	7.89591	1.19713	-2.72153	-7.44139	5e-05	0.000153953	yes
NYAP2	NYAP2	NYAP2	chr2:226265601-226518734	RIP	Input	OK	1.56909	0.238105	-2.72026	-4.18868	5e-05	0.000153953	yes
PCDH7	PCDH7	PCDH7	chr4:30722029-31148423	RIP	Input	OK	1.25969	0.191553	-2.71726	-3.72043	0.0002	0.000567126	yes
PRR14L	PRR14L	PRR14L	chr22:32077333-32146120	RIP	Input	OK	25.2561	3.85236	-2.71282	-10.5676	5e-05	0.000153953	yes
SMG1P6	SMG1P6	SMG1P6	chr16:29436731-29478899	RIP	Input	OK	0.897344	0.136878	-2.71277	-2.20321	0.00835	0.0170167	yes
KIAA1462	KIAA1462	KIAA1462	chr10:30301728-30348488	RIP	Input	OK	2.59777	0.396771	-2.71089	-7.0811	5e-05	0.000153953	yes
CDKL5	CDKL5	CDKL5	chrX:18443724-18690223	RIP	Input	OK	9.45831	1.44508	-2.71043	-8.86471	5e-05	0.000153953	yes
ITPR1	ITPR1	ITPR1	chr3:4535031-4889524	RIP	Input	OK	21.8094	3.35359	-2.70117	-10.4054	5e-05	0.000153953	yes
NR3C2	NR3C2	NR3C2	chr4:148999914-149363672	RIP	Input	OK	7.32452	1.12709	-2.70013	-8.31823	5e-05	0.000153953	yes
SVEP1	SVEP1	SVEP1	chr9:113127528-113342160	RIP	Input	OK	9.97403	1.53639	-2.69863	-9.89294	5e-05	0.000153953	yes
ASH1L	ASH1L	ASH1L	chr1:155305051-155533735	RIP	Input	OK	26.941	4.16127	-2.69471	-9.82429	5e-05	0.000153953	yes
VWDE	VWDE	VWDE	chr7:12370510-12443567	RIP	Input	OK	1.41577	0.218864	-2.69348	-4.69029	5e-05	0.000153953	yes
HIST4H4	HIST4H4	HIST4H4	chr12:14923653-14924065	RIP	Input	OK	55.916	8.65221	-2.69212	-5.38682	5e-05	0.000153953	yes
SGMS1-AS1	SGMS1-AS1	SGMS1-AS1	chr10:52384710-52391396	RIP	Input	OK	0.966564	0.149621	-2.69155	-2.5659	0.009	0.0182173	yes
ANKRD18B	ANKRD18B	ANKRD18B	chr9:33524410-33573001	RIP	Input	OK	19.0384	2.95372	-2.68831	-9.29328	5e-05	0.000153953	yes
IGFALS	IGFALS	IGFALS	chr16:1840413-1844909	RIP	Input	OK	1.39624	0.216892	-2.6865	-1.8767	0.01185	0.023215	yes
EP300	EP300	EP300	chr22:41488613-41576081	RIP	Input	OK	24.5716	3.82605	-2.68306	-10.3051	5e-05	0.000153953	yes
LRP1	LRP1	LRP1	chr12:57522281-57607125	RIP	Input	OK	20.1221	3.13865	-2.68057	-10.2779	5e-05	0.000153953	yes
HUWE1	HUWE1	HUWE1	chrX:53559056-53713674	RIP	Input	OK	83.4132	13.0384	-2.67751	-10.487	5e-05	0.000153953	yes
SACS	SACS	SACS	chr13:23902961-24007867	RIP	Input	OK	8.51145	1.33269	-2.67507	-9.87349	5e-05	0.000153953	yes
GAN	GAN	GAN	chr16:81348570-81413803	RIP	Input	OK	8.85093	1.39132	-2.66938	-8.16229	5e-05	0.000153953	yes
FRY	FRY	FRY	chr13:32598195-32870776	RIP	Input	OK	2.55087	0.405539	-2.65308	-7.38964	5e-05	0.000153953	yes
EIF3C	EIF3C	EIF3C	chr16:28699878-28747050	RIP	Input	OK	4.97932	0.793131	-2.65032	-4.19874	5e-05	0.000153953	yes
DOCK7	DOCK7	DOCK7	chr1:62920396-63154039	RIP	Input	OK	5.81584	0.926856	-2.64957	-8.07603	5e-05	0.000153953	yes
HIST1H2BH	HIST1H2BH	HIST1H2BH	chr6:26251878-26252303	RIP	Input	OK	103.455	16.4936	-2.64902	-6.81865	5e-05	0.000153953	yes
ZNF221	ZNF221	ZNF221	chr19:44455374-44471752	RIP	Input	OK	1.77902	0.283735	-2.64847	-3.71428	0.0001	0.000295931	yes
MAML3	MAML3	MAML3	chr4:140586921-141075233	RIP	Input	OK	23.2377	3.71383	-2.64549	-7.78195	5e-05	0.000153953	yes
ARFGEF3	ARFGEF3	ARFGEF3	chr6:138483052-138665800	RIP	Input	OK	5.83548	0.932935	-2.645	-9.15293	5e-05	0.000153953	yes
ZBTB37	ZBTB37	ZBTB37	chr1:173837219-173855774	RIP	Input	OK	7.13356	1.14057	-2.64487	-6.22452	5e-05	0.000153953	yes
NOTCH2	NOTCH2	NOTCH2	chr1:120454175-120612317	RIP	Input	OK	66.1599	10.5809	-2.6445	-10.373	5e-05	0.000153953	yes
DDI2	DDI2	DDI2	chr1:15943952-15988525	RIP	Input	OK	6.18415	0.98976	-2.64343	-4.6757	5e-05	0.000153953	yes
DDR2	DDR2	DDR2	chr1:162602227-162750247	RIP	Input	OK	9.60969	1.53831	-2.64314	-7.68991	5e-05	0.000153953	yes
ANKRD36B	ANKRD36B	ANKRD36B	chr2:98121260-98206428	RIP	Input	OK	1.31296	0.211108	-2.63676	-5.13682	5e-05	0.000153953	yes
PLEC	PLEC	PLEC	chr8:144989314-145050913	RIP	Input	OK	181.604	29.2855	-2.63253	-9.91277	5e-05	0.000153953	yes
KCNV2	KCNV2	KCNV2	chr9:2717525-2730037	RIP	Input	OK	1.9425	0.31372	-2.63037	-2.95693	0.0029	0.00656565	yes
MFHAS1	MFHAS1	MFHAS1	chr8:8641998-8751131	RIP	Input	OK	25.0147	4.04246	-2.62947	-9.31916	5e-05	0.000153953	yes
CHD9	CHD9	CHD9	chr16:53088944-53361414	RIP	Input	OK	14.3807	2.32481	-2.62895	-10.0057	5e-05	0.000153953	yes
WDFY3	WDFY3	WDFY3	chr4:85590692-85887544	RIP	Input	OK	7.03107	1.13809	-2.62713	-9.42396	5e-05	0.000153953	yes
TSHZ2	TSHZ2	TSHZ2	chr20:51588945-52111869	RIP	Input	OK	61.7693	10.0103	-2.62541	-10.4637	5e-05	0.000153953	yes
HERC1	HERC1	HERC1	chr15:63900816-64126147	RIP	Input	OK	12.2363	1.98609	-2.62316	-10.0139	5e-05	0.000153953	yes
DSEL	DSEL	DSEL	chr18:65173818-65566856	RIP	Input	OK	5.86775	0.953872	-2.62094	-8.73683	5e-05	0.000153953	yes
AKAP13	AKAP13	AKAP13	chr15:85923826-86292589	RIP	Input	OK	30.9485	5.07006	-2.60979	-10.0624	5e-05	0.000153953	yes
HIST1H4C	HIST1H4C	HIST1H4C	chr6:26104175-26104565	RIP	Input	OK	162.684	26.6715	-2.6087	-7.3001	5e-05	0.000153953	yes
ZNF460	ZNF460	ZNF460	chr19:57778560-57805436	RIP	Input	OK	57.3921	9.41653	-2.60758	-9.84966	5e-05	0.000153953	yes
TLN2	TLN2	TLN2	chr15:62939509-63136829	RIP	Input	OK	5.58654	0.917736	-2.6058	-8.87531	5e-05	0.000153953	yes
DYNC2H1	DYNC2H1	DYNC2H1	chr11:102980159-103350591	RIP	Input	OK	3.92088	0.644298	-2.60538	-8.97211	5e-05	0.000153953	yes
ANKS1B	ANKS1B	ANKS1B	chr12:99039077-100378432	RIP	Input	OK	1.27465	0.210168	-2.60048	-2.23641	0.0001	0.000295931	yes
HEG1	HEG1	HEG1	chr3:124684553-124774802	RIP	Input	OK	37.5976	6.20129	-2.6	-10.1775	5e-05	0.000153953	yes
SNX29	SNX29	SNX29	chr16:12070590-12668146	RIP	Input	OK	3.50418	0.578544	-2.59858	-7.47487	5e-05	0.000153953	yes
ROBO1	ROBO1	ROBO1	chr3:78646387-79817059	RIP	Input	OK	26.619	4.39701	-2.59786	-10.0455	5e-05	0.000153953	yes
MYO10	MYO10	MYO10	chr5:16662015-16936385	RIP	Input	OK	126.122	20.868	-2.59546	-10.1676	5e-05	0.000153953	yes
PRKCE	PRKCE	PRKCE	chr2:45879042-46415129	RIP	Input	OK	3.88353	0.643054	-2.59436	-6.57045	5e-05	0.000153953	yes
BICD1	BICD1	BICD1	chr12:32260184-32531141	RIP	Input	OK	18.8098	3.1238	-2.59011	-8.98008	5e-05	0.000153953	yes
KNL1	KNL1	KNL1	chr15:40886446-40954881	RIP	Input	OK	13.7942	2.29581	-2.58699	-9.57505	5e-05	0.000153953	yes
ZNF629	ZNF629	ZNF629	chr16:30789775-30798540	RIP	Input	OK	11.4054	1.89933	-2.58616	-8.701	5e-05	0.000153953	yes
HIST1H2AK	HIST1H2AK	HIST1H2AK	chr6:27805657-27806117	RIP	Input	OK	105.153	17.5338	-2.58428	-6.87728	5e-05	0.000153953	yes
TMED7-TICAM2	TMED7-TICAM2	TMED7-TICAM2	chr5:114914192-114961876	RIP	Input	OK	4.15058	0.695312	-2.57758	-2.44606	0.01935	0.0358839	yes
NCKAP5	NCKAP5	NCKAP5	chr2:133429371-134326031	RIP	Input	OK	15.1965	2.55181	-2.57415	-8.46569	5e-05	0.000153953	yes
ITGA1	ITGA1	ITGA1	chr5:52083773-52249485	RIP	Input	OK	7.46922	1.25559	-2.57259	-4.59951	5e-05	0.000153953	yes
C1RL-AS1	C1RL-AS1	C1RL-AS1	chr12:7247145-7274447	RIP	Input	OK	9.00751	1.52029	-2.56678	-4.96814	5e-05	0.000153953	yes
VPS13C	VPS13C	VPS13C	chr15:62144589-62352664	RIP	Input	OK	12.7766	2.15765	-2.56597	-9.74949	5e-05	0.000153953	yes
PTPN14	PTPN14	PTPN14	chr1:214522038-214725024	RIP	Input	OK	37.5435	6.35796	-2.56193	-10.111	5e-05	0.000153953	yes
LRRC37A4P	LRRC37A4P	LRRC37A4P	chr17_ctg5_hap1:1450905-1513884	RIP	Input	OK	11.4746	1.95048	-2.55654	-9.05616	5e-05	0.000153953	yes
IRS1	IRS1	IRS1	chr2:227596032-227663506	RIP	Input	OK	6.56496	1.11846	-2.55328	-8.51528	5e-05	0.000153953	yes
ARHGAP35	ARHGAP35	ARHGAP35	chr19:47421932-47508333	RIP	Input	OK	23.5163	4.0392	-2.54152	-9.74303	5e-05	0.000153953	yes
ADAM20P1	ADAM20P1	ADAM20P1	chr14:70935595-70950473	RIP	Input	OK	1.14606	0.196902	-2.54114	-3.08203	0.00195	0.00456805	yes
FRYL	FRYL	FRYL	chr4:48499379-48782316	RIP	Input	OK	7.44093	1.27842	-2.54112	-9.03792	5e-05	0.000153953	yes
ITPR2	ITPR2	ITPR2	chr12:26488269-26986131	RIP	Input	OK	9.74067	1.67448	-2.54031	-9.47999	5e-05	0.000153953	yes
PCNX1	PCNX1	PCNX1	chr14:71374121-71582099	RIP	Input	OK	21.4869	3.70504	-2.5359	-9.73128	5e-05	0.000153953	yes
SLITRK5	SLITRK5	SLITRK5	chr13:88324869-88331870	RIP	Input	OK	1.33832	0.232063	-2.52784	-3.62729	0.00015	0.000432993	yes
SHROOM2	SHROOM2	SHROOM2	chrX:9754495-9917483	RIP	Input	OK	3.47874	0.604149	-2.52559	-6.10111	5e-05	0.000153953	yes
NBAS	NBAS	NBAS	chr2:15307031-15701472	RIP	Input	OK	14.3608	2.50136	-2.52135	-9.19888	5e-05	0.000153953	yes
HIST3H2BB	HIST3H2BB	HIST3H2BB	chr1:228645807-228646259	RIP	Input	OK	153.594	26.9048	-2.51318	-7.84805	5e-05	0.000153953	yes
NSD1	NSD1	NSD1	chr5:176560079-176727214	RIP	Input	OK	30.1497	5.28269	-2.5128	-9.91739	5e-05	0.000153953	yes
CCDC15	CCDC15	CCDC15	chr11:124824016-124911385	RIP	Input	OK	3.21871	0.564586	-2.51122	-5.98896	5e-05	0.000153953	yes
ATF7IP	ATF7IP	ATF7IP	chr12:14518565-14655869	RIP	Input	OK	33.9499	5.97439	-2.50654	-9.31521	5e-05	0.000153953	yes
MED13	MED13	MED13	chr17:60019965-60142643	RIP	Input	OK	31.3126	5.53062	-2.50123	-9.83699	5e-05	0.000153953	yes
HECW1	HECW1	HECW1	chr7:43152197-43602938	RIP	Input	OK	7.25969	1.28312	-2.50025	-8.20328	5e-05	0.000153953	yes
SRRM2	SRRM2	SRRM2	chr16:2787076-2821413	RIP	Input	OK	418.491	74.1165	-2.49733	-9.28775	5e-05	0.000153953	yes
ARID2	ARID2	ARID2	chr12:46123491-46301823	RIP	Input	OK	25.8646	4.58296	-2.49663	-9.70411	5e-05	0.000153953	yes
FN1	FN1	FN1	chr2:216225162-216300793	RIP	Input	OK	19.3509	3.43172	-2.4954	-8.52279	5e-05	0.000153953	yes
TAS1R3	TAS1R3	TAS1R3	chr1:1266725-1284492	RIP	Input	OK	3.28676	0.583564	-2.4937	-1.65294	0.0277	0.0495873	yes
JUN	JUN	JUN	chr1:59246462-59249785	RIP	Input	OK	13.4134	2.38375	-2.49237	-7.20884	5e-05	0.000153953	yes
THBS1	THBS1	THBS1	chr15:39873279-39891121	RIP	Input	OK	31.285	5.56378	-2.49134	-9.64288	5e-05	0.000153953	yes
RALGAPA1	RALGAPA1	RALGAPA1	chr14:36007557-36278529	RIP	Input	OK	8.29404	1.47577	-2.49061	-8.43119	5e-05	0.000153953	yes
LOC284930	LOC284930	LOC284930	chr22:48027422-48251349	RIP	Input	OK	3.14332	0.561943	-2.48379	-3.62354	0.0003	0.000827168	yes
BCOR	BCOR	BCOR	chrX:39910498-40036582	RIP	Input	OK	118.398	21.2284	-2.47957	-9.70441	5e-05	0.000153953	yes
ARHGAP20	ARHGAP20	ARHGAP20	chr11:110447758-110583912	RIP	Input	OK	2.32382	0.416909	-2.4787	-5.56251	5e-05	0.000153953	yes
VPS13A	VPS13A	VPS13A	chr9:79791671-80032399	RIP	Input	OK	20.0668	3.60145	-2.47816	-9.50913	5e-05	0.000153953	yes
SYDE2	SYDE2	SYDE2	chr1:85623355-85666728	RIP	Input	OK	5.10257	0.917862	-2.47487	-6.72789	5e-05	0.000153953	yes
NIN	NIN	NIN	chr14:51186480-51297839	RIP	Input	OK	15.0374	2.7152	-2.46943	-8.65012	5e-05	0.000153953	yes
CDK12	CDK12	CDK12	chr17:37617763-37690818	RIP	Input	OK	33.6489	6.08535	-2.46715	-9.63589	5e-05	0.000153953	yes
AMOTL1	AMOTL1	AMOTL1	chr11:94501507-94609918	RIP	Input	OK	29.003	5.24515	-2.46714	-9.5237	5e-05	0.000153953	yes
N4BP2	N4BP2	N4BP2	chr4:40044536-40159872	RIP	Input	OK	4.93962	0.895354	-2.46387	-8.45807	5e-05	0.000153953	yes
RREB1	RREB1	RREB1	chr6:7107829-7252213	RIP	Input	OK	28.0877	5.09721	-2.46216	-9.44812	5e-05	0.000153953	yes
TANC2	TANC2	TANC2	chr17:61086897-61505067	RIP	Input	OK	15.3987	2.79915	-2.45974	-9.33625	5e-05	0.000153953	yes
DOCK10	DOCK10	DOCK10	chr2:225629806-225907330	RIP	Input	OK	3.02487	0.5518	-2.45466	-6.9693	5e-05	0.000153953	yes
EXOC4	EXOC4	EXOC4	chr7:132937822-133750513	RIP	Input	OK	39.8456	7.28703	-2.45102	-8.60842	5e-05	0.000153953	yes
CPD	CPD	CPD	chr17:28705941-28796675	RIP	Input	OK	21.2065	3.88042	-2.45022	-9.33355	5e-05	0.000153953	yes
ASXL2	ASXL2	ASXL2	chr2:25956621-26101385	RIP	Input	OK	11.9483	2.18653	-2.4501	-9.23566	5e-05	0.000153953	yes
NUTM2G	NUTM2G	NUTM2G	chr9:99691285-99704572	RIP	Input	OK	0.873991	0.160277	-2.44705	-2.64602	0.0042	0.00918196	yes
HIST1H3H	HIST1H3H	HIST1H3H	chr6:27777841-27778314	RIP	Input	OK	113.627	20.8476	-2.44635	-6.52438	5e-05	0.000153953	yes
C14orf37	C14orf37	C14orf37	chr14:58470773-58618957	RIP	Input	OK	0.781901	0.144148	-2.43943	-2.67924	0.00345	0.0076944	yes
URB2	URB2	URB2	chr1:229761962-229795947	RIP	Input	OK	16.9804	3.14577	-2.43238	-8.61601	5e-05	0.000153953	yes
SETX	SETX	SETX	chr9:135136826-135230372	RIP	Input	OK	25.3565	4.70364	-2.43051	-9.54043	5e-05	0.000153953	yes
NCOR1	NCOR1	NCOR1	chr17:15933407-16118874	RIP	Input	OK	42.3123	7.85347	-2.42968	-9.24024	5e-05	0.000153953	yes
ZNF618	ZNF618	ZNF618	chr9:116638561-116818875	RIP	Input	OK	4.34081	0.806993	-2.42734	-7.73288	5e-05	0.000153953	yes
KAT6B	KAT6B	KAT6B	chr10:76586170-76792380	RIP	Input	OK	5.8482	1.08844	-2.42574	-7.98448	5e-05	0.000153953	yes
TOGARAM1	TOGARAM1	TOGARAM1	chr14:45431392-45543634	RIP	Input	OK	1.34773	0.251803	-2.42016	-4.67736	5e-05	0.000153953	yes
TTC28	TTC28	TTC28	chr22:28315363-29075853	RIP	Input	OK	15.0576	2.81414	-2.41973	-7.97861	5e-05	0.000153953	yes
NAV1	NAV1	NAV1	chr1:201617449-201853422	RIP	Input	OK	14.8634	2.77854	-2.41937	-5.2019	5e-05	0.000153953	yes
RC3H2	RC3H2	RC3H2	chr9:125611731-125667562	RIP	Input	OK	19.7893	3.70085	-2.41879	-8.45648	5e-05	0.000153953	yes
CELSR1	CELSR1	CELSR1	chr22:46756730-46933067	RIP	Input	OK	39.6965	7.43253	-2.41709	-9.46687	5e-05	0.000153953	yes
NBEA	NBEA	NBEA	chr13:35516423-36246874	RIP	Input	OK	4.00069	0.753146	-2.40925	-6.57162	5e-05	0.000153953	yes
MTRNR2L8	MTRNR2L8	MTRNR2L8	chr11:10529433-10530723	RIP	Input	OK	1.96584	0.372702	-2.39905	-2.66825	0.0033	0.00739494	yes
IQGAP1	IQGAP1	IQGAP1	chr15:90931472-91045475	RIP	Input	OK	143.459	27.2718	-2.39516	-9.4582	5e-05	0.000153953	yes
BPTF	BPTF	BPTF	chr17:65821779-65980494	RIP	Input	OK	32.1348	6.11654	-2.39335	-9.45945	5e-05	0.000153953	yes
SLC4A7	SLC4A7	SLC4A7	chr3:27414211-27525911	RIP	Input	OK	23.4696	4.47545	-2.39069	-9.03571	5e-05	0.000153953	yes
PHF20	PHF20	PHF20	chr20:34359922-34538288	RIP	Input	OK	41.3017	7.9242	-2.38186	-9.31821	5e-05	0.000153953	yes
PRDM1	PRDM1	PRDM1	chr6:106534194-106557814	RIP	Input	OK	0.93632	0.180013	-2.3789	-3.4735	5e-05	0.000153953	yes
LINC01296	LINC01296	LINC01296	chr14:19880208-19925334	RIP	Input	OK	1.93886	0.734062	-2.37747	-2.2573	0.0154	0.0293358	yes
PMS2P9	PMS2P9	PMS2P9	chr7:76668796-76682355	RIP	Input	OK	1.04911	0.2022	-2.37531	-2.47253	0.00505	0.0108139	yes
KAT6A	KAT6A	KAT6A	chr8:41786996-41962505	RIP	Input	OK	16.0773	3.11384	-2.36826	-8.37358	5e-05	0.000153953	yes
NOP14-AS1	NOP14-AS1	NOP14-AS1	chr4:2937272-2965233	RIP	Input	OK	6.68107	1.29413	-2.3681	-2.41351	0.00215	0.00500096	yes
NOTCH1	NOTCH1	NOTCH1	chr9:139388884-139440238	RIP	Input	OK	17.8548	3.45859	-2.36806	-8.76292	5e-05	0.000153953	yes
ZDBF2	ZDBF2	ZDBF2	chr2:207139364-207179150	RIP	Input	OK	6.7362	1.30666	-2.36605	-8.3139	5e-05	0.000153953	yes
AHDC1	AHDC1	AHDC1	chr1:27860755-27930005	RIP	Input	OK	21.981	4.27194	-2.36329	-8.52095	5e-05	0.000153953	yes
CELSR2	CELSR2	CELSR2	chr1:109792640-109818378	RIP	Input	OK	28.2219	5.48697	-2.36273	-9.14284	5e-05	0.000153953	yes
MYH10	MYH10	MYH10	chr17:8377522-8534079	RIP	Input	OK	58.6888	11.4277	-2.36055	-9.43782	5e-05	0.000153953	yes
TRIO	TRIO	TRIO	chr5:14143810-14510313	RIP	Input	OK	45.4336	8.8482	-2.3603	-9.3344	5e-05	0.000153953	yes
CSPG4	CSPG4	CSPG4	chr15:75966662-76005189	RIP	Input	OK	7.15869	1.3946	-2.35985	-8.00066	5e-05	0.000153953	yes
DOCK1	DOCK1	DOCK1	chr10:128593977-129250781	RIP	Input	OK	11.8873	2.31716	-2.359	-8.44738	5e-05	0.000153953	yes
SOGA1	SOGA1	SOGA1	chr20:35405844-35492087	RIP	Input	OK	40.1606	7.84165	-2.35655	-8.67336	5e-05	0.000153953	yes
FOXO3B	FOXO3B	FOXO3B	chr17:18561741-18585572	RIP	Input	OK	2.66273	0.519984	-2.35637	-5.30649	5e-05	0.000153953	yes
TRRAP	TRRAP	TRRAP	chr7:98476112-98741743	RIP	Input	OK	23.3695	4.57315	-2.35336	-5.92264	5e-05	0.000153953	yes
PLCE1	PLCE1	PLCE1	chr10:95753745-96088148	RIP	Input	OK	3.02933	0.594624	-2.34895	-6.78072	5e-05	0.000153953	yes
KDM5A	KDM5A	KDM5A	chr12:389222-551806	RIP	Input	OK	17.4248	3.42058	-2.34882	-7.00577	5e-05	0.000153953	yes
PRLR	PRLR	PRLR	chr5:35048860-35230691	RIP	Input	OK	6.49381	1.27916	-2.34387	-6.01987	5e-05	0.000153953	yes
CTTNBP2	CTTNBP2	CTTNBP2	chr7:117350705-117513561	RIP	Input	OK	3.01008	0.593975	-2.34133	-6.21092	5e-05	0.000153953	yes
MAN1A2	MAN1A2	MAN1A2	chr1:117910084-118068320	RIP	Input	OK	16.466	3.25032	-2.34084	-8.40843	5e-05	0.000153953	yes
PEAK1	PEAK1	PEAK1	chr15:77400497-77712446	RIP	Input	OK	12.9888	2.56949	-2.33772	-8.90859	5e-05	0.000153953	yes
MYOF	MYOF	MYOF	chr10:95066185-95242074	RIP	Input	OK	29.95	5.9352	-2.33519	-9.09989	5e-05	0.000153953	yes
DOCK4	DOCK4	DOCK4	chr7:111366163-111846462	RIP	Input	OK	1.98669	0.393873	-2.33456	-5.77056	5e-05	0.000153953	yes
HMBOX1	HMBOX1	HMBOX1	chr8:28747886-28910787	RIP	Input	OK	7.64794	1.51776	-2.33313	-7.01307	5e-05	0.000153953	yes
ZNF773	ZNF773	ZNF773	chr19:58011221-58027791	RIP	Input	OK	0.77368	0.15379	-2.33078	-1.06673	0.01205	0.0235647	yes
PLXNA2	PLXNA2	PLXNA2	chr1:208195587-208417665	RIP	Input	OK	13.5339	2.69599	-2.32769	-8.76962	5e-05	0.000153953	yes
PRKDC	PRKDC	PRKDC	chr8:48685668-48872743	RIP	Input	OK	72.2894	14.4319	-2.32453	-9.20767	5e-05	0.000153953	yes
SVIL	SVIL	SVIL	chr10:29698462-30025930	RIP	Input	OK	31.5237	6.3377	-2.3144	-8.34261	5e-05	0.000153953	yes
PTPN13	PTPN13	PTPN13	chr4:87515467-87736328	RIP	Input	OK	14.5561	2.93291	-2.31122	-8.72085	5e-05	0.000153953	yes
SMIM10L2B	SMIM10L2B	SMIM10L2B	chrX:134229014-134232664	RIP	Input	OK	0.74249	0.149847	-2.30888	-2.24745	0.0178	0.0333051	yes
ARHGAP26	ARHGAP26	ARHGAP26	chr5:142150291-142608572	RIP	Input	OK	2.58236	0.521558	-2.30779	-6.63119	5e-05	0.000153953	yes
IRS2	IRS2	IRS2	chr13:110406183-110438914	RIP	Input	OK	46.3321	9.36358	-2.30688	-8.79377	5e-05	0.000153953	yes
KIF1B	KIF1B	KIF1B	chr1:10270763-10441661	RIP	Input	OK	22.9884	4.65622	-2.30367	-8.81068	5e-05	0.000153953	yes
BMPR2	BMPR2	BMPR2	chr2:203241049-203432474	RIP	Input	OK	7.27347	1.47442	-2.3025	-8.20292	5e-05	0.000153953	yes
AR	AR	AR	chrX:66764464-66950461	RIP	Input	OK	7.85493	1.59323	-2.30164	-6.83511	5e-05	0.000153953	yes
TRPS1	TRPS1	TRPS1	chr8:116420723-116681255	RIP	Input	OK	18.5443	3.76262	-2.30116	-8.90425	5e-05	0.000153953	yes
ANKRD33B	ANKRD33B	ANKRD33B	chr5:10564434-10657928	RIP	Input	OK	14.3903	2.92653	-2.29783	-8.50938	5e-05	0.000153953	yes
LOC202181	LOC202181	LOC202181	chr5:177045500-177099278	RIP	Input	OK	4.86543	0.990435	-2.29643	-5.69482	5e-05	0.000153953	yes
C15orf39	C15orf39	C15orf39	chr15:75494220-75504510	RIP	Input	OK	47.1793	9.60755	-2.29591	-8.7674	5e-05	0.000153953	yes
MED13L	MED13L	MED13L	chr12:116396380-116714991	RIP	Input	OK	41.2236	8.40396	-2.29433	-9.0643	5e-05	0.000153953	yes
TET3	TET3	TET3	chr2:74213530-74335302	RIP	Input	OK	13.1328	2.67796	-2.29397	-8.57015	5e-05	0.000153953	yes
SSH2	SSH2	SSH2	chr17:27952956-28435470	RIP	Input	OK	12.034	2.46513	-2.28738	-4.20213	5e-05	0.000153953	yes
MCM10	MCM10	MCM10	chr10:13203553-13253104	RIP	Input	OK	19.8087	4.06348	-2.28534	-8.4387	5e-05	0.000153953	yes
B3GALT6	B3GALT6	B3GALT6	chr1:1167628-1170420	RIP	Input	OK	31.1158	6.38559	-2.28476	-7.77421	5e-05	0.000153953	yes
ASCC3	ASCC3	ASCC3	chr6:100956070-101329248	RIP	Input	OK	20.5955	4.23369	-2.28234	-7.20748	5e-05	0.000153953	yes
SIPA1L3	SIPA1L3	SIPA1L3	chr19:38397860-38699012	RIP	Input	OK	12.7394	2.62507	-2.27887	-8.10826	5e-05	0.000153953	yes
CHST3	CHST3	CHST3	chr10:73724119-73773322	RIP	Input	OK	13.8166	2.85025	-2.27724	-8.12165	5e-05	0.000153953	yes
CHD8	CHD8	CHD8	chr14:21853352-21905457	RIP	Input	OK	23.6307	4.87546	-2.27705	-8.81467	5e-05	0.000153953	yes
ZFAT	ZFAT	ZFAT	chr8:135490030-135725292	RIP	Input	OK	5.57883	1.15333	-2.27416	-6.75484	5e-05	0.000153953	yes
HECTD4	HECTD4	HECTD4	chr12:112597991-112819896	RIP	Input	OK	11.8568	2.45141	-2.27403	-8.71268	5e-05	0.000153953	yes
ZBTB20	ZBTB20	ZBTB20	chr3:114033346-114866127	RIP	Input	OK	4.21404	0.873881	-2.26969	-8.23245	5e-05	0.000153953	yes
ANKRD36C	ANKRD36C	ANKRD36C	chr2:96515295-96658068	RIP	Input	OK	1.83722	0.382132	-2.26538	-6.10197	5e-05	0.000153953	yes
PWARSN	PWARSN	PWARSN	chr15:25227140-25228937	RIP	Input	OK	7.96458	1.65902	-2.26326	-5.13586	5e-05	0.000153953	yes
DOPEY2	DOPEY2	DOPEY2	chr21:37529079-37666572	RIP	Input	OK	2.39198	0.499456	-2.25978	-5.80379	5e-05	0.000153953	yes
FBN2	FBN2	FBN2	chr5:127593600-127873735	RIP	Input	OK	15.1563	3.16587	-2.25924	-8.61948	5e-05	0.000153953	yes
SPATA5	SPATA5	SPATA5	chr4:123844224-124240604	RIP	Input	OK	10.1553	2.12285	-2.25816	-6.50941	5e-05	0.000153953	yes
EGFR	EGFR	EGFR	chr7:55086713-55275773	RIP	Input	OK	60.2423	12.6089	-2.25633	-7.9776	5e-05	0.000153953	yes
XYLT1	XYLT1	XYLT1	chr16:17196180-17564738	RIP	Input	OK	44.7937	9.38512	-2.25485	-8.85354	5e-05	0.000153953	yes
IGF2R	IGF2R	IGF2R	chr6:160390130-160532534	RIP	Input	OK	17.6636	3.70909	-2.25164	-8.58761	5e-05	0.000153953	yes
GON4L	GON4L	GON4L	chr1:155715558-155829191	RIP	Input	OK	17.4233	3.6642	-2.24945	-8.15462	5e-05	0.000153953	yes
C2CD3	C2CD3	C2CD3	chr11:73723758-73882064	RIP	Input	OK	9.90081	2.08804	-2.2454	-8.01981	5e-05	0.000153953	yes
CDK13	CDK13	CDK13	chr7:39989958-40136733	RIP	Input	OK	31.0831	6.55629	-2.24518	-8.77639	5e-05	0.000153953	yes
LAMC1	LAMC1	LAMC1	chr1:182992594-183114727	RIP	Input	OK	99.3326	20.9774	-2.24343	-8.88769	5e-05	0.000153953	yes
TNRC6B	TNRC6B	TNRC6B	chr22:40440820-40731812	RIP	Input	OK	10.3912	2.19627	-2.24224	-8.54736	5e-05	0.000153953	yes
ZNF573	ZNF573	ZNF573	chr19:38229202-38270230	RIP	Input	OK	0.87512	0.18521	-2.24032	-2.21102	0.0044	0.00956361	yes
C5orf42	C5orf42	C5orf42	chr5:37106329-37250748	RIP	Input	OK	16.0269	3.39288	-2.23991	-8.5537	5e-05	0.000153953	yes
PPP1R9A	PPP1R9A	PPP1R9A	chr7:94536948-94925727	RIP	Input	OK	9.07741	1.92403	-2.23815	-8.13785	5e-05	0.000153953	yes
CNOT1	CNOT1	CNOT1	chr16:58549382-58663790	RIP	Input	OK	84.8891	18.0656	-2.23233	-8.35761	5e-05	0.000153953	yes
REV3L	REV3L	REV3L	chr6:111620233-111927477	RIP	Input	OK	9.13532	1.94471	-2.2319	-6.27074	5e-05	0.000153953	yes
LINC01465	LINC01465	LINC01465	chr12:62995530-62997214	RIP	Input	OK	2.89983	0.617791	-2.23078	-2.67559	0.00345	0.0076944	yes
CACNA2D1	CACNA2D1	CACNA2D1	chr7:81575759-82073122	RIP	Input	OK	14.4588	3.08262	-2.22972	-6.44617	5e-05	0.000153953	yes
UTP20	UTP20	UTP20	chr12:101673904-101780397	RIP	Input	OK	10.5384	2.24872	-2.22848	-8.22442	5e-05	0.000153953	yes
SASH1	SASH1	SASH1	chr6:148593411-148873186	RIP	Input	OK	5.39329	1.15296	-2.22582	-7.28973	5e-05	0.000153953	yes
ROR1	ROR1	ROR1	chr1:64239689-64647179	RIP	Input	OK	1.27441	0.27296	-2.22307	-2.85169	0.00115	0.00282521	yes
LOC101928841	LOC101928841	LOC101928841	chr13:114053924-114068708	RIP	Input	OK	1.96669	0.421456	-2.22231	-5.51386	5e-05	0.000153953	yes
SFT2D2	SFT2D2	SFT2D2	chr1:168195254-168212088	RIP	Input	OK	29.1298	6.2433	-2.22212	-5.68086	5e-05	0.000153953	yes
PRRC2C	PRRC2C	PRRC2C	chr1:171454665-171562650	RIP	Input	OK	103.719	22.2328	-2.22191	-8.73184	5e-05	0.000153953	yes
CRYBG3	CRYBG3	CRYBG3	chr3:97540883-97691295	RIP	Input	OK	2.89624	0.621489	-2.22038	-4.62017	5e-05	0.000153953	yes
ALPK2	ALPK2	ALPK2	chr18:56148481-56296189	RIP	Input	OK	17.2616	3.71851	-2.21477	-8.44231	5e-05	0.000153953	yes
HSP90B2P	HSP90B2P	HSP90B2P	chr15:99791566-99930937	RIP	Input	OK	1.43408	0.309113	-2.21392	-3.12101	0.0005	0.00131841	yes
ZNFX1	ZNFX1	ZNFX1	chr20:47862438-47905795	RIP	Input	OK	19.2285	4.16029	-2.20849	-4.39003	5e-05	0.000153953	yes
RGL1	RGL1	RGL1	chr1:183605181-183897685	RIP	Input	OK	1.54764	0.335531	-2.20555	-4.19078	5e-05	0.000153953	yes
COL6A4P1	COL6A4P1	COL6A4P1	chr3:15206868-15247466	RIP	Input	OK	0.872823	0.189357	-2.20458	-2.31138	0.0097	0.0194814	yes
SEC16A	SEC16A	SEC16A	chr9:139334547-139380519	RIP	Input	OK	76.6395	16.6271	-2.20455	-8.73757	5e-05	0.000153953	yes
TMEM75	TMEM75	TMEM75	chr8:128806778-129113499	RIP	Input	OK	1.95414	0.424781	-2.20174	-1.92744	0.0229	0.0417555	yes
FAM208B	FAM208B	FAM208B	chr10:5726800-5805703	RIP	Input	OK	35.634	7.76089	-2.19896	-7.19614	5e-05	0.000153953	yes
BTBD8	BTBD8	BTBD8	chr1:92545861-92613401	RIP	Input	OK	1.21857	0.265882	-2.19633	-2.04231	0.0199	0.0368105	yes
CNNM2	CNNM2	CNNM2	chr10:104678074-104838344	RIP	Input	OK	77.481	16.9436	-2.1931	-8.52565	5e-05	0.000153953	yes
UBR4	UBR4	UBR4	chr1:19400999-19536746	RIP	Input	OK	57.689	12.6478	-2.18941	-8.66134	5e-05	0.000153953	yes
KIF16B	KIF16B	KIF16B	chr20:16252748-16554079	RIP	Input	OK	3.97301	0.872246	-2.18742	-6.40053	5e-05	0.000153953	yes
PTPRK	PTPRK	PTPRK	chr6:128289923-128841819	RIP	Input	OK	18.2341	4.01023	-2.18488	-8.0298	5e-05	0.000153953	yes
FBXL19-AS1	FBXL19-AS1	FBXL19-AS1	chr16:30930639-30960104	RIP	Input	OK	10.1028	2.22339	-2.18392	-4.86592	5e-05	0.000153953	yes
CHD7	CHD7	CHD7	chr8:61591323-61780586	RIP	Input	OK	15.5214	3.41906	-2.18259	-7.18803	5e-05	0.000153953	yes
SMCR8	SMCR8	SMCR8	chr17:18218593-18266877	RIP	Input	OK	31.0534	6.84669	-2.18127	-6.49684	5e-05	0.000153953	yes
ERN1	ERN1	ERN1	chr17:62120389-62207502	RIP	Input	OK	3.11054	0.68683	-2.17914	-5.02045	5e-05	0.000153953	yes
FYCO1	FYCO1	FYCO1	chr3:45959390-46037316	RIP	Input	OK	14.005	3.09867	-2.17623	-8.13188	5e-05	0.000153953	yes
CCDC171	CCDC171	CCDC171	chr9:15553004-15974037	RIP	Input	OK	2.23074	0.493895	-2.17524	-5.49028	5e-05	0.000153953	yes
ZNF70	ZNF70	ZNF70	chr22:24083770-24093279	RIP	Input	OK	5.08761	1.12715	-2.17431	-5.99389	5e-05	0.000153953	yes
BDP1	BDP1	BDP1	chr5:70751441-70863649	RIP	Input	OK	11.1563	2.47201	-2.1741	-8.35038	5e-05	0.000153953	yes
MYH9	MYH9	MYH9	chr22:36677322-36784112	RIP	Input	OK	196.835	43.6311	-2.17356	-8.40312	5e-05	0.000153953	yes
PRPF8	PRPF8	PRPF8	chr17:1553922-1588176	RIP	Input	OK	115.708	25.6675	-2.17248	-8.53023	5e-05	0.000153953	yes
ARFGEF2	ARFGEF2	ARFGEF2	chr20:47538274-47653230	RIP	Input	OK	26.5891	5.90255	-2.17143	-8.44708	5e-05	0.000153953	yes
ANOS1	ANOS1	ANOS1	chrX:8496914-8700228	RIP	Input	OK	6.82767	1.516	-2.17112	-7.21168	5e-05	0.000153953	yes
MN1	MN1	MN1	chr22:28144264-28197486	RIP	Input	OK	52.4978	11.663	-2.17032	-8.49277	5e-05	0.000153953	yes
HECTD1	HECTD1	HECTD1	chr14:31569320-31676729	RIP	Input	OK	21.1444	4.70221	-2.16887	-8.43418	5e-05	0.000153953	yes
ZKSCAN2	ZKSCAN2	ZKSCAN2	chr16:25247321-25268855	RIP	Input	OK	3.51587	0.782564	-2.1676	-6.44539	5e-05	0.000153953	yes
ZFP41	ZFP41	ZFP41	chr8:144328990-144344875	RIP	Input	OK	6.35723	1.41521	-2.16738	-6.01919	5e-05	0.000153953	yes
ZNF106	ZNF106	ZNF106	chr15:42704634-42783395	RIP	Input	OK	27.1566	6.05167	-2.1659	-8.34569	5e-05	0.000153953	yes
PAPPA	PAPPA	PAPPA	chr9:118916070-119164600	RIP	Input	OK	9.36424	2.08802	-2.16503	-7.98503	5e-05	0.000153953	yes
SMG1	SMG1	SMG1	chr16:18816174-18937726	RIP	Input	OK	14.9033	3.32356	-2.16482	-8.48285	5e-05	0.000153953	yes
HIST1H4K	HIST1H4K	HIST1H4K	chr6:27798951-27799305	RIP	Input	OK	14.4681	3.2331	-2.16188	-2.32096	0.0097	0.0194814	yes
COBL	COBL	COBL	chr7:51083908-51384558	RIP	Input	OK	19.6525	4.39244	-2.16162	-7.33976	5e-05	0.000153953	yes
TULP4	TULP4	TULP4	chr6:158733691-158932856	RIP	Input	OK	12.9504	2.89463	-2.16155	-8.01155	5e-05	0.000153953	yes
ARID5B	ARID5B	ARID5B	chr10:63661012-63856707	RIP	Input	OK	24.4211	5.46234	-2.16054	-8.32769	5e-05	0.000153953	yes
FOXP2	FOXP2	FOXP2	chr7:113726364-114333827	RIP	Input	OK	3.49167	0.782807	-2.15719	-5.18857	5e-05	0.000153953	yes
DLSTP1	DLSTP1	DLSTP1	chr1:76190031-76229363	RIP	Input	OK	2.06201	0.463	-2.15497	-1.88235	0.01985	0.0367335	yes
ARHGEF28	ARHGEF28	ARHGEF28	chr5:72921982-73237818	RIP	Input	OK	5.03002	1.13101	-2.15295	-6.95223	5e-05	0.000153953	yes
ABL2	ABL2	ABL2	chr1:179068461-179198819	RIP	Input	OK	15.3463	3.45279	-2.15206	-6.92635	5e-05	0.000153953	yes
STXBP5	STXBP5	STXBP5	chr6:147162524-147711612	RIP	Input	OK	3.20774	0.722062	-2.15136	-6.5279	5e-05	0.000153953	yes
ZNF800	ZNF800	ZNF800	chr7:127010096-127032778	RIP	Input	OK	9.45636	2.13103	-2.14973	-7.13831	5e-05	0.000153953	yes
INSR	INSR	INSR	chr19:7112265-7294313	RIP	Input	OK	12.5306	2.82798	-2.14762	-8.02215	5e-05	0.000153953	yes
USP34	USP34	USP34	chr2:61404552-61697849	RIP	Input	OK	21.0351	4.74816	-2.14736	-6.0085	5e-05	0.000153953	yes
SULF2	SULF2	SULF2	chr20:46286149-46415360	RIP	Input	OK	54.4586	12.3305	-2.14292	-8.43392	5e-05	0.000153953	yes
PWAR5	PWAR5	PWAR5	chr15:25230006-25233379	RIP	Input	OK	14.4741	3.28021	-2.14161	-7.10944	5e-05	0.000153953	yes
CHD6	CHD6	CHD6	chr20:40030742-40247133	RIP	Input	OK	21.0622	4.78114	-2.13923	-8.39108	5e-05	0.000153953	yes
ZNF292	ZNF292	ZNF292	chr6:87865268-87973406	RIP	Input	OK	10.0483	2.28195	-2.13861	-7.93158	5e-05	0.000153953	yes
MICAL2	MICAL2	MICAL2	chr11:12132122-12285337	RIP	Input	OK	2.9885	0.679028	-2.13788	-4.32363	5e-05	0.000153953	yes
HTT	HTT	HTT	chr4:3076407-3245687	RIP	Input	OK	17.9117	4.07315	-2.13669	-8.32412	5e-05	0.000153953	yes
RPRD2	RPRD2	RPRD2	chr1:150336586-150449041	RIP	Input	OK	29.5231	6.71372	-2.13666	-8.26648	5e-05	0.000153953	yes
DNM3	DNM3	DNM3	chr1:171810617-172381857	RIP	Input	OK	1.32208	0.300663	-2.13659	-3.12492	5e-05	0.000153953	yes
EEA1	EEA1	EEA1	chr12:93166284-93323107	RIP	Input	OK	13.9097	3.16455	-2.13602	-8.0774	5e-05	0.000153953	yes
LEMD3	LEMD3	LEMD3	chr12:65563350-65642141	RIP	Input	OK	15.2349	3.46763	-2.13536	-7.37924	5e-05	0.000153953	yes
COL12A1	COL12A1	COL12A1	chr6:75794041-75915623	RIP	Input	OK	18.7586	4.27402	-2.13389	-8.15324	5e-05	0.000153953	yes
KIAA1549	KIAA1549	KIAA1549	chr7:138516126-138666064	RIP	Input	OK	16.0422	3.65864	-2.1325	-8.28201	5e-05	0.000153953	yes
ADAM20	ADAM20	ADAM20	chr14:70989077-71001732	RIP	Input	OK	1.04892	0.23935	-2.13171	-2.77158	0.0015	0.00360104	yes
RASAL2	RASAL2	RASAL2	chr1:178060642-178448648	RIP	Input	OK	7.70149	1.76006	-2.12951	-7.54536	5e-05	0.000153953	yes
KIAA0100	KIAA0100	KIAA0100	chr17:26926150-26972177	RIP	Input	OK	69.9534	15.9999	-2.12833	-7.9719	5e-05	0.000153953	yes
CAMSAP1	CAMSAP1	CAMSAP1	chr9:138700332-138799005	RIP	Input	OK	25.1706	5.76797	-2.12561	-8.22646	5e-05	0.000153953	yes
MKL2	MKL2	MKL2	chr16:14165169-14360636	RIP	Input	OK	8.56248	1.9653	-2.12328	-7.5943	5e-05	0.000153953	yes
RALGAPA2	RALGAPA2	RALGAPA2	chr20:20370271-20693266	RIP	Input	OK	2.73643	0.628432	-2.12247	-6.42292	5e-05	0.000153953	yes
LRP6	LRP6	LRP6	chr12:12268960-12419811	RIP	Input	OK	24.6209	5.66161	-2.1206	-8.27888	5e-05	0.000153953	yes
MBD5	MBD5	MBD5	chr2:148602085-149271044	RIP	Input	OK	4.23755	0.975103	-2.1196	-4.28103	5e-05	0.000153953	yes
NF1	NF1	NF1	chr17:29421944-29704695	RIP	Input	OK	18.9168	4.35676	-2.11834	-7.5518	5e-05	0.000153953	yes
SLX4	SLX4	SLX4	chr16:3631183-3661607	RIP	Input	OK	11.1354	2.56981	-2.11542	-7.57436	5e-05	0.000153953	yes
LIMCH1	LIMCH1	LIMCH1	chr4:41361623-41702061	RIP	Input	OK	162.191	37.4358	-2.1152	-8.27333	5e-05	0.000153953	yes
RAPGEF6	RAPGEF6	RAPGEF6	chr5:130759613-130970929	RIP	Input	OK	9.53687	2.20579	-2.11222	-7.13807	5e-05	0.000153953	yes
TOP1	TOP1	TOP1	chr20:39657457-39804357	RIP	Input	OK	107.637	24.9296	-2.11024	-6.76632	5e-05	0.000153953	yes
LOC101928728	LOC101928728	LOC101928728	chr1:27018400-27020622	RIP	Input	OK	1.488	0.345087	-2.10834	-2.66258	0.00335	0.0074955	yes
OBSCN	OBSCN	OBSCN	chr1:228391206-228566575	RIP	Input	OK	46.5551	10.797	-2.10831	-8.11003	5e-05	0.000153953	yes
ZNF792	ZNF792	ZNF792	chr19:35447257-35454953	RIP	Input	OK	2.10754	0.488921	-2.10789	-4.29657	5e-05	0.000153953	yes
SH3PXD2B	SH3PXD2B	SH3PXD2B	chr5:171752186-171881527	RIP	Input	OK	26.4117	6.12888	-2.10748	-8.15022	5e-05	0.000153953	yes
IL17RD	IL17RD	IL17RD	chr3:57124009-57204345	RIP	Input	OK	2.20207	0.511755	-2.10534	-5.61714	5e-05	0.000153953	yes
C9orf172	C9orf172	C9orf172	chr9:139738866-139741797	RIP	Input	OK	13.443	3.12908	-2.10304	-4.82937	5e-05	0.000153953	yes
TIAM1	TIAM1	TIAM1	chr21:32490735-32931290	RIP	Input	OK	2.67332	0.623569	-2.10001	-5.66572	5e-05	0.000153953	yes
SRFBP1	SRFBP1	SRFBP1	chr5:121297655-121364295	RIP	Input	OK	14.8556	3.48642	-2.09119	-6.88095	5e-05	0.000153953	yes
ZSCAN20	ZSCAN20	ZSCAN20	chr1:33938231-33961995	RIP	Input	OK	2.52261	0.59213	-2.09093	-4.92879	5e-05	0.000153953	yes
EPG5	EPG5	EPG5	chr18:43427573-43547305	RIP	Input	OK	5.02348	1.18129	-2.08832	-7.27808	5e-05	0.000153953	yes
SHPRH	SHPRH	SHPRH	chr6:145946439-146285233	RIP	Input	OK	4.03801	0.949699	-2.0881	-3.734	5e-05	0.000153953	yes
HIST1H4H	HIST1H4H	HIST1H4H	chr6:26285353-26285727	RIP	Input	OK	147.94	34.8336	-2.08645	-6.5818	5e-05	0.000153953	yes
CDC73	CDC73	CDC73	chr1:193091087-193223942	RIP	Input	OK	23.0775	5.43767	-2.08543	-7.77603	5e-05	0.000153953	yes
MYO9B	MYO9B	MYO9B	chr19:17186590-17324104	RIP	Input	OK	29.0014	6.83417	-2.08528	-8.11378	5e-05	0.000153953	yes
CD109	CD109	CD109	chr6:74403625-74538041	RIP	Input	OK	1.2331	0.290996	-2.08322	-4.748	5e-05	0.000153953	yes
TRIP11	TRIP11	TRIP11	chr14:92432334-92506403	RIP	Input	OK	9.4339	2.22721	-2.08262	-7.72561	5e-05	0.000153953	yes
CLTC	CLTC	CLTC	chr17:57697049-57774317	RIP	Input	OK	75.4171	17.8346	-2.08022	-8.2415	5e-05	0.000153953	yes
LATS1	LATS1	LATS1	chr6:149979288-150040031	RIP	Input	OK	14.9708	3.54122	-2.07983	-6.58288	5e-05	0.000153953	yes
NOMO2	NOMO2	NOMO2	chr16:18511181-18573434	RIP	Input	OK	12.0256	2.84874	-2.07771	-7.03945	5e-05	0.000153953	yes
PCNT	PCNT	PCNT	chr21:47744035-47865682	RIP	Input	OK	21.7658	5.16083	-2.07639	-8.1846	5e-05	0.000153953	yes
CASZ1	CASZ1	CASZ1	chr1:10696665-10856733	RIP	Input	OK	7.52443	1.78416	-2.07634	-6.50398	5e-05	0.000153953	yes
CELSR3	CELSR3	CELSR3	chr3:48673895-48700348	RIP	Input	OK	16.108	3.84459	-2.06688	-7.89441	5e-05	0.000153953	yes
ARHGEF12	ARHGEF12	ARHGEF12	chr11:120207617-120360645	RIP	Input	OK	33.3846	7.97386	-2.06583	-8.2723	5e-05	0.000153953	yes
ENOX2	ENOX2	ENOX2	chrX:129757356-130037291	RIP	Input	OK	3.96334	0.946799	-2.06559	-5.453	5e-05	0.000153953	yes
TPX2	TPX2	TPX2	chr20:30326903-30389603	RIP	Input	OK	326.225	77.9642	-2.06499	-8.11482	5e-05	0.000153953	yes
ZNF543	ZNF543	ZNF543	chr19:57831864-57842144	RIP	Input	OK	7.37775	1.76747	-2.06149	-6.36848	5e-05	0.000153953	yes
SUPT16H	SUPT16H	SUPT16H	chr14:21819630-21852425	RIP	Input	OK	100.965	24.2847	-2.05574	-8.21042	5e-05	0.000153953	yes
WDR44	WDR44	WDR44	chrX:117480035-117583923	RIP	Input	OK	26.822	6.45701	-2.05448	-7.67361	5e-05	0.000153953	yes
NHLRC2	NHLRC2	NHLRC2	chr10:115614390-115672265	RIP	Input	OK	10.0688	2.42427	-2.05427	-7.0758	5e-05	0.000153953	yes
POLR1A	POLR1A	POLR1A	chr2:86251568-86333278	RIP	Input	OK	13.2554	3.19303	-2.05358	-7.68512	5e-05	0.000153953	yes
HIST1H2BJ	HIST1H2BJ	HIST1H2BJ	chr6:27100094-27100575	RIP	Input	OK	441.75	106.432	-2.05329	-7.61135	5e-05	0.000153953	yes
CDK5RAP2	CDK5RAP2	CDK5RAP2	chr9:123151146-123342448	RIP	Input	OK	41.8705	10.1013	-2.05139	-7.98206	5e-05	0.000153953	yes
ZC3H12C	ZC3H12C	ZC3H12C	chr11:109964086-110042566	RIP	Input	OK	5.56948	1.34446	-2.05052	-6.75891	5e-05	0.000153953	yes
NEDD4	NEDD4	NEDD4	chr15:56119116-56285944	RIP	Input	OK	7.68956	1.85847	-2.04878	-6.90322	5e-05	0.000153953	yes
ZNF14	ZNF14	ZNF14	chr19:19821280-19843921	RIP	Input	OK	3.22784	0.780462	-2.04817	-4.71956	5e-05	0.000153953	yes
ATP11A	ATP11A	ATP11A	chr13:113344642-113541482	RIP	Input	OK	25.1803	6.0918	-2.04736	-7.88995	5e-05	0.000153953	yes
ANKRD18CP	ANKRD18CP	ANKRD18CP	chr9:99918174-100141033	RIP	Input	OK	1.68328	0.408008	-2.04461	-3.38655	0.0001	0.000295931	yes
FNDC3B	FNDC3B	FNDC3B	chr3:171757417-172118492	RIP	Input	OK	11.2202	2.72047	-2.04416	-7.33156	5e-05	0.000153953	yes
CLIP1	CLIP1	CLIP1	chr12:122755980-122907116	RIP	Input	OK	58.6452	14.2246	-2.04362	-8.22139	5e-05	0.000153953	yes
BMS1	BMS1	BMS1	chr10:43277953-43330385	RIP	Input	OK	25.9615	6.29766	-2.04349	-8.01565	5e-05	0.000153953	yes
SPTBN2	SPTBN2	SPTBN2	chr11:66452719-66488870	RIP	Input	OK	24.954	6.05496	-2.04308	-7.82013	5e-05	0.000153953	yes
LTBP1	LTBP1	LTBP1	chr2:33172368-33624575	RIP	Input	OK	25.0015	6.07275	-2.04159	-7.69218	5e-05	0.000153953	yes
ICOSLG	ICOSLG	ICOSLG	chr21:45642877-45660887	RIP	Input	OK	7.94149	1.929	-2.04156	-5.37505	5e-05	0.000153953	yes
MIB1	MIB1	MIB1	chr18:19321289-19450918	RIP	Input	OK	14.8117	3.59864	-2.04121	-7.67934	5e-05	0.000153953	yes
ATP2B4	ATP2B4	ATP2B4	chr1:203595914-203713209	RIP	Input	OK	18.4173	4.4823	-2.03875	-7.81237	5e-05	0.000153953	yes
VPS53	VPS53	VPS53	chr17:411907-618096	RIP	Input	OK	16.635	4.06406	-2.03323	-6.25118	5e-05	0.000153953	yes
AKAP11	AKAP11	AKAP11	chr13:42846288-42897403	RIP	Input	OK	14.109	3.44828	-2.03267	-7.74134	5e-05	0.000153953	yes
AGO3	AGO3	AGO3	chr1:36396682-36522063	RIP	Input	OK	7.87985	1.93307	-2.02727	-6.36052	5e-05	0.000153953	yes
PHLDB2	PHLDB2	PHLDB2	chr3:111393522-111695364	RIP	Input	OK	52.2248	12.8215	-2.02617	-7.94873	5e-05	0.000153953	yes
TPR	TPR	TPR	chr1:186265404-186344457	RIP	Input	OK	64.1933	15.7682	-2.0254	-8.09247	5e-05	0.000153953	yes
ANKRD50	ANKRD50	ANKRD50	chr4:125585203-125633887	RIP	Input	OK	6.07896	1.49575	-2.02296	-6.89218	5e-05	0.000153953	yes
GTF3C1	GTF3C1	GTF3C1	chr16:27471933-27561251	RIP	Input	OK	28.8702	7.10605	-2.02246	-7.87942	5e-05	0.000153953	yes
PLEKHM1P1	PLEKHM1P1	PLEKHM1P1	chr17:62780958-62833302	RIP	Input	OK	8.2489	2.0348	-2.01931	-5.79816	5e-05	0.000153953	yes
UHRF1BP1	UHRF1BP1	UHRF1BP1	chr6:34759793-34845291	RIP	Input	OK	14.8509	3.67339	-2.01537	-7.70166	5e-05	0.000153953	yes
MGAT5	MGAT5	MGAT5	chr2:135011829-135212192	RIP	Input	OK	10.9498	2.71134	-2.01383	-7.31357	5e-05	0.000153953	yes
CAST	CAST	CAST	chr5:95997740-96149848	RIP	Input	OK	243.887	60.4589	-2.01219	-7.57842	5e-05	0.000153953	yes
LINC00638	LINC00638	LINC00638	chr14:105287537-105290055	RIP	Input	OK	1.32976	0.330474	-2.00855	-2.49107	0.0038	0.00839674	yes
AKAP12	AKAP12	AKAP12	chr6:151561133-151679694	RIP	Input	OK	9.76457	2.42866	-2.0074	-7.54649	5e-05	0.000153953	yes
NECTIN3	NECTIN3	NECTIN3	chr3:110790605-110913016	RIP	Input	OK	9.11998	2.26889	-2.00704	-6.04439	5e-05	0.000153953	yes
NCOA2	NCOA2	NCOA2	chr8:71021996-71316473	RIP	Input	OK	6.65409	1.65755	-2.00519	-6.89162	5e-05	0.000153953	yes
SNAI3	SNAI3	SNAI3	chr16:88729780-88753594	RIP	Input	OK	2.08611	0.520482	-2.00289	-2.01314	0.025	0.0451716	yes
LUZP1	LUZP1	LUZP1	chr1:23410515-23495351	RIP	Input	OK	15.8139	3.94863	-2.00177	-7.72484	5e-05	0.000153953	yes
TNS3	TNS3	TNS3	chr7:47314751-47621742	RIP	Input	OK	25.5126	6.3721	-2.00137	-7.77253	5e-05	0.000153953	yes
PATJ	PATJ	PATJ	chr1:62208148-62629591	RIP	Input	OK	4.00031	0.999822	-2.00037	-6.63855	5e-05	0.000153953	yes
USP9X	USP9X	USP9X	chrX:40944887-41095832	RIP	Input	OK	36.6413	9.16419	-1.99939	-8.01605	5e-05	0.000153953	yes
TICRR	TICRR	TICRR	chr15:90118817-90198682	RIP	Input	OK	27.3425	6.83965	-1.99915	-7.23349	5e-05	0.000153953	yes
GEMIN5	GEMIN5	GEMIN5	chr5:154266975-154317776	RIP	Input	OK	19.4205	4.85895	-1.99886	-7.59892	5e-05	0.000153953	yes
MTOR	MTOR	MTOR	chr1:11166587-11322608	RIP	Input	OK	22.3514	5.60075	-1.99668	-7.7529	5e-05	0.000153953	yes
MPRIP	MPRIP	MPRIP	chr17:16946073-17095962	RIP	Input	OK	30.4019	7.62779	-1.99483	-7.88611	5e-05	0.000153953	yes
SIPA1L2	SIPA1L2	SIPA1L2	chr1:232533711-232651354	RIP	Input	OK	8.70656	2.1863	-1.99361	-7.00038	5e-05	0.000153953	yes
PPARGC1B	PPARGC1B	PPARGC1B	chr5:149109814-149234585	RIP	Input	OK	7.51356	1.88704	-1.99337	-7.22981	5e-05	0.000153953	yes
AFF4	AFF4	AFF4	chr5:132211070-132299354	RIP	Input	OK	38.3666	9.64492	-1.99201	-7.93869	5e-05	0.000153953	yes
PCDHB12	PCDHB12	PCDHB12	chr5:140588290-140591698	RIP	Input	OK	1.47459	0.370813	-1.99155	-3.08143	0.0005	0.00131841	yes
MTCL1	MTCL1	MTCL1	chr18:8717368-8832775	RIP	Input	OK	12.8564	3.23785	-1.98938	-7.19386	5e-05	0.000153953	yes
CDYL	CDYL	CDYL	chr6:4706392-4955778	RIP	Input	OK	83.6102	21.0661	-1.98875	-7.83914	5e-05	0.000153953	yes
DMXL1	DMXL1	DMXL1	chr5:118406781-118584824	RIP	Input	OK	7.38609	1.86159	-1.98828	-7.29155	5e-05	0.000153953	yes
BCORL1	BCORL1	BCORL1	chrX:129139163-129192058	RIP	Input	OK	9.04395	2.27944	-1.98827	-6.97432	5e-05	0.000153953	yes
ZNF831	ZNF831	ZNF831	chr20:57766074-57834167	RIP	Input	OK	74.7519	18.8418	-1.98817	-7.91054	5e-05	0.000153953	yes
INO80D	INO80D	INO80D	chr2:206858444-206950906	RIP	Input	OK	3.17334	0.80041	-1.98719	-6.60341	5e-05	0.000153953	yes
FLNA	FLNA	FLNA	chrX:153576899-153603006	RIP	Input	OK	458.705	115.776	-1.98624	-7.19793	5e-05	0.000153953	yes
SPTAN1	SPTAN1	SPTAN1	chr9:131102838-131424415	RIP	Input	OK	81.5394	20.6093	-1.9842	-4.60716	5e-05	0.000153953	yes
SIPA1L1	SIPA1L1	SIPA1L1	chr14:71996028-72207946	RIP	Input	OK	30.2178	7.65166	-1.98155	-7.83216	5e-05	0.000153953	yes
ACTN1	ACTN1	ACTN1	chr14:69340839-69446083	RIP	Input	OK	127.597	32.3378	-1.9803	-7.82859	5e-05	0.000153953	yes
MYPN	MYPN	MYPN	chr10:69865873-69971773	RIP	Input	OK	31.4022	7.97733	-1.97689	-7.64974	5e-05	0.000153953	yes
SIN3A	SIN3A	SIN3A	chr15:75661719-75748124	RIP	Input	OK	34.9033	8.87329	-1.97582	-7.73646	5e-05	0.000153953	yes
PCDHGB7	PCDHGB7	PCDHGB7	chr5:140710251-140892548	RIP	Input	OK	0.948721	0.24134	-1.97491	-1.70813	0.0185	0.0344484	yes
SMC1A	SMC1A	SMC1A	chrX:53401069-53449677	RIP	Input	OK	86.1217	21.9086	-1.97488	-7.86573	5e-05	0.000153953	yes
DOPEY1	DOPEY1	DOPEY1	chr6:83777384-83908654	RIP	Input	OK	2.03224	0.517769	-1.97269	-2.65259	0.0034	0.00760092	yes
SDK1	SDK1	SDK1	chr7:3341079-4308631	RIP	Input	OK	3.62297	0.923143	-1.97255	-5.66643	5e-05	0.000153953	yes
JAK1	JAK1	JAK1	chr1:65210777-65533429	RIP	Input	OK	32.5035	8.28259	-1.97244	-6.71083	5e-05	0.000153953	yes
ZFYVE26	ZFYVE26	ZFYVE26	chr14:68213236-68283306	RIP	Input	OK	5.23319	1.33444	-1.97145	-6.74551	5e-05	0.000153953	yes
KANK1	KANK1	KANK1	chr9:470293-746106	RIP	Input	OK	11.5218	2.94019	-1.97039	-7.0916	5e-05	0.000153953	yes
ARID1B	ARID1B	ARID1B	chr6:157098988-157531913	RIP	Input	OK	14.087	3.59684	-1.96956	-7.36808	5e-05	0.000153953	yes
CACHD1	CACHD1	CACHD1	chr1:64936475-65158741	RIP	Input	OK	5.82303	1.48708	-1.96929	-6.52119	5e-05	0.000153953	yes
ARHGAP42	ARHGAP42	ARHGAP42	chr11:100554891-100861656	RIP	Input	OK	1.23468	0.315906	-1.96656	-3.46452	5e-05	0.000153953	yes
C5orf17	C5orf17	C5orf17	chr5:23951456-24178374	RIP	Input	OK	2.39661	0.613223	-1.96651	-3.26876	0.00045	0.00119906	yes
PRPF40A	PRPF40A	PRPF40A	chr2:153508106-153573975	RIP	Input	OK	53.8866	13.7884	-1.96647	-7.85156	5e-05	0.000153953	yes
NAV2	NAV2	NAV2	chr11:19372270-20143147	RIP	Input	OK	18.5994	4.75957	-1.96635	-7.30646	5e-05	0.000153953	yes
PHLPP1	PHLPP1	PHLPP1	chr18:60382671-60647676	RIP	Input	OK	6.9389	1.77659	-1.9656	-6.5152	5e-05	0.000153953	yes
THSD4	THSD4	THSD4	chr15:71433787-72075722	RIP	Input	OK	2.57426	0.65988	-1.96388	-5.76194	5e-05	0.000153953	yes
RSF1	RSF1	RSF1	chr11:77377273-77531880	RIP	Input	OK	17.1284	4.39175	-1.96353	-7.41315	5e-05	0.000153953	yes
LMTK2	LMTK2	LMTK2	chr7:97736196-97838944	RIP	Input	OK	42.2564	10.8428	-1.96243	-7.78582	5e-05	0.000153953	yes
DNMT1	DNMT1	DNMT1	chr19:10244019-10305811	RIP	Input	OK	70.9259	18.2126	-1.96138	-7.7081	5e-05	0.000153953	yes
XRN1	XRN1	XRN1	chr3:142025448-142166904	RIP	Input	OK	9.36279	2.40719	-1.95959	-5.20601	5e-05	0.000153953	yes
ZNF217	ZNF217	ZNF217	chr20:52169308-52199636	RIP	Input	OK	27.0018	6.9467	-1.95865	-7.38248	5e-05	0.000153953	yes
RAB43	RAB43	RAB43	chr3:128806411-128880073	RIP	Input	OK	1.99551	0.513494	-1.95834	-1.83266	0.02235	0.0408658	yes
DGKH	DGKH	DGKH	chr13:42614171-42830716	RIP	Input	OK	5.85927	1.50971	-1.95645	-6.73046	5e-05	0.000153953	yes
APC	APC	APC	chr5:112043201-112181936	RIP	Input	OK	8.10806	2.09079	-1.95531	-7.29682	5e-05	0.000153953	yes
DOCK11	DOCK11	DOCK11	chrX:117629871-117820123	RIP	Input	OK	1.92522	0.497609	-1.95194	-4.9455	5e-05	0.000153953	yes
KIAA1958	KIAA1958	KIAA1958	chr9:115249247-115427591	RIP	Input	OK	10.5875	2.73752	-1.95142	-7.08199	5e-05	0.000153953	yes
IGF1R	IGF1R	IGF1R	chr15:99189094-99507759	RIP	Input	OK	84.262	21.8115	-1.94979	-7.69548	5e-05	0.000153953	yes
WDR7	WDR7	WDR7	chr18:54318615-54697036	RIP	Input	OK	3.00628	0.778189	-1.94979	-5.67803	5e-05	0.000153953	yes
ZNF236	ZNF236	ZNF236	chr18:74534562-74682682	RIP	Input	OK	12.8582	3.33055	-1.94885	-7.24855	5e-05	0.000153953	yes
CIT	CIT	CIT	chr12:120123594-120315095	RIP	Input	OK	26.7323	6.9251	-1.94868	-7.67302	5e-05	0.000153953	yes
HIVEP3	HIVEP3	HIVEP3	chr1:41972035-42501596	RIP	Input	OK	2.16645	0.561829	-1.94713	-2.99392	0.0001	0.000295931	yes
EIF4G1	EIF4G1	EIF4G1	chr3:184032282-184053146	RIP	Input	OK	203.317	52.731	-1.94701	-7.63305	5e-05	0.000153953	yes
SEC24D	SEC24D	SEC24D	chr4:119643977-119757351	RIP	Input	OK	14.6531	3.8019	-1.94641	-6.8781	5e-05	0.000153953	yes
TNC	TNC	TNC	chr9:117781853-117880536	RIP	Input	OK	1.24756	0.323743	-1.94618	-4.63412	5e-05	0.000153953	yes
ZNF891	ZNF891	ZNF891	chr12:133696554-133707059	RIP	Input	OK	6.9815	1.81344	-1.94481	-5.35577	5e-05	0.000153953	yes
THRIL	THRIL	THRIL	chr12:125478193-125511969	RIP	Input	OK	18.1075	4.70532	-1.94422	-4.62478	5e-05	0.000153953	yes
DOCK9	DOCK9	DOCK9	chr13:99445740-99738660	RIP	Input	OK	6.8437	1.77989	-1.94299	-6.36068	5e-05	0.000153953	yes
DMXL2	DMXL2	DMXL2	chr15:51739920-51914967	RIP	Input	OK	12.8321	3.33792	-1.94274	-7.36616	5e-05	0.000153953	yes
PPP1R12A	PPP1R12A	PPP1R12A	chr12:80167342-80329235	RIP	Input	OK	29.4812	7.67157	-1.9422	-7.55114	5e-05	0.000153953	yes
EP400	EP400	EP400	chr12:132434464-132565011	RIP	Input	OK	33.1469	8.64002	-1.93977	-7.67125	5e-05	0.000153953	yes
ZNF142	ZNF142	ZNF142	chr2:219502639-219524355	RIP	Input	OK	14.9161	3.89894	-1.93571	-7.17427	5e-05	0.000153953	yes
PCDHGA10	PCDHGA10	PCDHGA10	chr5:140710251-140892548	RIP	Input	OK	1.39316	0.364218	-1.93549	-1.94834	0.01035	0.020642	yes
TMCC3	TMCC3	TMCC3	chr12:94960899-95044338	RIP	Input	OK	0.91889	0.240251	-1.93535	-3.36351	0.00025	0.000697341	yes
TLN1	TLN1	TLN1	chr9:35697333-35749233	RIP	Input	OK	44.9836	11.7672	-1.93463	-6.14382	5e-05	0.000153953	yes
PHIP	PHIP	PHIP	chr6:79644135-79788015	RIP	Input	OK	19.6578	5.14356	-1.93427	-7.59643	5e-05	0.000153953	yes
JMY	JMY	JMY	chr5:78531924-78623038	RIP	Input	OK	12.9879	3.40059	-1.93331	-7.2436	5e-05	0.000153953	yes
WASHC2A	WASHC2A	WASHC2A	chr10:51827647-51893269	RIP	Input	OK	2.98257	0.78223	-1.93089	-5.53777	5e-05	0.000153953	yes
BCL2	BCL2	BCL2	chr18:60790578-60986613	RIP	Input	OK	5.8018	1.52173	-1.93079	-3.02766	5e-05	0.000153953	yes
FGD6	FGD6	FGD6	chr12:95470524-95611240	RIP	Input	OK	1.71934	0.451597	-1.92875	-5.16731	5e-05	0.000153953	yes
SMARCA4	SMARCA4	SMARCA4	chr19:11071597-11172958	RIP	Input	OK	132.51	34.819	-1.92816	-7.63242	5e-05	0.000153953	yes
ANKRD17	ANKRD17	ANKRD17	chr4:73939682-74124515	RIP	Input	OK	42.848	11.2703	-1.9267	-7.71386	5e-05	0.000153953	yes
ATR	ATR	ATR	chr3:142168076-142297668	RIP	Input	OK	12.0355	3.16681	-1.9262	-7.18809	5e-05	0.000153953	yes
ANKRD36	ANKRD36	ANKRD36	chr2:97779232-97930257	RIP	Input	OK	2.67532	0.704247	-1.92556	-5.92693	5e-05	0.000153953	yes
LOC399975	LOC399975	LOC399975	chr11:129103672-129153059	RIP	Input	OK	1.38691	0.365125	-1.92541	-3.40079	0.00015	0.000432993	yes
MTDH	MTDH	MTDH	chr8:98656406-98742488	RIP	Input	OK	65.6107	17.2826	-1.92461	-7.66659	5e-05	0.000153953	yes
TAOK1	TAOK1	TAOK1	chr17:27717942-27878921	RIP	Input	OK	19.5134	5.14031	-1.92454	-7.55765	5e-05	0.000153953	yes
ARAP2	ARAP2	ARAP2	chr4:36067619-36275837	RIP	Input	OK	1.39667	0.368181	-1.9235	-4.65489	5e-05	0.000153953	yes
CCDC88C	CCDC88C	CCDC88C	chr14:91737666-91884188	RIP	Input	OK	3.78542	0.998013	-1.92332	-6.13719	5e-05	0.000153953	yes
APC2	APC2	APC2	chr19:1450147-1479228	RIP	Input	OK	1.53423	0.404565	-1.92307	-2.80207	0.0016	0.00382298	yes
YLPM1	YLPM1	YLPM1	chr14:75230068-75304013	RIP	Input	OK	18.585	4.90089	-1.92302	-7.4628	5e-05	0.000153953	yes
FLNB	FLNB	FLNB	chr3:57994126-58157982	RIP	Input	OK	42.3749	11.1772	-1.92264	-7.51748	5e-05	0.000153953	yes
ANO7	ANO7	ANO7	chr2:242127923-242164791	RIP	Input	OK	1.54137	0.406689	-1.92221	-2.78636	0.0006	0.00155929	yes
SCAPER	SCAPER	SCAPER	chr15:76640526-77176217	RIP	Input	OK	9.10258	2.40339	-1.9212	-6.6547	5e-05	0.000153953	yes
PPFIA1	PPFIA1	PPFIA1	chr11:70116805-70230607	RIP	Input	OK	25.4852	6.73187	-1.92058	-7.21907	5e-05	0.000153953	yes
CREBRF	CREBRF	CREBRF	chr5:172483354-172566291	RIP	Input	OK	7.32797	1.93647	-1.91998	-5.97953	5e-05	0.000153953	yes
BBX	BBX	BBX	chr3:107241782-107530176	RIP	Input	OK	28.7724	7.60346	-1.91996	-7.43262	5e-05	0.000153953	yes
TGFBR3	TGFBR3	TGFBR3	chr1:92145899-92371559	RIP	Input	OK	12.7129	3.35973	-1.91987	-6.94622	5e-05	0.000153953	yes
DHX8	DHX8	DHX8	chr17:41561232-41623800	RIP	Input	OK	17.3443	4.58572	-1.91924	-6.64221	5e-05	0.000153953	yes
PHACTR2	PHACTR2	PHACTR2	chr6:143929316-144152322	RIP	Input	OK	12.1927	3.22449	-1.91887	-7.22068	5e-05	0.000153953	yes
RFX7	RFX7	RFX7	chr15:56382730-56535483	RIP	Input	OK	14.0695	3.72154	-1.9186	-7.16405	5e-05	0.000153953	yes
BTBD9	BTBD9	BTBD9	chr6:38136226-38607924	RIP	Input	OK	2.80245	0.741547	-1.91808	-5.57957	5e-05	0.000153953	yes
BOD1L1	BOD1L1	BOD1L1	chr4:13570365-13629328	RIP	Input	OK	20.3463	5.3846	-1.91786	-7.59878	5e-05	0.000153953	yes
SUPT6H	SUPT6H	SUPT6H	chr17:26989215-27029702	RIP	Input	OK	28.2206	7.47473	-1.91665	-7.47221	5e-05	0.000153953	yes
ARHGAP21	ARHGAP21	ARHGAP21	chr10:24872537-25012597	RIP	Input	OK	71.1912	18.8619	-1.91623	-7.65125	5e-05	0.000153953	yes
FGD4	FGD4	FGD4	chr12:32638905-32798984	RIP	Input	OK	4.48173	1.18756	-1.91605	-6.11939	5e-05	0.000153953	yes
LINC00659	LINC00659	LINC00659	chr20:61405472-61408208	RIP	Input	OK	15.6439	4.1457	-1.91591	-3.93519	5e-05	0.000153953	yes
ATP7A	ATP7A	ATP7A	chrX:77166152-77305892	RIP	Input	OK	7.76576	2.05867	-1.91541	-6.40272	5e-05	0.000153953	yes
CEP152	CEP152	CEP152	chr15:49030134-49103343	RIP	Input	OK	16.9762	4.50091	-1.91522	-7.24587	5e-05	0.000153953	yes
PPARA	PPARA	PPARA	chr22:46546498-46639653	RIP	Input	OK	4.21843	1.11887	-1.91467	-6.30695	5e-05	0.000153953	yes
PLCG2	PLCG2	PLCG2	chr16:81812862-81996298	RIP	Input	OK	3.39764	0.903433	-1.91105	-6.20726	5e-05	0.000153953	yes
KIAA1217	KIAA1217	KIAA1217	chr10:23983674-24836777	RIP	Input	OK	2.30526	0.61348	-1.90984	-4.10389	5e-05	0.000153953	yes
NOS1AP	NOS1AP	NOS1AP	chr1:162039580-162339813	RIP	Input	OK	2.19757	0.585233	-1.90883	-4.2406	5e-05	0.000153953	yes
ZNF318	ZNF318	ZNF318	chr6:43303807-43337181	RIP	Input	OK	8.65325	2.31168	-1.9043	-6.93051	5e-05	0.000153953	yes
CKAP5	CKAP5	CKAP5	chr11:46765083-46867859	RIP	Input	OK	67.3419	18.0213	-1.9018	-7.57512	5e-05	0.000153953	yes
HIST1H2BK	HIST1H2BK	HIST1H2BK	chr6:27106071-27114637	RIP	Input	OK	1174.78	314.398	-1.90173	-7.07173	5e-05	0.000153953	yes
PDZD8	PDZD8	PDZD8	chr10:119039999-119134978	RIP	Input	OK	14.9751	4.01028	-1.90079	-7.00587	5e-05	0.000153953	yes
BRCA2	BRCA2	BRCA2	chr13:32889616-32973809	RIP	Input	OK	3.6817	0.98596	-1.90077	-6.47385	5e-05	0.000153953	yes
TEX2	TEX2	TEX2	chr17:62224792-62340683	RIP	Input	OK	22.6348	6.0635	-1.90032	-7.26981	5e-05	0.000153953	yes
AKAP9	AKAP9	AKAP9	chr7:91570188-91739987	RIP	Input	OK	9.07733	2.43224	-1.89998	-7.40124	5e-05	0.000153953	yes
PDS5B	PDS5B	PDS5B	chr13:33160563-33352158	RIP	Input	OK	15.2887	4.09776	-1.89956	-7.20126	5e-05	0.000153953	yes
ERCC6L2	ERCC6L2	ERCC6L2	chr9:98568369-98780735	RIP	Input	OK	6.16613	1.65288	-1.89938	-5.37656	5e-05	0.000153953	yes
TECPR2	TECPR2	TECPR2	chr14:102814618-102968818	RIP	Input	OK	5.9044	1.58447	-1.89779	-4.62596	5e-05	0.000153953	yes
TSC22D2	TSC22D2	TSC22D2	chr3:150126121-150177905	RIP	Input	OK	16.7229	4.48836	-1.89757	-6.55181	5e-05	0.000153953	yes
CNTNAP3	CNTNAP3	CNTNAP3	chr9:39072763-39288300	RIP	Input	OK	4.51781	1.21284	-1.89723	-5.56969	5e-05	0.000153953	yes
ADAMTS5	ADAMTS5	ADAMTS5	chr21:28290230-28339439	RIP	Input	OK	1.37316	0.368763	-1.89673	-4.54908	5e-05	0.000153953	yes
EIF2AK4	EIF2AK4	EIF2AK4	chr15:40226324-40327797	RIP	Input	OK	21.1025	5.67232	-1.8954	-7.22338	5e-05	0.000153953	yes
USP24	USP24	USP24	chr1:55532031-55681039	RIP	Input	OK	15.4808	4.16721	-1.89333	-7.32354	5e-05	0.000153953	yes
AGAP1	AGAP1	AGAP1	chr2:236402732-237040444	RIP	Input	OK	13.9916	3.7736	-1.89054	-5.94844	5e-05	0.000153953	yes
PARD3	PARD3	PARD3	chr10:34398487-35104253	RIP	Input	OK	25.0464	6.76269	-1.88894	-6.91058	5e-05	0.000153953	yes
HSPA1B	HSPA1B	HSPA1B	chr6_apd_hap1:3110275-3112789	RIP	Input	OK	359.339	97.0434	-1.88864	-7.38125	5e-05	0.000153953	yes
NR3C1	NR3C1	NR3C1	chr5:142657495-142815077	RIP	Input	OK	52.9865	14.3215	-1.88744	-7.24061	5e-05	0.000153953	yes
NUP205	NUP205	NUP205	chr7:135242661-135333499	RIP	Input	OK	32.9077	8.90225	-1.88618	-7.3229	5e-05	0.000153953	yes
PCDH1	PCDH1	PCDH1	chr5:141232675-141257975	RIP	Input	OK	3.86998	1.0474	-1.88552	-4.69234	5e-05	0.000153953	yes
CDC5L	CDC5L	CDC5L	chr6:44355250-44418161	RIP	Input	OK	28.1773	7.62863	-1.88504	-7.36327	5e-05	0.000153953	yes
UBR5	UBR5	UBR5	chr8:103264501-103424917	RIP	Input	OK	24.5946	6.65962	-1.88483	-7.49377	5e-05	0.000153953	yes
SMARCC1	SMARCC1	SMARCC1	chr3:47627377-47823405	RIP	Input	OK	47.1041	12.757	-1.88457	-7.46803	5e-05	0.000153953	yes
CEP295	CEP295	CEP295	chr11:93394815-93463522	RIP	Input	OK	21.2996	5.77346	-1.88332	-3.91352	5e-05	0.000153953	yes
ITSN2	ITSN2	ITSN2	chr2:24425734-24583397	RIP	Input	OK	10.849	2.94239	-1.88251	-6.8386	5e-05	0.000153953	yes
TRAPPC9	TRAPPC9	TRAPPC9	chr8:140739967-141468678	RIP	Input	OK	4.7618	1.29308	-1.8807	-6.12457	5e-05	0.000153953	yes
SORBS1	SORBS1	SORBS1	chr10:97071529-97321177	RIP	Input	OK	1.0301	0.279934	-1.87962	-3.43764	5e-05	0.000153953	yes
INCENP	INCENP	INCENP	chr11:61891444-61920635	RIP	Input	OK	60.6838	16.4975	-1.87907	-7.34466	5e-05	0.000153953	yes
ATP8B1	ATP8B1	ATP8B1	chr18:55297533-55470327	RIP	Input	OK	2.94462	0.800999	-1.87821	-5.006	5e-05	0.000153953	yes
CHD4	CHD4	CHD4	chr12:6679247-6716599	RIP	Input	OK	77.3263	21.0385	-1.87793	-7.50772	5e-05	0.000153953	yes
HELZ2	HELZ2	HELZ2	chr20:62189438-62205592	RIP	Input	OK	7.28613	1.98337	-1.8772	-6.49676	5e-05	0.000153953	yes
RPS6KA5	RPS6KA5	RPS6KA5	chr14:91334465-91526993	RIP	Input	OK	2.61131	0.710912	-1.87703	-3.34649	5e-05	0.000153953	yes
TMTC1	TMTC1	TMTC1	chr12:29653745-29937692	RIP	Input	OK	24.8394	6.77204	-1.87497	-7.27003	5e-05	0.000153953	yes
FOXK1	FOXK1	FOXK1	chr7:4721929-4811074	RIP	Input	OK	38.9103	10.6146	-1.87411	-7.41979	5e-05	0.000153953	yes
FAM160A1	FAM160A1	FAM160A1	chr4:152330367-152591655	RIP	Input	OK	6.6312	1.80998	-1.8733	-6.75547	5e-05	0.000153953	yes
FAM83G	FAM83G	FAM83G	chr17:18853988-18950365	RIP	Input	OK	13.273	3.62352	-1.87303	-6.16519	5e-05	0.000153953	yes
WASHC2C	WASHC2C	WASHC2C	chr10:46222647-46288412	RIP	Input	OK	3.14383	0.860619	-1.86908	-5.46213	5e-05	0.000153953	yes
TNIK	TNIK	TNIK	chr3:170776202-171178197	RIP	Input	OK	2.53882	0.695113	-1.86884	-1.87014	0.00665	0.0139142	yes
ANKRD11	ANKRD11	ANKRD11	chr16:89334028-89556969	RIP	Input	OK	97.7145	26.7618	-1.8684	-5.32629	5e-05	0.000153953	yes
PRRC2A	PRRC2A	PRRC2A	chr6_mann_hap4:2931333-2948438	RIP	Input	OK	252.596	69.1944	-1.86811	-7.21038	5e-05	0.000153953	yes
NHS	NHS	NHS	chrX:17393542-17754113	RIP	Input	OK	16.933	4.64027	-1.86756	-7.16557	5e-05	0.000153953	yes
ANK1	ANK1	ANK1	chr8:41510743-41754280	RIP	Input	OK	3.01201	0.825936	-1.86662	-5.33872	5e-05	0.000153953	yes
NEDD9	NEDD9	NEDD9	chr6:11183530-11382581	RIP	Input	OK	4.66152	1.27927	-1.86548	-4.20453	5e-05	0.000153953	yes
ADAMTS15	ADAMTS15	ADAMTS15	chr11:130318868-130346540	RIP	Input	OK	1.90892	0.524103	-1.86484	-4.13146	5e-05	0.000153953	yes
HEATR5A	HEATR5A	HEATR5A	chr14:31760993-31889788	RIP	Input	OK	11.8624	3.25833	-1.86419	-6.85439	5e-05	0.000153953	yes
AFAP1	AFAP1	AFAP1	chr4:7755816-7942023	RIP	Input	OK	41.2345	11.3269	-1.8641	-7.21838	5e-05	0.000153953	yes
C3	C3	C3	chr19:6677845-6720693	RIP	Input	OK	10.8077	2.97044	-1.86331	-6.54374	5e-05	0.000153953	yes
ZFYVE9	ZFYVE9	ZFYVE9	chr1:52607765-52812358	RIP	Input	OK	6.19441	1.70329	-1.86264	-6.18928	5e-05	0.000153953	yes
ZZEF1	ZZEF1	ZZEF1	chr17:3907738-4046253	RIP	Input	OK	15.0968	4.15262	-1.86215	-7.23465	5e-05	0.000153953	yes
AAK1	AAK1	AAK1	chr2:69685126-70053609	RIP	Input	OK	6.75685	1.85888	-1.86192	-5.88042	5e-05	0.000153953	yes
NUP155	NUP155	NUP155	chr5:37291734-37371228	RIP	Input	OK	55.935	15.4005	-1.86077	-7.32351	5e-05	0.000153953	yes
ZNF526	ZNF526	ZNF526	chr19:42724422-42731205	RIP	Input	OK	19.4555	5.35798	-1.86042	-6.35255	5e-05	0.000153953	yes
PRICKLE1	PRICKLE1	PRICKLE1	chr12:42852139-42983572	RIP	Input	OK	1.57899	0.434967	-1.86003	-3.63685	5e-05	0.000153953	yes
HSPA1A	HSPA1A	HSPA1A	chr6_apd_hap1:3098051-3100480	RIP	Input	OK	172.731	47.6427	-1.8582	-7.29263	5e-05	0.000153953	yes
UBR3	UBR3	UBR3	chr2:170684017-170940639	RIP	Input	OK	7.1375	1.96937	-1.85769	-6.44396	5e-05	0.000153953	yes
BAZ2A	BAZ2A	BAZ2A	chr12:56915608-57030163	RIP	Input	OK	40.5732	11.1974	-1.85736	-6.37269	5e-05	0.000153953	yes
HDLBP	HDLBP	HDLBP	chr2:242166678-242293441	RIP	Input	OK	183.383	50.6105	-1.85735	-6.29885	5e-05	0.000153953	yes
MAGI3	MAGI3	MAGI3	chr1:113933474-114228545	RIP	Input	OK	6.57873	1.81608	-1.85698	-6.47108	5e-05	0.000153953	yes
TBC1D16	TBC1D16	TBC1D16	chr17:77906141-78009657	RIP	Input	OK	19.0283	5.25872	-1.85536	-4.85195	5e-05	0.000153953	yes
ADCY9	ADCY9	ADCY9	chr16:4012649-4166186	RIP	Input	OK	22.9892	6.36563	-1.85258	-7.10582	5e-05	0.000153953	yes
TAF1	TAF1	TAF1	chrX:70430034-70948962	RIP	Input	OK	20.2875	5.6198	-1.852	-1.68222	0.01565	0.0297861	yes
AFF3	AFF3	AFF3	chr2:100163715-100759037	RIP	Input	OK	1.03925	0.288366	-1.84957	-3.93534	5e-05	0.000153953	yes
LIFR	LIFR	LIFR	chr5:38475064-38671318	RIP	Input	OK	31.8357	8.83801	-1.84885	-7.09807	5e-05	0.000153953	yes
GBF1	GBF1	GBF1	chr10:104005254-104142656	RIP	Input	OK	21.5514	5.98398	-1.84861	-7.11855	5e-05	0.000153953	yes
TRIP12	TRIP12	TRIP12	chr2:230628552-230877825	RIP	Input	OK	17.2095	4.78028	-1.84804	-6.91669	5e-05	0.000153953	yes
BTN2A3P	BTN2A3P	BTN2A3P	chr6:26421618-26430816	RIP	Input	OK	3.14008	0.873128	-1.84653	-4.07761	5e-05	0.000153953	yes
LCOR	LCOR	LCOR	chr10:98590388-98745969	RIP	Input	OK	8.22799	2.28988	-1.84527	-6.36416	5e-05	0.000153953	yes
ARFGEF1	ARFGEF1	ARFGEF1	chr8:68109883-68255912	RIP	Input	OK	11.6563	3.24408	-1.84523	-6.83441	5e-05	0.000153953	yes
KIF3C	KIF3C	KIF3C	chr2:26149454-26205443	RIP	Input	OK	6.31511	1.76106	-1.84237	-6.15724	5e-05	0.000153953	yes
CCDC57	CCDC57	CCDC57	chr17:80059345-80170705	RIP	Input	OK	18.8871	5.273	-1.84071	-6.42722	5e-05	0.000153953	yes
SPTLC2	SPTLC2	SPTLC2	chr14:77972339-78083110	RIP	Input	OK	18.9868	5.30554	-1.83942	-7.0981	5e-05	0.000153953	yes
ABHD2	ABHD2	ABHD2	chr15:89631380-89745591	RIP	Input	OK	16.2936	4.55383	-1.83916	-7.03026	5e-05	0.000153953	yes
ACACA	ACACA	ACACA	chr17:35441926-35766902	RIP	Input	OK	27.3962	7.6587	-1.8388	-7.22275	5e-05	0.000153953	yes
EML1	EML1	EML1	chr14:100259744-100408395	RIP	Input	OK	4.65275	1.30355	-1.83564	-5.42465	5e-05	0.000153953	yes
MCC	MCC	MCC	chr5:112312406-112824527	RIP	Input	OK	3.85074	1.07956	-1.8347	-2.66229	0.00085	0.00214094	yes
NCOR2	NCOR2	NCOR2	chr12:124808956-125052010	RIP	Input	OK	70.0059	19.6609	-1.83215	-7.28565	5e-05	0.000153953	yes
GLG1	GLG1	GLG1	chr16:74481325-74641042	RIP	Input	OK	49.9485	14.0305	-1.83188	-7.2638	5e-05	0.000153953	yes
BAZ1B	BAZ1B	BAZ1B	chr7:72854727-72936615	RIP	Input	OK	56.9595	16.0028	-1.83161	-7.30656	5e-05	0.000153953	yes
TTLL7	TTLL7	TTLL7	chr1:84335056-84464833	RIP	Input	OK	4.04823	1.14015	-1.82807	-5.02837	5e-05	0.000153953	yes
LTN1	LTN1	LTN1	chr21:30300465-30365280	RIP	Input	OK	7.30529	2.06148	-1.82526	-6.35403	5e-05	0.000153953	yes
HIST2H2BE	HIST2H2BE	HIST2H2BE	chr1:149856009-149858232	RIP	Input	OK	567.954	160.315	-1.82486	-7.27609	5e-05	0.000153953	yes
ADAR	ADAR	ADAR	chr1:154554533-154600456	RIP	Input	OK	82.3715	23.2556	-1.82457	-7.30531	5e-05	0.000153953	yes
VPS18	VPS18	VPS18	chr15:41186627-41196173	RIP	Input	OK	17.7133	5.00588	-1.82314	-6.37678	5e-05	0.000153953	yes
SNRNP200	SNRNP200	SNRNP200	chr2:96940073-96971307	RIP	Input	OK	74.0182	20.9246	-1.82268	-7.25831	5e-05	0.000153953	yes
SMG1P2	SMG1P2	SMG1P2	chr16:29556331-29625038	RIP	Input	OK	2.57648	0.729423	-1.82057	-3.12816	0.00035	0.000952854	yes
PRR12	PRR12	PRR12	chr19:50094899-50129696	RIP	Input	OK	33.5777	9.52184	-1.81819	-7.06647	5e-05	0.000153953	yes
AHR	AHR	AHR	chr7:17338275-17385775	RIP	Input	OK	8.27794	2.34882	-1.81734	-6.17728	5e-05	0.000153953	yes
ULK4	ULK4	ULK4	chr3:41288089-42003932	RIP	Input	OK	2.98543	0.848225	-1.81542	-4.71093	5e-05	0.000153953	yes
MFSD4B	MFSD4B	MFSD4B	chr6:111580481-111590261	RIP	Input	OK	9.00511	2.55903	-1.81515	-5.90492	5e-05	0.000153953	yes
ZBTB41	ZBTB41	ZBTB41	chr1:197122811-197169672	RIP	Input	OK	6.10284	1.7375	-1.81247	-6.17864	5e-05	0.000153953	yes
SH3BP4	SH3BP4	SH3BP4	chr2:235860627-235964358	RIP	Input	OK	33.1354	9.44092	-1.81137	-6.98176	5e-05	0.000153953	yes
CGNL1	CGNL1	CGNL1	chr15:57668702-57842925	RIP	Input	OK	1.86566	0.532379	-1.80916	-4.97831	5e-05	0.000153953	yes
MAN2A1	MAN2A1	MAN2A1	chr5:109025066-109205326	RIP	Input	OK	15.5237	4.43085	-1.80882	-6.70599	5e-05	0.000153953	yes
DIP2B	DIP2B	DIP2B	chr12:50898767-51142450	RIP	Input	OK	17.4755	4.99534	-1.80668	-6.94227	5e-05	0.000153953	yes
SMARCA1	SMARCA1	SMARCA1	chrX:128580477-128657482	RIP	Input	OK	6.37945	1.82423	-1.80614	-5.85914	5e-05	0.000153953	yes
ZNF724	ZNF724	ZNF724	chr19:23406606-23433172	RIP	Input	OK	3.50042	1.00163	-1.80518	-1.90211	0.02245	0.0410373	yes
ZKSCAN1	ZKSCAN1	ZKSCAN1	chr7:99613174-99642997	RIP	Input	OK	32.2312	9.22328	-1.80511	-6.83598	5e-05	0.000153953	yes
ATP8A1	ATP8A1	ATP8A1	chr4:42410391-42659122	RIP	Input	OK	2.31427	0.662303	-1.805	-4.97898	5e-05	0.000153953	yes
F2RL3	F2RL3	F2RL3	chr19:16999670-17003411	RIP	Input	OK	2.2695	0.64955	-1.80486	-3.44037	5e-05	0.000153953	yes
FAM129A	FAM129A	FAM129A	chr1:184760158-184943718	RIP	Input	OK	23.7294	6.80317	-1.8024	-7.00913	5e-05	0.000153953	yes
NCR3LG1	NCR3LG1	NCR3LG1	chr11:17373308-17398868	RIP	Input	OK	20.171	5.78563	-1.80174	-6.93712	5e-05	0.000153953	yes
TNRC18	TNRC18	TNRC18	chr7:5346422-5463177	RIP	Input	OK	52.4438	15.0447	-1.80151	-7.16337	5e-05	0.000153953	yes
TOP1P1	TOP1P1	TOP1P1	chr1:171283321-171311223	RIP	Input	OK	1.44966	0.415998	-1.80106	-2.56858	0.0022	0.00510284	yes
GEMIN4	GEMIN4	GEMIN4	chr17:647660-655501	RIP	Input	OK	47.8234	13.7378	-1.79957	-6.98226	5e-05	0.000153953	yes
SPG11	SPG11	SPG11	chr15:44829265-44955876	RIP	Input	OK	13.5712	3.89895	-1.79939	-3.99682	5e-05	0.000153953	yes
USP8	USP8	USP8	chr15:50716573-50838902	RIP	Input	OK	21.9473	6.31088	-1.79813	-6.9339	5e-05	0.000153953	yes
WNK2	WNK2	WNK2	chr9:95947211-96108696	RIP	Input	OK	5.40879	1.55534	-1.79808	-5.92488	5e-05	0.000153953	yes
PBRM1	PBRM1	PBRM1	chr3:52579367-52719866	RIP	Input	OK	12.1555	3.49876	-1.79669	-6.69456	5e-05	0.000153953	yes
BACH1	BACH1	BACH1	chr21:30671115-30734217	RIP	Input	OK	14.1831	4.08749	-1.79489	-6.4082	5e-05	0.000153953	yes
CAMSAP2	CAMSAP2	CAMSAP2	chr1:200708685-200829835	RIP	Input	OK	26.3398	7.59275	-1.79455	-6.98348	5e-05	0.000153953	yes
NEU3	NEU3	NEU3	chr11:74699949-74718743	RIP	Input	OK	12.8977	3.71976	-1.79384	-5.95461	5e-05	0.000153953	yes
ICE1	ICE1	ICE1	chr5:5422785-5490347	RIP	Input	OK	35.4199	10.2201	-1.79315	-7.15821	5e-05	0.000153953	yes
ATXN1	ATXN1	ATXN1	chr6:16299342-16767114	RIP	Input	OK	10.5486	3.04381	-1.7931	-5.82989	5e-05	0.000153953	yes
PLEKHM3	PLEKHM3	PLEKHM3	chr2:208686011-208890284	RIP	Input	OK	3.07319	0.886908	-1.79288	-5.80893	5e-05	0.000153953	yes
PLCL2	PLCL2	PLCL2	chr3:16926451-17132098	RIP	Input	OK	3.1155	0.899391	-1.79244	-4.69954	5e-05	0.000153953	yes
TANC1	TANC1	TANC1	chr2:159825145-160089170	RIP	Input	OK	11.9396	3.44871	-1.79163	-6.64152	5e-05	0.000153953	yes
KIF24	KIF24	KIF24	chr9:34179002-34329198	RIP	Input	OK	6.40668	1.85254	-1.79007	-3.33348	5e-05	0.000153953	yes
PRRC2B	PRRC2B	PRRC2B	chr9:134305476-134375575	RIP	Input	OK	88.5657	25.6153	-1.78974	-7.08478	5e-05	0.000153953	yes
RFX3	RFX3	RFX3	chr9:3218296-3526001	RIP	Input	OK	2.93224	0.848546	-1.78894	-4.38322	5e-05	0.000153953	yes
ZBED4	ZBED4	ZBED4	chr22:50247496-50283726	RIP	Input	OK	22.9947	6.65437	-1.78893	-6.88923	5e-05	0.000153953	yes
MYO1D	MYO1D	MYO1D	chr17:30819539-31204191	RIP	Input	OK	8.16978	2.36439	-1.78883	-5.34754	5e-05	0.000153953	yes
RIC1	RIC1	RIC1	chr9:5629118-5776556	RIP	Input	OK	12.7093	3.68017	-1.78804	-6.41394	5e-05	0.000153953	yes
TNS1	TNS1	TNS1	chr2:218664511-218808796	RIP	Input	OK	19.4876	5.64421	-1.78772	-7.01727	5e-05	0.000153953	yes
PLXDC2	PLXDC2	PLXDC2	chr10:20105371-20578784	RIP	Input	OK	0.862853	0.249922	-1.78764	-4.15503	5e-05	0.000153953	yes
NIPBL	NIPBL	NIPBL	chr5:36876860-37065921	RIP	Input	OK	25.1937	7.29792	-1.78751	-7.07776	5e-05	0.000153953	yes
ETV3	ETV3	ETV3	chr1:157094458-157108383	RIP	Input	OK	9.52399	2.75956	-1.78713	-5.03862	5e-05	0.000153953	yes
EMBP1	EMBP1	EMBP1	chr1:121260909-121313686	RIP	Input	OK	0.877987	0.254984	-1.7838	-2.48416	0.00195	0.00456805	yes
RNF216	RNF216	RNF216	chr7:5659671-5821361	RIP	Input	OK	33.0515	9.60376	-1.78305	-6.96032	5e-05	0.000153953	yes
AHCTF1P1	AHCTF1P1	AHCTF1P1	chr2:162355577-162364413	RIP	Input	OK	2.49721	0.725787	-1.7827	-5.53279	5e-05	0.000153953	yes
VIPR2	VIPR2	VIPR2	chr7:158820865-158937649	RIP	Input	OK	0.882153	0.256483	-1.78217	-2.33917	0.00365	0.00809519	yes
EXPH5	EXPH5	EXPH5	chr11:108376157-108464465	RIP	Input	OK	6.06079	1.76219	-1.78213	-6.40747	5e-05	0.000153953	yes
LATS2	LATS2	LATS2	chr13:21547175-21635722	RIP	Input	OK	24.1372	7.02811	-1.78005	-6.7384	5e-05	0.000153953	yes
ADRB2	ADRB2	ADRB2	chr5:148206155-148208197	RIP	Input	OK	3.70615	1.07933	-1.77979	-3.37176	5e-05	0.000153953	yes
MICAL3	MICAL3	MICAL3	chr22:18270415-18507325	RIP	Input	OK	23.0798	6.72174	-1.77972	-6.40831	5e-05	0.000153953	yes
ANAPC1	ANAPC1	ANAPC1	chr2:112525213-112641741	RIP	Input	OK	7.10331	2.0707	-1.77838	-6.24681	5e-05	0.000153953	yes
SH3D19	SH3D19	SH3D19	chr4:152041432-152149182	RIP	Input	OK	27.1449	7.91732	-1.7776	-6.76695	5e-05	0.000153953	yes
SALL1	SALL1	SALL1	chr16:51169885-51185183	RIP	Input	OK	2.73749	0.800145	-1.77452	-4.51961	5e-05	0.000153953	yes
RNR1	RNR1	RNR1	chrM:649-1603	RIP	Input	OK	66112.2	19327.4	-1.77426	-2.66812	0.00305	0.00687569	yes
FOCAD	FOCAD	FOCAD	chr9:20658307-20995954	RIP	Input	OK	11.9577	3.49577	-1.77425	-6.39451	5e-05	0.000153953	yes
FBN1	FBN1	FBN1	chr15:48700502-48937985	RIP	Input	OK	2.11823	0.619293	-1.77416	-5.65254	5e-05	0.000153953	yes
PREX1	PREX1	PREX1	chr20:47240792-47444420	RIP	Input	OK	16.6715	4.87849	-1.77287	-6.66892	5e-05	0.000153953	yes
NCAPH	NCAPH	NCAPH	chr2:97001478-97042833	RIP	Input	OK	29.0573	8.50929	-1.77179	-6.86338	5e-05	0.000153953	yes
GPRIN1	GPRIN1	GPRIN1	chr5:176022802-176037131	RIP	Input	OK	8.95732	2.62438	-1.77109	-6.05001	5e-05	0.000153953	yes
CPT1A	CPT1A	CPT1A	chr11:68522087-68609399	RIP	Input	OK	69.8634	20.4793	-1.77037	-6.86763	5e-05	0.000153953	yes
KCNG3	KCNG3	KCNG3	chr2:42669156-42721237	RIP	Input	OK	1.00161	0.293911	-1.76887	-2.31064	0.0023	0.00531885	yes
ATP13A3	ATP13A3	ATP13A3	chr3:194123402-194188968	RIP	Input	OK	19.4218	5.69934	-1.76881	-6.68721	5e-05	0.000153953	yes
TOP2A	TOP2A	TOP2A	chr17:38544772-38574202	RIP	Input	OK	106.536	31.2933	-1.76741	-7.07274	5e-05	0.000153953	yes
LMO7	LMO7	LMO7	chr13:76123615-76434006	RIP	Input	OK	30.4546	8.94598	-1.76735	-6.37263	5e-05	0.000153953	yes
RANBP2	RANBP2	RANBP2	chr2:109335936-109402267	RIP	Input	OK	12.749	3.7451	-1.76731	-6.86065	5e-05	0.000153953	yes
ALG11	ALG11	ALG11	chr13:52586522-52607736	RIP	Input	OK	8.16924	2.40009	-1.76711	-2.91804	0.0001	0.000295931	yes
GTF3C4	GTF3C4	GTF3C4	chr9:135468383-135570342	RIP	Input	OK	24.089	7.07916	-1.76672	-5.55656	5e-05	0.000153953	yes
ZNF398	ZNF398	ZNF398	chr7:148823507-148880118	RIP	Input	OK	6.73862	1.98123	-1.76605	-5.88164	5e-05	0.000153953	yes
EXOC6B	EXOC6B	EXOC6B	chr2:72403112-73053171	RIP	Input	OK	16.9241	4.97733	-1.76563	-6.69087	5e-05	0.000153953	yes
BCL9	BCL9	BCL9	chr1:147013270-147098020	RIP	Input	OK	15.0195	4.41917	-1.76499	-6.57567	5e-05	0.000153953	yes
HIP1	HIP1	HIP1	chr7:75162618-75368290	RIP	Input	OK	19.3065	5.68722	-1.76329	-6.84176	5e-05	0.000153953	yes
PEG10	PEG10	PEG10	chr7:94285636-94299006	RIP	Input	OK	74.4495	21.9566	-1.76161	-7.14772	5e-05	0.000153953	yes
TNRC6C	TNRC6C	TNRC6C	chr17:76000317-76107880	RIP	Input	OK	1.81431	0.535191	-1.7613	-4.77078	5e-05	0.000153953	yes
CLIP2	CLIP2	CLIP2	chr7:73703804-73820273	RIP	Input	OK	8.97204	2.64668	-1.76125	-5.94271	5e-05	0.000153953	yes
ITSN1	ITSN1	ITSN1	chr21:35014705-35261988	RIP	Input	OK	18.7058	5.52087	-1.76052	-6.75225	5e-05	0.000153953	yes
FANCM	FANCM	FANCM	chr14:45605141-45670093	RIP	Input	OK	5.91202	1.74575	-1.7598	-4.9386	5e-05	0.000153953	yes
ZNF778	ZNF778	ZNF778	chr16:89284110-89295965	RIP	Input	OK	4.67601	1.3812	-1.75936	-4.93684	5e-05	0.000153953	yes
DCAF1	DCAF1	DCAF1	chr3:51428698-51534018	RIP	Input	OK	15.1096	4.46793	-1.75779	-4.16674	5e-05	0.000153953	yes
STON2	STON2	STON2	chr14:81726993-81893748	RIP	Input	OK	8.28625	2.45257	-1.75642	-5.67386	5e-05	0.000153953	yes
PRAG1	PRAG1	PRAG1	chr8:8175257-8239344	RIP	Input	OK	9.79796	2.90006	-1.7564	-6.00249	5e-05	0.000153953	yes
TRERF1	TRERF1	TRERF1	chr6:42192670-42419789	RIP	Input	OK	10.5185	3.11343	-1.75635	-6.36156	5e-05	0.000153953	yes
CLEC16A	CLEC16A	CLEC16A	chr16:11038344-11276046	RIP	Input	OK	17.1883	5.09263	-1.75494	-6.1743	5e-05	0.000153953	yes
UGGT1	UGGT1	UGGT1	chr2:128848753-128953249	RIP	Input	OK	16.2211	4.81012	-1.75373	-6.78908	5e-05	0.000153953	yes
CTDSPL2	CTDSPL2	CTDSPL2	chr15:44719578-44819429	RIP	Input	OK	24.6258	7.3076	-1.7527	-6.61825	5e-05	0.000153953	yes
PXDN	PXDN	PXDN	chr2:1635658-1748319	RIP	Input	OK	234.057	69.4937	-1.75191	-6.83402	5e-05	0.000153953	yes
MATN2	MATN2	MATN2	chr8:98881248-99048946	RIP	Input	OK	0.876341	0.260232	-1.7517	-2.72685	0.00065	0.00167501	yes
KIF21A	KIF21A	KIF21A	chr12:39687029-39837192	RIP	Input	OK	19.6144	5.82796	-1.75085	-6.75183	5e-05	0.000153953	yes
BRAF	BRAF	BRAF	chr7:140433812-140624564	RIP	Input	OK	5.69989	1.69655	-1.74833	-5.0119	5e-05	0.000153953	yes
DIEXF	DIEXF	DIEXF	chr1:210001311-210030910	RIP	Input	OK	9.77101	2.90864	-1.74816	-6.46476	5e-05	0.000153953	yes
PDK3	PDK3	PDK3	chrX:24483343-24568583	RIP	Input	OK	13.1804	3.92429	-1.74789	-5.15518	5e-05	0.000153953	yes
FARP2	FARP2	FARP2	chr2:242295663-242448987	RIP	Input	OK	5.63436	1.67858	-1.74701	-2.24739	0.00475	0.0102482	yes
HEATR1	HEATR1	HEATR1	chr1:236681513-236767841	RIP	Input	OK	22.7901	6.7959	-1.74567	-6.30855	5e-05	0.000153953	yes
TBC1D4	TBC1D4	TBC1D4	chr13:75858799-76056304	RIP	Input	OK	20.1787	6.0211	-1.74473	-6.6545	5e-05	0.000153953	yes
STK10	STK10	STK10	chr5:171469073-171615346	RIP	Input	OK	8.89737	2.65551	-1.74439	-6.1156	5e-05	0.000153953	yes
CBL	CBL	CBL	chr11:119076985-119178859	RIP	Input	OK	12.7537	3.81075	-1.74277	-6.6252	5e-05	0.000153953	yes
HDAC4	HDAC4	HDAC4	chr2:239969863-240322643	RIP	Input	OK	11.7471	3.51128	-1.74224	-6.33442	5e-05	0.000153953	yes
HSP90AA1	HSP90AA1	HSP90AA1	chr14:102547074-102606086	RIP	Input	OK	1440.25	430.498	-1.74224	-6.18197	5e-05	0.000153953	yes
TET2	TET2	TET2	chr4:106067031-106274038	RIP	Input	OK	4.80774	1.43709	-1.74221	-5.96792	5e-05	0.000153953	yes
MYLK	MYLK	MYLK	chr3:123304359-123603149	RIP	Input	OK	9.13396	2.73275	-1.74089	-4.95026	5e-05	0.000153953	yes
ZHX2	ZHX2	ZHX2	chr8:123793900-123986755	RIP	Input	OK	4.7066	1.40823	-1.7408	-5.1917	5e-05	0.000153953	yes
IQGAP2	IQGAP2	IQGAP2	chr5:75699079-76003957	RIP	Input	OK	4.33686	1.29791	-1.74046	-5.5673	5e-05	0.000153953	yes
TANGO6	TANGO6	TANGO6	chr16:68877508-69119085	RIP	Input	OK	14.2296	4.26803	-1.73725	-6.33553	5e-05	0.000153953	yes
GLI3	GLI3	GLI3	chr7:42000547-42276618	RIP	Input	OK	8.89898	2.6717	-1.73588	-6.23184	5e-05	0.000153953	yes
TJP1	TJP1	TJP1	chr15:29991570-30261002	RIP	Input	OK	17.5002	5.2547	-1.73569	-6.66806	5e-05	0.000153953	yes
BICC1	BICC1	BICC1	chr10:60272903-60591197	RIP	Input	OK	6.79092	2.042	-1.73362	-5.71992	5e-05	0.000153953	yes
ZNF628	ZNF628	ZNF628	chr19:55987698-55995854	RIP	Input	OK	13.2644	3.98863	-1.7336	-5.39317	5e-05	0.000153953	yes
MACROD2	MACROD2	MACROD2	chr20:13976145-16033841	RIP	Input	OK	0.724238	0.217974	-1.73231	-2.59377	0.00215	0.00500096	yes
SBF2	SBF2	SBF2	chr11:9776316-10315754	RIP	Input	OK	12.1742	3.66721	-1.73107	-5.88843	5e-05	0.000153953	yes
PER2	PER2	PER2	chr2:239152678-239197207	RIP	Input	OK	3.98246	1.19983	-1.73084	-5.38715	5e-05	0.000153953	yes
TACC2	TACC2	TACC2	chr10:123748688-124014060	RIP	Input	OK	16.89	5.10477	-1.72625	-6.03135	5e-05	0.000153953	yes
MPHOSPH9	MPHOSPH9	MPHOSPH9	chr12:123640942-123717785	RIP	Input	OK	13.7727	4.16286	-1.72616	-6.25312	5e-05	0.000153953	yes
ZBTB10	ZBTB10	ZBTB10	chr8:81397853-81438500	RIP	Input	OK	12.092	3.65629	-1.7256	-6.49518	5e-05	0.000153953	yes
ZNF516	ZNF516	ZNF516	chr18:74069636-74207146	RIP	Input	OK	9.68403	2.93065	-1.72439	-6.0687	5e-05	0.000153953	yes
AQR	AQR	AQR	chr15:35148551-35261995	RIP	Input	OK	19.0829	5.77576	-1.7242	-6.5279	5e-05	0.000153953	yes
RAPGEF2	RAPGEF2	RAPGEF2	chr4:160188997-160281301	RIP	Input	OK	8.16171	2.47167	-1.72339	-6.1393	5e-05	0.000153953	yes
ATAD2B	ATAD2B	ATAD2B	chr2:23971533-24149984	RIP	Input	OK	7.37315	2.2333	-1.7231	-6.12472	5e-05	0.000153953	yes
DENND5B	DENND5B	DENND5B	chr12:31535156-31768285	RIP	Input	OK	8.491	2.57288	-1.72255	-6.37452	5e-05	0.000153953	yes
CHSY3	CHSY3	CHSY3	chr5:129240522-129522327	RIP	Input	OK	0.957048	0.290261	-1.72124	-2.50451	0.00315	0.00708172	yes
LOC101928279	LOC101928279	LOC101928279	chr4:4763486-4789101	RIP	Input	OK	0.931289	0.282486	-1.72105	-2.15058	0.00965	0.0193987	yes
KIDINS220	KIDINS220	KIDINS220	chr2:8861263-8977769	RIP	Input	OK	15.8329	4.80283	-1.72097	-6.55088	5e-05	0.000153953	yes
MYO1E	MYO1E	MYO1E	chr15:59428167-59665071	RIP	Input	OK	44.4009	13.4791	-1.71987	-6.75798	5e-05	0.000153953	yes
KIAA0368	KIAA0368	KIAA0368	chr9:114122972-114247025	RIP	Input	OK	36.379	11.0464	-1.71953	-6.82079	5e-05	0.000153953	yes
FLRT1	FLRT1	FLRT1	chr11:63766029-63933585	RIP	Input	OK	2.51371	0.763287	-1.71952	-1.83315	0.02725	0.0488548	yes
BRD4	BRD4	BRD4	chr19:15348300-15443354	RIP	Input	OK	87.5967	26.5996	-1.71947	-6.76489	5e-05	0.000153953	yes
MET	MET	MET	chr7:116312412-116438440	RIP	Input	OK	32.1199	9.75587	-1.71913	-6.2594	5e-05	0.000153953	yes
DIAPH1	DIAPH1	DIAPH1	chr5:140894587-140998622	RIP	Input	OK	96.1878	29.2192	-1.71894	-6.77377	5e-05	0.000153953	yes
METTL12	METTL12	METTL12	chr11:62430288-62441162	RIP	Input	OK	10.8716	3.30302	-1.71871	-1.74818	0.0246	0.0445589	yes
ZC3H4	ZC3H4	ZC3H4	chr19:47567446-47617009	RIP	Input	OK	14.7302	4.48009	-1.71718	-6.36587	5e-05	0.000153953	yes
SETD2	SETD2	SETD2	chr3:47057897-47205467	RIP	Input	OK	24.7821	7.54194	-1.71629	-6.81316	5e-05	0.000153953	yes
KIF20A	KIF20A	KIF20A	chr5:137514416-137549032	RIP	Input	OK	142.93	43.5447	-1.71474	-6.3655	5e-05	0.000153953	yes
KIAA1024	KIAA1024	KIAA1024	chr15:79724857-79764642	RIP	Input	OK	2.37296	0.723133	-1.71436	-4.80175	5e-05	0.000153953	yes
PRRT3	PRRT3	PRRT3	chr3:9987225-9996471	RIP	Input	OK	2.91619	0.889239	-1.71344	-3.491	5e-05	0.000153953	yes
CEP170	CEP170	CEP170	chr1:243287729-243418708	RIP	Input	OK	17.2598	5.26767	-1.71218	-6.59603	5e-05	0.000153953	yes
NRDE2	NRDE2	NRDE2	chr14:90744397-90798481	RIP	Input	OK	9.10237	2.77805	-1.71217	-5.73915	5e-05	0.000153953	yes
NEO1	NEO1	NEO1	chr15:73344824-73597547	RIP	Input	OK	16.9248	5.17141	-1.71051	-6.53722	5e-05	0.000153953	yes
EIF4G3	EIF4G3	EIF4G3	chr1:21132784-21503381	RIP	Input	OK	47.4678	14.515	-1.70941	-6.34808	5e-05	0.000153953	yes
ZNF317	ZNF317	ZNF317	chr19:9251055-9274091	RIP	Input	OK	21.9749	6.7244	-1.70838	-6.35577	5e-05	0.000153953	yes
RBM20	RBM20	RBM20	chr10:112404154-112599229	RIP	Input	OK	1.16384	0.356161	-1.70829	-3.99357	5e-05	0.000153953	yes
SLC7A5P2	SLC7A5P2	SLC7A5P2	chr16:21529229-21531765	RIP	Input	OK	14.4881	4.43384	-1.70825	-5.23507	5e-05	0.000153953	yes
PIK3R4	PIK3R4	PIK3R4	chr3:130397777-130465696	RIP	Input	OK	16.4742	5.04167	-1.70824	-6.30552	5e-05	0.000153953	yes
PRTG	PRTG	PRTG	chr15:55903738-56035317	RIP	Input	OK	4.0144	1.22927	-1.70738	-5.77061	5e-05	0.000153953	yes
ARID1A	ARID1A	ARID1A	chr1:27022521-27108601	RIP	Input	OK	29.4281	9.01257	-1.70718	-6.72464	5e-05	0.000153953	yes
ZNF675	ZNF675	ZNF675	chr19:23835707-23870017	RIP	Input	OK	12.9397	3.96581	-1.70611	-5.5038	5e-05	0.000153953	yes
DENND4A	DENND4A	DENND4A	chr15:65903742-66084631	RIP	Input	OK	4.61698	1.41542	-1.70571	-4.86961	5e-05	0.000153953	yes
PCNX2	PCNX2	PCNX2	chr1:233119881-233431459	RIP	Input	OK	8.39217	2.57293	-1.70563	-4.73295	5e-05	0.000153953	yes
SGMS2	SGMS2	SGMS2	chr4:108745720-108874613	RIP	Input	OK	8.75752	2.68601	-1.70506	-5.09849	5e-05	0.000153953	yes
MID1	MID1	MID1	chrX:10413349-10851809	RIP	Input	OK	19.2998	5.92754	-1.70308	-5.85423	5e-05	0.000153953	yes
HIF1A	HIF1A	HIF1A	chr14:62147758-62217815	RIP	Input	OK	140.263	43.0917	-1.70265	-6.81806	5e-05	0.000153953	yes
LARP1	LARP1	LARP1	chr5:154092461-154197167	RIP	Input	OK	174.77	53.7341	-1.70155	-6.69943	5e-05	0.000153953	yes
SEMA3C	SEMA3C	SEMA3C	chr7:80371853-80548667	RIP	Input	OK	3.68174	1.13198	-1.70154	-4.79832	5e-05	0.000153953	yes
ANKRD26	ANKRD26	ANKRD26	chr10:27293044-27389427	RIP	Input	OK	5.34239	1.64273	-1.70139	-5.84101	5e-05	0.000153953	yes
SRGAP1	SRGAP1	SRGAP1	chr12:64238532-64541643	RIP	Input	OK	7.97896	2.45511	-1.70041	-6.17854	5e-05	0.000153953	yes
POLR3A	POLR3A	POLR3A	chr10:79734906-79789298	RIP	Input	OK	7.08885	2.18161	-1.70016	-5.95774	5e-05	0.000153953	yes
URB1	URB1	URB1	chr21:33664123-33765312	RIP	Input	OK	11.6121	3.57715	-1.69875	-6.45755	5e-05	0.000153953	yes
PPL	PPL	PPL	chr16:4932507-4987136	RIP	Input	OK	24.0292	7.40597	-1.69802	-6.6006	5e-05	0.000153953	yes
FUT10	FUT10	FUT10	chr8:33228343-33330664	RIP	Input	OK	7.02336	2.16603	-1.69711	-5.34882	5e-05	0.000153953	yes
MPDZ	MPDZ	MPDZ	chr9:13105702-13279712	RIP	Input	OK	5.97897	1.84494	-1.69632	-5.97404	5e-05	0.000153953	yes
MAGI1	MAGI1	MAGI1	chr3:65339905-66024509	RIP	Input	OK	5.20164	1.60546	-1.69598	-5.63167	5e-05	0.000153953	yes
MARVELD2	MARVELD2	MARVELD2	chr5:68710938-68737890	RIP	Input	OK	3.21521	0.993083	-1.69493	-3.59186	0.0001	0.000295931	yes
PKP2	PKP2	PKP2	chr12:32943679-33049780	RIP	Input	OK	15.1825	4.69538	-1.6931	-6.07008	5e-05	0.000153953	yes
PTCH1	PTCH1	PTCH1	chr9:98205263-98279247	RIP	Input	OK	8.65115	2.6761	-1.69276	-5.9559	5e-05	0.000153953	yes
JARID2	JARID2	JARID2	chr6:15246205-15522273	RIP	Input	OK	25.7421	7.97255	-1.69102	-6.54691	5e-05	0.000153953	yes
SPECC1L	SPECC1L	SPECC1L	chr22:24666784-24891042	RIP	Input	OK	15.4959	4.79965	-1.69089	-6.01499	5e-05	0.000153953	yes
HSPG2	HSPG2	HSPG2	chr1:22138757-22263790	RIP	Input	OK	18.6191	5.77376	-1.6892	-6.59779	5e-05	0.000153953	yes
ZNF827	ZNF827	ZNF827	chr4:146678778-146860112	RIP	Input	OK	2.32223	0.72032	-1.6888	-4.899	5e-05	0.000153953	yes
USP38	USP38	USP38	chr4:144106069-144145027	RIP	Input	OK	8.34105	2.58958	-1.68751	-5.47824	5e-05	0.000153953	yes
C1orf226	C1orf226	C1orf226	chr1:162348695-162356608	RIP	Input	OK	3.91846	1.21932	-1.68421	-4.05736	5e-05	0.000153953	yes
DAG1	DAG1	DAG1	chr3:49506135-49573051	RIP	Input	OK	141.904	44.1707	-1.68375	-6.64585	5e-05	0.000153953	yes
ATRN	ATRN	ATRN	chr20:3451664-3631769	RIP	Input	OK	10.0858	3.14412	-1.68159	-5.75175	5e-05	0.000153953	yes
VWA8	VWA8	VWA8	chr13:42140960-42535221	RIP	Input	OK	12.3462	3.84914	-1.68146	-5.51553	5e-05	0.000153953	yes
ATP7B	ATP7B	ATP7B	chr13:52506805-52585630	RIP	Input	OK	5.65134	1.76223	-1.68119	-5.58336	5e-05	0.000153953	yes
MYO18A	MYO18A	MYO18A	chr17:27400527-27507407	RIP	Input	OK	13.1725	4.10964	-1.68044	-6.08913	5e-05	0.000153953	yes
MED12	MED12	MED12	chrX:70338405-70362304	RIP	Input	OK	32.1865	10.0486	-1.67946	-6.53744	5e-05	0.000153953	yes
FIGN	FIGN	FIGN	chr2:164461461-164592517	RIP	Input	OK	5.94196	1.85656	-1.6783	-5.61178	5e-05	0.000153953	yes
KIAA0922	KIAA0922	KIAA0922	chr4:154387497-154557862	RIP	Input	OK	9.04368	2.83178	-1.6752	-5.84755	5e-05	0.000153953	yes
ZNF430	ZNF430	ZNF430	chr19:21203425-21242852	RIP	Input	OK	5.60046	1.75438	-1.67458	-5.24073	5e-05	0.000153953	yes
LOC283922	LOC283922	LOC283922	chr16:74366303-74402153	RIP	Input	OK	5.36376	1.68027	-1.67455	-4.30544	5e-05	0.000153953	yes
KIF4A	KIF4A	KIF4A	chrX:69509878-69640774	RIP	Input	OK	26.5919	8.33724	-1.67334	-6.46908	5e-05	0.000153953	yes
GAPVD1	GAPVD1	GAPVD1	chr9:128024072-128129486	RIP	Input	OK	30.2192	9.47547	-1.6732	-6.51314	5e-05	0.000153953	yes
DDX10	DDX10	DDX10	chr11:108535751-108811657	RIP	Input	OK	27.6449	8.67021	-1.67287	-6.43294	5e-05	0.000153953	yes
ZNF490	ZNF490	ZNF490	chr19:12686919-12721623	RIP	Input	OK	1.65285	0.518516	-1.67249	-4.04391	5e-05	0.000153953	yes
TTF2	TTF2	TTF2	chr1:117602948-117645491	RIP	Input	OK	23.3889	7.34367	-1.67125	-6.42373	5e-05	0.000153953	yes
PDE3B	PDE3B	PDE3B	chr11:14665268-14893604	RIP	Input	OK	7.66131	2.40702	-1.67034	-5.62616	5e-05	0.000153953	yes
KIF3B	KIF3B	KIF3B	chr20:30865453-30922811	RIP	Input	OK	22.7825	7.16859	-1.66816	-6.47592	5e-05	0.000153953	yes
PARD3B	PARD3B	PARD3B	chr2:205410515-206484886	RIP	Input	OK	1.70437	0.536925	-1.66645	-4.58297	5e-05	0.000153953	yes
PDE3A	PDE3A	PDE3A	chr12:20522178-20837041	RIP	Input	OK	18.8527	5.9451	-1.665	-6.48046	5e-05	0.000153953	yes
CLMN	CLMN	CLMN	chr14:95648275-95786245	RIP	Input	OK	2.4009	0.757356	-1.66453	-5.57248	5e-05	0.000153953	yes
NCOA6	NCOA6	NCOA6	chr20:33302577-33413452	RIP	Input	OK	24.8757	7.85548	-1.66297	-6.36192	5e-05	0.000153953	yes
OPHN1	OPHN1	OPHN1	chrX:67262185-67653299	RIP	Input	OK	3.18348	1.00743	-1.65992	-5.26382	5e-05	0.000153953	yes
ITGB4	ITGB4	ITGB4	chr17:73717407-73753899	RIP	Input	OK	0.799543	0.253101	-1.65946	-2.60967	0.00195	0.00456805	yes
IGSF3	IGSF3	IGSF3	chr1:117117019-117210377	RIP	Input	OK	17.1192	5.42038	-1.65915	-6.33239	5e-05	0.000153953	yes
LRRC37A	LRRC37A	LRRC37A	chr17_ctg5_hap1:195720-462618	RIP	Input	OK	1.2229	0.387258	-1.65895	-3.16146	0.00035	0.000952854	yes
MEX3B	MEX3B	MEX3B	chr15:82334118-82338484	RIP	Input	OK	3.59156	1.13862	-1.65733	-3.60553	5e-05	0.000153953	yes
BNC2	BNC2	BNC2	chr9:16409500-16870786	RIP	Input	OK	2.91691	0.924745	-1.65731	-5.50484	5e-05	0.000153953	yes
GOLGA4	GOLGA4	GOLGA4	chr3:37284681-37408370	RIP	Input	OK	32.9427	10.4447	-1.6572	-6.56278	5e-05	0.000153953	yes
SPECC1	SPECC1	SPECC1	chr17:19912648-20218072	RIP	Input	OK	74.238	23.5465	-1.65665	-6.5588	5e-05	0.000153953	yes
ZNF808	ZNF808	ZNF808	chr19:53030908-53059303	RIP	Input	OK	7.19175	2.28134	-1.65646	-5.49389	5e-05	0.000153953	yes
TPPP	TPPP	TPPP	chr5:659976-693510	RIP	Input	OK	9.58673	3.04379	-1.65517	-5.84431	5e-05	0.000153953	yes
CRIM1	CRIM1	CRIM1	chr2:36583369-36778278	RIP	Input	OK	63.8719	20.3051	-1.65334	-6.59644	5e-05	0.000153953	yes
NFATC3	NFATC3	NFATC3	chr16:68119268-68270136	RIP	Input	OK	25.1564	7.99973	-1.6529	-6.39229	5e-05	0.000153953	yes
ARHGAP32	ARHGAP32	ARHGAP32	chr11:128834954-129062093	RIP	Input	OK	7.12961	2.26729	-1.65286	-6.01941	5e-05	0.000153953	yes
ZNF704	ZNF704	ZNF704	chr8:81540685-81787016	RIP	Input	OK	1.8141	0.577001	-1.65261	-5.29618	5e-05	0.000153953	yes
SLC45A4	SLC45A4	SLC45A4	chr8:142217264-142266916	RIP	Input	OK	3.86907	1.23141	-1.65167	-4.18868	5e-05	0.000153953	yes
DICER1	DICER1	DICER1	chr14:95552564-95646270	RIP	Input	OK	10.0594	3.2075	-1.64902	-5.74105	5e-05	0.000153953	yes
RAD54L2	RAD54L2	RAD54L2	chr3:51572698-51702676	RIP	Input	OK	9.68951	3.09256	-1.64762	-6.15526	5e-05	0.000153953	yes
UBXN7	UBXN7	UBXN7	chr3:196080368-196159905	RIP	Input	OK	8.70854	2.78176	-1.64643	-5.57459	5e-05	0.000153953	yes
SDAD1	SDAD1	SDAD1	chr4:76871058-76928676	RIP	Input	OK	38.0374	12.1525	-1.64616	-6.31257	5e-05	0.000153953	yes
AFF1	AFF1	AFF1	chr4:87856153-88062206	RIP	Input	OK	16.0091	5.11534	-1.64599	-6.34524	5e-05	0.000153953	yes
LRP4	LRP4	LRP4	chr11:46867961-46940173	RIP	Input	OK	9.37344	2.99623	-1.64543	-5.94136	5e-05	0.000153953	yes
ACTN4	ACTN4	ACTN4	chr19:39138255-39235114	RIP	Input	OK	218.72	69.9933	-1.6438	-6.40989	5e-05	0.000153953	yes
STARD13	STARD13	STARD13	chr13:33677271-34250972	RIP	Input	OK	3.85557	1.23389	-1.64373	-4.62772	5e-05	0.000153953	yes
ANKRD44	ANKRD44	ANKRD44	chr2:197851385-198175521	RIP	Input	OK	1.37644	0.440609	-1.64337	-2.59357	0.00065	0.00167501	yes
TNPO1	TNPO1	TNPO1	chr5:72112417-72210215	RIP	Input	OK	36.9362	11.8237	-1.64335	-6.4697	5e-05	0.000153953	yes
DROSHA	DROSHA	DROSHA	chr5:31400601-31532282	RIP	Input	OK	80.3071	25.7172	-1.64279	-6.54175	5e-05	0.000153953	yes
SMARCA5	SMARCA5	SMARCA5	chr4:144434615-144478642	RIP	Input	OK	41.5293	13.2996	-1.64274	-6.5511	5e-05	0.000153953	yes
ANO6	ANO6	ANO6	chr12:45566816-45834187	RIP	Input	OK	31.0566	9.94646	-1.64264	-6.17706	5e-05	0.000153953	yes
FOXN3	FOXN3	FOXN3	chr14:89622515-90085494	RIP	Input	OK	10.024	3.21163	-1.64208	-5.92858	5e-05	0.000153953	yes
HERC2	HERC2	HERC2	chr15:28356182-28567298	RIP	Input	OK	18.6146	5.96585	-1.64164	-6.52137	5e-05	0.000153953	yes
TBC1D9	TBC1D9	TBC1D9	chr4:141541935-141677471	RIP	Input	OK	6.08108	1.94898	-1.64161	-5.27373	5e-05	0.000153953	yes
PALB2	PALB2	PALB2	chr16:23614482-23652678	RIP	Input	OK	10.638	3.41006	-1.64136	-5.71283	5e-05	0.000153953	yes
FNIP2	FNIP2	FNIP2	chr4:159690146-159956333	RIP	Input	OK	1.89334	0.607201	-1.64069	-4.30748	5e-05	0.000153953	yes
RAPH1	RAPH1	RAPH1	chr2:204298404-204400059	RIP	Input	OK	14.1535	4.54069	-1.64018	-5.65128	5e-05	0.000153953	yes
FBXL4	FBXL4	FBXL4	chr6:99321600-99395882	RIP	Input	OK	10.3664	3.32599	-1.64006	-5.17034	5e-05	0.000153953	yes
GOLIM4	GOLIM4	GOLIM4	chr3:167726460-167813713	RIP	Input	OK	32.6583	10.4803	-1.63977	-6.40831	5e-05	0.000153953	yes
NUP98	NUP98	NUP98	chr11:3696239-3847601	RIP	Input	OK	37.4813	12.0282	-1.63975	-6.05668	5e-05	0.000153953	yes
CYFIP2	CYFIP2	CYFIP2	chr5:156693089-156901730	RIP	Input	OK	2.29476	0.736752	-1.63909	-4.52418	5e-05	0.000153953	yes
ITPKB	ITPKB	ITPKB	chr1:226819390-226926876	RIP	Input	OK	17.2513	5.53941	-1.6389	-6.17221	5e-05	0.000153953	yes
GSG2	GSG2	GSG2	chr17:3617918-3704537	RIP	Input	OK	21.0447	6.764	-1.63751	-5.04963	5e-05	0.000153953	yes
DAGLA	DAGLA	DAGLA	chr11:61447904-61514474	RIP	Input	OK	2.72827	0.877058	-1.63724	-4.107	5e-05	0.000153953	yes
ZNF532	ZNF532	ZNF532	chr18:56529831-56653712	RIP	Input	OK	12.605	4.05409	-1.63655	-6.0107	5e-05	0.000153953	yes
IFI16	IFI16	IFI16	chr1:158979681-159024945	RIP	Input	OK	1.5572	0.502218	-1.63257	-3.1404	0.00015	0.000432993	yes
CHD5	CHD5	CHD5	chr1:6161846-6240194	RIP	Input	OK	0.839605	0.270955	-1.63166	-3.5674	5e-05	0.000153953	yes
AP2B1	AP2B1	AP2B1	chr17:33914281-34053436	RIP	Input	OK	81.9541	26.4704	-1.63043	-6.59455	5e-05	0.000153953	yes
SMARCAL1	SMARCAL1	SMARCAL1	chr2:217277136-217347774	RIP	Input	OK	13.3833	4.32382	-1.63006	-5.63015	5e-05	0.000153953	yes
BCR	BCR	BCR	chr22:23522551-23660224	RIP	Input	OK	12.0826	3.90582	-1.62924	-5.86066	5e-05	0.000153953	yes
ZNF721	ZNF721	ZNF721	chr4:419223-492960	RIP	Input	OK	11.5749	3.74276	-1.62883	-5.43691	5e-05	0.000153953	yes
PCDHB13	PCDHB13	PCDHB13	chr5:140593490-140596993	RIP	Input	OK	2.03928	0.659874	-1.6278	-3.19444	0.0001	0.000295931	yes
GRIK2	GRIK2	GRIK2	chr6:101846860-102517958	RIP	Input	OK	0.88838	0.287527	-1.62748	-2.59339	0.0007	0.00179228	yes
PKD1	PKD1	PKD1	chr16:2097895-2185899	RIP	Input	OK	40.7701	13.198	-1.62719	-5.54602	5e-05	0.000153953	yes
NRCAM	NRCAM	NRCAM	chr7:107788070-108096841	RIP	Input	OK	3.32061	1.07608	-1.62566	-5.00944	5e-05	0.000153953	yes
BEND3P3	BEND3P3	BEND3P3	chr10:81442730-81448650	RIP	Input	OK	3.37965	1.09548	-1.62531	-4.85518	5e-05	0.000153953	yes
CDK6	CDK6	CDK6	chr7:92234234-92546501	RIP	Input	OK	13.2851	4.31001	-1.62404	-6.21173	5e-05	0.000153953	yes
BCL9L	BCL9L	BCL9L	chr11:118754474-118781613	RIP	Input	OK	53.5564	17.3752	-1.62403	-6.4235	5e-05	0.000153953	yes
CNST	CNST	CNST	chr1:246729638-246831884	RIP	Input	OK	11.3311	3.68293	-1.62137	-5.67831	5e-05	0.000153953	yes
CEP128	CEP128	CEP128	chr14:80962820-81405884	RIP	Input	OK	6.75546	2.19593	-1.62122	-5.47793	5e-05	0.000153953	yes
DDB1	DDB1	DDB1	chr11:61066918-61136975	RIP	Input	OK	83.7873	27.2666	-1.6196	-4.92479	5e-05	0.000153953	yes
PODXL	PODXL	PODXL	chr7:131185020-131241376	RIP	Input	OK	64.2038	20.8966	-1.61939	-6.46543	5e-05	0.000153953	yes
TACC1	TACC1	TACC1	chr8:38585703-38710548	RIP	Input	OK	20.4994	6.677	-1.61831	-6.22121	5e-05	0.000153953	yes
PANK3	PANK3	PANK3	chr5:167982627-168006614	RIP	Input	OK	29.1304	9.48909	-1.61818	-5.99388	5e-05	0.000153953	yes
SRRM1	SRRM1	SRRM1	chr1:24969593-24999772	RIP	Input	OK	124.078	40.4575	-1.61676	-6.42689	5e-05	0.000153953	yes
PTPRF	PTPRF	PTPRF	chr1:43991707-44089343	RIP	Input	OK	58.8835	19.2169	-1.61549	-6.31984	5e-05	0.000153953	yes
ZC3H13	ZC3H13	ZC3H13	chr13:46528599-46626913	RIP	Input	OK	24.6998	8.06595	-1.61458	-6.36655	5e-05	0.000153953	yes
PIKFYVE	PIKFYVE	PIKFYVE	chr2:209130990-209223475	RIP	Input	OK	6.91636	2.26088	-1.61313	-4.88257	5e-05	0.000153953	yes
YEATS2	YEATS2	YEATS2	chr3:183415605-183530413	RIP	Input	OK	12.9897	4.24986	-1.61189	-6.07484	5e-05	0.000153953	yes
ITPR3	ITPR3	ITPR3	chr6:33589155-33664348	RIP	Input	OK	36.0053	11.783	-1.61151	-6.3864	5e-05	0.000153953	yes
PCSK5	PCSK5	PCSK5	chr9:78505559-78977255	RIP	Input	OK	2.40804	0.78838	-1.61089	-4.27141	5e-05	0.000153953	yes
ZNF865	ZNF865	ZNF865	chr19:56124958-56129907	RIP	Input	OK	12.6613	4.14552	-1.6108	-5.36864	5e-05	0.000153953	yes
ATP2A2	ATP2A2	ATP2A2	chr12:110719031-110788897	RIP	Input	OK	116.959	38.3474	-1.60881	-6.18873	5e-05	0.000153953	yes
ZNF714	ZNF714	ZNF714	chr19:21264952-21307883	RIP	Input	OK	14.2703	4.68305	-1.60749	-4.85354	5e-05	0.000153953	yes
SLFN12	SLFN12	SLFN12	chr17:33737940-33760195	RIP	Input	OK	11.7776	3.86671	-1.60686	-5.14489	5e-05	0.000153953	yes
ASAP2	ASAP2	ASAP2	chr2:9346893-9613239	RIP	Input	OK	24.2231	7.95652	-1.60617	-3.70904	5e-05	0.000153953	yes
ZNF324B	ZNF324B	ZNF324B	chr19:58962970-58969199	RIP	Input	OK	5.1193	1.68204	-1.60573	-4.1452	5e-05	0.000153953	yes
NEDD4L	NEDD4L	NEDD4L	chr18:55711609-56068772	RIP	Input	OK	6.75099	2.21836	-1.60561	-5.67097	5e-05	0.000153953	yes
AMER1	AMER1	AMER1	chrX:63404996-63425624	RIP	Input	OK	10.631	3.49602	-1.60449	-6.03972	5e-05	0.000153953	yes
IPO5	IPO5	IPO5	chr13:98605928-98676550	RIP	Input	OK	87.7743	28.8696	-1.60425	-6.4124	5e-05	0.000153953	yes
ZFX	ZFX	ZFX	chrX:24164341-24234372	RIP	Input	OK	51.1605	16.8473	-1.60251	-6.32683	5e-05	0.000153953	yes
MTHFR	MTHFR	MTHFR	chr1:11822249-11907840	RIP	Input	OK	6.33415	2.08815	-1.60093	-3.39759	5e-05	0.000153953	yes
STOX2	STOX2	STOX2	chr4:184719174-184944683	RIP	Input	OK	11.7362	3.87462	-1.59884	-5.98049	5e-05	0.000153953	yes
ZNF8	ZNF8	ZNF8	chr19:58790317-58853712	RIP	Input	OK	19.967	6.59595	-1.59797	-3.59424	5e-05	0.000153953	yes
AFDN	AFDN	AFDN	chr6:168227670-168372700	RIP	Input	OK	5.15729	1.70387	-1.5978	-5.40769	5e-05	0.000153953	yes
CUL1	CUL1	CUL1	chr7:148395932-148498202	RIP	Input	OK	43.8142	14.4757	-1.59777	-6.21941	5e-05	0.000153953	yes
BEND3	BEND3	BEND3	chr6:107386384-107435636	RIP	Input	OK	4.80922	1.58961	-1.59713	-5.36588	5e-05	0.000153953	yes
SON	SON	SON	chr21:34915343-34949820	RIP	Input	OK	82.0354	27.1159	-1.59711	-5.83674	5e-05	0.000153953	yes
DNAJC6	DNAJC6	DNAJC6	chr1:65730376-65881552	RIP	Input	OK	5.16863	1.70846	-1.59708	-5.16997	5e-05	0.000153953	yes
FANCB	FANCB	FANCB	chrX:14861528-14891191	RIP	Input	OK	8.93293	2.95469	-1.59613	-3.27329	5e-05	0.000153953	yes
SH2D4A	SH2D4A	SH2D4A	chr8:19171080-19253729	RIP	Input	OK	32.2718	10.6749	-1.59605	-6.10906	5e-05	0.000153953	yes
ZBTB46	ZBTB46	ZBTB46	chr20:62371210-62436856	RIP	Input	OK	14.7606	4.88378	-1.59568	-2.37601	0.00625	0.0131441	yes
UFSP1	UFSP1	UFSP1	chr7:100486343-100487339	RIP	Input	OK	5.35019	1.77116	-1.5949	-2.24269	0.00865	0.0175656	yes
RPTOR	RPTOR	RPTOR	chr17:78518624-78940173	RIP	Input	OK	41.488	13.7356	-1.59477	-6.22081	5e-05	0.000153953	yes
UBN2	UBN2	UBN2	chr7:138916230-138992982	RIP	Input	OK	4.89037	1.61985	-1.59408	-5.76745	5e-05	0.000153953	yes
MAP3K5	MAP3K5	MAP3K5	chr6:136878186-137113656	RIP	Input	OK	7.40182	2.45355	-1.59301	-5.37138	5e-05	0.000153953	yes
SPG20	SPG20	SPG20	chr13:36875774-36944317	RIP	Input	OK	30.6434	10.1583	-1.59292	-6.1494	5e-05	0.000153953	yes
MAP7D3	MAP7D3	MAP7D3	chrX:135295378-135338641	RIP	Input	OK	32.6404	10.8445	-1.5897	-6.21667	5e-05	0.000153953	yes
TNKS	TNKS	TNKS	chr8:9413444-9639856	RIP	Input	OK	10.3088	3.42516	-1.58964	-5.91172	5e-05	0.000153953	yes
KDM5B	KDM5B	KDM5B	chr1:202694312-202778598	RIP	Input	OK	15.7841	5.24821	-1.58857	-6.24296	5e-05	0.000153953	yes
MTUS2	MTUS2	MTUS2	chr13:29598747-30080084	RIP	Input	OK	0.966639	0.321599	-1.58771	-2.58702	0.00135	0.00327559	yes
USP13	USP13	USP13	chr3:179370932-179507189	RIP	Input	OK	7.97893	2.65726	-1.58626	-5.7177	5e-05	0.000153953	yes
RALGAPB	RALGAPB	RALGAPB	chr20:37101448-37207504	RIP	Input	OK	16.8495	5.61165	-1.58621	-6.15018	5e-05	0.000153953	yes
USF3	USF3	USF3	chr3:113367232-113415493	RIP	Input	OK	4.72865	1.57632	-1.58487	-3.76879	5e-05	0.000153953	yes
ZEB2	ZEB2	ZEB2	chr2:145141941-145278465	RIP	Input	OK	2.25943	0.753429	-1.58441	-4.11358	5e-05	0.000153953	yes
NR4A3	NR4A3	NR4A3	chr9:102584136-102629173	RIP	Input	OK	5.71162	1.90492	-1.58417	-4.81565	5e-05	0.000153953	yes
TADA2B	TADA2B	TADA2B	chr4:6911170-7059677	RIP	Input	OK	12.1042	4.03779	-1.58387	-3.02776	5e-05	0.000153953	yes
ZHX3	ZHX3	ZHX3	chr20:39807088-39928739	RIP	Input	OK	20.3502	6.78853	-1.58387	-6.23476	5e-05	0.000153953	yes
DENND4C	DENND4C	DENND4C	chr9:19230487-19374266	RIP	Input	OK	8.83326	2.9475	-1.58345	-5.86281	5e-05	0.000153953	yes
SIK2	SIK2	SIK2	chr11:111473114-111637169	RIP	Input	OK	19.8335	6.61924	-1.5832	-4.47354	5e-05	0.000153953	yes
PARP4	PARP4	PARP4	chr13:24995068-25086948	RIP	Input	OK	14.983	5.00097	-1.58305	-5.92598	5e-05	0.000153953	yes
G3BP1	G3BP1	G3BP1	chr5:151149353-151184915	RIP	Input	OK	110.35	36.8553	-1.58215	-6.31857	5e-05	0.000153953	yes
HSP90B1	HSP90B1	HSP90B1	chr12:104324111-104341708	RIP	Input	OK	1039.2	347.354	-1.581	-5.88099	5e-05	0.000153953	yes
CDC42BPA	CDC42BPA	CDC42BPA	chr1:227177565-227505826	RIP	Input	OK	19.6697	6.57516	-1.58088	-6.23563	5e-05	0.000153953	yes
LDLR	LDLR	LDLR	chr19:11200037-11244505	RIP	Input	OK	84.5428	28.2665	-1.58059	-6.30512	5e-05	0.000153953	yes
PHLPP2	PHLPP2	PHLPP2	chr16:71678828-71758604	RIP	Input	OK	9.7349	3.25616	-1.57999	-5.897	5e-05	0.000153953	yes
ACBD3	ACBD3	ACBD3	chr1:226332379-226374423	RIP	Input	OK	47.4471	15.8708	-1.57995	-6.17673	5e-05	0.000153953	yes
SRPK2	SRPK2	SRPK2	chr7:104756820-105029377	RIP	Input	OK	27.9536	9.36119	-1.57827	-6.0825	5e-05	0.000153953	yes
UBE4A	UBE4A	UBE4A	chr11:118230295-118289530	RIP	Input	OK	25.5471	8.55621	-1.57812	-3.80613	5e-05	0.000153953	yes
HOMER1	HOMER1	HOMER1	chr5:78669646-78809659	RIP	Input	OK	7.6329	2.5566	-1.57801	-5.10073	5e-05	0.000153953	yes
HSPA2	HSPA2	HSPA2	chr14:65007185-65009954	RIP	Input	OK	1.27641	0.428089	-1.57611	-2.3678	0.0053	0.0113161	yes
OPA1	OPA1	OPA1	chr3:193310932-193415600	RIP	Input	OK	32.6438	10.9658	-1.5738	-6.11898	5e-05	0.000153953	yes
TTI1	TTI1	TTI1	chr20:36611408-36661870	RIP	Input	OK	40.0334	13.4569	-1.57286	-6.17367	5e-05	0.000153953	yes
BRD3	BRD3	BRD3	chr9:136890560-136933141	RIP	Input	OK	38.6883	13.0048	-1.57285	-5.33478	5e-05	0.000153953	yes
CCDC142	CCDC142	CCDC142	chr2:74699958-74721691	RIP	Input	OK	5.79852	1.95001	-1.5722	-3.06127	0.00025	0.000697341	yes
VCPIP1	VCPIP1	VCPIP1	chr8:67542487-67579452	RIP	Input	OK	12.7278	4.28047	-1.57214	-5.92026	5e-05	0.000153953	yes
SORBS2	SORBS2	SORBS2	chr4:186506597-186877870	RIP	Input	OK	12.3648	4.15897	-1.57194	-5.69904	5e-05	0.000153953	yes
ZMYM2	ZMYM2	ZMYM2	chr13:20532809-20665984	RIP	Input	OK	14.6258	4.92343	-1.57078	-6.07265	5e-05	0.000153953	yes
LRRC8B	LRRC8B	LRRC8B	chr1:89990396-90063420	RIP	Input	OK	2.14692	0.722785	-1.57063	-4.32107	5e-05	0.000153953	yes
ADAM22	ADAM22	ADAM22	chr7:87563457-87832204	RIP	Input	OK	5.6284	1.89541	-1.57021	-5.03941	5e-05	0.000153953	yes
OLFML2B	OLFML2B	OLFML2B	chr1:161952981-161994255	RIP	Input	OK	11.8406	3.98986	-1.56933	-5.45001	5e-05	0.000153953	yes
SLK	SLK	SLK	chr10:105726942-105788991	RIP	Input	OK	12.3513	4.16205	-1.56929	-5.97206	5e-05	0.000153953	yes
ITGA2	ITGA2	ITGA2	chr5:52285155-52390609	RIP	Input	OK	2.42114	0.815904	-1.56922	-4.68204	5e-05	0.000153953	yes
OGDH	OGDH	OGDH	chr7:44646120-44748669	RIP	Input	OK	136.464	45.9871	-1.56922	-6.1226	5e-05	0.000153953	yes
FAM13A	FAM13A	FAM13A	chr4:89630939-89978346	RIP	Input	OK	5.09798	1.71956	-1.56789	-4.82354	5e-05	0.000153953	yes
ZNRF3	ZNRF3	ZNRF3	chr22:29279754-29453476	RIP	Input	OK	5.67643	1.91663	-1.56642	-5.11874	5e-05	0.000153953	yes
ADNP2	ADNP2	ADNP2	chr18:77866914-77898228	RIP	Input	OK	24.698	8.34411	-1.56557	-6.00453	5e-05	0.000153953	yes
RNF150	RNF150	RNF150	chr4:141786724-142054616	RIP	Input	OK	4.09131	1.3825	-1.56529	-4.50466	5e-05	0.000153953	yes
NCOA1	NCOA1	NCOA1	chr2:24807345-24993570	RIP	Input	OK	5.78438	1.95543	-1.56467	-5.3767	5e-05	0.000153953	yes
KDM4B	KDM4B	KDM4B	chr19:4969123-5153608	RIP	Input	OK	10.5558	3.56845	-1.56466	-5.44752	5e-05	0.000153953	yes
ZNF35	ZNF35	ZNF35	chr3:44690232-44702283	RIP	Input	OK	6.69972	2.26512	-1.56452	-4.79522	5e-05	0.000153953	yes
ANKS1A	ANKS1A	ANKS1A	chr6:34857037-35059190	RIP	Input	OK	7.41722	2.51014	-1.56311	-5.35072	5e-05	0.000153953	yes
GLI2	GLI2	GLI2	chr2:121554866-121750229	RIP	Input	OK	3.93606	1.33237	-1.56276	-4.91901	5e-05	0.000153953	yes
ZNF555	ZNF555	ZNF555	chr19:2841432-2860472	RIP	Input	OK	2.8738	0.973454	-1.56177	-5.06508	5e-05	0.000153953	yes
HNRNPUL1	HNRNPUL1	HNRNPUL1	chr19:41768380-41813688	RIP	Input	OK	192.83	65.4337	-1.55923	-6.17532	5e-05	0.000153953	yes
RN7SL3	RN7SL3	RN7SL3	chr14:50320333-50320632	RIP	Input	OK	31.9566	10.846	-1.55896	-2.75222	0.00075	0.00190731	yes
FHDC1	FHDC1	FHDC1	chr4:153864134-153900848	RIP	Input	OK	7.61554	2.5854	-1.55856	-5.46379	5e-05	0.000153953	yes
ZCCHC14	ZCCHC14	ZCCHC14	chr16:87439851-87525460	RIP	Input	OK	33.9636	11.5399	-1.55736	-6.1146	5e-05	0.000153953	yes
MTF1	MTF1	MTF1	chr1:38275238-38325292	RIP	Input	OK	4.41208	1.49916	-1.5573	-5.13938	5e-05	0.000153953	yes
IQSEC1	IQSEC1	IQSEC1	chr3:12938541-13114617	RIP	Input	OK	16.3019	5.53939	-1.55725	-5.831	5e-05	0.000153953	yes
HCFC1	HCFC1	HCFC1	chrX:153213007-153236819	RIP	Input	OK	66.2544	22.5342	-1.5559	-6.14636	5e-05	0.000153953	yes
ABCF2	ABCF2	ABCF2	chr7:150904922-150924460	RIP	Input	OK	59.5573	20.258	-1.55579	-5.87771	5e-05	0.000153953	yes
KIF26A	KIF26A	KIF26A	chr14:104605059-104647235	RIP	Input	OK	25.6604	8.74364	-1.55324	-5.89704	5e-05	0.000153953	yes
QSER1	QSER1	QSER1	chr11:32914723-33001814	RIP	Input	OK	23.6319	8.0557	-1.55266	-6.11965	5e-05	0.000153953	yes
CLCN5	CLCN5	CLCN5	chrX:49687224-49863892	RIP	Input	OK	4.78496	1.63128	-1.5525	-2.88322	0.00015	0.000432993	yes
ZFC3H1	ZFC3H1	ZFC3H1	chr12:72003378-72074428	RIP	Input	OK	29.1832	9.95111	-1.55221	-5.93589	5e-05	0.000153953	yes
WWC2	WWC2	WWC2	chr4:184020462-184241929	RIP	Input	OK	10.6496	3.63195	-1.55199	-5.85096	5e-05	0.000153953	yes
SEPT11	SEPT11	SEPT11	chr4:77870866-77959768	RIP	Input	OK	50.518	17.2514	-1.55008	-6.16856	5e-05	0.000153953	yes
CDC42BPB	CDC42BPB	CDC42BPB	chr14:103398715-103523742	RIP	Input	OK	27.747	9.47574	-1.55002	-6.08327	5e-05	0.000153953	yes
COL5A1	COL5A1	COL5A1	chr9:137533650-137764464	RIP	Input	OK	169.353	57.8517	-1.5496	-6.07931	5e-05	0.000153953	yes
STAT3	STAT3	STAT3	chr17:40465342-40540513	RIP	Input	OK	48.5009	16.5761	-1.54891	-6.06636	5e-05	0.000153953	yes
RAPGEF1	RAPGEF1	RAPGEF1	chr9:134452156-134615331	RIP	Input	OK	22.1934	7.58785	-1.54837	-5.98772	5e-05	0.000153953	yes
ZNF592	ZNF592	ZNF592	chr15:85291817-85349663	RIP	Input	OK	18.1854	6.21801	-1.54826	-5.98778	5e-05	0.000153953	yes
RTTN	RTTN	RTTN	chr18:67671042-67872962	RIP	Input	OK	3.25572	1.11414	-1.54705	-4.85361	5e-05	0.000153953	yes
SIK3	SIK3	SIK3	chr11:116706466-116969131	RIP	Input	OK	12.7625	4.3719	-1.54558	-5.60484	5e-05	0.000153953	yes
LAMA3	LAMA3	LAMA3	chr18:21269406-21535029	RIP	Input	OK	8.03731	2.75577	-1.54426	-3.59897	5e-05	0.000153953	yes
HIST2H2AA3	HIST2H2AA3	HIST2H2AA3	chr1:149813784-149814318	RIP	Input	OK	29.1439	9.99337	-1.54415	-3.39312	0.0001	0.000295931	yes
ACLY	ACLY	ACLY	chr17:40023169-40075275	RIP	Input	OK	121.178	41.5522	-1.54413	-6.08169	5e-05	0.000153953	yes
MAP3K1	MAP3K1	MAP3K1	chr5:56110899-56191978	RIP	Input	OK	2.93393	1.00614	-1.544	-4.71923	5e-05	0.000153953	yes
ANLN	ANLN	ANLN	chr7:36363758-36493401	RIP	Input	OK	82.8311	28.4059	-1.54398	-5.93772	5e-05	0.000153953	yes
POLA1	POLA1	POLA1	chrX:24711949-25015102	RIP	Input	OK	28.7954	9.87909	-1.54339	-6.00191	5e-05	0.000153953	yes
TRIM2	TRIM2	TRIM2	chr4:154074269-154260474	RIP	Input	OK	7.99063	2.74175	-1.54321	-3.35002	5e-05	0.000153953	yes
HIC2	HIC2	HIC2	chr22:21771692-21805750	RIP	Input	OK	4.3586	1.49573	-1.54301	-4.85619	5e-05	0.000153953	yes
ARHGAP28	ARHGAP28	ARHGAP28	chr18:6834431-6915712	RIP	Input	OK	1.19734	0.410966	-1.54275	-3.16363	5e-05	0.000153953	yes
HSPA5	HSPA5	HSPA5	chr9:127997126-128003666	RIP	Input	OK	716.535	246.21	-1.54115	-5.8	5e-05	0.000153953	yes
PRKCA	PRKCA	PRKCA	chr17:64298925-64806862	RIP	Input	OK	47.0278	16.1775	-1.53953	-6.12393	5e-05	0.000153953	yes
ZNF417	ZNF417	ZNF417	chr19:58417141-58427984	RIP	Input	OK	3.80636	1.31011	-1.53872	-4.57639	5e-05	0.000153953	yes
SSFA2	SSFA2	SSFA2	chr2:182756442-182795464	RIP	Input	OK	23.0498	7.9341	-1.53861	-5.23685	5e-05	0.000153953	yes
GNA12	GNA12	GNA12	chr7:2719155-2883959	RIP	Input	OK	32.611	11.2323	-1.5377	-5.65343	5e-05	0.000153953	yes
AGO2	AGO2	AGO2	chr8:141530249-141645645	RIP	Input	OK	14.1057	4.85856	-1.53768	-5.99137	5e-05	0.000153953	yes
AKT3	AKT3	AKT3	chr1:243419306-244006886	RIP	Input	OK	14.486	4.98969	-1.53764	-4.20932	5e-05	0.000153953	yes
ARHGAP31	ARHGAP31	ARHGAP31	chr3:119013219-119138323	RIP	Input	OK	1.10428	0.38045	-1.53733	-3.68824	5e-05	0.000153953	yes
NCKAP1	NCKAP1	NCKAP1	chr2:183789578-183903586	RIP	Input	OK	29.8439	10.2838	-1.53706	-5.92859	5e-05	0.000153953	yes
KLF12	KLF12	KLF12	chr13:74260148-74708066	RIP	Input	OK	4.58585	1.58369	-1.5339	-5.33693	5e-05	0.000153953	yes
ECE1	ECE1	ECE1	chr1:21543739-21672034	RIP	Input	OK	79.3213	27.4066	-1.53319	-6.07622	5e-05	0.000153953	yes
PRC1	PRC1	PRC1	chr15:91509267-91537881	RIP	Input	OK	173.535	60.0448	-1.53112	-6.08943	5e-05	0.000153953	yes
SYNE1	SYNE1	SYNE1	chr6:152011630-152958534	RIP	Input	OK	2.69436	0.932559	-1.53068	-3.81837	5e-05	0.000153953	yes
SLC24A1	SLC24A1	SLC24A1	chr15:65903742-66084631	RIP	Input	OK	2.01809	0.698526	-1.53061	-2.57296	0.00035	0.000952854	yes
KIAA2026	KIAA2026	KIAA2026	chr9:5919007-6008003	RIP	Input	OK	9.901	3.42888	-1.52983	-5.59364	5e-05	0.000153953	yes
JAG1	JAG1	JAG1	chr20:10618331-10654694	RIP	Input	OK	8.63769	2.99362	-1.52875	-5.32009	5e-05	0.000153953	yes
NBPF8	NBPF8	NBPF8	chr1:144146810-146467744	RIP	Input	OK	2.70198	0.936686	-1.52838	-2.66447	0.0005	0.00131841	yes
SYNRG	SYNRG	SYNRG	chr17:35874899-35969486	RIP	Input	OK	7.44304	2.58271	-1.527	-5.4633	5e-05	0.000153953	yes
SLC5A3	SLC5A3	SLC5A3	chr21:35445822-35515334	RIP	Input	OK	11.8121	4.10215	-1.52581	-4.84884	5e-05	0.000153953	yes
LRRC37B	LRRC37B	LRRC37B	chr17:30334890-30380519	RIP	Input	OK	5.8275	2.02473	-1.52515	-4.4241	5e-05	0.000153953	yes
TMEM2	TMEM2	TMEM2	chr9:74298281-74383800	RIP	Input	OK	20.7207	7.2053	-1.52394	-5.94296	5e-05	0.000153953	yes
KIAA0513	KIAA0513	KIAA0513	chr16:85061356-85127828	RIP	Input	OK	14.55	5.06219	-1.52318	-4.88475	5e-05	0.000153953	yes
ZNF609	ZNF609	ZNF609	chr15:64791618-64978266	RIP	Input	OK	21.8092	7.58944	-1.52287	-5.99409	5e-05	0.000153953	yes
PARP1	PARP1	PARP1	chr1:226548391-226595801	RIP	Input	OK	144.487	50.3523	-1.52081	-6.08559	5e-05	0.000153953	yes
DIXDC1	DIXDC1	DIXDC1	chr11:111797867-111893374	RIP	Input	OK	7.27624	2.53605	-1.52061	-4.89411	5e-05	0.000153953	yes
TJP2	TJP2	TJP2	chr9:71736179-71870124	RIP	Input	OK	17.9047	6.24069	-1.52056	-5.66384	5e-05	0.000153953	yes
GPR89B	GPR89B	GPR89B	chr1:147400505-147465753	RIP	Input	OK	1.54395	0.538322	-1.52008	-2.23172	0.00495	0.0106292	yes
UBR1	UBR1	UBR1	chr15:43235097-43398286	RIP	Input	OK	7.53189	2.63174	-1.517	-5.45089	5e-05	0.000153953	yes
MAP3K4	MAP3K4	MAP3K4	chr6:161412758-161538417	RIP	Input	OK	8.69605	3.03857	-1.51697	-5.38849	5e-05	0.000153953	yes
SF3A1	SF3A1	SF3A1	chr22:30727976-30774644	RIP	Input	OK	64.319	22.4781	-1.51672	-5.96076	5e-05	0.000153953	yes
MCM4	MCM4	MCM4	chr8:48872762-48890719	RIP	Input	OK	93.1658	32.5916	-1.5153	-6.04218	5e-05	0.000153953	yes
LINC01347	LINC01347	LINC01347	chr1:243219615-243265046	RIP	Input	OK	1.03351	0.361628	-1.51498	-2.44994	0.00365	0.00809519	yes
CAND1	CAND1	CAND1	chr12:67663060-67708472	RIP	Input	OK	40.2334	14.0791	-1.51483	-6.011	5e-05	0.000153953	yes
FRMD6	FRMD6	FRMD6	chr14:51921229-52197444	RIP	Input	OK	2.52647	0.88414	-1.51478	-3.51946	5e-05	0.000153953	yes
RAB11FIP1	RAB11FIP1	RAB11FIP1	chr8:37716464-37757015	RIP	Input	OK	16.2502	5.68746	-1.5146	-5.70909	5e-05	0.000153953	yes
PCM1	PCM1	PCM1	chr8:17780365-17887457	RIP	Input	OK	18.4622	6.4651	-1.51383	-5.9394	5e-05	0.000153953	yes
RIPK4	RIPK4	RIPK4	chr21:43159528-43187249	RIP	Input	OK	3.29096	1.15311	-1.51298	-3.64505	5e-05	0.000153953	yes
ZXDA	ZXDA	ZXDA	chrX:57931863-57937067	RIP	Input	OK	4.93283	1.72863	-1.51279	-4.57612	5e-05	0.000153953	yes
CHSY1	CHSY1	CHSY1	chr15:101715927-101792137	RIP	Input	OK	19.1455	6.71467	-1.51162	-5.56239	5e-05	0.000153953	yes
LOC100288069	LOC100288069	LOC100288069	chr1:700244-714068	RIP	Input	OK	2.58111	0.905305	-1.51152	-2.23558	0.0067	0.0140099	yes
VLDLR	VLDLR	VLDLR	chr9:2535654-2656103	RIP	Input	OK	8.83566	3.10029	-1.51094	-5.1441	5e-05	0.000153953	yes
ZMYND8	ZMYND8	ZMYND8	chr20:45837858-45985633	RIP	Input	OK	40.4209	14.1857	-1.51066	-5.66731	5e-05	0.000153953	yes
KIAA1429	KIAA1429	KIAA1429	chr8:95500004-95565746	RIP	Input	OK	12.7943	4.49125	-1.51031	-5.5519	5e-05	0.000153953	yes
SF3B3	SF3B3	SF3B3	chr16:70557690-70611571	RIP	Input	OK	50.6549	17.802	-1.50866	-5.97949	5e-05	0.000153953	yes
TMTC2	TMTC2	TMTC2	chr12:83080933-83528647	RIP	Input	OK	3.10102	1.08996	-1.50846	-3.43816	5e-05	0.000153953	yes
SIK1	SIK1	SIK1	chr21:44834362-44847069	RIP	Input	OK	240.758	84.6891	-1.50734	-2.32154	0.0068	0.0142032	yes
GPHN	GPHN	GPHN	chr14:66974124-67648525	RIP	Input	OK	11.8698	4.18722	-1.50323	-5.21543	5e-05	0.000153953	yes
PIBF1	PIBF1	PIBF1	chr13:73282494-73590591	RIP	Input	OK	14.7795	5.2159	-1.50261	-2.46166	0.0009	0.00225351	yes
STRN	STRN	STRN	chr2:37064840-37193615	RIP	Input	OK	6.3116	2.22814	-1.50216	-5.60332	5e-05	0.000153953	yes
CEP72	CEP72	CEP72	chr5:612404-653666	RIP	Input	OK	37.0062	13.0755	-1.5009	-5.59813	5e-05	0.000153953	yes
PPP1R12B	PPP1R12B	PPP1R12B	chr1:202317829-202557697	RIP	Input	OK	8.34523	2.94887	-1.50079	-4.26983	5e-05	0.000153953	yes
NDST1	NDST1	NDST1	chr5:149877339-149937773	RIP	Input	OK	28.669	10.1322	-1.50055	-5.92277	5e-05	0.000153953	yes
LYST	LYST	LYST	chr1:235676124-236047008	RIP	Input	OK	3.25756	1.1513	-1.50053	-3.91426	5e-05	0.000153953	yes
PSME4	PSME4	PSME4	chr2:54091203-54197977	RIP	Input	OK	22.456	7.939	-1.50007	-5.83861	5e-05	0.000153953	yes
SBNO1	SBNO1	SBNO1	chr12:123773655-123849756	RIP	Input	OK	16.3108	5.76904	-1.49942	-5.85168	5e-05	0.000153953	yes
KDM3B	KDM3B	KDM3B	chr5:137688284-137772716	RIP	Input	OK	19.7462	6.98431	-1.49939	-5.816	5e-05	0.000153953	yes
ZNF571	ZNF571	ZNF571	chr19:38039850-38105079	RIP	Input	OK	2.05086	0.725734	-1.49871	-2.60255	0.00065	0.00167501	yes
BRD1	BRD1	BRD1	chr22:50166925-50221196	RIP	Input	OK	16.7488	5.93264	-1.49732	-5.39911	5e-05	0.000153953	yes
SCAF11	SCAF11	SCAF11	chr12:46312913-46384401	RIP	Input	OK	27.5721	9.76699	-1.49722	-5.9635	5e-05	0.000153953	yes
POLR2A	POLR2A	POLR2A	chr17:7387697-7417935	RIP	Input	OK	60.2332	21.3655	-1.49528	-5.91774	5e-05	0.000153953	yes
SMARCC2	SMARCC2	SMARCC2	chr12:56556142-56583358	RIP	Input	OK	52.7348	18.7155	-1.49452	-5.96374	5e-05	0.000153953	yes
INO80	INO80	INO80	chr15:41271078-41408444	RIP	Input	OK	15.828	5.61784	-1.49439	-5.71489	5e-05	0.000153953	yes
ZNF615	ZNF615	ZNF615	chr19:52494586-52511483	RIP	Input	OK	2.20694	0.783321	-1.49437	-3.6163	5e-05	0.000153953	yes
HIPK3	HIPK3	HIPK3	chr11:33278217-33378568	RIP	Input	OK	10.4191	3.69819	-1.49434	-5.42466	5e-05	0.000153953	yes
ATRX	ATRX	ATRX	chrX:76760355-77041755	RIP	Input	OK	26.9212	9.55858	-1.49388	-5.99241	5e-05	0.000153953	yes
ZNF100	ZNF100	ZNF100	chr19:21906842-21950430	RIP	Input	OK	3.34383	1.18882	-1.49197	-4.18237	5e-05	0.000153953	yes
SV2B	SV2B	SV2B	chr15:91642817-91845795	RIP	Input	OK	6.7669	2.40912	-1.48999	-5.48667	5e-05	0.000153953	yes
UTP14C	UTP14C	UTP14C	chr13:52586522-52607736	RIP	Input	OK	7.95633	2.83342	-1.48956	-4.72459	5e-05	0.000153953	yes
TRIM56	TRIM56	TRIM56	chr7:100728719-100735019	RIP	Input	OK	20.0411	7.13941	-1.48909	-5.56801	5e-05	0.000153953	yes
AMBRA1	AMBRA1	AMBRA1	chr11:46417961-46615619	RIP	Input	OK	18.0807	6.44118	-1.48905	-5.55674	5e-05	0.000153953	yes
ST3GAL2	ST3GAL2	ST3GAL2	chr16:70413337-70472991	RIP	Input	OK	26.4396	9.41944	-1.48899	-5.59289	5e-05	0.000153953	yes
H6PD	H6PD	H6PD	chr1:9294862-9331394	RIP	Input	OK	14.3659	5.1196	-1.48854	-5.74327	5e-05	0.000153953	yes
FBXL18	FBXL18	FBXL18	chr7:5515427-5553429	RIP	Input	OK	15.3854	5.48477	-1.48805	-4.32033	5e-05	0.000153953	yes
JMJD1C	JMJD1C	JMJD1C	chr10:64926980-65384883	RIP	Input	OK	8.39693	2.99392	-1.48783	-4.26818	5e-05	0.000153953	yes
NUP188	NUP188	NUP188	chr9:131707808-131769375	RIP	Input	OK	45.1743	16.1196	-1.48669	-5.62671	5e-05	0.000153953	yes
MAN1A1	MAN1A1	MAN1A1	chr6:119498365-119670931	RIP	Input	OK	12.5446	4.47682	-1.48652	-5.27708	5e-05	0.000153953	yes
MAP4K4	MAP4K4	MAP4K4	chr2:102314164-102511152	RIP	Input	OK	12.4196	4.43432	-1.48583	-5.66982	5e-05	0.000153953	yes
KIAA0232	KIAA0232	KIAA0232	chr4:6784458-6885899	RIP	Input	OK	11.5301	4.11688	-1.48579	-5.60984	5e-05	0.000153953	yes
LINC01108	LINC01108	LINC01108	chr6:14280357-14285685	RIP	Input	OK	0.717239	0.256276	-1.48475	-1.86485	0.01375	0.0264762	yes
NUAK1	NUAK1	NUAK1	chr12:106457124-106533811	RIP	Input	OK	8.55919	3.06226	-1.48288	-5.222	5e-05	0.000153953	yes
UNC13B	UNC13B	UNC13B	chr9:35161965-35405335	RIP	Input	OK	25.1763	9.01538	-1.48161	-5.84128	5e-05	0.000153953	yes
BMP2K	BMP2K	BMP2K	chr4:79697531-79833341	RIP	Input	OK	9.46236	3.38868	-1.48148	-4.72975	5e-05	0.000153953	yes
MAP4	MAP4	MAP4	chr3:47892179-48130769	RIP	Input	OK	132.165	47.3311	-1.48148	-5.84537	5e-05	0.000153953	yes
NSD3	NSD3	NSD3	chr8:38132560-38239790	RIP	Input	OK	19.966	7.15181	-1.48117	-5.48396	5e-05	0.000153953	yes
ST3GAL1	ST3GAL1	ST3GAL1	chr8:134467090-134584183	RIP	Input	OK	8.40824	3.01267	-1.48076	-5.35661	5e-05	0.000153953	yes
CLASP1	CLASP1	CLASP1	chr2:122095351-122407052	RIP	Input	OK	13.4191	4.80878	-1.48054	-5.70115	5e-05	0.000153953	yes
PKN2	PKN2	PKN2	chr1:89003195-89301938	RIP	Input	OK	20.4273	7.32057	-1.48047	-5.61239	5e-05	0.000153953	yes
DOCK5	DOCK5	DOCK5	chr8:25042237-25273232	RIP	Input	OK	18.9424	6.79347	-1.4794	-4.12325	5e-05	0.000153953	yes
CLCN4	CLCN4	CLCN4	chrX:10124984-10205699	RIP	Input	OK	7.00639	2.51325	-1.47912	-5.11832	5e-05	0.000153953	yes
ZNF148	ZNF148	ZNF148	chr3:124944512-125094198	RIP	Input	OK	11.6656	4.18513	-1.47892	-5.34766	5e-05	0.000153953	yes
ABCC4	ABCC4	ABCC4	chr13:95672082-95953700	RIP	Input	OK	14.3831	5.16586	-1.4773	-5.36453	5e-05	0.000153953	yes
ANKHD1	ANKHD1	ANKHD1	chr5:139781398-139929163	RIP	Input	OK	32.2715	11.591	-1.47726	-3.66133	5e-05	0.000153953	yes
HMMR	HMMR	HMMR	chr5:162887516-162921064	RIP	Input	OK	47.0509	16.9019	-1.47704	-5.73492	5e-05	0.000153953	yes
AKNA	AKNA	AKNA	chr9:117098406-117156685	RIP	Input	OK	6.83088	2.45564	-1.47597	-4.95215	5e-05	0.000153953	yes
FLII	FLII	FLII	chr17:18128935-18162230	RIP	Input	OK	93.2529	33.5324	-1.47559	-5.31296	5e-05	0.000153953	yes
NRIP1	NRIP1	NRIP1	chr21:16333555-16437126	RIP	Input	OK	5.26909	1.8956	-1.4749	-5.06148	5e-05	0.000153953	yes
GUSBP1	GUSBP1	GUSBP1	chr5:21459588-21589481	RIP	Input	OK	39.3953	14.2263	-1.46947	-4.33864	5e-05	0.000153953	yes
ITGAV	ITGAV	ITGAV	chr2:187454789-187545629	RIP	Input	OK	21.9868	7.94173	-1.46911	-5.68323	5e-05	0.000153953	yes
SRCAP	SRCAP	SRCAP	chr16:30710461-30751450	RIP	Input	OK	29.9524	10.82	-1.46898	-5.83547	5e-05	0.000153953	yes
JADE2	JADE2	JADE2	chr5:133860065-133918920	RIP	Input	OK	23.2908	8.41695	-1.46839	-5.70615	5e-05	0.000153953	yes
ZNF445	ZNF445	ZNF445	chr3:44481261-44519162	RIP	Input	OK	12.9315	4.67396	-1.46817	-5.69239	5e-05	0.000153953	yes
UBN1	UBN1	UBN1	chr16:4897631-4932402	RIP	Input	OK	23.7103	8.57192	-1.46783	-5.70365	5e-05	0.000153953	yes
TTC3	TTC3	TTC3	chr21:38445483-38575419	RIP	Input	OK	30.6942	11.1029	-1.46704	-5.78515	5e-05	0.000153953	yes
LINC00842	LINC00842	LINC00842	chr10:47096453-47151400	RIP	Input	OK	5.38874	1.94926	-1.46702	-3.6044	5e-05	0.000153953	yes
PHRF1	PHRF1	PHRF1	chr11:576445-612222	RIP	Input	OK	19.6579	7.11535	-1.4661	-5.53606	5e-05	0.000153953	yes
KDM7A	KDM7A	KDM7A	chr7:139784545-139876741	RIP	Input	OK	2.18151	0.790599	-1.46431	-4.49781	5e-05	0.000153953	yes
EPS15L1	EPS15L1	EPS15L1	chr19:16466054-16582823	RIP	Input	OK	41.3007	14.9758	-1.46353	-5.53958	5e-05	0.000153953	yes
CEP162	CEP162	CEP162	chr6:84833959-84937353	RIP	Input	OK	3.12121	1.13199	-1.46325	-4.63672	5e-05	0.000153953	yes
RAPGEF5	RAPGEF5	RAPGEF5	chr7:22157907-22396533	RIP	Input	OK	0.760038	0.275923	-1.46181	-2.77491	0.0004	0.00107805	yes
NTN3	NTN3	NTN3	chr16:2521499-2524146	RIP	Input	OK	6.0297	2.18911	-1.46174	-2.76661	0.0013	0.00316301	yes
ZNF484	ZNF484	ZNF484	chr9:95607312-95640320	RIP	Input	OK	3.14263	1.14102	-1.46165	-4.08163	5e-05	0.000153953	yes
ZNF81	ZNF81	ZNF81	chrX:47696300-47781655	RIP	Input	OK	2.22283	0.807097	-1.46158	-4.45558	5e-05	0.000153953	yes
CABIN1	CABIN1	CABIN1	chr22:24407764-24574596	RIP	Input	OK	16.6179	6.03698	-1.46084	-5.62786	5e-05	0.000153953	yes
ROCK2	ROCK2	ROCK2	chr2:11319884-11485533	RIP	Input	OK	35.3745	12.8528	-1.46063	-5.90006	5e-05	0.000153953	yes
NCOA3	NCOA3	NCOA3	chr20:46130600-46285621	RIP	Input	OK	23.1219	8.40513	-1.45992	-5.72717	5e-05	0.000153953	yes
CDYL2	CDYL2	CDYL2	chr16:80631795-80838175	RIP	Input	OK	20.4722	7.44333	-1.45965	-5.69093	5e-05	0.000153953	yes
KIAA1211	KIAA1211	KIAA1211	chr4:57036360-57196890	RIP	Input	OK	9.97825	3.62834	-1.45948	-5.39709	5e-05	0.000153953	yes
CYFIP1	CYFIP1	CYFIP1	chr15:22892169-23003603	RIP	Input	OK	48.697	17.7132	-1.45901	-5.62802	5e-05	0.000153953	yes
TTC21B	TTC21B	TTC21B	chr2:166729871-166810348	RIP	Input	OK	3.82827	1.39309	-1.4584	-4.47724	5e-05	0.000153953	yes
DNAJC21	DNAJC21	DNAJC21	chr5:34929697-34959069	RIP	Input	OK	30.8689	11.2355	-1.45809	-5.75249	5e-05	0.000153953	yes
TP53BP1	TP53BP1	TP53BP1	chr15:43699411-43802707	RIP	Input	OK	17.3662	6.32248	-1.45772	-5.67133	5e-05	0.000153953	yes
EXOSC10	EXOSC10	EXOSC10	chr1:11126669-11162162	RIP	Input	OK	69.9676	25.4986	-1.45627	-5.69942	5e-05	0.000153953	yes
CRNKL1	CRNKL1	CRNKL1	chr20:20015004-20341346	RIP	Input	OK	11.1406	4.06122	-1.45584	-5.11458	5e-05	0.000153953	yes
REST	REST	REST	chr4:57774041-57802010	RIP	Input	OK	18.0535	6.58162	-1.45576	-5.69192	5e-05	0.000153953	yes
MON2	MON2	MON2	chr12:62860596-62991363	RIP	Input	OK	7.46269	2.72074	-1.4557	-5.34306	5e-05	0.000153953	yes
PI4KA	PI4KA	PI4KA	chr22:21061978-21213100	RIP	Input	OK	17.1919	6.26912	-1.45539	-5.57833	5e-05	0.000153953	yes
POU2F1	POU2F1	POU2F1	chr1:167190065-167396582	RIP	Input	OK	8.18291	2.98584	-1.45448	-5.51439	5e-05	0.000153953	yes
MCM3AP	MCM3AP	MCM3AP	chr21:47649144-47705308	RIP	Input	OK	26.6179	9.71636	-1.45391	-5.36317	5e-05	0.000153953	yes
HOOK1	HOOK1	HOOK1	chr1:60280532-60342050	RIP	Input	OK	0.94404	0.344625	-1.45382	-2.78828	0.0005	0.00131841	yes
CPEB3	CPEB3	CPEB3	chr10:93808396-94050875	RIP	Input	OK	3.78155	1.38077	-1.4535	-4.22276	5e-05	0.000153953	yes
TNFAIP3	TNFAIP3	TNFAIP3	chr6:138144806-138204451	RIP	Input	OK	6.95424	2.54041	-1.45283	-4.74283	5e-05	0.000153953	yes
AMOTL2	AMOTL2	AMOTL2	chr3:134074186-134094259	RIP	Input	OK	10.5997	3.87335	-1.45237	-5.0745	5e-05	0.000153953	yes
ILF3	ILF3	ILF3	chr19:10764936-10803095	RIP	Input	OK	219.842	80.3994	-1.45121	-5.48249	5e-05	0.000153953	yes
REL	REL	REL	chr2:61108629-61155291	RIP	Input	OK	2.77009	1.01334	-1.45082	-4.35215	5e-05	0.000153953	yes
MORC3	MORC3	MORC3	chr21:37692486-37748944	RIP	Input	OK	6.78171	2.48132	-1.45054	-4.79	5e-05	0.000153953	yes
ABL1	ABL1	ABL1	chr9:133589267-133763062	RIP	Input	OK	67.2307	24.6012	-1.45039	-5.76182	5e-05	0.000153953	yes
PPP1R10	PPP1R10	PPP1R10	chr6_mann_hap4:1916248-1933156	RIP	Input	OK	27.6595	10.1486	-1.4465	-5.61515	5e-05	0.000153953	yes
INPP4A	INPP4A	INPP4A	chr2:99061320-99207496	RIP	Input	OK	8.30327	3.04697	-1.4463	-5.00895	5e-05	0.000153953	yes
ZNF473	ZNF473	ZNF473	chr19:50529149-50552031	RIP	Input	OK	6.43677	2.36268	-1.44591	-4.81706	5e-05	0.000153953	yes
OSBPL8	OSBPL8	OSBPL8	chr12:76745577-76953589	RIP	Input	OK	15.5565	5.71165	-1.44554	-5.49146	5e-05	0.000153953	yes
AGO1	AGO1	AGO1	chr1:36335408-36389899	RIP	Input	OK	9.08374	3.33516	-1.44553	-5.32242	5e-05	0.000153953	yes
AHI1	AHI1	AHI1	chr6:135605109-135818903	RIP	Input	OK	10.1908	3.74231	-1.44527	-5.06392	5e-05	0.000153953	yes
FASN	FASN	FASN	chr17:80036213-80056106	RIP	Input	OK	306.96	112.76	-1.4448	-5.54711	5e-05	0.000153953	yes
SAP130	SAP130	SAP130	chr2:128698790-128785694	RIP	Input	OK	16.8757	6.20424	-1.44362	-5.26648	5e-05	0.000153953	yes
RUNX1	RUNX1	RUNX1	chr21:36160097-36421595	RIP	Input	OK	4.2575	1.56558	-1.44331	-3.32327	5e-05	0.000153953	yes
ZNF416	ZNF416	ZNF416	chr19:58082933-58090243	RIP	Input	OK	2.24286	0.824777	-1.44326	-2.96773	0.00025	0.000697341	yes
RBBP6	RBBP6	RBBP6	chr16:24550907-24584183	RIP	Input	OK	36.2351	13.329	-1.44282	-3.62616	5e-05	0.000153953	yes
GALNT10	GALNT10	GALNT10	chr5:153570294-153825382	RIP	Input	OK	9.20997	3.39039	-1.44175	-4.94753	5e-05	0.000153953	yes
KMT2B	KMT2B	KMT2B	chr19:36208920-36233351	RIP	Input	OK	19.4625	7.16497	-1.44166	-5.32462	5e-05	0.000153953	yes
KSR1	KSR1	KSR1	chr17:25799035-25950718	RIP	Input	OK	10.0034	3.68304	-1.44151	-4.97209	5e-05	0.000153953	yes
STIP1	STIP1	STIP1	chr11:63952743-63972020	RIP	Input	OK	294.095	108.288	-1.44141	-5.72324	5e-05	0.000153953	yes
CEP104	CEP104	CEP104	chr1:3728644-3773797	RIP	Input	OK	9.3283	3.43524	-1.4412	-5.14321	5e-05	0.000153953	yes
GPAM	GPAM	GPAM	chr10:113909621-113943537	RIP	Input	OK	4.06819	1.49833	-1.44104	-4.65135	5e-05	0.000153953	yes
CENPJ	CENPJ	CENPJ	chr13:25456411-25497027	RIP	Input	OK	12.2794	4.52574	-1.44001	-5.42343	5e-05	0.000153953	yes
CASK	CASK	CASK	chrX:41374188-41782287	RIP	Input	OK	17.8049	6.5634	-1.43976	-5.5821	5e-05	0.000153953	yes
NFKB1	NFKB1	NFKB1	chr4:103339758-103538459	RIP	Input	OK	7.15383	2.64088	-1.4377	-4.64457	5e-05	0.000153953	yes
NCAPD3	NCAPD3	NCAPD3	chr11:134022336-134094426	RIP	Input	OK	32.4738	11.988	-1.43768	-5.65506	5e-05	0.000153953	yes
APOBEC3F	APOBEC3F	APOBEC3F	chr22:39436672-39451975	RIP	Input	OK	1.64674	0.607991	-1.43749	-2.75881	0.0003	0.000827168	yes
HIPK1	HIPK1	HIPK1	chr1:114466622-114520491	RIP	Input	OK	23.1595	8.55308	-1.43709	-5.41783	5e-05	0.000153953	yes
SRGAP3	SRGAP3	SRGAP3	chr3:9022275-9291369	RIP	Input	OK	1.0246	0.378516	-1.43663	-3.5278	5e-05	0.000153953	yes
CDON	CDON	CDON	chr11:125826712-125933187	RIP	Input	OK	3.11723	1.15162	-1.4366	-4.67989	5e-05	0.000153953	yes
FZD7	FZD7	FZD7	chr2:202899309-202903160	RIP	Input	OK	6.17135	2.2808	-1.43604	-4.18588	5e-05	0.000153953	yes
DIAPH3	DIAPH3	DIAPH3	chr13:60239720-60738119	RIP	Input	OK	26.7001	9.86803	-1.43601	-5.50717	5e-05	0.000153953	yes
MIATNB	MIATNB	MIATNB	chr22:27053445-27176856	RIP	Input	OK	1.34905	0.498746	-1.43556	-1.79036	0.02365	0.0429742	yes
HEATR5B	HEATR5B	HEATR5B	chr2:37208143-37311488	RIP	Input	OK	6.28731	2.32536	-1.43499	-4.90282	5e-05	0.000153953	yes
LRP8	LRP8	LRP8	chr1:53692563-53793821	RIP	Input	OK	24.2341	8.97616	-1.43287	-5.16277	5e-05	0.000153953	yes
ATP1A1	ATP1A1	ATP1A1	chr1:116915794-116961244	RIP	Input	OK	277.36	102.738	-1.43279	-5.61162	5e-05	0.000153953	yes
KIAA1324L	KIAA1324L	KIAA1324L	chr7:86506221-86689014	RIP	Input	OK	3.73548	1.38449	-1.43194	-4.54421	5e-05	0.000153953	yes
ATP9A	ATP9A	ATP9A	chr20:50213313-50384950	RIP	Input	OK	77.3432	28.6815	-1.43115	-5.71731	5e-05	0.000153953	yes
SSR4P1	SSR4P1	SSR4P1	chr21:46490869-46493126	RIP	Input	OK	5.39366	2.00025	-1.43108	-3.46397	5e-05	0.000153953	yes
RAB11FIP4	RAB11FIP4	RAB11FIP4	chr17:29718641-29865236	RIP	Input	OK	0.964652	0.357891	-1.43049	-3.15889	5e-05	0.000153953	yes
TCP11L1	TCP11L1	TCP11L1	chr11:33060962-33095109	RIP	Input	OK	12.5668	4.66245	-1.43046	-4.73966	5e-05	0.000153953	yes
ATM	ATM	ATM	chr11:108093558-108338258	RIP	Input	OK	8.93141	3.3151	-1.42984	-5.49834	5e-05	0.000153953	yes
PTGFRN	PTGFRN	PTGFRN	chr1:117452544-117532980	RIP	Input	OK	13.2282	4.91071	-1.42961	-5.28218	5e-05	0.000153953	yes
ELFN2	ELFN2	ELFN2	chr22:37736684-37823505	RIP	Input	OK	10.1493	3.76789	-1.42954	-5.20735	5e-05	0.000153953	yes
EPB41L1	EPB41L1	EPB41L1	chr20:34679425-34820721	RIP	Input	OK	37.1574	13.8063	-1.42832	-5.62765	5e-05	0.000153953	yes
LINC01881	LINC01881	LINC01881	chr2:243030783-243102476	RIP	Input	OK	2.0474	0.760841	-1.42813	-2.17412	0.0065	0.0136241	yes
ZNF687	ZNF687	ZNF687	chr1:151252499-151300191	RIP	Input	OK	20.6591	7.68061	-1.42748	-3.21739	5e-05	0.000153953	yes
CTTNBP2NL	CTTNBP2NL	CTTNBP2NL	chr1:112938799-113003786	RIP	Input	OK	12.8702	4.79014	-1.42589	-5.29083	5e-05	0.000153953	yes
TCP11L2	TCP11L2	TCP11L2	chr12:106696568-106740792	RIP	Input	OK	5.4912	2.04386	-1.42582	-3.81088	5e-05	0.000153953	yes
UPF2	UPF2	UPF2	chr10:11962020-12085169	RIP	Input	OK	11.7307	4.36965	-1.4247	-5.33969	5e-05	0.000153953	yes
PLXNA1	PLXNA1	PLXNA1	chr3:126707436-126756235	RIP	Input	OK	14.4245	5.37322	-1.42466	-5.42985	5e-05	0.000153953	yes
GREB1	GREB1	GREB1	chr2:11674241-11782912	RIP	Input	OK	1.92821	0.71844	-1.42432	-3.52516	5e-05	0.000153953	yes
FOXO1	FOXO1	FOXO1	chr13:41129800-41240734	RIP	Input	OK	6.37547	2.37564	-1.42421	-4.64726	5e-05	0.000153953	yes
LRRC8A	LRRC8A	LRRC8A	chr9:131644390-131680317	RIP	Input	OK	47.3974	17.6688	-1.4236	-5.58747	5e-05	0.000153953	yes
LINC01572	LINC01572	LINC01572	chr16:72317199-72698908	RIP	Input	OK	1.03053	0.38431	-1.42305	-1.80844	0.01745	0.0327386	yes
EPAS1	EPAS1	EPAS1	chr2:46524540-46613842	RIP	Input	OK	59.8697	22.3345	-1.42255	-5.66935	5e-05	0.000153953	yes
KDM3A	KDM3A	KDM3A	chr2:86668270-86719839	RIP	Input	OK	10.2323	3.81726	-1.42253	-5.12607	5e-05	0.000153953	yes
DAB2IP	DAB2IP	DAB2IP	chr9:124329380-124547809	RIP	Input	OK	19.9924	7.46136	-1.42194	-5.28465	5e-05	0.000153953	yes
ZNF623	ZNF623	ZNF623	chr8:144718182-144735900	RIP	Input	OK	11.5288	4.3033	-1.42172	-5.0105	5e-05	0.000153953	yes
KIF21B	KIF21B	KIF21B	chr1:200938513-200992828	RIP	Input	OK	7.01523	2.62023	-1.42079	-5.11451	5e-05	0.000153953	yes
ASAP1	ASAP1	ASAP1	chr8:131064350-131455906	RIP	Input	OK	20.0446	7.48884	-1.4204	-5.45329	5e-05	0.000153953	yes
ERCC4	ERCC4	ERCC4	chr16:14014013-14046205	RIP	Input	OK	3.3269	1.2432	-1.42011	-4.43856	5e-05	0.000153953	yes
POLQ	POLQ	POLQ	chr3:121150272-121264853	RIP	Input	OK	5.64951	2.11129	-1.42	-5.08655	5e-05	0.000153953	yes
EFR3A	EFR3A	EFR3A	chr8:132916334-133025886	RIP	Input	OK	7.89211	2.95172	-1.41886	-4.85585	5e-05	0.000153953	yes
KCNC4	KCNC4	KCNC4	chr1:110753335-110776674	RIP	Input	OK	5.91436	2.21321	-1.41808	-4.23362	5e-05	0.000153953	yes
XRCC5	XRCC5	XRCC5	chr2:216974019-217071016	RIP	Input	OK	171.811	64.2975	-1.41799	-5.68365	5e-05	0.000153953	yes
ACTG1P20	ACTG1P20	ACTG1P20	chr1:27648635-27662891	RIP	Input	OK	2.79536	1.04664	-1.41727	-1.76689	0.02035	0.0375637	yes
ARHGEF11	ARHGEF11	ARHGEF11	chr1:156904631-157015162	RIP	Input	OK	14.1349	5.29516	-1.41652	-5.37621	5e-05	0.000153953	yes
MIRLET7BHG	MIRLET7BHG	MIRLET7BHG	chr22:46481876-46509808	RIP	Input	OK	4.98022	1.86663	-1.41577	-4.29265	5e-05	0.000153953	yes
SPATA13	SPATA13	SPATA13	chr13:24553764-24881212	RIP	Input	OK	10.356	3.8827	-1.41534	-5.20996	5e-05	0.000153953	yes
DENND1B	DENND1B	DENND1B	chr1:197473878-197744623	RIP	Input	OK	3.19094	1.19709	-1.41445	-3.62693	5e-05	0.000153953	yes
PHF3	PHF3	PHF3	chr6:64345706-64425418	RIP	Input	OK	20.927	7.86722	-1.41144	-5.0165	5e-05	0.000153953	yes
C19orf44	C19orf44	C19orf44	chr19:16607121-16653263	RIP	Input	OK	11.2495	4.22991	-1.41117	-2.09438	0.0033	0.00739494	yes
GAB2	GAB2	GAB2	chr11:77926335-78128868	RIP	Input	OK	0.807755	0.303724	-1.41116	-2.81388	0.0005	0.00131841	yes
LONRF3	LONRF3	LONRF3	chrX:118108576-118152318	RIP	Input	OK	4.4376	1.66887	-1.4109	-3.71451	5e-05	0.000153953	yes
SFMBT2	SFMBT2	SFMBT2	chr10:7200585-7453448	RIP	Input	OK	5.00535	1.88429	-1.40945	-4.79454	5e-05	0.000153953	yes
VPS50	VPS50	VPS50	chr7:92861652-92990435	RIP	Input	OK	3.83597	1.44467	-1.40885	-3.19275	5e-05	0.000153953	yes
DTX4	DTX4	DTX4	chr11:58938902-58980494	RIP	Input	OK	1.72577	0.650335	-1.40798	-3.46252	5e-05	0.000153953	yes
SMARCA2	SMARCA2	SMARCA2	chr9:2015218-2193623	RIP	Input	OK	31.7133	11.9581	-1.4071	-4.97315	5e-05	0.000153953	yes
SNPH	SNPH	SNPH	chr20:1246934-1289971	RIP	Input	OK	1.50654	0.56823	-1.4067	-3.00602	0.00045	0.00119906	yes
WDR88	WDR88	WDR88	chr19:33622997-33666703	RIP	Input	OK	1.29926	0.490462	-1.40548	-1.74319	0.01825	0.0340551	yes
CUX1	CUX1	CUX1	chr7:101459183-101927250	RIP	Input	OK	54.789	20.6851	-1.4053	-4.58318	5e-05	0.000153953	yes
DDX24	DDX24	DDX24	chr14:94517267-94547558	RIP	Input	OK	95.4509	36.0453	-1.40495	-5.61003	5e-05	0.000153953	yes
SPAG9	SPAG9	SPAG9	chr17:49039534-49198226	RIP	Input	OK	18.5891	7.02007	-1.4049	-5.52603	5e-05	0.000153953	yes
REPS2	REPS2	REPS2	chrX:16964813-17171403	RIP	Input	OK	1.75313	0.66211	-1.40479	-3.91056	5e-05	0.000153953	yes
SFPQ	SFPQ	SFPQ	chr1:35641978-35658746	RIP	Input	OK	282.303	106.678	-1.40399	-5.51027	5e-05	0.000153953	yes
USP31	USP31	USP31	chr16:23072727-23160591	RIP	Input	OK	5.44603	2.05835	-1.40372	-4.98682	5e-05	0.000153953	yes
CPEB4	CPEB4	CPEB4	chr5:173315330-173387994	RIP	Input	OK	6.8335	2.58327	-1.40343	-4.73511	5e-05	0.000153953	yes
EHMT1	EHMT1	EHMT1	chr9:140513443-140730578	RIP	Input	OK	29.3522	11.1137	-1.40113	-5.35523	5e-05	0.000153953	yes
ELF1	ELF1	ELF1	chr13:41506054-41593508	RIP	Input	OK	7.05185	2.6723	-1.39992	-4.51401	5e-05	0.000153953	yes
ELMSAN1	ELMSAN1	ELMSAN1	chr14:74181824-74253961	RIP	Input	OK	13.2943	5.03859	-1.39972	-5.26979	5e-05	0.000153953	yes
SH3GL1P1	SH3GL1P1	SH3GL1P1	chr17:30334890-30380519	RIP	Input	OK	1.9106	0.724188	-1.39959	-1.92409	0.0102	0.0203582	yes
LPP	LPP	LPP	chr3:187868993-188608460	RIP	Input	OK	8.48078	3.21482	-1.39946	-5.38904	5e-05	0.000153953	yes
NOTCH3	NOTCH3	NOTCH3	chr19:15270443-15311792	RIP	Input	OK	5.41958	2.05472	-1.39924	-4.63117	5e-05	0.000153953	yes
KALRN	KALRN	KALRN	chr3:123813527-124445172	RIP	Input	OK	0.842748	0.319623	-1.39873	-1.88204	0.00345	0.0076944	yes
FAM169A	FAM169A	FAM169A	chr5:74073398-74163100	RIP	Input	OK	3.58937	1.36161	-1.39841	-4.39977	5e-05	0.000153953	yes
CEP112	CEP112	CEP112	chr17:63631657-64188249	RIP	Input	OK	5.15446	1.95624	-1.39774	-4.40835	5e-05	0.000153953	yes
TAF3	TAF3	TAF3	chr10:7860466-8057016	RIP	Input	OK	6.77718	2.57545	-1.39586	-4.77649	5e-05	0.000153953	yes
ZBTB40	ZBTB40	ZBTB40	chr1:22778343-22857650	RIP	Input	OK	15.6439	5.94845	-1.39502	-5.42048	5e-05	0.000153953	yes
ABCC1	ABCC1	ABCC1	chr16:16043433-16236930	RIP	Input	OK	32.8953	12.51	-1.39479	-5.49918	5e-05	0.000153953	yes
MYO6	MYO6	MYO6	chr6:76458892-76629254	RIP	Input	OK	7.44901	2.83445	-1.39398	-5.14887	5e-05	0.000153953	yes
SEL1L3	SEL1L3	SEL1L3	chr4:25749048-25865217	RIP	Input	OK	38.8156	14.7711	-1.39385	-5.53804	5e-05	0.000153953	yes
AP3D1	AP3D1	AP3D1	chr19:2100986-2151556	RIP	Input	OK	52.8425	20.1605	-1.39017	-5.54146	5e-05	0.000153953	yes
MECOM	MECOM	MECOM	chr3:168801286-169381563	RIP	Input	OK	4.24253	1.61966	-1.38924	-4.56702	5e-05	0.000153953	yes
TSHZ1	TSHZ1	TSHZ1	chr18:72922709-73001905	RIP	Input	OK	22.9212	8.7514	-1.3891	-5.3152	5e-05	0.000153953	yes
THADA	THADA	THADA	chr2:43457974-43823185	RIP	Input	OK	8.23013	3.14297	-1.38879	-4.18719	5e-05	0.000153953	yes
INTU	INTU	INTU	chr4:128554086-128637934	RIP	Input	OK	1.7122	0.654035	-1.38841	-2.87363	0.00055	0.00143929	yes
SLC12A2	SLC12A2	SLC12A2	chr5:127419482-127525380	RIP	Input	OK	6.97341	2.66383	-1.38836	-4.76177	5e-05	0.000153953	yes
TGFBRAP1	TGFBRAP1	TGFBRAP1	chr2:105865879-105946171	RIP	Input	OK	8.21318	3.13788	-1.38815	-4.79665	5e-05	0.000153953	yes
CSMD1	CSMD1	CSMD1	chr8:2792874-4852328	RIP	Input	OK	1.04679	0.399974	-1.38799	-3.97346	5e-05	0.000153953	yes
CHPF2	CHPF2	CHPF2	chr7:150929574-150935913	RIP	Input	OK	31.226	11.9404	-1.3869	-5.15408	5e-05	0.000153953	yes
ZNF845	ZNF845	ZNF845	chr19:53836971-53859372	RIP	Input	OK	2.06075	0.788248	-1.38645	-3.80705	5e-05	0.000153953	yes
KIAA0825	KIAA0825	KIAA0825	chr5:93486555-93954309	RIP	Input	OK	3.21234	1.22877	-1.38641	-4.36438	5e-05	0.000153953	yes
MBTPS1	MBTPS1	MBTPS1	chr16:84087365-84150548	RIP	Input	OK	57.2827	21.9137	-1.38627	-5.52611	5e-05	0.000153953	yes
ZMIZ1	ZMIZ1	ZMIZ1	chr10:80828791-81076285	RIP	Input	OK	16.7785	6.41905	-1.38618	-5.31322	5e-05	0.000153953	yes
GIGYF2	GIGYF2	GIGYF2	chr2:233562014-233725289	RIP	Input	OK	16.0108	6.12543	-1.38616	-4.48644	5e-05	0.000153953	yes
ITPRIP	ITPRIP	ITPRIP	chr10:106069453-106098251	RIP	Input	OK	11.0475	4.2278	-1.38574	-5.1185	5e-05	0.000153953	yes
SPRY1	SPRY1	SPRY1	chr4:124317949-124324915	RIP	Input	OK	1.5733	0.602855	-1.38391	-2.1739	0.0032	0.00718431	yes
XPR1	XPR1	XPR1	chr1:180601145-180859415	RIP	Input	OK	14.9161	5.7218	-1.38233	-5.01596	5e-05	0.000153953	yes
PLD1	PLD1	PLD1	chr3:171318194-171528284	RIP	Input	OK	5.43271	2.08399	-1.38232	-4.61732	5e-05	0.000153953	yes
TEP1	TEP1	TEP1	chr14:20833825-20881579	RIP	Input	OK	4.25792	1.63367	-1.38203	-4.83588	5e-05	0.000153953	yes
KIF13B	KIF13B	KIF13B	chr8:28924794-29120610	RIP	Input	OK	3.87361	1.48654	-1.38172	-4.64285	5e-05	0.000153953	yes
GABRQ	GABRQ	GABRQ	chrX:151806636-151821825	RIP	Input	OK	33.2853	12.781	-1.38089	-5.00095	5e-05	0.000153953	yes
LAMB1	LAMB1	LAMB1	chr7:107564245-107643804	RIP	Input	OK	65.4169	25.1244	-1.38057	-5.51189	5e-05	0.000153953	yes
AP5B1	AP5B1	AP5B1	chr11:65541368-65548062	RIP	Input	OK	13.0776	5.02318	-1.38043	-5.09496	5e-05	0.000153953	yes
ATP2B1	ATP2B1	ATP2B1	chr12:89981825-90049844	RIP	Input	OK	24.8467	9.55038	-1.37943	-5.42105	5e-05	0.000153953	yes
USP4	USP4	USP4	chr3:49314576-49377536	RIP	Input	OK	22.9487	8.82086	-1.37942	-5.21374	5e-05	0.000153953	yes
UBR2	UBR2	UBR2	chr6:42531759-42661243	RIP	Input	OK	9.15246	3.51857	-1.37917	-4.02849	5e-05	0.000153953	yes
GAB1	GAB1	GAB1	chr4:144257982-144395718	RIP	Input	OK	4.85814	1.86796	-1.37895	-4.63213	5e-05	0.000153953	yes
ATP10D	ATP10D	ATP10D	chr4:47487409-47595503	RIP	Input	OK	2.54055	0.976997	-1.37871	-4.0799	5e-05	0.000153953	yes
ANKRD12	ANKRD12	ANKRD12	chr18:9136750-9285983	RIP	Input	OK	2.63928	1.01526	-1.3783	-4.60177	5e-05	0.000153953	yes
TTC27	TTC27	TTC27	chr2:32853086-33046118	RIP	Input	OK	13.527	5.20388	-1.37819	-4.70986	5e-05	0.000153953	yes
INTS1	INTS1	INTS1	chr7:1509912-1544018	RIP	Input	OK	56.9013	21.8988	-1.37761	-5.51681	5e-05	0.000153953	yes
RBM15B	RBM15B	RBM15B	chr3:51428698-51534018	RIP	Input	OK	26.0958	10.044	-1.37749	-4.27532	5e-05	0.000153953	yes
BAHCC1	BAHCC1	BAHCC1	chr17:79373520-79433358	RIP	Input	OK	21.8754	8.42266	-1.37696	-5.39776	5e-05	0.000153953	yes
AARS	AARS	AARS	chr16:70286296-70323412	RIP	Input	OK	222.989	85.8587	-1.37693	-5.44219	5e-05	0.000153953	yes
SPON2	SPON2	SPON2	chr4:1160720-1202750	RIP	Input	OK	22.1825	8.54366	-1.3765	-3.54899	5e-05	0.000153953	yes
ERCC6	ERCC6	ERCC6	chr10:50662525-50747584	RIP	Input	OK	5.9077	2.27623	-1.37595	-4.23537	5e-05	0.000153953	yes
KDM2A	KDM2A	KDM2A	chr11:66886739-67025550	RIP	Input	OK	27.3093	10.5293	-1.37499	-5.28548	5e-05	0.000153953	yes
TBC1D30	TBC1D30	TBC1D30	chr12:65153276-65274798	RIP	Input	OK	4.60299	1.77501	-1.37475	-4.67348	5e-05	0.000153953	yes
TP53BP2	TP53BP2	TP53BP2	chr1:223967594-224033674	RIP	Input	OK	19.9922	7.70954	-1.37472	-5.30572	5e-05	0.000153953	yes
RERE	RERE	RERE	chr1:8412463-8877699	RIP	Input	OK	20.8274	8.03379	-1.37433	-5.31373	5e-05	0.000153953	yes
PLXNB2	PLXNB2	PLXNB2	chr22:50713407-50746001	RIP	Input	OK	92.1671	35.5754	-1.37337	-5.47286	5e-05	0.000153953	yes
NCAPD2	NCAPD2	NCAPD2	chr12:6603297-6641132	RIP	Input	OK	125.337	48.3909	-1.373	-1.97609	0.01525	0.0290627	yes
GNS	GNS	GNS	chr12:65107221-65153226	RIP	Input	OK	57.4005	22.1626	-1.37294	-5.47669	5e-05	0.000153953	yes
ADGRL1	ADGRL1	ADGRL1	chr19:14247963-14316997	RIP	Input	OK	38.3875	14.8253	-1.37257	-5.37093	5e-05	0.000153953	yes
KIF5B	KIF5B	KIF5B	chr10:32297937-32345371	RIP	Input	OK	49.0294	18.9355	-1.37256	-5.48636	5e-05	0.000153953	yes
ARID4B	ARID4B	ARID4B	chr1:235330209-235491534	RIP	Input	OK	11.6477	4.49842	-1.37255	-5.1508	5e-05	0.000153953	yes
RNASEL	RNASEL	RNASEL	chr1:182542768-182558394	RIP	Input	OK	3.29531	1.27276	-1.37245	-3.98177	5e-05	0.000153953	yes
MYC	MYC	MYC	chr8:128748314-128753680	RIP	Input	OK	515.984	199.317	-1.37226	-5.41404	5e-05	0.000153953	yes
KIAA1161	KIAA1161	KIAA1161	chr9:34366663-34376894	RIP	Input	OK	6.84892	2.64603	-1.37205	-4.69394	5e-05	0.000153953	yes
ANO4	ANO4	ANO4	chr12:101188373-101522419	RIP	Input	OK	4.40054	1.70037	-1.37183	-4.1975	5e-05	0.000153953	yes
ZCCHC6	ZCCHC6	ZCCHC6	chr9:88902647-88969402	RIP	Input	OK	6.09143	2.35423	-1.37153	-4.87545	5e-05	0.000153953	yes
CNOT6L	CNOT6L	CNOT6L	chr4:78634540-78740544	RIP	Input	OK	11.4422	4.42281	-1.37133	-5.1352	5e-05	0.000153953	yes
RFC1	RFC1	RFC1	chr4:39289068-39368001	RIP	Input	OK	37.4556	14.4782	-1.3713	-5.47703	5e-05	0.000153953	yes
PPP1R13B	PPP1R13B	PPP1R13B	chr14:104200087-104313927	RIP	Input	OK	5.6798	2.19746	-1.37	-4.49844	5e-05	0.000153953	yes
ATG2A	ATG2A	ATG2A	chr11:64662003-64684722	RIP	Input	OK	8.07373	3.12394	-1.36987	-4.74747	5e-05	0.000153953	yes
ZBTB21	ZBTB21	ZBTB21	chr21:43406939-43445029	RIP	Input	OK	11.4084	4.41683	-1.36901	-5.07978	5e-05	0.000153953	yes
MYO1B	MYO1B	MYO1B	chr2:192110001-192290115	RIP	Input	OK	37.9788	14.7225	-1.36717	-5.4214	5e-05	0.000153953	yes
KPNA5	KPNA5	KPNA5	chr6:117002366-117063030	RIP	Input	OK	2.40549	0.93309	-1.36624	-2.72057	0.0007	0.00179228	yes
NHSL1	NHSL1	NHSL1	chr6:138743180-138893668	RIP	Input	OK	4.1366	1.60502	-1.36585	-4.46386	5e-05	0.000153953	yes
SCFD2	SCFD2	SCFD2	chr4:53739150-54232242	RIP	Input	OK	11.7275	4.55034	-1.36585	-4.63491	5e-05	0.000153953	yes
ARHGAP11B	ARHGAP11B	ARHGAP11B	chr15:30918878-30931013	RIP	Input	OK	16.8203	6.52646	-1.36584	-3.89264	5e-05	0.000153953	yes
TRMT10A	TRMT10A	TRMT10A	chr4:100467863-100485214	RIP	Input	OK	3.61422	1.4033	-1.36486	-3.64116	5e-05	0.000153953	yes
PGM2	PGM2	PGM2	chr4:37828281-37864559	RIP	Input	OK	23.7632	9.23639	-1.36333	-5.02227	5e-05	0.000153953	yes
MIPOL1	MIPOL1	MIPOL1	chr14:37667117-38020464	RIP	Input	OK	3.30418	1.2843	-1.36331	-4.19934	5e-05	0.000153953	yes
LIG3	LIG3	LIG3	chr17:33307516-33332088	RIP	Input	OK	20.4963	7.96982	-1.36275	-5.10482	5e-05	0.000153953	yes
CARMIL1	CARMIL1	CARMIL1	chr6:25279655-25620758	RIP	Input	OK	13.3247	5.18388	-1.362	-5.11058	5e-05	0.000153953	yes
USP54	USP54	USP54	chr10:75196185-75351108	RIP	Input	OK	4.35289	1.69388	-1.36165	-3.13145	5e-05	0.000153953	yes
PTPRA	PTPRA	PTPRA	chr20:2815960-3019315	RIP	Input	OK	25.3551	9.86714	-1.36157	-3.59243	5e-05	0.000153953	yes
GOLGA3	GOLGA3	GOLGA3	chr12:133345494-133405426	RIP	Input	OK	41.1158	16.0028	-1.36137	-5.257	5e-05	0.000153953	yes
IPP	IPP	IPP	chr1:46153846-46216485	RIP	Input	OK	5.4357	2.11635	-1.36089	-2.38735	0.00225	0.00521238	yes
ZW10	ZW10	ZW10	chr11:113603904-113644485	RIP	Input	OK	14.2745	5.55989	-1.36031	-4.75992	5e-05	0.000153953	yes
TRAPPC10	TRAPPC10	TRAPPC10	chr21:45432205-45526432	RIP	Input	OK	10.917	4.25271	-1.36013	-5.03667	5e-05	0.000153953	yes
PTPRM	PTPRM	PTPRM	chr18:7567313-8406859	RIP	Input	OK	24.5097	9.54989	-1.35979	-5.30932	5e-05	0.000153953	yes
ENOX1	ENOX1	ENOX1	chr13:43787268-44361116	RIP	Input	OK	4.05043	1.57835	-1.35966	-3.35992	5e-05	0.000153953	yes
ZNF273	ZNF273	ZNF273	chr7:64363619-64391955	RIP	Input	OK	2.50082	0.974794	-1.35923	-3.46489	5e-05	0.000153953	yes
NFIC	NFIC	NFIC	chr19:3359560-3469215	RIP	Input	OK	53.1313	20.7141	-1.35895	-5.36882	5e-05	0.000153953	yes
ADAMTS1	ADAMTS1	ADAMTS1	chr21:28208605-28217728	RIP	Input	OK	8.5266	3.32445	-1.35886	-4.65523	5e-05	0.000153953	yes
PTPRS	PTPRS	PTPRS	chr19:5205518-5340814	RIP	Input	OK	79.0881	30.8367	-1.35881	-5.31194	5e-05	0.000153953	yes
NFATC2	NFATC2	NFATC2	chr20:50003493-50179370	RIP	Input	OK	3.15857	1.23195	-1.35834	-4.22963	5e-05	0.000153953	yes
IPO7	IPO7	IPO7	chr11:9406168-9469674	RIP	Input	OK	70.2371	27.4023	-1.35794	-5.42044	5e-05	0.000153953	yes
ADAMTS3	ADAMTS3	ADAMTS3	chr4:73146685-73434516	RIP	Input	OK	4.59666	1.79373	-1.35762	-4.4125	5e-05	0.000153953	yes
EXTL3	EXTL3	EXTL3	chr8:28558989-28611207	RIP	Input	OK	22.2959	8.7022	-1.35733	-4.97101	5e-05	0.000153953	yes
TLE4	TLE4	TLE4	chr9:82186687-82341796	RIP	Input	OK	10.0483	3.92382	-1.35662	-4.83807	5e-05	0.000153953	yes
SHANK3	SHANK3	SHANK3	chr22:51113069-51171640	RIP	Input	OK	4.49945	1.75798	-1.35583	-4.2685	5e-05	0.000153953	yes
PIK3CA	PIK3CA	PIK3CA	chr3:178866310-178984838	RIP	Input	OK	3.14739	1.22974	-1.3558	-4.31695	5e-05	0.000153953	yes
CNTRL	CNTRL	CNTRL	chr9:123850573-123939888	RIP	Input	OK	1.80794	0.706405	-1.35578	-4.18263	5e-05	0.000153953	yes
ESYT1	ESYT1	ESYT1	chr12:56521985-56538460	RIP	Input	OK	58.2988	22.7871	-1.35525	-5.38535	5e-05	0.000153953	yes
CASKIN2	CASKIN2	CASKIN2	chr17:73452544-73511664	RIP	Input	OK	13.0438	5.10012	-1.35476	-2.72856	0.00065	0.00167501	yes
ANKLE2	ANKLE2	ANKLE2	chr12:133302252-133338474	RIP	Input	OK	70.5144	27.5732	-1.35465	-5.41398	5e-05	0.000153953	yes
STARD8	STARD8	STARD8	chrX:67867510-67945684	RIP	Input	OK	10.3888	4.06282	-1.35447	-4.73475	5e-05	0.000153953	yes
NEMP2	NEMP2	NEMP2	chr2:191371618-191399468	RIP	Input	OK	3.36897	1.31776	-1.35421	-3.55444	5e-05	0.000153953	yes
ENAH	ENAH	ENAH	chr1:225674531-225840845	RIP	Input	OK	37.0718	14.5029	-1.35398	-5.43648	5e-05	0.000153953	yes
ARRB1	ARRB1	ARRB1	chr11:74971165-75062875	RIP	Input	OK	1.65494	0.647995	-1.35272	-3.78893	5e-05	0.000153953	yes
MAML1	MAML1	MAML1	chr5:179159850-179204287	RIP	Input	OK	29.8925	11.7054	-1.3526	-5.27077	5e-05	0.000153953	yes
LMLN	LMLN	LMLN	chr3:197687070-197770591	RIP	Input	OK	2.43577	0.955821	-1.34957	-4.00235	5e-05	0.000153953	yes
POP1	POP1	POP1	chr8:99129520-99172069	RIP	Input	OK	6.15384	2.41713	-1.34819	-4.45571	5e-05	0.000153953	yes
FBXL17	FBXL17	FBXL17	chr5:107194733-107717799	RIP	Input	OK	9.26567	3.64092	-1.34759	-4.51626	5e-05	0.000153953	yes
USP22	USP22	USP22	chr17:20902905-20946352	RIP	Input	OK	94.6509	37.2042	-1.34715	-5.36646	5e-05	0.000153953	yes
DHX9	DHX9	DHX9	chr1:182808438-182857117	RIP	Input	OK	106.879	42.0334	-1.34636	-5.3993	5e-05	0.000153953	yes
SEL1L	SEL1L	SEL1L	chr14:81937890-82000205	RIP	Input	OK	12.3563	4.86175	-1.3457	-4.86062	5e-05	0.000153953	yes
DISP2	DISP2	DISP2	chr15:40650435-40663257	RIP	Input	OK	0.928903	0.365579	-1.34534	-2.13286	0.0088	0.0178509	yes
GREB1L	GREB1L	GREB1L	chr18:18822202-19106073	RIP	Input	OK	5.01294	1.97298	-1.34528	-4.77577	5e-05	0.000153953	yes
KDM5C	KDM5C	KDM5C	chrX:53220502-53254604	RIP	Input	OK	55.113	21.7099	-1.34404	-5.31715	5e-05	0.000153953	yes
PARP14	PARP14	PARP14	chr3:122399671-122449687	RIP	Input	OK	2.15069	0.847272	-1.3439	-4.1382	5e-05	0.000153953	yes
RRP1B	RRP1B	RRP1B	chr21:45079431-45115960	RIP	Input	OK	27.2444	10.7345	-1.34371	-5.22084	5e-05	0.000153953	yes
USP42	USP42	USP42	chr7:6144549-6201195	RIP	Input	OK	10.3207	4.06766	-1.34326	-4.76198	5e-05	0.000153953	yes
HELZ	HELZ	HELZ	chr17:65066553-65258196	RIP	Input	OK	12.2	4.81024	-1.3427	-5.25554	5e-05	0.000153953	yes
TRMT44	TRMT44	TRMT44	chr4:8442531-8478282	RIP	Input	OK	6.71439	2.64741	-1.34267	-4.09436	5e-05	0.000153953	yes
KIF18A	KIF18A	KIF18A	chr11:28042162-28129746	RIP	Input	OK	17.2508	6.80278	-1.34246	-4.94869	5e-05	0.000153953	yes
WNK1	WNK1	WNK1	chr12:862088-1020618	RIP	Input	OK	79.3619	31.315	-1.34159	-5.29332	5e-05	0.000153953	yes
EIF2AK3	EIF2AK3	EIF2AK3	chr2:88838237-88927094	RIP	Input	OK	6.77084	2.6721	-1.34136	-4.39899	5e-05	0.000153953	yes
ARHGEF17	ARHGEF17	ARHGEF17	chr11:73019662-73080425	RIP	Input	OK	13.5394	5.34591	-1.34065	-5.05914	5e-05	0.000153953	yes
NRP1	NRP1	NRP1	chr10:33466418-33623833	RIP	Input	OK	16.9255	6.68394	-1.34043	-4.43179	5e-05	0.000153953	yes
ORC1	ORC1	ORC1	chr1:52838500-52870143	RIP	Input	OK	18.7124	7.39185	-1.33998	-4.89571	5e-05	0.000153953	yes
ZCCHC24	ZCCHC24	ZCCHC24	chr10:81142082-81205383	RIP	Input	OK	5.944	2.34992	-1.33882	-4.38435	5e-05	0.000153953	yes
RPA1	RPA1	RPA1	chr17:1733272-1802848	RIP	Input	OK	55.0745	21.7819	-1.33826	-5.32512	5e-05	0.000153953	yes
CSF1	CSF1	CSF1	chr1:110453232-110473616	RIP	Input	OK	8.85082	3.50268	-1.33735	-4.40914	5e-05	0.000153953	yes
PCNX4	PCNX4	PCNX4	chr14:60558628-60601532	RIP	Input	OK	17.5011	6.92711	-1.33712	-4.83077	5e-05	0.000153953	yes
PPARGC1A	PPARGC1A	PPARGC1A	chr4:23793643-24474452	RIP	Input	OK	11.1285	4.40546	-1.33689	-5.04879	5e-05	0.000153953	yes
UBE2O	UBE2O	UBE2O	chr17:74385612-74449288	RIP	Input	OK	25.711	10.1826	-1.33628	-5.1903	5e-05	0.000153953	yes
DAAM1	DAAM1	DAAM1	chr14:59655380-59838123	RIP	Input	OK	4.77302	1.8907	-1.33598	-4.40832	5e-05	0.000153953	yes
SF3B1	SF3B1	SF3B1	chr2:198256697-198299817	RIP	Input	OK	55.168	21.8618	-1.33542	-5.14056	5e-05	0.000153953	yes
PRPF6	PRPF6	PRPF6	chr20:62612430-62664453	RIP	Input	OK	157.663	62.4833	-1.3353	-5.33952	5e-05	0.000153953	yes
RSBN1L	RSBN1L	RSBN1L	chr7:77286976-77409120	RIP	Input	OK	9.38067	3.71833	-1.33504	-4.01611	5e-05	0.000153953	yes
GNAZ	GNAZ	GNAZ	chr22:23401592-23484241	RIP	Input	OK	8.6498	3.43063	-1.33419	-4.367	5e-05	0.000153953	yes
HERC3	HERC3	HERC3	chr4:89513573-89629693	RIP	Input	OK	3.68263	1.46073	-1.33404	-3.5751	5e-05	0.000153953	yes
CTNNA1	CTNNA1	CTNNA1	chr5:138080118-138270723	RIP	Input	OK	191.388	75.9719	-1.33296	-5.25401	5e-05	0.000153953	yes
AGL	AGL	AGL	chr1:100315639-100389579	RIP	Input	OK	6.53486	2.596	-1.33187	-4.70281	5e-05	0.000153953	yes
SSH1	SSH1	SSH1	chr12:109176465-109251359	RIP	Input	OK	13.6751	5.4402	-1.32982	-4.06222	5e-05	0.000153953	yes
GCN1	GCN1	GCN1	chr12:120565013-120632513	RIP	Input	OK	49.2006	19.5872	-1.32876	-5.28839	5e-05	0.000153953	yes
MKL1	MKL1	MKL1	chr22:40766565-41032723	RIP	Input	OK	19.9763	7.95638	-1.32811	-3.39707	5e-05	0.000153953	yes
ZNF319	ZNF319	ZNF319	chr16:58028571-58055527	RIP	Input	OK	13.2511	5.27911	-1.32775	-2.69492	0.0008	0.00202274	yes
GPR158	GPR158	GPR158	chr10:25401986-25891157	RIP	Input	OK	1.94976	0.777557	-1.32628	-3.7271	5e-05	0.000153953	yes
STXBP4	STXBP4	STXBP4	chr17:52978051-53241449	RIP	Input	OK	3.81408	1.52169	-1.32566	-1.78509	0.01705	0.0321072	yes
RICTOR	RICTOR	RICTOR	chr5:38938022-39074510	RIP	Input	OK	13.8386	5.52197	-1.32544	-5.15252	5e-05	0.000153953	yes
ZNF574	ZNF574	ZNF574	chr19:42572628-42585720	RIP	Input	OK	15.0491	6.00668	-1.32504	-4.41294	5e-05	0.000153953	yes
SYNM	SYNM	SYNM	chr15:99645285-99675800	RIP	Input	OK	5.64056	2.25415	-1.32325	-4.6332	5e-05	0.000153953	yes
PKP4	PKP4	PKP4	chr2:159313391-159591514	RIP	Input	OK	18.75	7.49843	-1.32223	-4.97106	5e-05	0.000153953	yes
SYNJ2	SYNJ2	SYNJ2	chr6:158402887-158520207	RIP	Input	OK	5.89578	2.35861	-1.32175	-4.65052	5e-05	0.000153953	yes
GNAO1	GNAO1	GNAO1	chr16:56225250-56391356	RIP	Input	OK	12.4149	4.96777	-1.32141	-4.66557	5e-05	0.000153953	yes
AP1B1	AP1B1	AP1B1	chr22:29723668-29784572	RIP	Input	OK	47.3787	18.9609	-1.32121	-5.16538	5e-05	0.000153953	yes
BRPF1	BRPF1	BRPF1	chr3:9773412-9789701	RIP	Input	OK	22.5617	9.03064	-1.32097	-5.03875	5e-05	0.000153953	yes
ZNF765	ZNF765	ZNF765	chr19:53898396-53915262	RIP	Input	OK	2.01433	0.80674	-1.32012	-3.48934	5e-05	0.000153953	yes
RABGAP1	RABGAP1	RABGAP1	chr9:125703287-125867147	RIP	Input	OK	23.602	9.45364	-1.31997	-5.11345	5e-05	0.000153953	yes
ZNF275	ZNF275	ZNF275	chrX:152599612-152625567	RIP	Input	OK	7.85524	3.14767	-1.31937	-4.60466	5e-05	0.000153953	yes
SLC7A1	SLC7A1	SLC7A1	chr13:30083550-30169825	RIP	Input	OK	44.4601	17.8163	-1.31931	-5.24321	5e-05	0.000153953	yes
NOP14	NOP14	NOP14	chr4:2937272-2965233	RIP	Input	OK	47.1195	18.884	-1.31916	-4.99385	5e-05	0.000153953	yes
MEGF8	MEGF8	MEGF8	chr19:42829760-42882921	RIP	Input	OK	6.71159	2.68988	-1.31911	-4.73149	5e-05	0.000153953	yes
CHD3	CHD3	CHD3	chr17:7759998-7816075	RIP	Input	OK	50.0526	20.0755	-1.31801	-4.57493	5e-05	0.000153953	yes
MAP3K21	MAP3K21	MAP3K21	chr1:233463513-233520894	RIP	Input	OK	16.2161	6.50689	-1.31739	-4.91275	5e-05	0.000153953	yes
FOXO3	FOXO3	FOXO3	chr6:108881025-109005971	RIP	Input	OK	10.926	4.38526	-1.31703	-4.81663	5e-05	0.000153953	yes
FAXDC2	FAXDC2	FAXDC2	chr5:154198051-154230245	RIP	Input	OK	0.714069	0.286642	-1.31681	-1.77492	0.02195	0.0402126	yes
EPHB2	EPHB2	EPHB2	chr1:23037330-23247993	RIP	Input	OK	1.38802	0.557191	-1.31679	-3.80926	5e-05	0.000153953	yes
KIRREL	KIRREL	KIRREL	chr1:157963062-158070052	RIP	Input	OK	14.2713	5.7339	-1.31553	-5.04759	5e-05	0.000153953	yes
PTPRJ	PTPRJ	PTPRJ	chr11:48002109-48192394	RIP	Input	OK	21.9891	8.83525	-1.31545	-4.75845	5e-05	0.000153953	yes
LOC100287042	LOC100287042	LOC100287042	chr17:73267379-73285530	RIP	Input	OK	5.06346	2.0364	-1.3141	-2.02949	0.01155	0.0226847	yes
FKBP15	FKBP15	FKBP15	chr9:115927799-115983641	RIP	Input	OK	13.8793	5.5821	-1.31405	-4.90049	5e-05	0.000153953	yes
PLK2	PLK2	PLK2	chr5:57749809-57755966	RIP	Input	OK	3.48124	1.40055	-1.31361	-3.33364	5e-05	0.000153953	yes
SEC24A	SEC24A	SEC24A	chr5:133984474-134063601	RIP	Input	OK	24.8896	10.0154	-1.31332	-4.29273	5e-05	0.000153953	yes
TGFBR1	TGFBR1	TGFBR1	chr9:101867370-101916473	RIP	Input	OK	14.2999	5.75546	-1.31301	-4.92987	5e-05	0.000153953	yes
CPS1	CPS1	CPS1	chr2:211342405-211543832	RIP	Input	OK	336.987	135.645	-1.31286	-5.02913	5e-05	0.000153953	yes
ABTB2	ABTB2	ABTB2	chr11:34172533-34379555	RIP	Input	OK	18.8156	7.58	-1.31166	-4.89198	5e-05	0.000153953	yes
GNPTAB	GNPTAB	GNPTAB	chr12:102139274-102224645	RIP	Input	OK	7.73787	3.11859	-1.31104	-4.60732	5e-05	0.000153953	yes
SEC14L1	SEC14L1	SEC14L1	chr17:75084724-75213181	RIP	Input	OK	43.4969	17.532	-1.31092	-4.29646	5e-05	0.000153953	yes
ZNF805	ZNF805	ZNF805	chr19:57752052-57774106	RIP	Input	OK	6.31927	2.54788	-1.31046	-4.68879	5e-05	0.000153953	yes
ARHGEF2	ARHGEF2	ARHGEF2	chr1:155916629-155948336	RIP	Input	OK	48.3825	19.5149	-1.30991	-5.11511	5e-05	0.000153953	yes
ZC3H6	ZC3H6	ZC3H6	chr2:113033177-113097640	RIP	Input	OK	3.59439	1.45046	-1.30924	-4.49974	5e-05	0.000153953	yes
GTF3C3	GTF3C3	GTF3C3	chr2:197627755-197664492	RIP	Input	OK	15.4217	6.22407	-1.30903	-4.59258	5e-05	0.000153953	yes
TCOF1	TCOF1	TCOF1	chr5:149737201-149779871	RIP	Input	OK	81.4328	32.8795	-1.30842	-5.18766	5e-05	0.000153953	yes
LRIG3	LRIG3	LRIG3	chr12:59265936-59314319	RIP	Input	OK	5.04704	2.03897	-1.30759	-4.17527	5e-05	0.000153953	yes
SZT2	SZT2	SZT2	chr1:43855555-43919918	RIP	Input	OK	7.25807	2.93295	-1.30724	-4.50255	5e-05	0.000153953	yes
OSBPL10	OSBPL10	OSBPL10	chr3:31702316-32033228	RIP	Input	OK	43.6994	17.6693	-1.30637	-5.02473	5e-05	0.000153953	yes
ZNF611	ZNF611	ZNF611	chr19:53206065-53238307	RIP	Input	OK	2.6566	1.07437	-1.30609	-3.6479	5e-05	0.000153953	yes
SOBP	SOBP	SOBP	chr6:107811316-107982513	RIP	Input	OK	1.8385	0.74385	-1.30544	-3.26176	5e-05	0.000153953	yes
USP32	USP32	USP32	chr17:58227296-58469586	RIP	Input	OK	15.4696	6.25968	-1.30527	-5.01902	5e-05	0.000153953	yes
MAP3K9	MAP3K9	MAP3K9	chr14:71189242-71275888	RIP	Input	OK	3.56257	1.44173	-1.30512	-4.48097	5e-05	0.000153953	yes
LRP5	LRP5	LRP5	chr11:68080076-68216743	RIP	Input	OK	39.7515	16.0928	-1.30459	-5.12109	5e-05	0.000153953	yes
CYP2T1P	CYP2T1P	CYP2T1P	chr19:41314347-41317005	RIP	Input	OK	1.62783	0.659209	-1.30415	-2.07844	0.00865	0.0175656	yes
CNNM4	CNNM4	CNNM4	chr2:97426638-97477628	RIP	Input	OK	5.36201	2.17221	-1.30361	-4.29141	5e-05	0.000153953	yes
LINC00630	LINC00630	LINC00630	chrX:102024094-102140338	RIP	Input	OK	1.27874	0.518367	-1.30268	-1.92002	0.01175	0.0230328	yes
RNF111	RNF111	RNF111	chr15:59279786-59389618	RIP	Input	OK	9.38122	3.80302	-1.30263	-4.6648	5e-05	0.000153953	yes
ZCCHC2	ZCCHC2	ZCCHC2	chr18:60190657-60253976	RIP	Input	OK	6.48484	2.62929	-1.3024	-4.37477	5e-05	0.000153953	yes
CHST15	CHST15	CHST15	chr10:125767181-125853123	RIP	Input	OK	9.30143	3.77131	-1.30239	-4.45018	5e-05	0.000153953	yes
OAS3	OAS3	OAS3	chr12:113376237-113411055	RIP	Input	OK	2.172	0.880666	-1.30236	-3.69885	5e-05	0.000153953	yes
IFT57	IFT57	IFT57	chr3:107879658-107941417	RIP	Input	OK	15.8836	6.44095	-1.30219	-4.68489	5e-05	0.000153953	yes
CD44	CD44	CD44	chr11:35160416-35253949	RIP	Input	OK	118.534	48.0771	-1.30188	-5.13297	5e-05	0.000153953	yes
MBP	MBP	MBP	chr18:74690788-74844774	RIP	Input	OK	8.03211	3.25841	-1.30161	-4.0751	5e-05	0.000153953	yes
RLF	RLF	RLF	chr1:40627040-40706593	RIP	Input	OK	5.55891	2.25581	-1.30115	-4.47005	5e-05	0.000153953	yes
SH3KBP1	SH3KBP1	SH3KBP1	chrX:19552082-19905744	RIP	Input	OK	21.3939	8.69385	-1.29913	-5.00874	5e-05	0.000153953	yes
ZNF17	ZNF17	ZNF17	chr19:57922514-57933307	RIP	Input	OK	6.02391	2.44845	-1.29883	-4.07656	5e-05	0.000153953	yes
PPIP5K2	PPIP5K2	PPIP5K2	chr5:102455951-102540612	RIP	Input	OK	8.46579	3.441	-1.29882	-4.68447	5e-05	0.000153953	yes
ZC3H7B	ZC3H7B	ZC3H7B	chr22:41640780-41756151	RIP	Input	OK	20.5274	8.35289	-1.2972	-2.85599	0.00055	0.00143929	yes
EFL1	EFL1	EFL1	chr15:82422560-82555104	RIP	Input	OK	10.7142	4.36188	-1.29651	-4.6492	5e-05	0.000153953	yes
ARHGAP10	ARHGAP10	ARHGAP10	chr4:148653452-148993927	RIP	Input	OK	7.92685	3.22813	-1.29605	-4.22624	5e-05	0.000153953	yes
VAV2	VAV2	VAV2	chr9:136627015-136857446	RIP	Input	OK	17.315	7.05184	-1.29595	-4.8917	5e-05	0.000153953	yes
ZMYM4	ZMYM4	ZMYM4	chr1:35734567-35887545	RIP	Input	OK	15.3327	6.25203	-1.29422	-5.0001	5e-05	0.000153953	yes
SCAND2P	SCAND2P	SCAND2P	chr15:85174690-85197574	RIP	Input	OK	5.07667	2.07021	-1.2941	-2.81619	0.00045	0.00119906	yes
DENND5A	DENND5A	DENND5A	chr11:9160374-9286873	RIP	Input	OK	31.1679	12.7101	-1.29408	-5.1207	5e-05	0.000153953	yes
DNM2	DNM2	DNM2	chr19:10828728-10942586	RIP	Input	OK	60.3112	24.5981	-1.29388	-5.09242	5e-05	0.000153953	yes
SNX30	SNX30	SNX30	chr9:115513133-115637267	RIP	Input	OK	4.90247	2.00145	-1.29246	-4.38559	5e-05	0.000153953	yes
GPR135	GPR135	GPR135	chr14:59930239-59932059	RIP	Input	OK	9.65318	3.94207	-1.29205	-2.72396	0.0008	0.00202274	yes
FAM186B	FAM186B	FAM186B	chr12:49976657-49999433	RIP	Input	OK	0.985595	0.402888	-1.29062	-2.23398	0.005	0.0107225	yes
DNMBP	DNMBP	DNMBP	chr10:101635327-101769710	RIP	Input	OK	16.2641	6.65054	-1.29015	-4.8295	5e-05	0.000153953	yes
PSPC1	PSPC1	PSPC1	chr13:20248891-20357159	RIP	Input	OK	26.3291	10.7674	-1.28999	-4.66868	5e-05	0.000153953	yes
ZNF264	ZNF264	ZNF264	chr19:57702867-57734214	RIP	Input	OK	4.13499	1.69134	-1.28971	-4.49134	5e-05	0.000153953	yes
KIF1C	KIF1C	KIF1C	chr17:4901242-4931694	RIP	Input	OK	55.0754	22.5416	-1.28882	-5.13174	5e-05	0.000153953	yes
ZNF862	ZNF862	ZNF862	chr7:149535455-149564568	RIP	Input	OK	2.04593	0.838487	-1.28689	-3.62214	5e-05	0.000153953	yes
LSG1	LSG1	LSG1	chr3:194361516-194393206	RIP	Input	OK	18.0625	7.40658	-1.28612	-4.79266	5e-05	0.000153953	yes
AKAP2	AKAP2	AKAP2	chr9:112403067-112934791	RIP	Input	OK	33.7819	13.8575	-1.28558	-4.08312	5e-05	0.000153953	yes
LMBRD2	LMBRD2	LMBRD2	chr5:36103413-36152015	RIP	Input	OK	7.02536	2.88302	-1.28499	-4.11535	5e-05	0.000153953	yes
HK1	HK1	HK1	chr10:71029755-71161637	RIP	Input	OK	46.3098	19.0072	-1.28477	-5.0405	5e-05	0.000153953	yes
PDE4D	PDE4D	PDE4D	chr5:58264865-59843484	RIP	Input	OK	28.51	11.7124	-1.28342	-5.0617	5e-05	0.000153953	yes
DSTYK	DSTYK	DSTYK	chr1:205111630-205180727	RIP	Input	OK	8.28284	3.4028	-1.2834	-4.78285	5e-05	0.000153953	yes
SETD1B	SETD1B	SETD1B	chr12:122242637-122270562	RIP	Input	OK	26.0908	10.7351	-1.28121	-5.05792	5e-05	0.000153953	yes
NUP214	NUP214	NUP214	chr9:134000947-134110057	RIP	Input	OK	31.7035	13.0486	-1.28075	-4.85652	5e-05	0.000153953	yes
LPIN2	LPIN2	LPIN2	chr18:2916991-3011945	RIP	Input	OK	5.65656	2.32866	-1.28042	-4.26031	5e-05	0.000153953	yes
DDX23	DDX23	DDX23	chr12:49223538-49245957	RIP	Input	OK	56.0722	23.1024	-1.27924	-5.08367	5e-05	0.000153953	yes
CENPF	CENPF	CENPF	chr1:214776531-214837914	RIP	Input	OK	71.4977	29.4607	-1.27911	-5.02942	5e-05	0.000153953	yes
EML6	EML6	EML6	chr2:54952148-55199156	RIP	Input	OK	2.60728	1.07479	-1.27849	-4.18994	5e-05	0.000153953	yes
NR1D2	NR1D2	NR1D2	chr3:23986750-24022109	RIP	Input	OK	29.6701	12.232	-1.27835	-4.97748	5e-05	0.000153953	yes
IL16	IL16	IL16	chr15:81489218-81616524	RIP	Input	OK	0.814067	0.335775	-1.27765	-2.50744	0.0018	0.00425375	yes
UBE3A	UBE3A	UBE3A	chr15:25582395-25684175	RIP	Input	OK	27.7929	11.4651	-1.27746	-4.92393	5e-05	0.000153953	yes
SPPL2A	SPPL2A	SPPL2A	chr15:50999736-51057910	RIP	Input	OK	20.437	8.43225	-1.27719	-4.30289	5e-05	0.000153953	yes
ACACB	ACACB	ACACB	chr12:109577201-109706030	RIP	Input	OK	5.42543	2.23985	-1.27634	-4.60182	5e-05	0.000153953	yes
SNX33	SNX33	SNX33	chr15:75941347-75950968	RIP	Input	OK	20.5029	8.47701	-1.2742	-4.68606	5e-05	0.000153953	yes
ARHGEF10	ARHGEF10	ARHGEF10	chr8:1772141-1906807	RIP	Input	OK	13.8659	5.73323	-1.27412	-4.74834	5e-05	0.000153953	yes
PALLD	PALLD	PALLD	chr4:169418216-169849608	RIP	Input	OK	15.4874	6.40366	-1.27412	-4.68784	5e-05	0.000153953	yes
NUAK2	NUAK2	NUAK2	chr1:205271190-205290919	RIP	Input	OK	17.4182	7.20567	-1.27339	-4.53681	5e-05	0.000153953	yes
DDHD1	DDHD1	DDHD1	chr14:53503457-53620046	RIP	Input	OK	4.78577	1.98115	-1.27241	-4.62027	5e-05	0.000153953	yes
SH3PXD2A	SH3PXD2A	SH3PXD2A	chr10:105353783-105615164	RIP	Input	OK	14.0242	5.81023	-1.27125	-4.98962	5e-05	0.000153953	yes
MCPH1	MCPH1	MCPH1	chr8:6264112-6565730	RIP	Input	OK	9.12114	3.7808	-1.27052	-4.14559	5e-05	0.000153953	yes
PLEKHM1	PLEKHM1	PLEKHM1	chr17_ctg5_hap1:128327-183214	RIP	Input	OK	6.7688	2.80596	-1.2704	-4.18816	5e-05	0.000153953	yes
RDX	RDX	RDX	chr11:110045604-110167437	RIP	Input	OK	99.4764	41.2472	-1.27006	-5.01109	5e-05	0.000153953	yes
DNAJC13	DNAJC13	DNAJC13	chr3:132136503-132257876	RIP	Input	OK	12.3902	5.13764	-1.27002	-4.84113	5e-05	0.000153953	yes
CD2AP	CD2AP	CD2AP	chr6:47445524-47594996	RIP	Input	OK	18.5736	7.70377	-1.26961	-4.86147	5e-05	0.000153953	yes
IARS	IARS	IARS	chr9:94972489-95056038	RIP	Input	OK	113.236	46.984	-1.2691	-5.04667	5e-05	0.000153953	yes
FZD10-AS1	FZD10-AS1	FZD10-AS1	chr12:130636137-130646223	RIP	Input	OK	3.02917	1.25719	-1.26872	-3.13298	0.0001	0.000295931	yes
SYNE2	SYNE2	SYNE2	chr14:64319682-64693167	RIP	Input	OK	18.7449	7.78094	-1.26848	-3.51349	5e-05	0.000153953	yes
EPB41L3	EPB41L3	EPB41L3	chr18:5392274-5628990	RIP	Input	OK	14.0257	5.82407	-1.26797	-4.6124	5e-05	0.000153953	yes
COL15A1	COL15A1	COL15A1	chr9:101705994-101833074	RIP	Input	OK	7.1584	2.97274	-1.26784	-4.43064	5e-05	0.000153953	yes
SDC2	SDC2	SDC2	chr8:97505881-97624037	RIP	Input	OK	41.6077	17.2829	-1.2675	-4.87519	5e-05	0.000153953	yes
SPAG5	SPAG5	SPAG5	chr17:26904582-26926056	RIP	Input	OK	66.1523	27.4924	-1.26676	-5.06064	5e-05	0.000153953	yes
KMT2E	KMT2E	KMT2E	chr7:104654636-104754532	RIP	Input	OK	14.3213	5.9552	-1.26594	-4.85996	5e-05	0.000153953	yes
CDK14	CDK14	CDK14	chr7:90225675-90839905	RIP	Input	OK	1.00859	0.419599	-1.26525	-2.45207	0.00065	0.00167501	yes
CLTCL1	CLTCL1	CLTCL1	chr22:19166986-19279239	RIP	Input	OK	16.3589	6.80998	-1.26436	-4.82546	5e-05	0.000153953	yes
NUP210	NUP210	NUP210	chr3:13357729-13461819	RIP	Input	OK	84.0783	35.0018	-1.2643	-5.04794	5e-05	0.000153953	yes
TRIM37	TRIM37	TRIM37	chr17:56833229-57184282	RIP	Input	OK	20.1396	8.38536	-1.26409	-4.66197	5e-05	0.000153953	yes
UBE4B	UBE4B	UBE4B	chr1:10093040-10241296	RIP	Input	OK	18.5472	7.72374	-1.26383	-4.82316	5e-05	0.000153953	yes
APP	APP	APP	chr21:27252860-27543446	RIP	Input	OK	281.631	117.306	-1.26352	-4.92056	5e-05	0.000153953	yes
SNX19	SNX19	SNX19	chr11:130745765-130786382	RIP	Input	OK	18.263	7.60725	-1.26348	-4.61427	5e-05	0.000153953	yes
HERC5	HERC5	HERC5	chr4:89378267-89427319	RIP	Input	OK	5.70469	2.37626	-1.26346	-4.05428	5e-05	0.000153953	yes
SMCHD1	SMCHD1	SMCHD1	chr18:2655885-2805015	RIP	Input	OK	7.287	3.03621	-1.26305	-4.64956	5e-05	0.000153953	yes
KIF15	KIF15	KIF15	chr3:44803208-44894748	RIP	Input	OK	10.9016	4.54272	-1.26291	-4.69996	5e-05	0.000153953	yes
COG1	COG1	COG1	chr17:71189172-71258019	RIP	Input	OK	34.6213	14.4286	-1.26273	-3.21784	5e-05	0.000153953	yes
LRPPRC	LRPPRC	LRPPRC	chr2:44113362-44223144	RIP	Input	OK	50.5462	21.0717	-1.2623	-5.04291	5e-05	0.000153953	yes
DHX37	DHX37	DHX37	chr12:125431369-125473667	RIP	Input	OK	16.1854	6.75155	-1.2614	-4.65503	5e-05	0.000153953	yes
TMF1	TMF1	TMF1	chr3:69068977-69101484	RIP	Input	OK	7.80089	3.25406	-1.2614	-4.63139	5e-05	0.000153953	yes
ZNF699	ZNF699	ZNF699	chr19:9401815-9420390	RIP	Input	OK	1.45804	0.608286	-1.26121	-3.17783	5e-05	0.000153953	yes
NF2	NF2	NF2	chr22:29999544-30094589	RIP	Input	OK	25.4626	10.6241	-1.26104	-4.89429	5e-05	0.000153953	yes
BCAS3	BCAS3	BCAS3	chr17:58755135-59470199	RIP	Input	OK	8.25898	3.44757	-1.26038	-4.14966	5e-05	0.000153953	yes
NAT10	NAT10	NAT10	chr11:34127110-34168458	RIP	Input	OK	35.1648	14.68	-1.26028	-4.91791	5e-05	0.000153953	yes
BCAR3	BCAR3	BCAR3	chr1:94027297-94312706	RIP	Input	OK	7.60105	3.17371	-1.26003	-4.15003	5e-05	0.000153953	yes
ADARB2	ADARB2	ADARB2	chr10:1223252-1779670	RIP	Input	OK	1.60447	0.670031	-1.2598	-3.36958	5e-05	0.000153953	yes
ATAD2	ATAD2	ATAD2	chr8:124332090-124408705	RIP	Input	OK	28.4988	11.9017	-1.25973	-4.95551	5e-05	0.000153953	yes
C4A	C4A	C4A	chr6_mcf_hap5:3362415-3383040	RIP	Input	OK	0.982182	0.410375	-1.25905	-2.48048	0.00175	0.00415124	yes
SKI	SKI	SKI	chr1:2160133-2241652	RIP	Input	OK	30.2303	12.6379	-1.25823	-4.85185	5e-05	0.000153953	yes
LOC90784	LOC90784	LOC90784	chr2:86247338-86250991	RIP	Input	OK	2.27644	0.952388	-1.25716	-3.05205	5e-05	0.000153953	yes
SNRK	SNRK	SNRK	chr3:43328003-43393454	RIP	Input	OK	10.6975	4.47709	-1.25664	-4.42736	5e-05	0.000153953	yes
ABLIM1	ABLIM1	ABLIM1	chr10:116190868-116539662	RIP	Input	OK	24.4201	10.2227	-1.25629	-4.88434	5e-05	0.000153953	yes
CCNT1	CCNT1	CCNT1	chr12:49082240-49110781	RIP	Input	OK	22.5219	9.43102	-1.25584	-4.93643	5e-05	0.000153953	yes
ARHGAP29	ARHGAP29	ARHGAP29	chr1:94634462-94713316	RIP	Input	OK	3.31514	1.38841	-1.25564	-4.14166	5e-05	0.000153953	yes
CENPE	CENPE	CENPE	chr4:104026962-104119566	RIP	Input	OK	7.53705	3.15663	-1.25562	-4.80443	5e-05	0.000153953	yes
TBC1D1	TBC1D1	TBC1D1	chr4:37892704-38140796	RIP	Input	OK	21.5246	9.01984	-1.25482	-4.7921	5e-05	0.000153953	yes
MICALL1	MICALL1	MICALL1	chr22:38302154-38338465	RIP	Input	OK	10.2955	4.31521	-1.25452	-4.36325	5e-05	0.000153953	yes
ATP6V0A4	ATP6V0A4	ATP6V0A4	chr7:138391038-138490769	RIP	Input	OK	0.864729	0.362487	-1.25432	-1.85121	0.01175	0.0230328	yes
HK2	HK2	HK2	chr2:75059781-75120481	RIP	Input	OK	19.3176	8.10348	-1.2533	-4.8642	5e-05	0.000153953	yes
RNF40	RNF40	RNF40	chr16:30759619-30787628	RIP	Input	OK	36.0758	15.1392	-1.25274	-4.35124	5e-05	0.000153953	yes
MCF2L	MCF2L	MCF2L	chr13:113623534-113754053	RIP	Input	OK	18.856	7.91684	-1.25203	-4.5536	5e-05	0.000153953	yes
RGS12	RGS12	RGS12	chr4:3315873-3441640	RIP	Input	OK	6.32489	2.65586	-1.25186	-4.08349	5e-05	0.000153953	yes
PPRC1	PPRC1	PPRC1	chr10:103892750-103910090	RIP	Input	OK	30.5595	12.853	-1.24952	-4.92604	5e-05	0.000153953	yes
SORT1	SORT1	SORT1	chr1:109852187-109940567	RIP	Input	OK	24.759	10.4212	-1.24843	-4.8811	5e-05	0.000153953	yes
FEM1B	FEM1B	FEM1B	chr15:68570140-68588203	RIP	Input	OK	23.0753	9.71711	-1.24775	-4.87288	5e-05	0.000153953	yes
PLEKHG3	PLEKHG3	PLEKHG3	chr14:65171125-65211064	RIP	Input	OK	24.8864	10.4815	-1.24751	-4.8011	5e-05	0.000153953	yes
EFTUD2	EFTUD2	EFTUD2	chr17:42923720-42976993	RIP	Input	OK	67.5772	28.4702	-1.24708	-4.97408	5e-05	0.000153953	yes
PCDHB14	PCDHB14	PCDHB14	chr5:140601897-140605860	RIP	Input	OK	2.18052	0.918778	-1.24688	-2.92206	5e-05	0.000153953	yes
PPFIBP1	PPFIBP1	PPFIBP1	chr12:27677044-27848497	RIP	Input	OK	18.5686	7.82449	-1.2468	-4.86453	5e-05	0.000153953	yes
ZNF638	ZNF638	ZNF638	chr2:71558884-71662191	RIP	Input	OK	22.4383	9.45838	-1.2463	-4.89814	5e-05	0.000153953	yes
RASSF2	RASSF2	RASSF2	chr20:4760668-4804291	RIP	Input	OK	1.07354	0.452961	-1.24492	-2.76181	0.0008	0.00202274	yes
TACC3	TACC3	TACC3	chr4:1723216-1746905	RIP	Input	OK	122.168	51.5504	-1.24481	-4.96538	5e-05	0.000153953	yes
SLC44A1	SLC44A1	SLC44A1	chr9:108006885-108200796	RIP	Input	OK	13.9888	5.90581	-1.24406	-3.70075	5e-05	0.000153953	yes
NEXN	NEXN	NEXN	chr1:78347032-78409578	RIP	Input	OK	7.5195	3.17674	-1.24309	-4.16107	5e-05	0.000153953	yes
CCDC134	CCDC134	CCDC134	chr22:42196625-42222303	RIP	Input	OK	7.79019	3.29163	-1.24286	-3.15611	0.0001	0.000295931	yes
PHC3	PHC3	PHC3	chr3:169805367-169899537	RIP	Input	OK	7.55828	3.19486	-1.24231	-4.72386	5e-05	0.000153953	yes
FBXO38	FBXO38	FBXO38	chr5:147763497-147822399	RIP	Input	OK	14.1595	5.98622	-1.24205	-4.60259	5e-05	0.000153953	yes
KIAA0586	KIAA0586	KIAA0586	chr14:58862643-59015549	RIP	Input	OK	7.07086	2.98974	-1.24186	-3.38993	5e-05	0.000153953	yes
TARSL2	TARSL2	TARSL2	chr15:102193954-102264645	RIP	Input	OK	1.93843	0.819749	-1.24163	-2.824	0.00035	0.000952854	yes
RBM27	RBM27	RBM27	chr5:145583162-145668784	RIP	Input	OK	33.1732	14.0395	-1.24053	-4.95196	5e-05	0.000153953	yes
SEC24B	SEC24B	SEC24B	chr4:110351118-110461615	RIP	Input	OK	11.0881	4.69308	-1.2404	-4.3452	5e-05	0.000153953	yes
FIRRE	FIRRE	FIRRE	chrX:130836677-130964671	RIP	Input	OK	5.75253	2.43641	-1.23944	-3.77496	5e-05	0.000153953	yes
ZSWIM5	ZSWIM5	ZSWIM5	chr1:45482075-45672250	RIP	Input	OK	2.22215	0.941458	-1.23899	-3.40085	5e-05	0.000153953	yes
PIK3C2A	PIK3C2A	PIK3C2A	chr11:17108123-17229543	RIP	Input	OK	12.9659	5.49701	-1.23801	-4.74238	5e-05	0.000153953	yes
ADAM9	ADAM9	ADAM9	chr8:38854504-38962779	RIP	Input	OK	42.9975	18.2347	-1.23756	-4.87713	5e-05	0.000153953	yes
NUP153	NUP153	NUP153	chr6:17615265-17711258	RIP	Input	OK	57.6582	24.4733	-1.23632	-4.93677	5e-05	0.000153953	yes
TMEM140	TMEM140	TMEM140	chr7:134671258-134855578	RIP	Input	OK	5.33732	2.26753	-1.23499	-1.98705	0.0069	0.0143755	yes
SF3B2	SF3B2	SF3B2	chr11:65819815-65836382	RIP	Input	OK	180.503	76.7307	-1.23415	-4.91124	5e-05	0.000153953	yes
URI1	URI1	URI1	chr19:30414550-30507519	RIP	Input	OK	38.493	16.3675	-1.23376	-4.77572	5e-05	0.000153953	yes
CCSER2	CCSER2	CCSER2	chr10:86088344-86278277	RIP	Input	OK	6.34585	2.69845	-1.23368	-3.0031	5e-05	0.000153953	yes
DZIP1L	DZIP1L	DZIP1L	chr3:137780826-137834451	RIP	Input	OK	13.6339	5.7978	-1.23362	-4.3583	5e-05	0.000153953	yes
VPS39	VPS39	VPS39	chr15:42450898-42500524	RIP	Input	OK	20.2755	8.62738	-1.23274	-4.73618	5e-05	0.000153953	yes
TGS1	TGS1	TGS1	chr8:56651302-56739004	RIP	Input	OK	10.3656	4.41337	-1.23186	-3.86925	5e-05	0.000153953	yes
FBXW7	FBXW7	FBXW7	chr4:153242409-153456393	RIP	Input	OK	12.06	5.13624	-1.23145	-3.81272	5e-05	0.000153953	yes
IFIT5	IFIT5	IFIT5	chr10:91174324-91180759	RIP	Input	OK	2.18053	0.92893	-1.23104	-2.88874	0.00025	0.000697341	yes
CLPB	CLPB	CLPB	chr11:72003469-72145728	RIP	Input	OK	31.1734	13.2811	-1.23094	-4.76866	5e-05	0.000153953	yes
GDAP2	GDAP2	GDAP2	chr1:118406106-118472302	RIP	Input	OK	6.91629	2.94692	-1.23079	-3.74138	5e-05	0.000153953	yes
NSD2	NSD2	NSD2	chr4:1873122-1983934	RIP	Input	OK	60.285	25.6901	-1.23059	-4.88431	5e-05	0.000153953	yes
MFSD6	MFSD6	MFSD6	chr2:191273080-191367041	RIP	Input	OK	4.74748	2.0237	-1.23016	-3.98954	5e-05	0.000153953	yes
NFIL3	NFIL3	NFIL3	chr9:94171326-94186908	RIP	Input	OK	23.0102	9.82138	-1.22827	-4.41641	5e-05	0.000153953	yes
IGF2BP2	IGF2BP2	IGF2BP2	chr3:185360918-185542844	RIP	Input	OK	9.40317	4.01423	-1.22803	-4.31622	5e-05	0.000153953	yes
MTMR4	MTMR4	MTMR4	chr17:56566892-56595251	RIP	Input	OK	25.324	10.8167	-1.22724	-4.79922	5e-05	0.000153953	yes
SNX25	SNX25	SNX25	chr4:186125390-186300152	RIP	Input	OK	10.6625	4.55926	-1.22568	-4.08548	5e-05	0.000153953	yes
CLPTM1	CLPTM1	CLPTM1	chr19:45457841-45496604	RIP	Input	OK	86.5183	36.9982	-1.22555	-4.85197	5e-05	0.000153953	yes
CACNA1H	CACNA1H	CACNA1H	chr16:1203240-1275254	RIP	Input	OK	3.44077	1.47249	-1.22448	-3.85399	5e-05	0.000153953	yes
CAD	CAD	CAD	chr2:27440257-27466660	RIP	Input	OK	47.7434	20.4349	-1.22427	-4.84437	5e-05	0.000153953	yes
ATG2B	ATG2B	ATG2B	chr14:96745538-96829738	RIP	Input	OK	4.1169	1.76244	-1.22398	-4.41421	5e-05	0.000153953	yes
ENTPD7	ENTPD7	ENTPD7	chr10:101419262-101515894	RIP	Input	OK	4.97756	2.13107	-1.22386	-2.17485	0.00465	0.0100621	yes
KIF13A	KIF13A	KIF13A	chr6:17759413-17987854	RIP	Input	OK	26.6604	11.4225	-1.22282	-3.69656	5e-05	0.000153953	yes
RSC1A1	RSC1A1	RSC1A1	chr1:15943952-15988525	RIP	Input	OK	5.68622	2.43695	-1.22239	-2.77804	0.0001	0.000295931	yes
MSH3	MSH3	MSH3	chr5:79922044-80172634	RIP	Input	OK	6.91427	2.96371	-1.22217	-2.97849	5e-05	0.000153953	yes
ERCC6L	ERCC6L	ERCC6L	chrX:71401525-71483814	RIP	Input	OK	5.00598	2.14578	-1.22215	-2.73638	0.00085	0.00214094	yes
FAF1	FAF1	FAF1	chr1:50906934-51425936	RIP	Input	OK	50.2215	21.5273	-1.22214	-4.76771	5e-05	0.000153953	yes
ZNF772	ZNF772	ZNF772	chr19:57980953-57988938	RIP	Input	OK	0.719631	0.308502	-1.22198	-1.9465	0.00695	0.014466	yes
NLRC5	NLRC5	NLRC5	chr16:57023396-57117436	RIP	Input	OK	9.46372	4.05789	-1.22168	-4.46986	5e-05	0.000153953	yes
TMTC3	TMTC3	TMTC3	chr12:88536072-88593664	RIP	Input	OK	10.8393	4.65883	-1.21824	-4.48545	5e-05	0.000153953	yes
NBPF3	NBPF3	NBPF3	chr1:21766582-21811393	RIP	Input	OK	1.40032	0.601933	-1.21808	-2.74709	0.00065	0.00167501	yes
DUSP16	DUSP16	DUSP16	chr12:12626215-12715448	RIP	Input	OK	24.9365	10.7197	-1.218	-4.78765	5e-05	0.000153953	yes
PIK3R1	PIK3R1	PIK3R1	chr5:67511583-67597649	RIP	Input	OK	0.93919	0.403929	-1.21731	-2.54056	0.0008	0.00202274	yes
COPA	COPA	COPA	chr1:160258376-160328742	RIP	Input	OK	61.2944	26.3695	-1.21689	-4.14849	5e-05	0.000153953	yes
SEC23B	SEC23B	SEC23B	chr20:18488187-18542059	RIP	Input	OK	22.986	9.88988	-1.21673	-4.46805	5e-05	0.000153953	yes
MYO1C	MYO1C	MYO1C	chr17:1367479-1396001	RIP	Input	OK	63.6006	27.3651	-1.2167	-4.84572	5e-05	0.000153953	yes
CCDC6	CCDC6	CCDC6	chr10:61548505-61666414	RIP	Input	OK	35.9655	15.4791	-1.2163	-4.81131	5e-05	0.000153953	yes
ATXN2	ATXN2	ATXN2	chr12:111890017-112037480	RIP	Input	OK	32.0585	13.798	-1.21625	-4.71221	5e-05	0.000153953	yes
CSNK1G1	CSNK1G1	CSNK1G1	chr15:64457715-64648458	RIP	Input	OK	7.93406	3.41483	-1.21624	-2.90739	0.00015	0.000432993	yes
CBX4	CBX4	CBX4	chr17:77806954-77813213	RIP	Input	OK	60.1969	25.9179	-1.21574	-4.68713	5e-05	0.000153953	yes
YTHDF3	YTHDF3	YTHDF3	chr8:64081111-64125346	RIP	Input	OK	17.7553	7.64653	-1.21537	-4.38718	5e-05	0.000153953	yes
UBTF	UBTF	UBTF	chr17:42282400-42298994	RIP	Input	OK	24.3331	10.48	-1.21528	-4.68007	5e-05	0.000153953	yes
ARHGEF40	ARHGEF40	ARHGEF40	chr14:21484921-21572863	RIP	Input	OK	5.70918	2.45895	-1.21524	-3.06279	5e-05	0.000153953	yes
RAB11FIP5	RAB11FIP5	RAB11FIP5	chr2:73300509-73340146	RIP	Input	OK	12.8054	5.5224	-1.21339	-4.28555	5e-05	0.000153953	yes
COG8	COG8	COG8	chr16:69362523-69377013	RIP	Input	OK	27.6362	11.9204	-1.21313	-2.89403	0.00045	0.00119906	yes
TCAF1	TCAF1	TCAF1	chr7:143548460-143599278	RIP	Input	OK	4.15854	1.79392	-1.21296	-4.01816	5e-05	0.000153953	yes
TUBGCP5	TUBGCP5	TUBGCP5	chr15:22833394-22873891	RIP	Input	OK	10.8423	4.67993	-1.21212	-4.28153	5e-05	0.000153953	yes
ACTR8	ACTR8	ACTR8	chr3:53901093-53916229	RIP	Input	OK	12.6348	5.45447	-1.2119	-4.33946	5e-05	0.000153953	yes
KCNK5	KCNK5	KCNK5	chr6:39156746-39197251	RIP	Input	OK	4.52198	1.95314	-1.21116	-3.54096	5e-05	0.000153953	yes
POLE	POLE	POLE	chr12:133200347-133264110	RIP	Input	OK	23.5309	10.1642	-1.21107	-4.78542	5e-05	0.000153953	yes
ZNF786	ZNF786	ZNF786	chr7:148766732-148787869	RIP	Input	OK	3.06877	1.32595	-1.21063	-2.96844	0.0001	0.000295931	yes
CIC	CIC	CIC	chr19:42772688-42799948	RIP	Input	OK	26.4391	11.4259	-1.21037	-4.60009	5e-05	0.000153953	yes
MKLN1	MKLN1	MKLN1	chr7:130794854-131181398	RIP	Input	OK	10.051	4.34376	-1.21032	-4.62606	5e-05	0.000153953	yes
ZNF702P	ZNF702P	ZNF702P	chr19:53471503-53496784	RIP	Input	OK	1.1633	0.502968	-1.20968	-2.17742	0.00525	0.0112166	yes
SH3RF1	SH3RF1	SH3RF1	chr4:170015406-170192249	RIP	Input	OK	3.44427	1.49064	-1.20827	-3.71508	5e-05	0.000153953	yes
TXLNG	TXLNG	TXLNG	chrX:16804554-16862642	RIP	Input	OK	36.6984	15.8915	-1.20746	-4.73467	5e-05	0.000153953	yes
GPATCH8	GPATCH8	GPATCH8	chr17:42472644-42580970	RIP	Input	OK	21.0722	9.13726	-1.20551	-4.71144	5e-05	0.000153953	yes
RBM47	RBM47	RBM47	chr4:40425271-40631883	RIP	Input	OK	5.45568	2.36573	-1.20547	-3.98148	5e-05	0.000153953	yes
MROH1	MROH1	MROH1	chr8:145202918-145316843	RIP	Input	OK	7.22409	3.13299	-1.20527	-3.01611	5e-05	0.000153953	yes
CENPBD1	CENPBD1	CENPBD1	chr16:90036182-90067195	RIP	Input	OK	7.84592	3.40319	-1.20506	-1.91561	0.01135	0.0223419	yes
SRGAP2	SRGAP2	SRGAP2	chr1:206516199-206637783	RIP	Input	OK	25.935	11.2563	-1.20417	-4.43083	5e-05	0.000153953	yes
VPS41	VPS41	VPS41	chr7:38763542-38948800	RIP	Input	OK	8.70896	3.78077	-1.20382	-4.2824	5e-05	0.000153953	yes
ITGB8	ITGB8	ITGB8	chr7:20367923-20455382	RIP	Input	OK	2.22034	0.963978	-1.20371	-3.60596	5e-05	0.000153953	yes
GRAMD1B	GRAMD1B	GRAMD1B	chr11:123380586-123498479	RIP	Input	OK	10.8902	4.72976	-1.20319	-4.55594	5e-05	0.000153953	yes
ZNF567	ZNF567	ZNF567	chr19:37178513-37212238	RIP	Input	OK	2.3014	0.999539	-1.20318	-2.76445	5e-05	0.000153953	yes
IRF2BPL	IRF2BPL	IRF2BPL	chr14:77490885-77495042	RIP	Input	OK	18.4822	8.02763	-1.20309	-4.21899	5e-05	0.000153953	yes
GPR157	GPR157	GPR157	chr1:9164475-9189229	RIP	Input	OK	7.04438	3.06005	-1.20292	-2.02276	0.0117	0.0229485	yes
ARHGAP23	ARHGAP23	ARHGAP23	chr17:36584719-36668628	RIP	Input	OK	9.93505	4.31599	-1.20284	-4.24294	5e-05	0.000153953	yes
ITGA5	ITGA5	ITGA5	chr12:54747474-54867386	RIP	Input	OK	29.1258	12.6533	-1.20279	-4.03538	5e-05	0.000153953	yes
USP6NL	USP6NL	USP6NL	chr10:11502508-11653788	RIP	Input	OK	7.11732	3.09415	-1.20179	-3.65366	5e-05	0.000153953	yes
MITF	MITF	MITF	chr3:69788585-70017488	RIP	Input	OK	17.0598	7.41798	-1.20151	-4.36638	5e-05	0.000153953	yes
NUMA1	NUMA1	NUMA1	chr11:71709957-71823826	RIP	Input	OK	53.1112	23.0995	-1.20115	-3.9967	5e-05	0.000153953	yes
AHCTF1	AHCTF1	AHCTF1	chr1:247002399-247095280	RIP	Input	OK	26.8249	11.6714	-1.20059	-4.83488	5e-05	0.000153953	yes
TRAPPC11	TRAPPC11	TRAPPC11	chr4:184580419-184634747	RIP	Input	OK	6.51718	2.83801	-1.19937	-3.97594	5e-05	0.000153953	yes
ADGRA3	ADGRA3	ADGRA3	chr4:22388996-22517677	RIP	Input	OK	27.4002	11.9333	-1.19919	-4.62508	5e-05	0.000153953	yes
WASF2	WASF2	WASF2	chr1:27730729-27816698	RIP	Input	OK	37.5103	16.3367	-1.19917	-4.70979	5e-05	0.000153953	yes
TRIM4	TRIM4	TRIM4	chr7:99488029-99517223	RIP	Input	OK	7.9276	3.45407	-1.19859	-3.85738	5e-05	0.000153953	yes
TIGD5	TIGD5	TIGD5	chr8:144680073-144682485	RIP	Input	OK	7.61373	3.32084	-1.19706	-2.99449	0.0003	0.000827168	yes
SP4	SP4	SP4	chr7:21467651-21554440	RIP	Input	OK	4.98595	2.17481	-1.19698	-1.90209	0.00195	0.00456805	yes
AMIGO1	AMIGO1	AMIGO1	chr1:110049445-110052336	RIP	Input	OK	5.15563	2.24917	-1.19676	-3.30689	5e-05	0.000153953	yes
ESPL1	ESPL1	ESPL1	chr12:53662082-53687427	RIP	Input	OK	34.3728	15.0063	-1.1957	-4.722	5e-05	0.000153953	yes
CACNA1D	CACNA1D	CACNA1D	chr3:53529075-53846492	RIP	Input	OK	10.3112	4.50372	-1.19502	-4.53713	5e-05	0.000153953	yes
ZNF254	ZNF254	ZNF254	chr19:24216206-24312769	RIP	Input	OK	7.20172	3.14616	-1.19475	-2.75688	0.0005	0.00131841	yes
PDPK1	PDPK1	PDPK1	chr16:2587964-2653191	RIP	Input	OK	8.76401	3.8295	-1.19443	-4.33043	5e-05	0.000153953	yes
PAPD5	PAPD5	PAPD5	chr16:50186828-50269219	RIP	Input	OK	5.58469	2.44143	-1.19375	-4.11536	5e-05	0.000153953	yes
NTSR1	NTSR1	NTSR1	chr20:61340188-61394123	RIP	Input	OK	4.81147	2.10356	-1.19365	-3.44875	5e-05	0.000153953	yes
PYGL	PYGL	PYGL	chr14:51371934-51411248	RIP	Input	OK	97.447	42.6135	-1.19331	-4.79171	5e-05	0.000153953	yes
MAMDC2	MAMDC2	MAMDC2	chr9:72658496-72873790	RIP	Input	OK	8.54938	3.74013	-1.19273	-3.87193	5e-05	0.000153953	yes
RUFY1	RUFY1	RUFY1	chr5:178977561-179037027	RIP	Input	OK	20.1586	8.82165	-1.19228	-4.35984	5e-05	0.000153953	yes
FOSL2	FOSL2	FOSL2	chr2:28607275-28637516	RIP	Input	OK	19.6145	8.59153	-1.19093	-4.32721	5e-05	0.000153953	yes
APBB2	APBB2	APBB2	chr4:40751913-41216635	RIP	Input	OK	7.10537	3.11347	-1.19038	-4.26524	5e-05	0.000153953	yes
DHTKD1	DHTKD1	DHTKD1	chr10:12110915-12165227	RIP	Input	OK	25.4459	11.1503	-1.19036	-4.62586	5e-05	0.000153953	yes
DDX58	DDX58	DDX58	chr9:32455299-32526322	RIP	Input	OK	0.791517	0.346877	-1.1902	-2.14891	0.0036	0.00799912	yes
GFOD1	GFOD1	GFOD1	chr6:13363586-13487869	RIP	Input	OK	13.3252	5.84011	-1.19009	-3.98924	5e-05	0.000153953	yes
EIF3A	EIF3A	EIF3A	chr10:120794540-120840334	RIP	Input	OK	80.231	35.1659	-1.18998	-4.7918	5e-05	0.000153953	yes
RHOBTB2	RHOBTB2	RHOBTB2	chr8:22844929-22941132	RIP	Input	OK	8.1008	3.55368	-1.18875	-1.67417	0.02355	0.042822	yes
AFAP1L1	AFAP1L1	AFAP1L1	chr5:148651400-148723198	RIP	Input	OK	4.64627	2.03888	-1.18829	-2.34544	0.0006	0.00155929	yes
EMSY	EMSY	EMSY	chr11:76156068-76263943	RIP	Input	OK	9.80832	4.30513	-1.18795	-4.40042	5e-05	0.000153953	yes
ITCH	ITCH	ITCH	chr20:32951040-33099578	RIP	Input	OK	19.9571	8.76042	-1.18783	-4.59279	5e-05	0.000153953	yes
PUM1	PUM1	PUM1	chr1:31404352-31538564	RIP	Input	OK	26.5579	11.6624	-1.18728	-4.57446	5e-05	0.000153953	yes
ZNF215	ZNF215	ZNF215	chr11:6947653-6979278	RIP	Input	OK	1.60296	0.704186	-1.18671	-2.59652	0.0006	0.00155929	yes
BTBD7	BTBD7	BTBD7	chr14:93703895-93799438	RIP	Input	OK	5.39949	2.37229	-1.18654	-3.71466	5e-05	0.000153953	yes
LETM1	LETM1	LETM1	chr4:1813205-1857974	RIP	Input	OK	61.3349	26.9567	-1.18607	-4.74286	5e-05	0.000153953	yes
MADD	MADD	MADD	chr11:47290926-47351582	RIP	Input	OK	20.6471	9.07515	-1.18595	-4.55844	5e-05	0.000153953	yes
NXPE3	NXPE3	NXPE3	chr3:101498020-101579869	RIP	Input	OK	8.13695	3.57838	-1.18518	-4.05692	5e-05	0.000153953	yes
FICD	FICD	FICD	chr12:108909050-108913380	RIP	Input	OK	2.41669	1.06317	-1.18466	-2.04734	0.0099	0.0198377	yes
COPG2	COPG2	COPG2	chr7:130126015-130372268	RIP	Input	OK	14.303	6.29833	-1.18328	-3.62053	5e-05	0.000153953	yes
PTPN3	PTPN3	PTPN3	chr9:112137973-112260593	RIP	Input	OK	5.16813	2.27602	-1.18313	-4.01617	5e-05	0.000153953	yes
DEPDC5	DEPDC5	DEPDC5	chr22:32149936-32303020	RIP	Input	OK	6.59677	2.90559	-1.18293	-3.85297	5e-05	0.000153953	yes
MED1	MED1	MED1	chr17:37560537-37607527	RIP	Input	OK	9.80803	4.32014	-1.18288	-4.494	5e-05	0.000153953	yes
MMS22L	MMS22L	MMS22L	chr6:97345958-98156793	RIP	Input	OK	7.62076	3.35672	-1.18288	-4.28558	5e-05	0.000153953	yes
CDK5R1	CDK5R1	CDK5R1	chr17:30814104-30818271	RIP	Input	OK	0.95088	0.419093	-1.18199	-1.85625	0.01505	0.0287064	yes
ANKRD36BP1	ANKRD36BP1	ANKRD36BP1	chr1:168214818-168216668	RIP	Input	OK	6.36208	2.80999	-1.17894	-3.49666	5e-05	0.000153953	yes
CEP68	CEP68	CEP68	chr2:65283494-65357435	RIP	Input	OK	5.98683	2.64425	-1.17894	-1.85262	0.02325	0.0423467	yes
RABGAP1L	RABGAP1L	RABGAP1L	chr1:174128551-174964445	RIP	Input	OK	9.00922	3.97931	-1.17888	-3.82299	5e-05	0.000153953	yes
ZNF436	ZNF436	ZNF436	chr1:23685940-23698330	RIP	Input	OK	3.68592	1.6285	-1.17848	-2.38564	0.0035	0.00779931	yes
ZNF431	ZNF431	ZNF431	chr19:21324812-21378856	RIP	Input	OK	9.07553	4.00977	-1.17846	-3.9959	5e-05	0.000153953	yes
KIF20B	KIF20B	KIF20B	chr10:91461346-91534700	RIP	Input	OK	9.78871	4.32491	-1.17845	-4.45429	5e-05	0.000153953	yes
COL4A1	COL4A1	COL4A1	chr13:110801304-110959504	RIP	Input	OK	28.1514	12.4389	-1.17835	-4.68358	5e-05	0.000153953	yes
KLHL28	KLHL28	KLHL28	chr14:45393512-45431179	RIP	Input	OK	4.23205	1.87115	-1.17743	-3.70533	5e-05	0.000153953	yes
ATP11C	ATP11C	ATP11C	chrX:138808504-138914447	RIP	Input	OK	19.2843	8.5264	-1.17742	-4.54398	5e-05	0.000153953	yes
TBC1D9B	TBC1D9B	TBC1D9B	chr5:179289070-179334856	RIP	Input	OK	51.042	22.5743	-1.177	-4.7029	5e-05	0.000153953	yes
PPP2R2C	PPP2R2C	PPP2R2C	chr4:6322304-6565327	RIP	Input	OK	2.9963	1.32672	-1.17532	-3.32685	5e-05	0.000153953	yes
ANO2	ANO2	ANO2	chr12:5671816-6055398	RIP	Input	OK	0.73818	0.326896	-1.17514	-1.83615	0.0134	0.0258894	yes
TTLL4	TTLL4	TTLL4	chr2:219575567-219620138	RIP	Input	OK	9.1227	4.04011	-1.17507	-4.18625	5e-05	0.000153953	yes
HIST3H2A	HIST3H2A	HIST3H2A	chr1:228645064-228645560	RIP	Input	OK	67.2797	29.8074	-1.1745	-3.37063	5e-05	0.000153953	yes
LARS2	LARS2	LARS2	chr3:45430074-45590328	RIP	Input	OK	22.5312	9.98518	-1.17407	-4.50709	5e-05	0.000153953	yes
CCDC93	CCDC93	CCDC93	chr2:118673053-118771739	RIP	Input	OK	5.59545	2.47989	-1.17398	-4.16601	5e-05	0.000153953	yes
MYB	MYB	MYB	chr6:135502452-135540311	RIP	Input	OK	2.48792	1.10269	-1.17391	-2.88615	5e-05	0.000153953	yes
WWC1	WWC1	WWC1	chr5:167719064-167899308	RIP	Input	OK	12.2829	5.44471	-1.17372	-4.38822	5e-05	0.000153953	yes
KIF2A	KIF2A	KIF2A	chr5:61601988-61683011	RIP	Input	OK	22.2939	9.88325	-1.17359	-4.42554	5e-05	0.000153953	yes
KANK4	KANK4	KANK4	chr1:62701836-62785085	RIP	Input	OK	48.8075	21.6513	-1.17265	-4.5648	5e-05	0.000153953	yes
PCYT1A	PCYT1A	PCYT1A	chr3:195964615-196014623	RIP	Input	OK	9.11082	4.04272	-1.17225	-3.80233	5e-05	0.000153953	yes
PHKA1	PHKA1	PHKA1	chrX:71798663-71934029	RIP	Input	OK	9.39524	4.16915	-1.17218	-4.27312	5e-05	0.000153953	yes
[truncated: 431 more rows]

## Sheet: HeLa Ctrl m6A annotation list
chr1	762516	762517	MACS2/HeLa_Ctrl_peak_1	2.79223	2	chr1	761585	762902	NR_024321_utr3_0_0_chr1_761586_r	0	-
[truncated: 24,714 more rows]

[truncated: 2 more sheets: HeLa Ctrl m6A gene list, VIRMA-RIP and m6A-seq overlap ]
