# Supplementary material for: VIRMA mediates preferential m6A mRNA methylation in 3′UTR and near stop codon and associates with alternative polyadenylation
Source: Cell Discov. 2018 Feb 27;4:10. doi: 10.1038/s41421-018-0019-0 (PMC5826926; doi:10.1038/s41421-018-0019-0)
Supplement: Supplementary file 8 — Table S8 [file 41421_2018_19_MOESM8_ESM.xlsx]

## Sheet: Gene lists
siCPSF5	siCPSF5	VIRMAmut/-	VIRMAmut/-	METTL3mut/-	METTL3mut/-
3`UTR-shortened	3`UTR-lengthened	3`UTR-shortened	3`UTR-lengthened	3`UTR-shortened	3`UTR-lengthened
AARS	ABCC3	C11orf91	ABCC2	BRI3BP	ABCC4
AARS2	ABHD11	C1GALT1	ABCE1	C21orf2	ABCD3
ABCA11P	ABHD14A	CORT	ACSL1	CLDN7	ACSL1
ABCA13	AFMID	DBF4B	ACSL4	FLJ45340	ADAMTS3
ABCA2	AGAP6	GRK7	ACTR3	HAUS3	ADAP2
ABCB10	APOA1BP	HES4	ACTR6	HES4	AFF1
ABCB9	APOPT1	NDUFA11	ADAM9	KCNK15	AGL
ABCC2	ASL	NDUFC2	ADAMTS3	KHK	AHCYL2
ABCC5	ATP5S	OTUD6B	ADD3	LOC100131089	AKIP1
ABHD2	BCL2	RNASEH2B	AGL	LOC100131691	ALG14
ABHD6	C11orf24	TGFB1	AKAP7	NCKAP1	ALKBH2
ABL1	C19orf29-AS1	TTYH2	ALG14	PAQR7	AMN1
ABL2	C19orf40	USP21	ALKBH2	PSENEN	ANKHD1
ABLIM1	C9orf169		ALYREF	QRSL1	ANKRD36BP1
ABR	CCDC85B		ANG	RBP5	ANLN
ABT1	CCL21		ANKRD29	RNASEH2B	AP1S2
ABTB1	COQ3		ANKRD36BP1	SDHAP2	AP1S3
ACAD8	CORT		ANKRD49	SETD4	AP3S1
ACADS	CTNNB1		ANLN	SIRT4	AP5M1
ACIN1	CXorf23		ANP32E	SREK1IP1	APAF1
ACOX3	DAB2IP		ANXA3	TMEM107	ARFIP1
ACPL2	DLX6		ANXA7	TMEM231	ARHGAP18
ACSL4	ELL3		AOC2	UBE3D	ARL15
ACTB	EPG5		AP1S2	XRRA1	ARMC10
ACTG1	ERCC1		AP3B1	ZNF480	ASPH
ACTL8	ETAA1		AP3S1		ASS1
ACTR1A	FAM108A1		AP5M1		ASTE1
ACTR8	FAM110D		ARHGAP18		ATE1
ACVR1B	FCGR2A		ARHGAP19		ATF2
ACVR2B	FLJ27352		ARL15		ATL2
ADAM11	GLB1L		ARMC1		ATP7A
ADAMTS1	GPATCH1		ARMC10		BACH1
ADAMTS15	HEMK1		ARMC4		BCAS2
ADAMTS6	HSPA8		ARNTL		BDP1
ADAMTSL4	ILF3		ARPC2		BICD1
ADAMTSL5	INPP5K		ASCC3		BRWD1
ADAR	KIAA0922		ASPH		BUB3
ADARB1	LARP1B		ASS1		C10orf118
ADAT1	LOC100652768		ASTE1		C11orf1
ADCY6	LOC401321		ASXL1		C12orf59
ADCY7	LOC652276		ATL2		C12orf66
ADCY9	LOC653712		ATP1B1		C12orf76
ADD2	LUC7L3		ATP2A2		C14orf129
ADO	MAK16		ATP8B1		C18orf54
ADPGK	MIOS		ATXN2		C1orf174
ADPRHL2	MKKS		B3GNT2		C1orf31
AEN	MRPL43		BACH1		C1orf63
AFAP1	MRPS28		BCAS2		C20orf72
AFF1	MX1		BEND6		C21orf67
AFF4	NIPBL		BMPR1A		C2orf28
AGAP1	NIT1		BRWD1		C2orf69
AGPAT3	NPIPL3		BUB1		C3orf38
AGPAT4	NVL		BUB3		C4orf34
AGPAT6	OSMR		C10orf137		C5orf51
AGRN	PEG10		C10orf32		C7orf23
AHNAK	PEX16		C11orf1		C8orf76
AHNAK2	PHB		C11orf30		C9orf129
AHRR	PHLDB3		C12orf66		C9orf163
AIFM2	PLAUR		C15orf24		C9orf41
AJUBA	POFUT2		C15orf41		CACNA2D1
AKAP13	POLR1E		C16orf52		CAMKMT
AKAP2	POLR2J		C17orf57		CCDC150
AKAP8	POPDC3		C19orf81		CCDC169
AKTIP	PRDM11		C1GALT1C1		CCDC90B
ALDH18A1	PRR7		C1orf31		CD164
ALDH1A3	PWP1		C1orf63		CD68
ALDH4A1	RGP1		C1orf9		CDCA3
ALDH5A1	RMND1		C22orf39		CEP152
ALG10	RNF25		C2orf28		CEP78
ALG10B	ROR1		C2orf42		CEP89
ALG12	RPAP2		C2orf48		CEP97
ALKBH5	RTN4RL2		C2orf69		CHAF1B
ALKBH8	SEC14L4		C3orf38		CHEK1
ALS2	SEC24A		C3orf67		CHUK
AMACR	SEZ6L2		C5orf15		CLGN
AMBRA1	SLC25A33		C7orf23		CLNS1A
AMFR	SLC35G6		C7orf53		CLTA
AMMECR1L	SRA1		C8orf76		CNOT10
AMN1	TAF1D		C9orf41		COL4A5
AMOTL1	TBX1		C9orf72		COMMD3
AMOTL2	TDRD7		CACNA2D3		COQ10B
ANAPC7	TERC		CALM2		COQ3
ANGEL1	TESK1		CAP2		COX11
ANGEL2	THRA		CBLB		CRNDE
ANK1	TMEM217		CBX3		CROT
ANKFY1	TMEM5		CCBL2		CRYZ
ANKLE2	TTC26		CCDC120		CSTF3
ANKRD10	WBSCR16		CCDC138		CUL1
ANKRD11	YBEY		CCDC14		CUL4B
ANKRD13A	ZC3HAV1		CCDC169		CUL9
ANKRD27	ZCCHC7		CCDC72		CYP2R1
ANKRD34A	ZHX1-C8ORF76		CCDC73		DCAF6
ANKRD40	ZNF277		CCDC90B		DCUN1D4
ANKRD49	ZNF688		CCDC91		DDX1
ANKS1A	ZNF695		CCNC		DET1
ANP32A	ZSWIM7		CD164		DHX36
ANP32B			CD33		DIDO1
ANP32E			CDADC1		DIP2A
ANTXR1			CDK17		DIS3L
ANXA9			CDK2AP1		DMXL2
AP1G1			CDKN2AIP		DNA2
AP2B1			CENPA		DNAJC12
AP3M2			CEP128		DPY30
AP5B1			CEP152		DSN1
AP5S1			CEP170		DTWD2
APBB2			CEP89		DTX3L
APH1A			CERS4		DYNLRB1
APLP1			CGRRF1		E2F5
APLP2			CHAF1B		EBPL
APPL2			CHEK1		ECI2
APTX			CHST7		ECT2
ARAP3			CLDND1		EDEM1
ARF3			CLGN		EED
ARF6			CLPX		EIF1AX
ARFGEF1			CMAS		EIF4G2
ARFRP1			CNOT4		ENTPD7
ARGLU1			COL4A5		EPS8
ARHGAP10			COPB1		ERBB3
ARHGAP11A			COPS4		ERGIC2
ARHGAP17			COQ10B		ERMP1
ARHGAP21			COQ3		ERN1
ARHGAP26			COX11		ESCO1
ARHGAP32			CPE		ESCO2
ARHGAP35			CPNE8		ETNK1
ARHGDIA			CPS1		EXOC1
ARHGEF10L			CREBRF		FAM111A
ARHGEF17			CRNDE		FAM117B
ARHGEF2			CRY1		FAM165B
ARHGEF3			CRYZ		FAM175A
ARHGEF7			CSPG5		FAM60A
ARID1A			CSTF3		FAM69A
ARID3A			CTNNB1		FAM98C
ARID5B			CUL7		FGFR1OP
ARIH2			CXCL16		FIG4
ARL1			DCAF6		FNBP1L
ARL15			DCUN1D4		FNIP1
ARL16			DDX1		FOPNL
ARL4A			DEPTOR		FOXO1
ARL4D			DET1		FRS2
ARL5B			DHX36		FRYL
ARMC6			DIAPH2		FUT11
ARMC8			DLAT		GCFC1
ARMCX3			DLEU1		GEMIN5
ARMCX5			DLX2		GFM2
ARNT2			DMXL2		GGCT
ARRB1			DNAJB14		GKAP1
ARSK			DNER		GLRX2
ASB1			DNHD1		GLS
ASB6			DPY30		GLT8D2
ASB7			DTWD2		GMFB
ASB8			DTX3L		GNAQ
ASCC3			DUSP12		GNB2
ASF1B			DUSP28		GNPDA2
ASH2L			DYRK4		GNPTAB
ASIC1			E2F5		GPD1L
ASXL1			EAPP		GPR126
ASXL2			EBPL		GRB2
ATAD2B			ECT2		GTF2E2
ATF5			EED		GUSBP11
ATF7IP			EFHA1		H2AFZ
ATG2B			EIF4G2		HARBI1
ATG4C			ELMOD1		HDGFRP3
ATP11A			EMB		HERPUD2
ATP1B1			ERCC6		HIBCH
ATP6AP1			ERGIC2		HILPDA
ATP6V1E2			ERH		HIPK3
ATP7A			ERLEC1		HIST1H2BK
ATP7B			ESCO1		HIST1H2BM
ATP8B1			ESCO2		HIST2H2BE
ATP8B2			ESPL1		HIST3H2BB
ATP9A			ETAA1		HMGN3
ATRN			ETNK1		HMMR
ATXN1			EXOC1		HNRNPA1
ATXN1L			EYS		HNRNPA1P10
ATXN7			FAM108A1		HOXA4
ATXN7L1			FAM120A		HOXA5
ATXN7L3			FAM122B		HOXA9
ATXN7L3B			FAM160B1		HSPA4L
AURKAPS1			FAM174A		INO80C
AUTS2			FAM188A		INPP1
AVPI1			FAM200A		INTS9
AXIN1			FAM208B		IREB2
AXIN2			FAM54A		ITGAE
B4GALNT4			FAM69A		ITPR1
B4GALT1			FAM72D		IWS1
B4GALT2			FAM96A		KANSL1L
B4GALT5			FBXL17		KDM3B
BACE1			FBXL4		KIAA0922
BACH1			FHL2		KIAA2018
BAG2			FIG4		KIDINS220
BAG3			FIGNL1		KIF14
BAG5			FKTN		KIF20B
BAHCC1			FNBP1L		KIF3A
BANP			FNBP4		KIF5B
BAP1			FNIP1		KLF13
BASP1			FOPNL		KLHDC2
BATF3			FOS		KRAS
BBC3			FOXF2		LCA5
BBS10			FOXP2		LDHB
BCAP29			FPGT		LEMD3
BCL10			FST		LINC00152
BCL2L1			FYTTD1		LOC100292680
BCL2L11			GABARAPL2		LOC100506548
BCL2L13			GALNT7		LOC283624
BCL2L2			GART		LOC541471
BCL7A			GAS6		LOC645212
BCL7B			GCC2		LOC729852
BCL9			GCFC1		LPP
BCL9L			GCH1		LRBA
BCOR			GDA		LRFN3
BCORL1			GDPD1		LRP11
BCS1L			GEMIN5		LSM3
BDNF			GFM2		LUC7L3
BDP1			GGH		LYRM5
BEND3			GKAP1		MAD2L1
BET1L			GLRX		MAMDC2
BFAR			GLRX2		MAP1B
BHLHE40			GLT8D2		MAP3K2
BHLHE41			GMCL1		MAT2B
BICD2			GMNN		MBNL3
BLMH			GNG11		MCM7
BMF			GNPDA2		MCOLN2
BMP1			GOLGA5		MDH1
BMP4			GOLT1B		MDM1
BMP6			GPD1L		MED13
BMPR1A			GPR137C		MEMO1
BOLA1			GRAMD3		METTL23
BRAP			GTF3C6		MIB1
BRD3			GTPBP8		MIIP
BRD4			H2AFZ		MKI67IP
BRD9			HBP1		MMS22L
BRF2			HDGFRP3		MOAP1
BRPF1			HEATR7A		MOB1B
BRSK2			HELLS		MORN2
BRWD1			HHEX		MPLKIP
BSDC1			HIAT1		MPV17L2
BTBD3			HIBCH		MPZL3
BTBD6			HIST1H2BK		MRPL43
BTBD7			HLA-B		MRPL48
BTBD9			HMGN3		MSI2
BTF3L4			HMMR		MSRA
BTG2			HNRNPA1		MTHFR
BTN3A1			HNRNPA1P10		MUS81
BTN3A2			HNRNPH1		MYBL1
BTN3A3			HNRNPH2		MYCBP2
BTRC			HOXA5		MYL12A
C10orf26			HOXA9		NAA16
C10orf28			HOXD4		NAA35
C10orf46			HPRT1		NAB1
C10orf47			HRSP12		NAT10
C10orf54			IBTK		NBN
C10orf76			INE1		NCKAP5
C10orf88			ING3		NELL2
C11orf57			INO80C		NFKBIA
C11orf68			IPO7		NGEF
C11orf84			IPP		NGFRAP1
C11orf95			ISCA2		NIF3L1
C12orf34			ISCU		NPTN
C12orf47			ISOC1		NR1D2
C12orf49			ITPR1		NR2C1
C12orf76			ITSN2		NR4A2
C14orf101			IWS1		NUDCD2
C14orf109			JAK2		NUDT21
C14orf118			KANK1		NUFIP2
C14orf129			KANSL1-AS1		NUP133
C14orf133			KANSL1L		NUSAP1
C14orf43			KCTD7		NXT1
C15orf37			KDM1B		OLFM1
C15orf38-AP3S2			KDM2B		OSBPL8
C15orf41			KDM3B		OSR2
C15orf52			KIAA0196		OXR1
C15orf57			KIAA0922		PABPC4
C15orf62			KIAA1211		PACRGL
C16orf45			KIAA1279		PAQR3
C16orf70			KIDINS220		PARP10
C16orf87			KIF11		PARP12
C17orf51			KIF20B		PBLD
C17orf56			KIF2A		PCBD2
C17orf58			KIF5B		PCMT1
C17orf59			KLHDC2		PCNXL3
C17orf63			KLHL3		PDGFRL
C17orf70			KLHL9		PER3
C17orf85			KPNA2		PHC3
C18orf25			KRAS		PHF6
C19orf12			KRT10		PHLDB2
C19orf25			KTN1		PHTF1
C19orf47			LCORL		PHYH
C19orf55			LDHA		PI4K2B
C1orf109			LDHB		PICK1
C1orf115			LEMD3		PIGG
C1orf122			LGALS9		PIGX
C1orf131			LGSN		PJA2
C1orf135			LINC00152		PLA2G15
C1orf144			LIPT1		PLK4
C1orf151-NBL1			LMBRD2		PMS2CL
C1orf159			LOC100129518		POLK
C1orf198			LOC146880		POLR3G
C1orf216			LOC375295		PPA1
C1orf226			LOC541471		PPCS
C1orf35			LOC645212		PPID
C1orf43			LOC647946		PPP1R3C
C1orf74			LOC648987		PPP2R3C
C1orf9			LOC729013		PQLC3
C1orf96			LOC729852		PRDX3
C1QL4			LRP5L		PRKRIR
C1QTNF3-AMACR			LRRC26		PRPF8
C1QTNF6			LSM3		PRPSAP2
C1RL			LUC7L3		PSMA1
C20orf11			LYRM1		PSMG2
C20orf112			LYRM5		PTPRM
C20orf24			MAD2L1		PUS7L
C20orf4			MAGEA12		PYGL
C20orf72			MAN1A1		PYROXD1
C21orf67			MAP2K6		RAB23
C22orf13			MAP3K4		RAD51C
C22orf28			MAP3K5		RAPGEF6
C22orf29			MAP4K3		RBM15
C22orf39			MAP4K5		RBM25
C22orf40			MAPKAP1		RBM27
C22orf46			MAPKAPK5		RBM33
C2CD2			2018-03-02		RBM39
C2CD2L			2018-03-07		RBM41
C2orf18			MAT2B		RBMX
C2orf43			MB21D1		RC3H1
C2orf69			MBD5		RDH10
C3orf18			MBNL3		REEP1
C3orf23			MBTPS1		RFC1
C3orf37			MCM7		RFK
C3orf62			MCTP1		RGS2
C4orf46			MDH1		RHPN2
C5AR1			MEMO1		RICTOR
C5orf51			METTL23		RIF1
C5orf56			MGAT2		RIOK3
C5orf62			MIER3		RMI1
C6orf106			MIR17HG		RNF139
C6orf223			MIS18A		RNF149
C6orf228			MKI67IP		RNF168
C6orf89			MLH1		ROBO1
C7orf23			MLLT10		RPL22
C7orf29			MOB1B		RRNAD1
C7orf41			MORN2		RTKN2
C7orf42			MOSPD1		RUVBL1
C7orf65			MOSPD2		RWDD4
C8orf37			MPLKIP		S100A10
C8orf83			MRPL42		SALL4
C9orf37			MRPL48		SCARNA9L
C9orf64			MRPS31		SCHIP1
C9orf86			MSANTD4		SDCBP
C9orf91			MSL3		SDF4
CA13			MST4		SEC31A
CAB39L			MTHFD1L		SGK1
CABLES1			MTHFD2		SLC22A4
CACFD1			MX1		SLC22A5
CACNA1D			MYBL1		SLC25A24
CACNB1			MYL12A		SLC25A32
CACNB3			NAA35		SLC27A3
CALM1			NAAA		SLC2A13
CALM3			NAB1		SLC30A1
CALR			NAPB		SLC30A7
CALU			NBN		SLC35B3
CAMK2G			NDUFA4L2		SLC39A10
CAMKK1			NDUFB5		SLC41A2
CAMKK2			NEIL3		SLC7A2
CAMSAP1			NELL2		SLTM
CANT1			NEMF		SMAP1
CAPN5			NFE2L2		SMNDC1
CARKD			NFXL1		SNAP23
CARS			NGFRAP1		SNTB2
CASC3			NHS		SNX24
CASD1			NIF3L1		SNX25
CASP2			NIPA2		SNX3
CASP9			NKAP		SNX4
CAST			NKRF		SPC25
CBFA2T2			NLK		SPCS1
CBL			NNT		SREK1
CBLB			NOG		SRSF10
CBR1			NOL8		ST3GAL5
CBS			NPL		STARD10
CBX2			NPTN		STARD4
CBX5			NR1D2		STAT1
CBX7			NR2C1		STIL
CC2D1A			NRCAM		STK39
CCDC117			NT5C1B-RDH14		STX7
CCDC43			NT5C3		SUMO2
CCDC51			NTN4		SYPL1
CCDC6			NUDCD2		TAF11
CCDC64			NUDT12		TAF15
CCDC85C			NUDT21		TAF1D
CCDC88A			NUP62CL		TAF9B
CCDC88C			NUSAP1		TBC1D23
CCDC92			OLFM1		TBCK
CCDC93			OLR1		TBPL1
CCND1			OSBPL1A		TCOF1
CCND2			OSR2		TDRKH
CCNF			OXR1		TECPR2
CCNJ			P4HA1		TERT
CCNJL			PABPC4		TFRC
CCNO			PAFAH1B3		TIMM17A
CCNT1			PAQR3		TIMM8B
CCNYL1			PAR5		TIMM9
CCRN4L			PBX3		TLE1
CD164			PCMT1		TLK1
CD24			PCNP		TMEM116
CD2BP2			PDCD6		TMEM126B
CD3EAP			PDHX		TMEM165
CD99L2			PGM5P2		TMEM68
CDC14A			PHF6		TNFAIP8
CDC14B			PHLDB2		TNKS2
CDC25A			PHOSPHO2		TOP2A
CDC27			PHTF2		TP53I13
CDC37L1			PHYH		TPM2
CDC42BPA			PI4K2B		TPRG1L
CDC42EP2			PIGG		TPST1
CDC42EP3			PIK3C2A		TPST2
CDC42EP4			PIK3R4		TPT1-AS1
CDC42SE1			PJA2		TRAF3IP2-AS1
CDC42SE2			PLEKHA3		TRAPPC11
CDCA4			PLOD2		TRNP1
CDCA8			PMS2CL		TSHZ1
CDK12			POC1B		TSPAN13
CDK17			POFUT1		TSSK4
CDK18			POLR3G		TTC28-AS1
CDK19			PPA1		TTC35
CDK2			PPAPDC1B		TTK
CDK20			PPIP5K2		TTLL11
CDK6			PPP1CC		TUBA1A
CDKN2B			PPP1R3C		TUBD1
CDON			PPP2CB		TUBGCP5
CDR2			PPP2R3C		TXNDC9
CDR2L			PPP2R5C		UAP1
CDV3			PQLC3		UBA3
CEACAM19			PRDM5		UBE2E3
CELF1			PRDX3		UBE2Q2
CELSR1			PRKRIR		UBE2V2
CELSR2			PRMT6		UBE4A
CELSR3			PRPF8		UBLCP1
CEMP1			PRPS2		UBN2
CENPA			PRPSAP2		UBQLN1
CENPL			PSIP1		UBXN4
CENPO			PSMA1		UGP2
CEP152			PSMC6		UHMK1
CEP164			PSMD10		UHRF2
CEP19			PSMD12		UPRT
CEP350			PSMG2		UQCRFS1
CEP85			PTBP3		USP42
CEP89			PTPN13		UTP23
CEP97			PTPRG		VGF
CERK			PTPRM		VLDLR
CES2			PUS7L		VPS13A
CES3			PYGL		VPS35
CGN			PYROXD1		VPS72
CGRRF1			RAB40B		VRK1
CHAC1			RAB5A		WASF1
CHAMP1			RAD21		WHSC1L1
CHCHD4			RAET1E		WLS
CHCHD7			RANBP6		XRCC4
CHCHD8			RAP2C		XRCC6BP1
CHD2			RAPGEF2		XRN1
CHD3			RB1CC1		XRN2
CHD6			RBM15		YAE1D1
CHD7			RBM25		YME1L1
CHD8			RBM41		YTHDC2
CHDH			RBM5		ZBTB41
CHM			RBMX		ZBTB6
CHML			REEP1		ZC3HAV1
CHMP1A			RFC3		ZDHHC6
CHMP1B			RFK		ZFAND1
CHN1			RGS10		ZFAND6
CHST12			RGS2		ZMYM3
CHST15			RGS20		ZMYM4
CHST3			RICTOR		ZMYM5
CHSY1			RINT1		ZNF100
CHTF8			RMI1		ZNF12
CHTOP			ROBO1		ZNF124
CISH			ROCK1		ZNF181
CKAP4			RPL34		ZNF197
CLCF1			RRAGB		ZNF260
CLCN4			RSBN1L		ZNF267
CLCN5			RUFY1		ZNF268
CLCN7			S100A10		ZNF292
CLDN12			SAFB		ZNF300
CLIP2			SCAPER		ZNF430
CLK2			SCARNA2		ZNF438
CLN5			SCHIP1		ZNF451
CLN8			SCML2		ZNF609
CLOCK			SDCBP		ZNF721
CLPTM1L			SDHD		ZNF770
CMIP			SEC14L1		ZNF92
CMTM3			SEC24A		ZRANB2
CMTM4			SEC31A		ZSCAN12
CMTM7			SEC61A2		ZZZ3
CNGB1			SEC61B
CNKSR3			SEH1L
CNNM2			SENP2
CNNM4			SERINC3
CNOT6			SGK1
CNST			SH3BGR
COL5A1			SLC16A10
COMMD5			SLC16A9
COQ5			SLC18B1
COQ7			SLC22A4
CORO1C			SLC25A21
CORO2A			SLC25A24
COX15			SLC27A2
COX7A2L			SLC30A1
CPA4			SLC30A9
CPD			SLC33A1
CPEB2			SLC35B3
CPSF2			SLC35F5
CPSF4			SLC35G1
CPT2			SLC36A4
CRAMP1L			SLC37A3
CREB1			SLC38A9
CREBL2			SLC39A10
CREBZF			SLC41A2
CRELD1			SLC4A1AP
CREM			SLC9B2
CRIM1			SMAP1
CRK			SMC5
CRTC3			SMNDC1
CSF1			SMPDL3A
CSGALNACT1			SMYD2
CSGALNACT2			SNAI2
CSNK1G1			SNAP23
CSNK1G2			SNAP25
CSRNP1			SNHG1
CSRNP2			SNRNP27
CSTF2T			SNX10
CTBP1			SNX18
CTBP1-AS1			SNX3
CTDSP2			SNX30
CTDSPL			SNX4
CTGF			SOCS5
CTIF			SON
CTNNB1			SORBS2
CTNNBIP1			SOX4
CTNND1			SPAG16
CTNS			SPATA5L1
CTR9			SPC25
CTTN			SPCS1
CUL1			SPPL2A
CUL4A			SPRY1
CUL5			SPTLC1
CUL9			SRP9
CWC25			SRSF10
CWF19L1			SSFA2
CXCR4			ST7
CYB5D1			STARD10
CYB5R1			STARD4
CYBRD1			STAT1
CYP1B1			STAU2
CYP26B1			STK32B
CYP2U1			SUCLA2
CYR61			SUCLG2
CYTH3			SUFU
DACT1			SUMO2
DAGLB			SUV420H1
DAP			SYNE1
DBF4B			SYPL1
DBNDD1			TADA1
DBNDD2			TAF15
DCAF10			TAF1D
DCAF16			TAF9B
DCAF4			TAPT1
DCAF5			TARS
DCAF8			TASP1
DCLRE1B			TBC1D23
DCLRE1C			TBCCD1
DCP1A			TBCK
DCP2			TBK1
DCTN4			TBPL1
DCTPP1			TCEAL1
DDAH1			TCEANC
DDHD1			TCF7L1
DDIT4			TCHP
DDX10			TCOF1
DDX18			TDRD7
DDX19A			TEFM
DDX3X			TEX2
DDX41			TFRC
DDX42			THAP9
DDX6			THOC2
DEAF1			TIMM8B
DECR2			TIMM9
DEDD			TIMP4
DEGS1			TLE1
DEM1			TLK1
DENND3			TM9SF2
DENND4B			TMED6
DENND5A			TMED7
DENND5B			TMEM126B
DEPDC5			TMEM128
DERL1			TMEM161B
DERL2			TMEM165
DERL3			TMEM9B
DET1			TMPO
DFNA5			TNFAIP8
DGCR8			TOP2B
DGKE			TOPBP1
DHCR24			TP53BP2
DHDDS			TP53I13
DHRS3			TPT1-AS1
DHX33			TRAM1
DHX34			TRAPPC11
DHX35			TRIM37
DIABLO			TRIP6
DIAPH1			TRMT1L
DIEXF			TSHZ1
DIO2			TSPAN13
DIP2B			TSSK4
DIRAS1			TTC3
DIRC2			TTC37
DIS3L2			TTF1
DIXDC1			TTK
DKC1			TUBD1
DLG3			TXNDC9
DLG4			UAP1
DLG5			UBA3
DLGAP4			UBE2E1
DLST			UBE2E3
DLX1			UBE2V2
DLX2			UBE2W
DLX4			UEVLD
DNAJA3			UFM1
DNAJB1			UGP2
DNAJB12			UHRF2
DNAJB2			UNC50
DNAJB6			UPRT
DNAJB9			UQCRFS1
DNAJC10			USP16
DNAJC16			USP42
DNAJC19			VGF
DNAJC27			VLDLR
DNAJC3			VMP1
DNAJC5			VPS13A
DNAJC9			VPS72
DNASE1L2			VRK1
DNMBP			VWA5A
DOCK3			WARS2
DOCK4			WASF1
DOCK5			WDR44
DOK3			WDR47
DOK4			WHAMMP3
DOK7			WLS
DOLPP1			WRB
DOT1L			WWP1
DPH2			XPOT
DSCR3			XRCC4
DSE			XRN2
DSN1			YAE1D1
DST			YES1
DSTNP2			YTHDF2
DSTYK			YWHAZ
DTX4			ZBTB6
DUS4L			ZC3H15
DUSP14			ZCCHC9
DUSP16			ZDHHC2
DUSP3			ZDHHC6
DUSP4			ZFAND6
DUSP5			ZMAT1
DUSP8			ZMPSTE24
DVL3			ZMYM5
DYNLL1			ZMYM6NB
DYNLL2			ZNF124
DYRK1A			ZNF143
DYRK2			ZNF177
E2F1			ZNF267
E2F2			ZNF300
E2F3			ZNF438
E2F4			ZNF485
E2F5			ZNF559-ZNF177
E2F6			ZNF615
EAF1			ZNF639
EARS2			ZNF653
ECE1			ZNF655
ECH1			ZNF680
EDC3			ZNF721
EDEM1			ZNF815
EDEM3			ZNF92
EDNRA			ZRANB2
EFNA1			ZRSR2
EFNA4			ZSCAN2
EFR3B			ZXDB
EGLN1			ZZZ3
EGR1
EHBP1
EHD1
EHD2
EHD4
EID3
EIF1AD
EIF2C1
EIF4ENIF1
ELAC1
ELK1
ELK4
ELL
ELMO2
ELOVL5
ELOVL7
ELP3
EMP2
EMR2
ENC1
ENTPD6
ENTPD7
EP400
EPB41L1
EPB41L4B
EPDR1
EPHA2
EPHB4
EPM2A
EPOR
EPT1
ERAL1
ERAP1
ERBB2IP
ERC1
ERCC4
ERCC6
ERCC6L
ERF
ERLIN1
ERLIN2
ERMAP
ERN1
ERP29
ESRRA
ETS1
ETV5
ETV6
EVC
EVPL
EXOC1
EXOC2
EXOC8
EXOG
EXOSC2
EXOSC6
EXTL2
EXTL3
EYA3
EYA4
EZR
FAF2
FAM100A
FAM100B
FAM102B
FAM105B
FAM107B
FAM109A
FAM110B
FAM110C
FAM111A
FAM118A
FAM120C
FAM123B
FAM127B
FAM127C
FAM129A
FAM129B
FAM131A
FAM134A
FAM134C
FAM13A
FAM13B
FAM160A1
FAM168B
FAM175B
FAM176A
FAM179A
FAM189A2
FAM18B2
FAM18B2-CDRT4
FAM195B
FAM20B
FAM212B
FAM217B
FAM219A
FAM219B
FAM220A
FAM40A
FAM40B
FAM43A
FAM46A
FAM46C
FAM47E-STBD1
FAM50B
FAM53A
FAM53B
FAM53C
FAM54B
FAM57A
FAM76A
FAM78A
FAM83D
FAM83H
FAM86A
FAM89A
FAM8A1
FAM98A
FAM98C
FANCC
FAS
FBLN7
FBRSL1
FBXL18
FBXL19-AS1
FBXL3
FBXO17
FBXO21
FBXO33
FBXO41
FBXO45
FBXW2
FBXW7
FDXACB1
FEM1A
FEN1
FERMT1
FGD1
FGD5-AS1
FGF9
FGFBP1
FGFR1OP
FGFR2
FGFR3
FHDC1
FHOD1
FIG4
FIGN
FKBP10
FKBP5
FKBP9
FKTN
FLCN
FLJ31306
FLJ33630
FLJ35776
FLJ39639
FLJ90757
FLNB
FLVCR2
FNBP1
FNIP2
FOSL2
FOXA1
FOXF2
FOXJ3
FOXK1
FOXK2
FOXL1
FOXM1
FOXN3
FOXO1
FOXO3
FOXP1
FOXP4
FOXRED2
FRMD6
FRMD8
FSBP
FSTL3
FTSJ1
FTSJD1
FTSJD2
FUNDC1
FURIN
FUT1
FUT10
FXC1
FZD2
FZD4
FZD5
GABRA3
GABRQ
GALNS
GALNT10
GALNT2
GAN
GATA2
GATA6
GATAD2A
GATS
GCC1
GCN1L1
GCNT1
GCNT2
GDA
GDE1
GDF11
GET4
GFOD1
GGA2
GGPS1
GHRLOS
GINS2
GINS3
GIPC1
GLCCI1
GLCE
GLI3
GLRX5
GLS
GLT25D1
GLT8D1
GLTP
GLYCTK
GLYR1
GMEB2
GNA12
GNA13
GNAO1
GNAQ
GNE
GNL3L
GNPDA2
GNPNAT1
GOLGA2P5
GOLGA3
GOLM1
GOLPH3
GOLT1B
GOPC
GORASP1
GOSR1
GOSR2
GPAM
GPATCH2
GPATCH8
GPCPD1
GPLD1
GPR107
GPR133
GPR158
GPR161
GPR173
GPR3
GPR56
GPRC5A
GPRC5B
GPRC5C
GPSM1
GPT2
GRAMD4
GRB10
GREB1
GRPEL2
GRWD1
GSK3B
GTDC1
GTF2E1
GTF2E2
GTF3C2
GTF3C4
GTPBP2
GTPBP3
GXYLT1
GYG2
GZF1
H6PD
HARS
HARS2
HAUS3
HBEGF
HDAC4
HDHD1
HEATR6
HEG1
HERC2P2
HEY1
HGSNAT
HHAT
HHEX
HHIPL2
HIATL1
HIC2
HIF1AN
HILPDA
HIP1
HIST1H2BD
HIST1H2BH
HIST1H2BJ
HIST1H2BN
HIST2H2BE
HIST4H4
HK2
HLCS
HLTF
HLX
HMG20A
HMGCR
HMGN3
HMGN4
HMGXB3
HN1L
HNRNPA0
HNRNPA1L2
HNRNPF
HNRNPH2
HNRPDL
HOMER2
HOXA10
HOXA13
HOXA9
HOXB13
HOXB7
HOXB9
HOXC11
HOXC8
HOXD10
HOXD11
HOXD9
HPS4
HRH1
HS2ST1
HS6ST1
HS6ST2
HS6ST3
HTATIP2
HTRA1
IBA57
ICAM1
ICK
ICMT
ICT1
IDH2
IDS
IER2
IER3
IFFO2
IFNAR1
IFNAR2
IFNGR2
IGDCC4
IGF1R
IGF2BP1
IGF2R
IGFBP3
IGHMBP2
IGSF3
IKBKB
IKZF4
IL13RA1
IL17RA
IL6R
IL6ST
IL7R
ILF2
IMPA2
INCENP
ING1
ING3
ING5
INO80D
INPP4A
INPP5E
INPP5F
INPPL1
INSR
INTS3
INVS
IP6K1
IP6K2
IPO7
IPO8
IPP
IQCE
IQSEC1
IRAK2
IREB2
IRF2
IRS1
IRS2
IRX5
ISCA1
ISCA2
ISG20L2
IST1
ISY1-RAB43
ITCH
ITFG2
ITGA3
ITGA6
ITGB8
ITPKA
ITPR3
ITPRIPL2
ITSN2
IVD
JAG1
JAKMIP3
JARID2
JHDM1D
JMY
JOSD1
JPH1
JPH3
KANK4
KANSL1
KANSL3
KAT6A
KAT7
KATNAL1
KAZN
KBTBD2
KCNC4
KCNJ12
KCNJ14
KCNK5
KCTD1
KCTD10
KCTD15
KCTD17
KCTD18
KCTD2
KCTD20
KCTD21
KCTD3
KDELC2
KDM2B
KDM4C
KDSR
KEAP1
KHNYN
KIAA0040
KIAA0090
KIAA0182
KIAA0226
KIAA0232
KIAA0240
KIAA0391
KIAA0494
KIAA0513
KIAA0556
KIAA0564
KIAA0664
KIAA0754
KIAA0895
KIAA0895L
KIAA0930
KIAA1033
KIAA1147
KIAA1191
KIAA1211
KIAA1279
KIAA1324L
KIAA1432
KIAA1522
KIAA1530
KIAA1549
KIAA1609
KIAA1644
KIAA1671
KIAA1737
KIAA1919
KIAA2018
KIAA2026
KIDINS220
KIF13A
KIF1B
KIF20B
KIF26A
KIF2A
KIF3A
KIF3B
KIF4A
KIF7
KIRREL
KITLG
KLF11
KLF12
KLF13
KLF16
KLF17
KLF2
KLF3
KLF4
KLF9
KLHDC10
KLHDC5
KLHL18
KLHL20
KLHL21
KLHL22
KLHL25
KLHL26
KLHL29
KLHL3
KLHL7
KLHL9
KPNA3
KPNA6
KPTN
KREMEN1
KRT80
L3MBTL3
LAMC1
LARP1B
LARP4B
LARP6
LARS2
LATS1
LATS2
LCMT2
LCOR
LDLR
LDLRAD3
LDLRAP1
LDOC1L
LEF1
LEMD2
LENG9
LETM1
LETMD1
LGR4
LHFPL2
LHX4
LHX6
LIFR
LIG3
LIG4
LIMD1
LIMK1
LIN52
LINC00094
LINC00174
LINC00277
LINC00339
LITAF
LLGL2
LMAN2L
LMBR1L
LMTK2
LMX1B
LOC100129917
LOC100131691
LOC100132891
LOC100133991
LOC100134259
LOC100289230
LOC100505912
LOC100506178
LOC100506688
LOC100506710
LOC100506714
LOC100507246
LOC100507463
LOC100527964
LOC147804
LOC148413
LOC158376
LOC220729
LOC253039
LOC284023
LOC284751
LOC284837
LOC339803
LOC375295
LOC400550
LOC439990
LOC440028
LOC493754
LOC550112
LOC642852
LOC643837
LOC646762
LOC647979
LOC654342
LOC729603
LOH12CR1
LONRF3
LOX
LPCAT1
LPHN1
LRCH1
LRIG1
LRIG2
LRP3
LRP4
LRRC1
LRRC14
LRRC57
LRRC58
LRRC59
LRRC61
LRRC8A
LRRC8B
LRRC8E
LSG1
LSM10
LSM11
LTB4R
LTBP2
LUZP1
LYRM7
LYSMD1
LZIC
LZTR1
MAEA
MAF1
MAFF
MAFG
MAGEF1
MAGI1
MAGI3
MALAT1
MAML1
MAML3
MAMLD1
MAN2A2
MAN2B2
MANBA
MANBAL
MANEAL
MAP1B
MAP2K4
MAP2K7
MAP3K11
MAP3K14
MAP3K2
MAP3K3
MAP3K4
MAP3K7
MAP3K9
MAP4K4
MAP6D1
MAPK11
MAPK13
MAPK1IP1L
MAPK4
MAPKAP1
MAPKAPK2
MAPKBP1
MARCH1
MARCH2
MARCH5
MARCH9
MARCKS
MARCKSL1
MARK2
MARK3
MAU2
MAVS
MBD1
MBD6
MBLAC2
MBOAT1
MBOAT2
MBP
MBTD1
MC1R
MCC
MCFD2
MCI
MCL1
MCM2
MCM3
MCOLN2
MDM2
MDM4
MECOM
MECP2
MED1
MED10
MED13
MED13L
MED20
MED22
MED26
MED29
MED9
MEF2A
MEGF6
MEGF9
MEIS1
MEN1
METTL12
METTL16
METTL18
METTL21B
METTL4
METTL8
MEX3B
MEX3C
MFAP1
MFAP3
MFAP3L
MFHAS1
MFN2
MFSD6
MFSD9
MGA
MGAT1
MGAT2
MGAT5
MGAT5B
MGC45800
MGEA5
MGRN1
MICAL3
MICALL1
MID1IP1
MIDN
MIER2
MIER3
MIR100HG
MIR22HG
MIS12
MITF
MKI67
MKL1
MKL2
MKRN1
MKRN2
MLEC
MLL
MLL2
MLL3
MLLT11
MLLT4
MLLT6
MLXIP
MMGT1
MMP24
MMP25
MMS22L
MN1
MNT
MOAP1
MOB1B
MOB3A
MOB3B
MOB3C
MORC3
MORF4L2
MPP5
MPZL1
MRE11A
MRFAP1
MRPL10
MRPL16
MRPL49
MRPL53
MRPS11
MRPS26
MRPS27
MRRF
MRS2
MRTO4
MSANTD2
MSANTD4
MSI2
MSL2
MSMO1
MSRB1
MSRB3
MSX1
MTA1
MTDH
MTERF
MTERFD3
MTF1
MTG1
MTHFR
MTHFSD
MTMR10
MTMR11
MTMR12
MTMR3
MTMR9
MTSS1L
MTUS1
MTX3
MXD1
MXD4
MXRA7
MYEOV
MYH9
MYLIP
MYLK
MYO1C
MYO1E
MYO5A
MYO9A
MYPN
MYSM1
N4BP3
N6AMT2
NAA25
NAA40
NAB1
NAB2
NACC2
NAGA
NANP
NAT1
NAT10
NAT8L
NAT9
NAV1
NAV2
NCBP2
NCEH1
NCK2
NCKAP5L
NCLN
NCOA1
NCOA2
NCOA3
NCOA6
NCS1
NDE1
NDRG4
NDST1
NECAB3
NECAP1
NEDD9
NEK9
NELF
NEO1
NETO2
NEU1
NEURL
NEURL1B
NEURL4
NF2
NFATC2IP
NFATC3
NFE2L1
NFE2L3
NFIB
NFIC
NFKBIA
NFX1
NHLRC3
NHS
NHSL1
NIF3L1
NINJ1
NIPA1
NIPAL3
NISCH
NKIRAS1
NKX3-1
NKX3-2
NLRC5
NLRX1
NME1
NOB1
NOG
NOL3
NOL6
NOL9
NOLC1
NOTCH1
NOTCH2
NOTCH3
NPAT
NPEPL1
NPLOC4
NPTX1
NR1D2
NR3C1
NR4A2
NR4A3
NRCAM
NRP1
NSD1
NSUN4
NSUN5P1
NT5C3
NT5DC3
NTN1
NUAK1
NUAK2
NUDCD3
NUDT13
NUDT15
NUDT16
NUDT2
NUFIP1
NUP50
NUP62
NUP98
NUPL1
NXN
OBSL1
ODZ2
ODZ3
OGFRL1
OLFM2
OLFML2A
OLFML2B
OLR1
ONECUT2
OPA1
OPA3
ORAI2
ORC2
ORMDL3
OS9
OSBP
OSBPL2
OSBPL3
OSBPL5
OSGIN2
OSR2
OTUD3
OTUD4
OTUD5
OTUD7B
OXSR1
P2RY6
PACS2
PACSIN2
PADI1
PADI3
PAF1
PAFAH1B1
PAFAH1B2
PAFAH2
PAK1
PAN3
PAN3-AS1
PANK2
PANK3
PANX2
PAPD7
PAPOLA
PAPPA
PAPSS2
PAQR5
PAQR6
PAQR7
PARD3
PARP14
PARS2
PASD1
PATZ1
PBXIP1
PCGF3
PCMTD2
PCSK1
PCSK6
PCYOX1
PDCD11
PDCD7
PDE10A
PDE12
PDE3A
PDE4A
PDE4D
PDE7B
PDE8B
PDGFB
PDIK1L
PDK4
PDP1
PDP2
PDPK1
PDPR
PDRG1
PDSS2
PDXDC1
PDXP
PDZD4
PEAK1
PEF1
PELI2
PER2
PER3
PET117
PEX11B
PEX12
PEX26
PFKFB2
PFKFB3
PFKFB4
PGAP3
PGBD1
PGBD5
PGM1
PGM3
PGPEP1
PHACTR2
PHACTR4
PHC2
PHF13
PHF14
PHF15
PHF17
PHF20
PHF20L1
PHF21A
PHF23
PHF8
PHKA2
PHKG2
PHLDA1
PHLDB1
PHLPP1
PHLPP2
PHOSPHO2
PHOSPHO2-KLHL23
PI4KA
PI4KB
PIGA
PIGC
PIGL
PIGV
PIGW
PIK3C2B
PIK3CD
PIK3R1
PIK3R3
PILRB
PIM3
PINK1
PIP4K2A
PIP4K2B
PIP4K2C
PIP5K1A
PITHD1
PITPNM1
PJA1
PKD1
PKNOX1
PKP2
PLA2G15
PLA2G3
PLAC2
PLAGL1
PLAGL2
PLAU
PLCB4
PLCG1
PLD1
PLD6
PLDN
PLEKHA2
PLEKHA3
PLEKHA8
PLEKHG1
PLEKHG2
PLEKHG3
PLEKHG4B
PLEKHM1
PLEKHO2
PLIN3
PLK2
PLLP
PLXNA1
PLXND1
PMAIP1
PMEPA1
PMF1-BGLAP
PNKD
PNPLA3
PNPLA4
POC1B-GALNT4
POC5
PODXL
POFUT1
POGK
POGZ
POLD3
POLDIP3
POLE3
POLL
POLQ
POLR1A
POLR1B
POLR3A
POLR3B
POLR3F
POM121C
POMT1
POMT2
POP1
POU2F1
POU6F1
PPARA
PPARD
PPARGC1B
PPIP5K1
PPIP5K2
PPM1H
PPP1R12C
PPP1R15B
PPP1R3B
PPP1R3C
PPP1R3D
PPP1R3F
PPP1R8
PPP1R9A
PPP1R9B
PPP2R5B
PPP3R1
PPPDE1
PPTC7
PQLC1
PRDM1
PRDM11
PRDM15
PRDM6
PRELID2
PREX1
PRICKLE1
PRKAB1
PRKAB2
PRKAG2
PRKAR2A
PRKCA
PRKCE
PRKCH
PRKD3
PRKDC
PRKRIR
PRLR
PRMT6
PRNP
PROSER1
PROZ
PRPSAP1
PRR12
PRR14L
PRR5
PRR5L
PRRC2B
PRRC2C
PRRG1
PRRG2
PRTG
PRUNE
PSD3
PSEN1
PSIP1
PSKH1
PSMD5
PSME3
PSRC1
PTAR1
PTDSS1
PTGER4
PTGES
PTGFRN
PTGS1
PTK2B
PTK7
PTP4A2
PTPN11
PTPN21
PTPN9
PTPRF
PTPRJ
PTRF
PUS7L
PWWP2A
PXDN
PXMP2
PXN
PYCR1
PYGO2
QRSL1
QSER1
QSOX1
QSOX2
QTRTD1
RAB11FIP1
RAB11FIP3
RAB11FIP5
RAB13
RAB20
RAB23
RAB30
RAB31
RAB34
RAB35
RAB36
RAB3D
RAB40B
RAB40C
RAB7L1
RAB8B
RAB9A
RABEP1
RABGAP1
RABGAP1L
RAD51
RAD51D
RAD51L3-RFFL
RAD52
RAD54L2
RAI14
RALB
RALBP1
RALGAPA2
RALGAPB
RALGDS
RALGPS1
RANBP10
RANBP3
RANBP6
RAP1GAP
RAP2A
RAPGEF1
RAPGEF2
RAPGEF6
RAPH1
RARA
RASAL2
RASL10B
RASSF3
RASSF8
RBBP5
RBBP6
RBFOX2
RBM12B
RBM12B-AS1
RBM19
RBM23
RBM33
RBM38
RBMX2
RBMXL1
RBP2
RBPMS2
RCAN1
RCBTB1
RCOR1
RDH13
REEP2
RELA
RELT
REPIN1
REST
RFWD3
RFX5
RFXAP
RG9MTD3
RGL1
RGMB
RGS2
RGS20
RHBDF2
RHOU
RIC8A
RIF1
RILPL1
RIMS4
RIN2
RIOK1
RLIM
RMND5A
RMND5B
RNASEH2B
RND3
RNF103
RNF103-CHMP3
RNF115
RNF121
RNF135
RNF144B
RNF145
RNF146
RNF150
RNF166
RNF168
RNF169
RNF170
RNF182
RNF185
RNF19A
RNF20
RNF215
RNF216P1
RNF24
RNF34
RNF4
RNFT2
RNMTL1
ROR2
RP2
RPP14
RPRD1B
RPS6KA2
RPS6KC1
RPUSD1
RPUSD4
RRAGA
RRAS
RREB1
RRN3
RRP36
RSBN1L
RTN3
[truncated: 833 more rows]

## Sheet: Brief Summary
Brief Summary
	Lengthened	Lengthened and m6A-modified	Shortened	Shortened and m6A-modified
siCPSF5 vs. siControl	96	55	2831	2381
VIRMA mut/- vs Control	684	173	13
METTL3 mut/- vs Control	491	162	25
