# Supplementary material for: VIRMA mediates preferential m6A mRNA methylation in 3′UTR and near stop codon and associates with alternative polyadenylation
Source: Cell Discov. 2018 Feb 27;4:10. doi: 10.1038/s41421-018-0019-0 (PMC5826926; doi:10.1038/s41421-018-0019-0)
Supplement: Supplementary file 9 — Table S9 [file 41421_2018_19_MOESM9_ESM.xlsx]

## Sheet: Primers for Cloning
Primers used for T2A and eGFP subcloned into pcDNA3
Primer Name	Primer Sequence(5'-3')
Insert Forward	GACTACAAGGACCACGACATCGACTACAAGGACGACGACGACAAGGAGGGCAGAGGAAGTCTTCTAAC
Insert Reverse	ATGCTCGAGTTAACCGGTCTTGTACAGCTCGTCCATGCC
Vector Forward	GCTGTACAAGACCGGTTAACTCGAGCATGCATCTAGAGGG
Vector Reverse	GTCGATGTCGTGGTCCTTGTAGTCACCGTCGTGGTCCTTGTAGTCCATGGTGGGTCTCCCTATAGTGAGTCGTAT
Primers used for VIRMA subcloned into pcDNA3-T2A-eGFP
Primer Name	Primer Sequence(5'-3')
Full-length-VIRMA Insert Forward	ACTCACTATAGGGAGACCCGCCGCCACCATGGCGGTGGACTCGG
Full-length-VIRMA Insert Reverse	TAGTCTGATCCACCTCCGCCGCTTCCGCCACCACCTCGTGTAAAGGAGC
Full-length-VIRMA Vector Forward	GAAGCGGCGGAGGTGGATCAGACTACAAGGACCACGACGG
Full-length-VIRMA Vectro Reverse	ATGGTGGCGGCGGGTCTCCCTATAGTGAGTCGTATTAATTTC
N-terminal-VIRMA Insert Forward	ACTCACTATAGGGAGACCCGCCGCCACCATGGCGGTGGACTCGG
N-terminal-VIRMA Insert Reverse	TAGTCTGATCCACCTCCGCCGCTTCCGCCACCACCAAAAGTGTTACTGCAGTCATTTATAAGATGCA
N-terminal-VIRMA Vector Forward	GAAGCGGCGGAGGTGGATCAGACTACAAGGACCACGACGG
N-terminal-VIRMA Vectro Reverse	ATGGTGGCGGCGGGTCTCCCTATAGTGAGTCGTATTAATTTC
C-terminal-VIRMA Insert Forward	CTCACTATAGGGAGACCCGCCGCCACCATGGTTATTGAGCCACATGATATATCAGTGGC
C-terminal-VIRMA Insert Reverse	TAGTCTGATCCACCTCCGCCGCTTCCGCCACCACCTCGTGTAAAGGAGCGTACATGACG
C-terminal-VIRMA Vector Forward	GAAGCGGCGGAGGTGGATCAGACTACAAGGACCACGACGG
C-terminal-VIRMA Vectro Reverse	ATGGTGGCGGCGGGTCTCCCTATAGTGAGTCGTATTAATTTC
Primers used for ZC3H13 subcloning
Primer Name	Primer Sequence(5'-3')(red:Restriction enzyme site)
Full-length-ZC3H13 BamHI-Forward	AATTGAGGATCCGTCAAAAATTAGAAGGAAGGTCACAGT
Full-length-ZC3H13 AgeI-Reverse	TTAGATACCGGTAGACACACACAGTTCCTGTT
N-terminal-ZC3H13 BamHI-Forward	AATTGAGGATCCGTCAAAAATTAGAAGGAAGGTCACAGT
N-terminal-ZC3H13 AgeI-Reverse	TTAGATACCGGTAGGCGGTGGAGGAGGAAGAAG
C-terminal-ZC3H13 BamHI-Forward	AATTGAGGATCCGGTGGCTACTGCCACTGCTACAACTG
C-terminal-ZC3H13 AgeI-Reverse	TTAGATACCGGTAGACACACACAGTTCCTGTT
Primers used for construction of METTL3/14/WTAP plasmids used for generating stablely expressed HeLa cell lines
Primer Name	Primer Sequence(5'-3')(red:Restriction enzyme site)
METTL3-F (BglII)	AattAGATCTatgTCGGACACGTGGAGC
METTL3-R (SalI)	AATTGTCGACCTATAAATTCTTAGGTTTAGAGATGATAC
METTL14-F (BamHI)	AattGGATCCatgGATAGCCGCTTGCAGGA
METTL14-R (XhoI)	AATTCTCGAGTTATCGAGGTGGAAAGCCAC
WTAP-F (BamHI)	AattGGATCCatgACCAACGAAGAACCTCT
WTAP-R (XhoI)	AATTCTCGAGTTACAAAACTGAACCCTGTACATTTA

## Sheet: Primers for RT-qPCR
Primers used for RT-qPCR(span exon-exon junction)
Target Genes	Left Primer Sequence(5'-3')	Right Primer Sequence(5'-3')
VIRMA	CCAGTGTCTGGTGACAAGGA	AGAATATTGCCCTTCCTGGG
METTL3	CAAGCTGCACTTCAGACGAA	GCTTGGCGTGTGGTCTTT
METTL14	AGAAACTTGCAGGGCTTCCT	TCTTCTTCATATGGCAAATTTTCTT
WTAP	TTCCCAAGAAGGTTCGATTG	TGCAGACTCCTGCTGTTGTT
ZC3H13	CGGACAGTGATGCCTACAACAG	TCTGTGAGGTGCGAGGGACTAA
HAKAI	ATGGGAGAATGATTCCATGC	TACACTGCTCAATTCGCTGC
TRIM28	ATTGCAGAAGAGCACCAAGG	GTCACCTTCTGGGCATCATT
HNRNPH	TCCAGAGCACAACAGGACACTG	GCTTCACCAGTTACTCTGCCATC
GAPDH	AGAAGGCTGGGGCTCATTTG	AGGGGCCATCCACAGTCTTC
HPRT1	TGACACTGGCAAAACAATGCA	GGTCCTTTTCACCAGCAAGCT
DUSP2	TGTGGAGGACAACCAGATGGTG	GAGGTATGCCAGACAGATGGTG
COL4A5	CTGCCAGGAATAGGTGTTCAGG	GGAACATCAAGTCCAGGAGGTC
IGFBP5	CGTGCTGTGTACCTGCCCAATT	ACTTGTCCACGCACCAGCAGAT
BAG3	TGCCAGAAACCACTCAGCCAGA	TGAGGATGAGCAGTCAGAGGCA
NOTCH1	GGTGAACTGCTCTGAGGAGATC	GGATTGCAGTCGTCCACGTTGA
CPSF5	GACAATGCACCAGGATATGGACC	TGCTCACAGAGACAAGCGGCTT
CPSF6	GCCTACATCAGATAGCCGAGGT	GCTTCACTCAATGGCGTTCTTGC
Primers used for RT-qPCR to validate distal plyadenylation site usage in mRNAs
Primer Name	Left Primer Sequence(5'-3')	Right Primer Sequence(5'-3')
SPEN, common	AGCCCCCAAACAAGATTCCTC	GTAATCTGTCTCCACCGTCATCC
SPEN, distal	ACCGTCTTTGATTCACCGGG	TGACACTTCCACATCGCGG
NOTCH1, common	CGTAGATGACCTGGGCAAGT	GCGGTCCATATGATCCGTGA
NOTCH1, distal	TCAGCTCGGGGAGCCTTAG	GGAAGCCAGATCACCATCAGT
PPP1R13B, common	TCCCAGTTTCTATATGGGGTGC	TTGATCCGTGGATACAGCCC
PPP1R13B, distal	GCACTGTAGCCCATCACCTT	CGGGGTGAGACGGGTTTATT
TACC2, common	TCCGCAAGAATGAAGAGGTGT	TTCTTCTGCTCCAGCGTCCT
TACC2, distal	CAGAGTTCCTGTATCAGGGAGATTG	GCAAATGCAGATCAAGTTTACACTCC
E2F5, common	CTACCAAGTTCGTGTCGCTG	CCAGCACCTACACCTTTCCAC
E2F5, distal	AGGGCTCTGATTGCTTTAGGG	AAGTGGCAGTGAACGTCTGT
SMNDC1, common	GCTGGCAAGCTACAAAGCTC	CTCCGCTTCATAACACTGTCC
SMNDC1, distal	ACGGCAGTGGTACCATGTTT	ACCAACAAATGCAGACAACCTG
UBE2V2, common	GAAGATGGCGGTCTCCACAG	CATAATTTGTCCTTGGTGGCCC
UBE2V2, distal	TCCTCAGAGACTGTGCCATTT	AATACCTAGGACTCCTTGTCCA
ZRABN2, common	AGAGGGAAAGCAGTTGGTCC	ACTTCTTGAACGGGACCTGG
ZRABN2, distal	ACCTTCTAAATTGCCCCGAC	GATGCTTGACTCACAGGCTT
NBN, common	AGGTGGGGAAGCTAGGTTGA	TAAGACCTTGCCTTTGGAGCA
NBN, distal	CTTCCAAGTTCTGGCTGCTTG	AACTGGTCTCAATGCCTGTAG
TBPL1, common	ATTTGGTGCCAGACGCTTAG	GGTTCGTAACTGGCATGAGGT
TBPL1, distal	CGCAGTAATTCTCATGTCCCCATAAG	CAGGTTCTTTGGTGCCCATATTC
VRK1, common	GGACCTCAGTGTTGTGGAGAGA	TCTGGTTCTTGAACGGGTCTG
VRK1, distal	CCAAAGCCGTGTGTTTGTGA	TGCATTTCCTTAAAAGTGAGGACT

## Sheet: siRNA Sequence
siRNA sequences used in this work
siRNA	Sequences (5’ to 3’)
siVIRMA-1	GAGGATGATCGACGAACAGTA
siVIRMA-2	AAGGCTTATTAACCTCCTAGA
siHAKAI-1	AGCCTATGTATTGGACGAGAA
siHAKAI-2	CAGACAAGATATAGACCGTAT
siTRIM28-1	CTGGCCCTATTCTGTCACGAA
siTRIM28-2	AGCGTCCTGGCACTAACTCAA
siZC3H13-1	CACCAATTCGACATCAGGGAA
siZC3H13-2	ATGCGTGCACAGGACATTATA
siHNRNPH-1	CAGGTATATTGAAATCTTTAA
siHNRNPH-2	CACGCAGAAGTCGCGTGTCTA
siCPSF5-1	CCTCTTACCAATTATACTT
siCPSF5-2	CTGCACATATTACAAAGCCTA
siCPSF6-1	GGATCAAGACGTGAACGAT
siCPSF6-2	ACCGTCATGACGATTATTACA
siWTAP	AAGCTTTGGAGGGCAAGTACA
