# Supplementary material for: VIRMA mediates preferential m6A mRNA methylation in 3′UTR and near stop codon and associates with alternative polyadenylation
Source: Cell Discov. 2018 Feb 27;4:10. doi: 10.1038/s41421-018-0019-0 (PMC5826926; doi:10.1038/s41421-018-0019-0)
Supplement: Supplementary file 10 — Table S10 [file 41421_2018_19_MOESM10_ESM.xlsx]

## Sheet: Sheet1
List of antibodies and dilutions used in the study
Primary antibodies used
Antibody	Raised in	Application	Dilution	Source	Catalogue number
METTL3	Rabbit	Western Blot	1:3000	Proteintech Group	15073-1-AP
METTL14	Rabbit	Western Blot	1:3000	Sigma	HPA038002
WTAP	Mouse	Western Blot	1:1000	Proteintech Group	60188-1-lg
VIRMA	Rabbit	Western Blot	1:1000	Bethyl Lab	A302-124A
ZC3H13	Rabbit	Western Blot	1:1000	Bethyl Lab	A300-748A
HAKAI/CBLL1	Rabbit	Western Blot	1:1000	Bethyl Lab	A302-969A
TRIM28/KAP-1	Rabbit	Western Blot	1:1000	Bethyl Lab	A300-274A
HNRNPH	Rabbit	Western Blot	1:1000	Bethyl Lab	A300-511A
HNRNPK	Rabbit	Western Blot	1:1000	Bethyl Lab	A300-678A
HNRNPU	Rabbit	Western Blot	1:1000	Bethyl Lab	A300-689A
CPSF5	Rabbit	Western Blot	1:1000	Proteintech Group	10322-1-AP
CPSF6	Rabbit	Western Blot	1:1000	Bethyl Lab	A301-356A-M
CSTF2T	Rabbit	Western Blot	1:1000	Bethyl Lab	A301-487A-M
POLR2B	Rabbit	Western Blot	1:1000	Proteintech Group	20370-1-AP
WTAP	Mouse	Immunofluorescence	1:150	Proteintech Group	60188-1-lg
VIRMA	Rabbit	Immunofluorescence	1:50	Bethyl Lab	A302-124A
Secondary antibodies used
Antibody	Raised in		Dilution	Source	Catalogue number
anti-GAPDH(HRP conjugate)	Goat	Western Blot	1:5000	GeneScript	A00192
anti-Mabbit	Rabbit	Western Blot	1:10000	Santa Cruz	SC2357
Alexa488 anti-rabbit(H+L)	Donkey	Immunofluorescence	1:300	Molecular Probes	A11034
Alexa647 anti-muuse(H+L)	Goat	Immunofluorescence	1:300	Molecular Probes	A21236
anti-flag(HRP conjugate)	Mouse	Western Blot	1:5000	Sigma	A8592
anti-HA(HRP conjugate)		Western Blot	1:1000	Cell Signaling	14031
antibodies used for Immunoprecipitation
Antibody	Raised in	Dilution	Source	Catalogue number
anti-m6A	Rabbit	1ug/ug mRNA	Synaptic Systems	202003
VIRMA	Rabbit	5ug/mg cell lysate	Bethyl Lab	A302-124A
